# Supplementary material for: Differentially expressed miRNAs in sepsis-induced acute kidney injury target oxidative stress and mitochondrial dysfunction pathways
Source: PLoS One. 2017 Mar 15;12(3):e0173292. doi: 10.1371/journal.pone.0173292 (PMC5351858; doi:10.1371/journal.pone.0173292)
Supplement: S1 Table — (XLSX) [file pone.0173292.s001.xlsx]

## Sheet: Sheet1
Gene	Bi-directional primers sequences
hsa-miR-23a-3p	GSP:5’GCATCACATTGCCAGGG3'
	R:5'CAGTGCGTGTCGTGGAGT3'
hsa-miR-142-5p	GSP:5’GGGGCATAAAGTAGAAAGC3’
	R:5’CAGTGCGTGTCGTGGAG3’
hsa-miR-22-3p	GSP:5’GGTTAAGCTGCCAGTTGAA3’
	R:5’CAGTGCGTGTCGTGGAGT3’
hsa-miR-4321	GSP:5’GGGAATTAGCGGTGGACC3’
	R:5'GTGCGTGTCGTGGAGTCG3'
hsa-miR-191-5p	GSP:5’GGCAACGGAATCCCAAAAG3’
	R:5’ GTGCGTGTCGTGGAGTCG3’
hsa-miR-3165	GSP:5’GGGAGGTGGATGCAATGTG3’
	R:5’ GTGCGTGTCGTGGAGTCG3’
hsa-miR-4270	GSP:5’GGGGAATCAGGGAGTCAGG3’
	R:5’ GTGCGTGTCGTGGAGTCG3’
hsa-miR-4456	GSP:5’GGGAGACCTGGTGGCTTC3’
	R:5’ GTGCGTGTCGTGGAGTCG3’
Note: GSP is a specific primer for the corresponding miRNA and R is a primer that matches the RT primer.
