# Supplementary material for: Differentially expressed miRNAs in sepsis-induced acute kidney injury target oxidative stress and mitochondrial dysfunction pathways
Source: PLoS One. 2017 Mar 15;12(3):e0173292. doi: 10.1371/journal.pone.0173292 (PMC5351858; doi:10.1371/journal.pone.0173292)
Supplement: S2 Table — (XLSX) [file pone.0173292.s002.xlsx]

## Sheet: Sepsis-induced_AKI vs Control
# Condition pairs: Sepsis-induced_AKI vs Control # Fold Change cut-off: 1.5 # P-value cut-off: 0.05 # Column "ID": array ID of the probes, each miRNA always has its unique probe, but some miRNAs may have two different probes. # Column "Name": the name of each miRNA. # Column "Fold change": the ratio of normalized intensities between two conditions (use normalized data, ratio scale). # Column "P-v…
Sepsis-induced_AKI vs Control 1.5 fold up regulated miRNAs
		Fold change	P-value	FDR	ForeGround									ForeGround-BackGround											Normalized											CV-value
ID	Name	Sepsis-induced_AKI vs Control	Sepsis-induced_AKI vs Control	Sepsis-induced_AKI vs Control	13	14	15	1	2	3	4	5	6	13	14	15	1	2	3	4	5	6	Mean of Control group	Mean of Sepsis-induced_AKI group	13	14	15	1	2	3	4	5	6	Mean of Control group	Mean of Sepsis-induced_AKI group	Control group	Sepsis-induced_AKI group
42812	hsa-miR-508-5p	2.05162	0.000282277	0.00273818	258.5	266	293	428.5	271.5	294	335.5	283.5	278.5	145	113.5	120.5	268	213.5	242.5	302.5	227.5	211	126.333	244.167	0.717822	0.55774	0.471624	1.30572	1.15094	1.21554	1.36415	1.1375	0.995283	0.582395	1.19486	0.214523	0.110033
169221	hsa-miR-4748	2.90724	0.00165398	0.00721162	188.5	238	281.5	506	303.5	253.5	318	371.5	283.5	76.5	98.5	124	342	248	201	284.5	316	204.5	99.6667	266	0.378713	0.484029	0.485323	1.66626	1.33693	1.00752	1.28298	1.58	0.964623	0.449355	1.30638	0.136154	0.219726
169076	hsa-miR-345-3p	1.94621	0.0296992	0.0544271	1411	1843.5	1519.5	1988.5	2532	3559	1958.5	3396	2824.5	1298	1697	1352.5	1810.5	2474	3507.5	1925.5	3340.5	2745.5	1449.17	2633.92	6.42574	8.33907	5.29354	8.82095	13.3369	17.5815	8.6832	16.7025	12.9505	6.68612	13.0126	0.230233	0.289409
169031	hsa-miR-4726-5p	1.69566	0.0109554	0.0255482	1891	2035	2596.5	2842	2508	4011.5	3323.5	3886.5	2923.5	1778	1888.5	2423.5	2666	2450	3961	3290	3828	2854	2030	3174.83	8.80198	9.2801	9.48532	12.989	13.2075	19.8546	14.8365	19.14	13.4623	9.18913	15.5817	0.0381576	0.199521
147722	hsa-miR-4306	2.04254	0.0220763	0.0432521	4117.5	4313	5307	8747	5915.5	11648.5	9429	9776	5243.5	4006	4171	5130.5	8582.5	5853	11595.5	9393	9714	5163	4435.83	8383.5	19.8317	20.4963	20.0802	41.8149	31.5526	58.1228	42.3585	48.57	24.3538	20.1361	41.1288	0.0166773	0.291616
168814	hsa-miR-4463	1.6176	0.0450511	0.0770605	222.5	260.5	343	349.5	278.5	207.5	273	279.5	189	107.5	110.5	159	179	214	153	237.5	219	113	125.667	185.917	0.532178	0.542998	0.622309	0.872107	1.15364	0.766917	1.07103	1.095	0.533019	0.565828	0.915285	0.0869736	0.260097
42780	hsa-miR-1307-5p	2.02978	0.0299066	0.0547399	133	170	194.5	184	86	83	79.5	106.5	119.5	19	25	11	24	26	29	45.5	48.5	43.5	18.3333	36.0833	0.0940594	0.12285	0.0430528	0.116931	0.140162	0.145363	0.205186	0.2425	0.205189	0.0866541	0.175888	0.466346	0.276643
147830	hsv1-miR-H18	2.47648	0.020639	0.0409115	218.5	265.5	255	481	241	293	262	424.5	224.5	108.5	112.5	96	308	180.5	242	228	366	151.5	105.667	246	0.537129	0.552826	0.375734	1.50061	0.973046	1.21303	1.02818	1.83	0.714623	0.488563	1.20992	0.200644	0.331317
13132	hsa-miR-519e-5p	1.78253	0.0259736	0.0487394	464.5	484	567.5	919	725.5	475.5	524.5	790	586	350.5	337.5	400	755.5	665	422.5	490.5	731	515	362.667	596.583	1.73515	1.65848	1.56556	3.68088	3.58491	2.11779	2.21195	3.655	2.42925	1.65306	2.94663	0.0513744	0.260354
169194	hsa-miR-4513	1.77008	0.046194	0.0787891	174	197.5	249.5	226.5	168	149	194	139	182.5	54	50.5	80.5	60	106.5	95	158	77.5	105.5	61.6667	100.417	0.267327	0.248157	0.315068	0.292326	0.574124	0.47619	0.712514	0.3875	0.497642	0.276851	0.490049	0.124462	0.297705
42746	hsa-miR-647	2.1013	0.0261662	0.0489773	166.5	186.5	265	285.5	221.5	170	136	147.5	169.5	51.5	40.5	93	126.5	164	118	103	88.5	93	61.6667	115.5	0.25495	0.199017	0.363992	0.616322	0.884097	0.591479	0.464487	0.4425	0.438679	0.272653	0.572927	0.307717	0.298101
169018	hsa-miR-4640-5p	2.69612	0.0235172	0.045096	162	206.5	236.5	363.5	183.5	156	173.5	219.5	133	45	53.5	60.5	201	124.5	103.5	140	161	61.5	53	131.917	0.222772	0.262899	0.236791	0.979294	0.671159	0.518797	0.631342	0.805	0.290094	0.240821	0.649281	0.0845642	0.364469
42808	hsa-miR-874-3p	2.5752	0.0132248	0.0292378	243.5	201.5	253.5	464	268	234	264.5	332.5	198.5	137.5	53	84	295.5	213.5	183	231	276	129.5	91.5	221.417	0.680693	0.260442	0.328767	1.43971	1.15094	0.917293	1.04171	1.38	0.610849	0.423301	1.09008	0.532744	0.281812
147600	hsa-miR-4292	1.64854	0.0174948	0.0360551	258	331.5	383.5	378.5	338.5	276.5	314.5	414	375	146	193	205.5	209.5	282	224.5	281.5	357.5	305	181.5	276.667	0.722772	0.948403	0.804305	1.02071	1.52022	1.12531	1.26945	1.7875	1.43868	0.82516	1.36031	0.13846	0.206101
168595	hsa-miR-1185-2-3p	2.50373	0.0252485	0.047605	239	261.5	280.5	562.5	316	250	316.5	394.5	212.5	126.5	111.5	108	403	260.5	197.5	283.5	338.5	141.5	115.333	270.75	0.626238	0.547912	0.422701	1.96346	1.40431	0.989975	1.27847	1.6925	0.667453	0.532283	1.33269	0.192876	0.351213
168971	hsa-miR-4449	1.73696	0.00628202	0.0174351	161.5	190.5	246	287	152.5	153.5	160	144	143.5	56.5	44.5	90.5	116	94.5	102.5	127	87.5	77	63.8333	100.75	0.279703	0.218673	0.354207	0.565164	0.509434	0.513784	0.572717	0.4375	0.363208	0.284195	0.493635	0.238846	0.16254
169367	hsa-miR-4444	3.20361	0.0258969	0.0486569	123	154.5	212	211.5	134.5	99	89.5	128	96.5	14.5	6.5	38	44.5	77.5	49.5	56.5	71	26.5	19.6667	54.25	0.0717822	0.031941	0.148728	0.216809	0.41779	0.24812	0.254791	0.355	0.125	0.0841504	0.269585	0.705496	0.38417
168898	hsa-miR-5008-3p	1.74023	0.00511011	0.0148903	216.5	255.5	324.5	314	251	201.5	233	253.5	217	101.5	114.5	94.5	149.5	183	148.5	197.5	194	143	103.5	169.25	0.502475	0.562654	0.369863	0.72838	0.986523	0.744361	0.890643	0.97	0.674528	0.478331	0.832406	0.206211	0.160795
169079	hsa-miR-4667-5p	1.77814	0.00373095	0.012068	396.5	409.5	555	753.5	445	596	555.5	625	477	283.5	254	378.5	587	379	542	519.5	566	404	305.333	499.583	1.40347	1.24816	1.48141	2.85993	2.04313	2.71679	2.34273	2.83	1.90566	1.37768	2.44971	0.0861922	0.169
169307	hsa-miR-4685-3p	1.87936	0.0317321	0.0576209	144	185.5	230.5	211	136	139.5	125	156.5	137.5	34	36.5	66.5	41.5	78	88	92	99.5	65.5	45.6667	77.4167	0.168317	0.179361	0.260274	0.202192	0.420485	0.441103	0.414882	0.4975	0.308962	0.202651	0.380854	0.247756	0.280476
146042	hsv1-miR-H8-3p	1.58044	0.00427698	0.0133383	309.5	390	451.5	501.5	392	428.5	361.5	501.5	429.5	202.5	248	293	328	333.5	373.5	328	441	359	247.833	360.5	1.00248	1.21867	1.14677	1.59805	1.79784	1.87218	1.47914	2.205	1.6934	1.12264	1.77427	0.0980729	0.142665
169049	hsa-miR-3162-3p	1.87756	0.0268692	0.0500102	215	329	309.5	367	294	352.5	227	409.5	357.5	107	185	155.5	194.5	231.5	300.5	193.5	352	287	149.167	259.833	0.529703	0.909091	0.608611	0.947625	1.24798	1.50627	0.872604	1.76	1.35377	0.682468	1.28137	0.293329	0.262222
42514	hsa-miR-937-3p	2.21325	0.0420488	0.07255	155	186	215	288.5	165.5	107	117.5	108	189	44.5	36	48.5	117	109	53.5	84.5	47	118	43	88.1667	0.220297	0.176904	0.189824	0.570037	0.587601	0.26817	0.38106	0.235	0.556604	0.195675	0.433079	0.113864	0.368044
148504	hsa-miR-874-5p	1.71896	0.00688823	0.0184953	213.5	281.5	302	364	240	257	195	308.5	274	98	138.5	136	184.5	181	205	162	249	203.5	124.167	197.5	0.485149	0.68059	0.53229	0.898904	0.975741	1.02757	0.730552	1.245	0.959906	0.566009	0.972945	0.180192	0.17285
145769	hsa-miR-371a-5p	1.9354	0.0246987	0.0469086	204	258.5	263	391	221.5	177.5	241	259	172.5	91	104	84.5	220.5	164.5	125	207	199.5	102.5	93.1667	169.833	0.450495	0.511057	0.330724	1.0743	0.886792	0.626566	0.933484	0.9975	0.483491	0.430759	0.833689	0.213047	0.275123
42708	hsa-miR-99a-5p	3.16951	0.0477032	0.0808728	131	168	182	191.5	130.5	115	101.5	152.5	93.5	17.5	19.5	25	27	74	63	69	97	28.5	20.6667	59.75	0.0866337	0.0958231	0.0978474	0.131547	0.398922	0.315789	0.311161	0.485	0.134434	0.0934347	0.296142	0.0639613	0.477745
146068	hsa-miR-1915-3p	1.7647	0.00301101	0.010463	309.5	419	373	475	423	476	401.5	484	440	200	274	212.5	313	365.5	424.5	368.5	428	372.5	228.833	378.667	0.990099	1.34644	0.831703	1.52497	1.97035	2.12782	1.66178	2.14	1.75708	1.05608	1.86367	0.249635	0.136665
147631	hsa-miR-4258	2.36841	0.0147459	0.0316834	597	800	709	1182.5	1002.5	1580	858	1728	1411	477.5	645	531.5	1006	943	1529	825.5	1672.5	1342	551.333	1219.67	2.36386	3.16953	2.08023	4.90134	5.08356	7.66416	3.72266	8.3625	6.33019	2.53788	6.01073	0.222672	0.294735
147889	hsv1-miR-H14-3p	1.85466	0.0246039	0.0467584	166	244.5	237.5	306.5	168.5	154.5	172	257	211	55	100	84	134.5	110	104	139	200.5	138.5	79.6667	137.75	0.272277	0.4914	0.328767	0.655298	0.592992	0.521303	0.626832	1.0025	0.653302	0.364148	0.675371	0.312416	0.248454
17328	ebv-miR-BART8-3p	1.99333	0.00176251	0.00747685	2611	3582.5	3300	7247	4396.5	5264	5142.5	6144	6045.5	2499.5	3438	3142	7081.5	4338.5	5212.5	5109.5	6090	5978	3026.5	5635	12.3738	16.8943	12.2975	34.5018	23.3881	26.1278	23.0417	30.45	28.1981	13.8552	27.6179	0.189984	0.159316
168758	hsa-miR-4425	2.44667	0.0251026	0.0474638	177.5	299.5	292.5	313.5	337.5	314	352.5	425.5	255.5	63.5	147.5	136	141	280	262.5	320	370	187.5	115.667	260.167	0.314356	0.724816	0.53229	0.686967	1.50943	1.31579	1.44307	1.85	0.884434	0.523821	1.28162	0.392044	0.333522
168658	hsa-miR-5196-5p	2.09934	0.0367014	0.0650189	181	227.5	261	438	169.5	203.5	190.5	237	187	68.5	87	103	272	112.5	153.5	158	184	122.5	86.1667	167.083	0.339109	0.427518	0.403131	1.32521	0.606469	0.769424	0.712514	0.92	0.57783	0.389919	0.818575	0.117105	0.338365
169214	hsa-miR-4638-5p	4.34119	0.0195555	0.03919	144	177	192.5	292	241	133.5	225	138.5	150	35.5	21.5	35.5	122	182	83	192.5	82.5	80	30.8333	123.667	0.175743	0.105651	0.138943	0.594397	0.981132	0.41604	0.868095	0.4125	0.377358	0.140112	0.608254	0.25023	0.425759
147731	hsa-miR-3189-3p	2.25008	0.00856786	0.0212803	295.5	350	313.5	442.5	424	440	347	528.5	380.5	179.5	198.5	111	268	352.5	386.5	311.5	469	307.5	163	349.167	0.888614	0.97543	0.434442	1.30572	1.90027	1.93734	1.40474	2.345	1.45047	0.766162	1.72392	0.379213	0.23404
42702	hsa-miR-30c-1-3p	2.0472	0.0417421	0.0721161	380	432.5	477	973	370	472	556.5	783.5	543.5	264	277	311	806	308	420	522	727.5	471.5	284	542.5	1.30693	1.36118	1.21722	3.92692	1.66038	2.10526	2.354	3.6375	2.22406	1.29511	2.65135	0.0561368	0.343648
168863	hsa-miR-4441	1.51502	0.0479011	0.0810508	307.5	301.5	444	537.5	274	353.5	300.5	385.5	284.5	188.5	149	264	361.5	203	300.5	265	324	212	200.5	277.667	0.933168	0.732187	1.03327	1.76127	1.09434	1.50627	1.19504	1.62	1	0.899541	1.36282	0.170455	0.226723
168980	hsa-miR-4324	2.61525	0.0321434	0.0583322	142	169	178.5	248.5	125.5	106.5	109	82	109.5	29	18	22	80.5	66.5	54	74.5	25	38.5	23	56.5	0.143564	0.0884521	0.0861057	0.392205	0.358491	0.270677	0.335964	0.125	0.181604	0.106041	0.277323	0.306652	0.380361
147824	hsv2-miR-H9-5p	2.13571	0.0111115	0.0257016	167	258	238.5	290.5	147	219.5	245.5	223.5	243.5	58.5	98.5	70	118	89.5	165	212.5	166.5	169.5	75.6667	153.5	0.289604	0.484029	0.273973	0.574909	0.48248	0.827068	0.958286	0.8325	0.799528	0.349202	0.745795	0.335122	0.240383
168562	hsa-miR-4738-3p	2.05166	0.0379199	0.067018	138	180.5	222.5	228	117	96.5	106.5	147	114	26	37	29	53.5	57.5	36.5	73.5	89	44.5	30.6667	59.0833	0.128713	0.181818	0.113503	0.260658	0.309973	0.182957	0.331454	0.445	0.209906	0.141345	0.289991	0.253753	0.326693
168565	hsa-miR-4649-5p	2.1051	0.0447567	0.0766889	174.5	203	250.5	306	160	141.5	172	263.5	154	57.5	58.5	80	136	103.5	90.5	139.5	205.5	84	65.3333	126.5	0.284653	0.287469	0.313112	0.662607	0.557951	0.453634	0.629087	1.0275	0.396226	0.295078	0.621168	0.053141	0.359653
169328	hsa-miR-4769-5p	3.71029	0.01021	0.0242275	192	208.5	225.5	454.5	174.5	408.5	321	283.5	250	80	63.5	61	283.5	113.5	351.5	287.5	226.5	178.5	68.1667	240.167	0.39604	0.312039	0.238748	1.38124	0.61186	1.7619	1.29651	1.1325	0.841981	0.315609	1.171	0.249381	0.348248
169390	hsa-miR-4800-5p	1.56699	0.0136835	0.0299629	221	226	273.5	322	164	219.5	194	197.5	176.5	108	75	94	142.5	105.5	157.5	160.5	141	106.5	92.3333	135.583	0.534653	0.36855	0.367906	0.694275	0.568733	0.789474	0.723788	0.705	0.502358	0.423703	0.663938	0.226777	0.160983
17492	sv40-miR-S1-5p	2.66127	0.0226693	0.0440949	5926.5	7885	6880	12690.5	15061	15389.5	16601.5	28110	13184.5	5814	7735.5	6724.5	12520.5	14999.5	15338	16568.5	28054.5	13116	6758	16766.2	28.7822	38.0123	26.319	61.0012	80.8598	76.8822	74.717	140.273	61.8679	31.0378	82.6001	0.198608	0.35587
27545	hsa-miR-373-5p	2.07118	0.000278901	0.00273818	193.5	228	242.5	331	204.5	209.5	213.5	202	193.5	82.5	78	77	170.5	144.5	157	181	146.5	123.5	79.1667	153.833	0.408416	0.383292	0.30137	0.830694	0.778976	0.786967	0.816234	0.7325	0.582547	0.364359	0.754653	0.153634	0.120464
168908	hsa-miR-4655-5p	2.53647	0.00249132	0.00928268	266	320	319.5	664.5	333.5	383	425.5	528	413.5	155.5	173.5	159	506	276	333	392	473	346	162.667	387.667	0.769802	0.85258	0.622309	2.46529	1.48787	1.66917	1.76776	2.365	1.63208	0.74823	1.89786	0.155889	0.217014
168978	hsa-miR-371b-5p	1.71142	0.020168	0.0401741	9623	12265.5	12722.5	12280.5	13974	21386.5	18629	19260	23931.5	9512.5	12117.5	12572.5	12114.5	13915.5	21335.5	18596	19204.5	23863.5	11400.8	18171.6	47.0916	59.5455	49.2074	59.0231	75.0162	106.945	83.8602	96.0225	112.564	51.9482	88.9051	0.128281	0.227593
17377	hsa-miR-600	2.0876	0.0360476	0.0640129	137	182	215.5	236	128	92	126	100	119	18	24.5	49	62.5	64.5	38.5	90.5	41.5	45.5	30.5	57.1667	0.0891089	0.120393	0.191781	0.304507	0.347709	0.192982	0.408117	0.2075	0.214623	0.133761	0.27924	0.393427	0.315052
42957	hsa-miR-323a-3p	6.32757	0.0173321	0.0357693	122.5	154.5	191	168.5	103.5	81	86.5	105	103.5	3	6	9	10	41	28	52.5	47	26.5	6	34.1667	0.0148515	0.029484	0.035225	0.0487211	0.221024	0.140351	0.236753	0.235	0.125	0.0265202	0.167808	0.39612	0.452806
146121	hsa-miR-1470	1.67969	0.0052803	0.0152372	182.5	238.5	247.5	284.5	191	205	145.5	198	197	65.5	86	100.5	112.5	130.5	152.5	111.5	142.5	127	84	129.417	0.324257	0.422604	0.393346	0.548112	0.703504	0.764411	0.502818	0.7125	0.599057	0.380069	0.6384	0.13287	0.162319
168701	hsa-miR-4728-5p	2.93595	0.0392212	0.0686255	237.5	255.5	261.5	578	231	295.5	355.5	565.5	258.5	125.5	110.5	93	401.5	169	242.5	321	509	190.5	109.667	305.583	0.621287	0.542998	0.363992	1.95615	0.911051	1.21554	1.44758	2.545	0.898585	0.509426	1.49565	0.258903	0.432502
169260	hsa-miR-4436b-3p	1.64607	0.00950696	0.0229803	270.5	253.5	344.5	432.5	254.5	287.5	202.5	297.5	290	158	105	170	259	194	234	167.5	239.5	218.5	144.333	218.75	0.782178	0.515971	0.665362	1.26188	1.04582	1.17293	0.755355	1.1975	1.03066	0.654504	1.07736	0.203873	0.168348
147662	hsv2-miR-H6-5p	1.7248	0.000469844	0.00353868	432	470.5	496	655	481.5	533.5	606.5	582	703.5	317.5	320	323	473.5	423.5	480	573.5	525.5	635.5	320.167	518.583	1.57178	1.57248	1.26419	2.30694	2.28302	2.40602	2.58625	2.6275	2.99764	1.46948	2.53456	0.120989	0.105479
148509	hsa-miR-328-5p	2.54007	0.0203334	0.0404224	186	215	230	267.5	189	180.5	283.5	191.5	189	69.5	50.5	58	94	130.5	130	251	132.5	117.5	59.3333	142.583	0.344059	0.248157	0.227006	0.457978	0.703504	0.651629	1.13191	0.6625	0.554245	0.273074	0.693627	0.228429	0.334943
168696	hsa-miR-4739	1.86494	0.00250162	0.00928906	747.5	669.5	815	1173	744	1281	1257.5	1150.5	1121	634	517.5	648.5	1002.5	685	1229	1223.5	1093.5	1046.5	600	1046.67	3.13861	2.543	2.53816	4.88429	3.69272	6.1604	5.51747	5.4675	4.93632	2.73992	5.10978	0.12602	0.163432
169059	hsa-miR-642a-3p	2.66407	0.0350381	0.0624064	305.5	345.5	356.5	692	600.5	292	397.5	804.5	479	196.5	192.5	180.5	523	540	238.5	364	750.5	411	189.833	471.167	0.972772	0.945946	0.706458	2.54811	2.91105	1.19549	1.64149	3.7525	1.93868	0.875059	2.33122	0.167563	0.398863
169341	hsa-miR-4632-3p	2.56064	0.00113845	0.00579538	223.5	261.5	278	409.5	295.5	338	299	411.5	293.5	111	112.5	114.5	240.5	237	288	266.5	354.5	227.5	112.667	269	0.549505	0.552826	0.448141	1.17174	1.27763	1.44361	1.2018	1.7725	1.07311	0.516824	1.3234	0.115135	0.190762
169263	hsa-miR-4634	4.87349	0.00588332	0.0165444	150.5	182.5	196	238.5	191	192	240	255.5	204	31.5	34.5	30.5	64	134.5	142.5	207.5	201.5	136	32.1667	147.667	0.155941	0.169533	0.119374	0.311815	0.725067	0.714286	0.935738	1.0075	0.641509	0.148283	0.722653	0.174948	0.340081
Sepsis-induced_AKI vs Control 1.5 fold down regulated miRNAs
		Fold change	P-value	FDR	ForeGround									ForeGround-BackGround											Normalized											CV-value
ID	Name	Sepsis-induced_AKI vs Control	Sepsis-induced_AKI vs Control	Sepsis-induced_AKI vs Control	13	14	15	1	2	3	4	5	6	13	14	15	1	2	3	4	5	6	Mean of Control group	Mean of Sepsis-induced_AKI group	13	14	15	1	2	3	4	5	6	Mean of Control group	Mean of Sepsis-induced_AKI group	Control group	Sepsis-induced_AKI group
17519	ebv-miR-BART1-3p	0.078108	0.0124863	0.0279371	123	176.5	253	156.5	59	54	34.5	61.5	85.5	15.5	42.5	83.5	-6	0.5	2	1.5	4.5	8	47.1667	1.75	0.0767327	0.208845	0.32681	N/A	0.00269542	0.0100251	0.00676437	0.0225	0.0377358	0.204129	0.0159441	0.612873	0.893987
17928	hsa-miR-181a-2-3p	0.0538751	2.10396e-05	0.000844248	371	412.5	670.5	167	79.5	60	56.5	63.5	116	264.5	272	501.5	1	22.5	9	23	8	38.5	346	17	1.30941	1.33661	1.96282	0.00487211	0.121294	0.0451128	0.10372	0.04	0.181604	1.53628	0.0827671	0.240611	0.783131
11134	hsa-miR-502-5p	0.334848	0.000492587	0.003631	170	205	273	198.5	78	63.5	47.5	75	107.5	55	56.5	98.5	27.5	22.5	10.5	14.5	19.5	33	70	21.25	0.272277	0.277641	0.385519	0.133983	0.121294	0.0526316	0.065389	0.0975	0.15566	0.311812	0.10441	0.204892	0.384006
42918	hsa-miR-19b-2-5p	0.194374	0.00245814	0.0091964	149	211	258.5	187	65	54	34	64.5	80	37.5	67	84.5	28.5	7	3	0	7.5	9.5	63	9.25	0.185644	0.329238	0.330724	0.138855	0.0377358	0.0150376	N/A	0.0375	0.0448113	0.281869	0.054788	0.295658	0.881816
42516	kshv-miR-K12-12-5p	0.121121	0.0196437	0.0393403	134.5	163	249.5	158.5	60.5	55	34	60	89	26.5	27	92	-6	2	4	1	3.5	15.5	48.5	3.33333	0.131188	0.132678	0.360078	N/A	0.0107817	0.0200501	0.00450958	0.0175	0.0731132	0.207982	0.0251909	0.633334	1.0903
46752	hsa-miR-1270	0.369473	0.0229439	0.0444259	170.5	201	303.5	233.5	76	67	43.5	75.5	110.5	61.5	62	131	72	16	16	10.5	17.5	37.5	84.8333	28.25	0.304455	0.304668	0.51272	0.350792	0.0862534	0.0802005	0.0473506	0.0875	0.176887	0.373948	0.138164	0.321382	0.81616
46427	hsa-miR-1248	0.212221	0.00105689	0.00554121	153.5	198.5	258	182.5	68	58	35.5	66.5	110	41	57.5	92.5	15.5	10	5.5	2	9.5	31	63.6667	12.25	0.20297	0.282555	0.362035	0.0755177	0.0539084	0.0275689	0.00901917	0.0475	0.146226	0.28252	0.0599568	0.281511	0.800576
42754	hsa-miR-586	0.12455	0.00262316	0.00963225	125.5	179.5	232.5	178.5	61.5	54	37	63	80.5	16	33	60.5	7.5	2.5	0.5	3.5	4.5	6	36.5	4.08333	0.0792079	0.162162	0.236791	0.0365408	0.0134771	0.00250627	0.0157835	0.0225	0.0283019	0.159387	0.0198516	0.49457	0.602381
42810	hsa-miR-149-5p	0.328608	0.00823969	0.0206721	145.5	202	256.5	196	69.5	62	39.5	73	90	33	48.5	84.5	37.5	9.5	12.5	6.5	16	16	55.3333	16.3333	0.163366	0.238329	0.330724	0.182704	0.0512129	0.0626566	0.0293123	0.08	0.0754717	0.24414	0.0802263	0.343369	0.665833
42591	hsa-miR-634	0.471082	0.0214804	0.0422061	159.5	203	281.5	208.5	79	70.5	55	85.5	103.5	37	53	103	44	18.5	19	21	29.5	31	64.3333	27.1667	0.183168	0.260442	0.403131	0.214373	0.0997305	0.0952381	0.0947012	0.1475	0.146226	0.282247	0.132961	0.395365	0.352866
42848	hsa-miR-1180-3p	0.228286	0.00218761	0.00857196	167	243.5	313	212	72.5	58.5	37	72	100.5	55.5	86.5	128.5	49	12	6	3.5	14.5	27	90.1667	18.6667	0.274752	0.425061	0.502935	0.238733	0.06469	0.0300752	0.0157835	0.0725	0.127358	0.400916	0.0915234	0.289317	0.895002
17506	hsa-miR-24-3p	0.413549	0.00814601	0.0205062	424	436	637.5	225	174.5	126	166.5	177.5	371	306.5	279	466	62	114	74	133.5	119.5	299	350.5	133.667	1.51733	1.37101	1.82387	0.302071	0.614555	0.370927	0.602029	0.5975	1.41038	1.57074	0.649577	0.147135	0.609372
42485	ebv-miR-BART10-5p	0.318793	0.00747935	0.0194386	153.5	238	305	212	81	65.5	45	87	102	40.5	92	124.5	44	22	11	11.5	30	29	85.6667	24.5833	0.200495	0.452088	0.48728	0.214373	0.118598	0.0551378	0.0518602	0.15	0.136792	0.379954	0.121127	0.411653	0.508019
46633	hsa-miR-1267	0.313149	0.0244696	0.0465924	147.5	163.5	250	189	70.5	62	40.5	64	94	36.5	22	89.5	25	12.5	10.5	7.5	7	19	49.3333	13.5833	0.180693	0.108108	0.350294	0.121803	0.0673854	0.0526316	0.0338219	0.035	0.0896226	0.213032	0.0667107	0.58343	0.512565
42896	hsa-miR-450b-5p	0.167051	0.00952431	0.0230036	129	180	238.5	167.5	65	55	36	58	95.5	23.5	35	71	-2.5	6.5	1.5	3	0.5	21	43.1667	5	0.116337	0.17199	0.277886	N/A	0.0350404	0.0075188	0.0135287	0.0025	0.0990566	0.188738	0.0315289	0.434819	1.26027
42610	hcmv-miR-UL36-3p	0.168888	0.00488638	0.0144505	157	195.5	298.5	200	63.5	57.5	35	69	87	46	47	126	31	5.5	4.5	2	11	11.5	73	10.9167	0.227723	0.230958	0.493151	0.151035	0.0296496	0.0225564	0.00901917	0.055	0.0542453	0.317277	0.0535843	0.480083	0.952349
10919	hsa-miR-103a-3p	0.522439	0.00350406	0.0114797	590.5	636.5	908.5	385	232.5	390	360	234	499.5	482	494	731.5	215.5	176.5	333	326.5	178	421.5	569.167	275.167	2.38614	2.42752	2.86301	1.04994	0.951482	1.66917	1.47238	0.89	1.98821	2.55889	1.33686	0.103244	0.331766
46541	hsa-miR-1225-5p	0.165181	9.14742e-05	0.00157037	157	193.5	251	188.5	64.5	56	36	65.5	89	47	48.5	81.5	17.5	5.5	2.5	2.5	7	18.5	59	8.91667	0.232673	0.238329	0.318982	0.0852619	0.0296496	0.0125313	0.011274	0.035	0.0872642	0.263328	0.0434968	0.183348	0.791144
5250	hsa-miR-105-5p	0.116272	0.000673909	0.00436283	139.5	176	235	167	59.5	53.5	35	59.5	88.5	30.5	32.5	60	-10.5	2	1.5	2	2	14.5	41	1.91667	0.15099	0.159705	0.234834	N/A	0.0107817	0.0075188	0.00901917	0.01	0.0683962	0.181843	0.0211432	0.253503	1.25068
42734	hsa-miR-2110	0.386206	0.00976226	0.0234725	136	193	216.5	196.5	72.5	57	47	71	86	25.5	52.5	40	24	15	5.5	13.5	14.5	12.5	39.3333	14.1667	0.126238	0.257985	0.156556	0.116931	0.0808625	0.0275689	0.0608794	0.0725	0.0589623	0.18026	0.0696173	0.382772	0.422771
46411	hsa-miR-1203	0.233101	0.000983853	0.00533682	141	184	236	168.5	66.5	59.5	45.5	71.5	76	26.5	37.5	58	-1	7	5.5	11.5	14	5	40.6667	7	0.131188	0.184275	0.227006	N/A	0.0377358	0.0275689	0.0518602	0.07	0.0235849	0.180823	0.04215	0.265464	0.451187
46747	hsa-miR-1263	0.0495482	0.0273711	0.0508173	141	182	275.5	168	61	53.5	35.5	59.5	81	29	29.5	101	-5	0.5	1.5	2	0	5.5	53.1667	0.75	0.143564	0.144963	0.395303	N/A	0.00269542	0.0075188	0.00901917	N/A	0.0259434	0.227944	0.0112942	0.635857	0.897091
146190	hsa-miR-3927-3p	0.116052	0.0156789	0.0331619	133.5	194.5	255.5	163	58.5	53.5	35	61.5	87	21.5	49.5	81	-6	0	1	0.5	5.5	14.5	50.6667	2.58333	0.106436	0.243243	0.317025	N/A	N/A	0.00501253	0.00225479	0.0275	0.0683962	0.222235	0.0257909	0.480821	1.18536
146061	hsa-miR-1914-3p	0.304597	0.000287815	0.00277153	162.5	196.5	255.5	183	78.5	64.5	41	73	101.5	47.5	56.5	87	24.5	22.5	10	8.5	15.5	24	63.6667	17.5	0.235149	0.277641	0.340509	0.119367	0.121294	0.0501253	0.0383315	0.0775	0.113208	0.284433	0.0866375	0.186362	0.423412
146138	hsa-miR-1909-5p	0.148256	0.00381903	0.0122423	133.5	184.5	250	172	62	57	38.5	62.5	79.5	28	28.5	82	6.5	8	2.5	5.5	7	6.5	46.1667	6	0.138614	0.140049	0.320939	0.0316687	0.0431267	0.0125313	0.0248027	0.035	0.0306604	0.199867	0.0296316	0.524617	0.348071
145831	hsa-miR-625-5p	0.165469	0.0223437	0.0436235	141	190	267.5	166.5	66	51.5	39.5	62	89	26	42.5	93.5	-6.5	6.5	-1	6	4	15.5	54	4.08333	0.128713	0.208845	0.365949	N/A	0.0350404	N/A	0.0270575	0.02	0.0731132	0.234502	0.0388028	0.514627	0.61038
145977	hsa-miR-1247-5p	0.457554	0.00809625	0.0204501	170.5	247	286.5	210.5	76.5	81.5	67	85	137.5	60	95.5	104	47	18	30	33	26.5	67	86.5	36.9167	0.29703	0.469287	0.407045	0.228989	0.097035	0.150376	0.148816	0.1325	0.316038	0.391121	0.178959	0.223015	0.446255
145675	hsa-miR-501-5p	0.359077	7.78673e-05	0.00144793	209	248.5	309.5	229.5	84	92.5	80.5	81.5	109.5	102	112.5	151	64	29	40	48	23	39	121.833	40.5	0.50495	0.552826	0.590998	0.311815	0.156334	0.200501	0.21646	0.115	0.183962	0.549591	0.197345	0.0784489	0.337042
145838	hsa-miR-125b-1-3p	0.381227	0.00218083	0.00857196	192	249	354.5	222	87	95	61.5	89	137	83.5	110.5	187.5	61.5	33.5	43	29	33	63	127.167	43.8333	0.413366	0.542998	0.733855	0.299635	0.180593	0.215539	0.130778	0.165	0.29717	0.563406	0.214786	0.286146	0.327182
145690	hsa-miR-512-5p	0.344927	0.0147694	0.0316952	164	202	296.5	224	80.5	60.5	39	74	112.5	59	68	125	65.5	22	8	5.5	18	37.5	84	26.0833	0.292079	0.334152	0.489237	0.319123	0.118598	0.0401003	0.0248027	0.09	0.176887	0.371823	0.128252	0.279264	0.845738
145678	hsa-miR-150-5p	0.431867	0.000287764	0.00277153	197.5	261	343.5	227	102.5	96	88.5	99.5	126	87.5	118	168.5	61.5	45	43.5	55.5	42	47.5	124.667	49.1667	0.433168	0.579853	0.659491	0.299635	0.242588	0.218045	0.250282	0.21	0.224057	0.557504	0.240768	0.205926	0.135242
145715	hsa-miR-648	0.224344	0.00118822	0.00595029	150	177.5	243.5	177.5	70	58	38.5	64.5	85	42	30	77	10	14	7	5	7	16.5	49.6667	9.91667	0.207921	0.14742	0.30137	0.0487211	0.0754717	0.0350877	0.0225479	0.035	0.0778302	0.218904	0.0491098	0.354312	0.466227
147199	hsa-miR-27b-3p	0.256334	0.0163957	0.0342881	149	197	267.5	166	65	57.5	41.5	60	119.5	40.5	50	95	-9.5	9.5	5	8	4.5	45.5	61.8333	10.5	0.200495	0.2457	0.37182	N/A	0.0512129	0.0250627	0.0360767	0.0225	0.214623	0.272672	0.069895	0.325629	1.1688
147535	hsa-miR-4309	0.130397	0.00891284	0.0219359	127	178	232	159	60.5	52	37	57.5	78	18	24	51.5	-9.5	4.5	1.5	4	0	4.5	31.1667	0.833333	0.0891089	0.117936	0.201566	N/A	0.0242588	0.0075188	0.0180383	N/A	0.0212264	0.136204	0.0177606	0.428854	0.410173
147892	hsa-miR-3152-3p	0.260429	0.0106979	0.0251051	139.5	188	244.5	191	67	53.5	36.5	64.5	84	20.5	39	69	25.5	10	2	3.5	7.5	11	42.8333	9.91667	0.101485	0.191646	0.270059	0.124239	0.0539084	0.0100251	0.0157835	0.0375	0.0518868	0.18773	0.0488904	0.449342	0.840745
147627	hsa-miR-4294	0.345555	0.00507015	0.0147937	147	173.5	238.5	191.5	65.5	59.5	41	68.5	87.5	34.5	28.5	62	28	9	7.5	7.5	12.5	13.5	41.6667	13	0.170792	0.140049	0.242661	0.136419	0.0485175	0.037594	0.0338219	0.0625	0.0636792	0.184501	0.0637553	0.285429	0.590814
147165	hsa-let-7b-5p	0.184991	0.000113627	0.00178095	255	294.5	418	238	84	67	41	84	107	142	145	248.5	68	26.5	15.5	7.5	27.5	34	178.5	29.8333	0.70297	0.712531	0.972603	0.331303	0.142857	0.0776942	0.0338219	0.1375	0.160377	0.796035	0.147259	0.192187	0.691633
147705	hsa-miR-4320	0.141164	0.00119286	0.00595029	144.5	190.5	258	166.5	64	53.5	41.5	61.5	81.5	34	35	85	5	7.5	2.5	8	4	12	51.3333	6.5	0.168317	0.17199	0.332681	0.0243605	0.0404313	0.0125313	0.0360767	0.02	0.0566038	0.224329	0.0316673	0.418373	0.504024
147900	hsv2-miR-H6-3p	0.417433	0.000658475	0.00428153	208	236	361.5	207	96.5	105.5	75.5	85	130	95	89	162	47	37	53.5	42	25.5	58	115.333	43.8333	0.470297	0.437346	0.634051	0.228989	0.199461	0.26817	0.189402	0.1275	0.273585	0.513898	0.214518	0.205005	0.255383
147891	hsa-miR-3175	0.663818	0.0477144	0.0808728	808.5	815	933	535	460	705	613	364	362.5	698	667	730.5	373	400.5	653.5	579.5	306	284	698.5	432.75	3.45545	3.27764	2.8591	1.8173	2.15903	3.27569	2.6133	1.53	1.33962	3.1974	2.12249	0.0957543	0.341648
147186	hsa-miR-200b-3p	0.221576	0.00135043	0.00636325	160	212	279	205.5	67.5	63	39	61	96.5	51	76	113.5	40	11.5	10.5	6.5	3.5	25	80.1667	16.1667	0.252475	0.373464	0.444227	0.194884	0.0619946	0.0526316	0.0293123	0.0175	0.117925	0.356722	0.0790412	0.271825	0.842638
148231	hsa-miR-3918	0.220837	0.0115319	0.0264169	136	165.5	249.5	180.5	65	56	38	66.5	87	31	23	86.5	11.5	10	6	5	11.5	10	46.8333	9	0.153465	0.113022	0.338552	0.0560292	0.0539084	0.0300752	0.0225479	0.0575	0.0471698	0.20168	0.0445384	0.596228	0.331132
148251	hsa-miR-3689a-5p/hsa-miR-3689b-5p/hsa-miR-3689e	0.300962	0.000479995	0.00357171	134	183.5	222.5	189	68.5	57.5	38.5	66.5	88	28	40	49.5	17.5	12.5	4.5	5	9.5	15.5	39.1667	10.75	0.138614	0.19656	0.193738	0.0852619	0.0673854	0.0225564	0.0225479	0.0475	0.0731132	0.176304	0.0530608	0.185311	0.501232
148599	hsa-miR-3680-5p	0.161792	0.00132755	0.00628531	135	169	224.5	173	61.5	55.5	36	59.5	86	23	25	51.5	2	6.5	0.5	2.5	2.5	15	33.1667	4.83333	0.113861	0.12285	0.201566	0.00974421	0.0350404	0.00250627	0.011274	0.0125	0.0707547	0.146092	0.0236366	0.330277	1.08136
148665	hsa-miR-510-5p	0.17416	0.000433545	0.00337101	141	178.5	236.5	168.5	62.5	53.5	35.5	62	83.5	25.5	36.5	61.5	9.5	7.5	2	2	7	10.5	41.1667	6.41667	0.126238	0.179361	0.240705	0.046285	0.0404313	0.0100251	0.00901917	0.035	0.0495283	0.182101	0.0317148	0.314565	0.564382
147703	hsa-miR-3181	0.0814372	0.00641481	0.0176719	131	159	203.5	163	58	52	35.5	60	73.5	15.5	10	36	-1	1	0.5	2	1.5	2.5	20.5	1.08333	0.0767327	0.04914	0.1409	N/A	0.00539084	0.00250627	0.00901917	0.0075	0.0117925	0.0889243	0.00724174	0.529431	0.487167
148206	hsa-miR-3664-5p	0.17629	0.000187764	0.00226423	169.5	227.5	298.5	187	69.5	59.5	37.5	70	97	56.5	83	121.5	22.5	12	7.5	4	11.5	26	87	13.9167	0.279703	0.407862	0.475538	0.109622	0.06469	0.037594	0.0180383	0.0575	0.122642	0.387701	0.0683477	0.256543	0.594651
146024	hsa-miR-383-5p	0.137809	0.00570543	0.0162281	131.5	181.5	253	169.5	62.5	55.5	37	59.5	89	23.5	51.5	84.5	-0.5	6	4.5	4.5	2.5	15.5	53.1667	5.41667	0.116337	0.253071	0.330724	N/A	0.032345	0.0225564	0.0202931	0.0125	0.0731132	0.233377	0.0321615	0.465093	0.745061
168804	hsa-miR-4761-3p	0.0952666	0.000732384	0.00460808	123.5	156.5	211.5	170.5	59.5	52.5	33.5	59.5	78.5	21	16	43.5	1	3.5	0.5	0.5	3.5	4.5	26.8333	2.25	0.10396	0.0786241	0.170254	0.00487211	0.0188679	0.00250627	0.00225479	0.0175	0.0212264	0.117613	0.0112046	0.402304	0.792919
169346	hsa-miR-5195-3p	0.0777384	0.0401199	0.0699106	129	170.5	225.5	164	54.5	51	34.5	59.5	71	23.5	27	56	0	-1.5	-3.5	1.5	3.5	-0.5	35.5	-0.0833333	0.116337	0.132678	0.219178	N/A	N/A	N/A	0.00676437	0.0175	N/A	0.156064	0.0121322	0.35412	0.62571
169276	hsa-miR-4474-3p	0.184644	0.00123955	0.00607128	130.5	186	208.5	178	61.5	56	35.5	64	76.5	20	42	43.5	15	5	4	2.5	6.5	2.5	35.1667	5.91667	0.0990099	0.206388	0.170254	0.0730816	0.0269542	0.0200501	0.011274	0.0325	0.0117925	0.158551	0.0292754	0.344605	0.786323
169043	hsa-miR-4462	0.360508	0.00492382	0.0145179	168.5	222	314	184.5	80.5	86	89	80.5	99	58	78	150	20	24	34	55.5	24	29.5	95.3333	31.1667	0.287129	0.383292	0.587084	0.0974421	0.12938	0.170426	0.250282	0.12	0.139151	0.419168	0.151114	0.365395	0.358466
169136	hsa-miR-5006-3p	0.260767	0.0242318	0.0462503	119	166.5	213.5	165	60.5	58.5	40	60	77	10.5	14	38	-7	3.5	6.5	6.5	3.5	4	20.8333	2.83333	0.0519802	0.0687961	0.148728	N/A	0.0188679	0.0325815	0.0293123	0.0175	0.0188679	0.0898348	0.0234259	0.575406	0.298158
169243	hsa-miR-3682-5p	0.312755	0.0123672	0.0277633	128	171.5	207	182	62.5	52.5	37	62	74.5	19	14	35.5	14	5	-1	3.5	5.5	4	22.8333	5.16667	0.0940594	0.0687961	0.138943	0.0682095	0.0269542	N/A	0.0157835	0.0275	0.0188679	0.1006	0.031463	0.353162	0.672505
169130	hsa-miR-4764-3p	0.3793	0.0234547	0.045096	177.5	201	233	174.5	69.5	67.5	54.5	68.5	128	62.5	54	51	5	10	17	20.5	13	56.5	55.8333	20.3333	0.309406	0.265356	0.199609	0.0243605	0.0539084	0.085213	0.0924464	0.065	0.266509	0.258124	0.0979063	0.214063	0.879169
169358	hsa-miR-4417	0.576421	0.0479835	0.0811442	200.5	223	282	193	131.5	86.5	102.5	76	132	85.5	67	115	34.5	72	32	69.5	17.5	57	89.1667	47.0833	0.423267	0.329238	0.450098	0.168088	0.38814	0.160401	0.313416	0.0875	0.268868	0.400868	0.231069	0.158324	0.483674
169278	hsa-miR-4525	0.210165	0.00635304	0.017583	136	187	257	180.5	67	58.5	36.5	65	88.5	26	58	102	24	9.5	7	3.5	8.5	17	62	11.5833	0.128713	0.285012	0.399217	0.116931	0.0512129	0.0350877	0.0157835	0.0425	0.0801887	0.270981	0.0569506	0.501131	0.635632
28191	hsa-miR-30e-5p	0.171932	2.13202e-06	0.000226552	273.5	299	393.5	182	90	70	56.5	80.5	137	163.5	157	217	23.5	28.5	16	21.5	21	60.5	179.167	28.5	0.809406	0.771499	0.849315	0.114495	0.153639	0.0802005	0.096956	0.105	0.285377	0.810073	0.139278	0.0480357	0.543227
42959	hsa-miR-514a-3p	0.0849703	0.000814052	0.00483882	147	181	236	152.5	65.5	54.5	35.5	62.5	79.5	35.5	32.5	55.5	-10.5	5	0.5	0	3.5	-0.5	41.1667	-0.333333	0.175743	0.159705	0.217221	N/A	0.0269542	0.00250627	N/A	0.0175	N/A	0.184223	0.0156535	0.161114	0.787564
46415	hsa-miR-548l	0.127048	0.00282942	0.010031	150	180	259	174	65.5	56.5	38.5	64	89.5	35.5	24.5	81	8	4.5	3	3.5	1.5	11.5	47	5.33333	0.175743	0.120393	0.317025	0.0389769	0.0242588	0.0150376	0.0157835	0.0075	0.0542453	0.204387	0.025967	0.496105	0.674981
46558	hsa-miR-1268a/hsa-miR-1268b	0.23393	0.000135418	0.00193983	210	231	319.5	206.5	76	75.5	45.5	76.5	108.5	86.5	81.5	140.5	43.5	13.5	21	9	16	28.5	102.833	21.9167	0.428218	0.400491	0.549902	0.211937	0.0727763	0.105263	0.0405862	0.08	0.134434	0.459537	0.107499	0.17295	0.559334
17419	kshv-miR-K12-9-3p	0.112326	3.46516e-05	0.00101543	154	180	232	151	62	55	36.5	63.5	91.5	30.5	35.5	39	-19	1.5	1.5	1	3.5	11	35	-0.0833333	0.15099	0.174447	0.152642	N/A	0.00808625	0.0075188	0.00450958	0.0175	0.0518868	0.15936	0.0179003	0.082155	1.09567
11260	hsa-miR-151a-5p	0.244305	0.000906894	0.00500663	168	211	288.5	183	76.5	61.5	42	75	112.5	47.5	66.5	105.5	17	16	7	6	16	35	73.1667	16.1667	0.235149	0.326781	0.412916	0.0828258	0.0862534	0.0350877	0.0270575	0.08	0.165094	0.324949	0.0793865	0.273575	0.619822
42598	hsa-miR-452-3p	0.0747116	0.0268325	0.0500085	124.5	180	213.5	141	61	50	34	60.5	81.5	12	34.5	33.5	-20	1	-3.5	-1	1	3.5	26.6667	-3.16667	0.0594059	0.169533	0.131115	N/A	0.00539084	N/A	N/A	0.005	0.0165094	0.120018	0.00896676	0.465729	0.728811
31517	hsa-miR-561-3p	0.0621453	0.000862113	0.00492803	143	189	262	170.5	60.5	54.5	36	62	85	27	44	85	6.5	0.5	1.5	1	2.5	5.5	52	2.91667	0.133663	0.216216	0.332681	0.0316687	0.00269542	0.0075188	0.00450958	0.0125	0.0259434	0.22752	0.0141393	0.439474	0.846826
11113	hsa-miR-448	0.265777	0.00199133	0.00807414	137	196.5	259.5	178.5	70.5	56.5	44.5	71.5	96	28.5	51.5	76	22	8	5	10.5	12	18	52	12.5833	0.141089	0.253071	0.297456	0.107186	0.0431267	0.0250627	0.0473506	0.06	0.0849057	0.230539	0.061272	0.349537	0.489754
14313	hsa-miR-499a-5p	0.268712	0.0158522	0.0334591	148.5	226	276	222	70.5	61	37.5	69	98	35.5	76.5	113	55	10.5	6	3	11.5	23	75	18.1667	0.175743	0.375921	0.44227	0.267966	0.0566038	0.0300752	0.0135287	0.0575	0.108491	0.331311	0.0890274	0.418793	1.04912
11181	hsa-miR-95-3p	0.166759	0.00457929	0.0139439	131.5	192.5	244.5	185.5	59.5	55.5	37	63.5	85	18.5	39.5	62.5	19	0.5	2	1.5	4	9.5	40.1667	6.08333	0.0915842	0.194103	0.244618	0.09257	0.00269542	0.0100251	0.00676437	0.02	0.0448113	0.176769	0.0294777	0.441118	1.16702
17289	hsa-miR-616-5p	0.1313	0.0150353	0.0321893	139	182	244.5	153.5	64.5	54.5	37.5	62.5	92	18.5	26	67	-15.5	1.5	2	2	1.5	15	37.1667	1.08333	0.0915842	0.127764	0.262231	N/A	0.00808625	0.0100251	0.00901917	0.0075	0.0707547	0.160526	0.021077	0.56014	1.31836
10954	hsa-miR-147a	0.336485	0.0408739	0.0709338	194	220.5	323.5	259	79.5	66.5	40.5	76	105	70.5	67.5	140.5	96	17.5	11	4	15	25	92.8333	28.0833	0.34901	0.331695	0.549902	0.467722	0.0943396	0.0551378	0.0180383	0.075	0.117925	0.410202	0.138027	0.29569	1.19597
46875	hsa-miR-2276-3p	0.119203	3.76943e-05	0.00103241	155	195.5	251	172.5	66.5	54.5	37	66	89.5	31.5	44	63	9.5	4	1.5	1.5	6	7.5	46.1667	5	0.155941	0.216216	0.246575	0.046285	0.0215633	0.0075188	0.00676437	0.03	0.0353774	0.206244	0.0245848	0.223681	0.639175
11018	hsa-miR-218-5p	0.195944	0.00463897	0.0140501	157	175.5	252.5	156.5	59.5	57	36	69	96.5	40.5	33	68	-4	-5.5	3.5	0.5	10.5	19.5	47.1667	4.08333	0.200495	0.162162	0.266145	N/A	N/A	0.0175439	0.00225479	0.0525	0.0919811	0.209601	0.0410699	0.250886	0.97219
11077	hsa-miR-363-3p	0.175664	9.65774e-06	0.00050307	220	239	305.5	177	82	61.5	43	82.5	111	110	94.5	119.5	12	21.5	6	7.5	24.5	33.5	108	17.5	0.544554	0.464373	0.46771	0.0584653	0.115903	0.0300752	0.0338219	0.1225	0.158019	0.492213	0.086464	0.0921551	0.612429
46454	hsa-miR-520g-3p	0.0945026	0.00812233	0.0204812	133.5	188.5	231	157.5	62	54	36.5	62	85	17	41	55	-8.5	1.5	-1	1	3.5	7	37.6667	0.583333	0.0841584	0.201474	0.215264	N/A	0.00808625	N/A	0.00450958	0.0175	0.0330189	0.166966	0.0157787	0.431489	0.806946
17302	hsa-miR-578	0.24401	0.00235499	0.00899122	176	230.5	304.5	223	75	61	38	67.5	104	61	76	118	53	14.5	8	3	8	26.5	85	18.8333	0.30198	0.373464	0.46184	0.258222	0.0781671	0.0401003	0.0135287	0.04	0.125	0.379095	0.092503	0.211235	0.972507
42932	hsa-miR-920	0.434052	0.0168847	0.0350646	199	228	355.5	185	88	125	106	88.5	128	87	75	177.5	20.5	27	70	71	27.5	51.5	113.167	44.5833	0.430693	0.36855	0.694716	0.0998782	0.145553	0.350877	0.32018	0.1375	0.242925	0.497987	0.216152	0.347766	0.482473
13485	hsa-miR-10a-5p	0.168469	0.00105445	0.00554121	171.5	237	313	192.5	70.5	64.5	40	72.5	103.5	50	77.5	138.5	23.5	9	8.5	4	11.5	24	88.6667	13.4167	0.247525	0.380835	0.542074	0.114495	0.0485175	0.0426065	0.0180383	0.0575	0.113208	0.390145	0.0657274	0.378053	0.601123
46750	hsa-miR-1254	0.256058	0.00280365	0.00999275	146	216.5	266.5	185.5	70	63	45	71.5	94	23.5	60	68.5	16	9.5	8.5	9.5	12.5	15	50.6667	11.8333	0.116337	0.29484	0.268102	0.0779537	0.0512129	0.0426065	0.042841	0.0625	0.0707547	0.226426	0.0579782	0.425186	0.255117
46624	hsa-miR-1236-3p	0.364372	0.00449175	0.0137977	195.5	218	339.5	218	93	85	57	90	119	72.5	68	160	51	26.5	31.5	21.5	30.5	34.5	100.167	32.5833	0.358911	0.334152	0.626223	0.248477	0.142857	0.157895	0.096956	0.1525	0.162736	0.439762	0.160237	0.368276	0.307822
42769	hsa-let-7b-3p	0.312592	0.00302776	0.0104845	154	193	275.5	175.5	80.5	77	48	77.5	106.5	39	53.5	101.5	10	16	23	12.5	18	29	64.6667	18.0833	0.193069	0.262899	0.39726	0.0487211	0.0862534	0.115288	0.0563698	0.09	0.136792	0.28441	0.0889042	0.3649	0.378805
46803	hsa-miR-503-5p	0.0913375	0.00807431	0.0204467	134.5	201	218.5	158	63.5	53	37	63	88.5	23.5	57.5	45.5	-7.5	1.5	-2	2	4.5	6.5	42.1667	0.833333	0.116337	0.282555	0.178082	N/A	0.00808625	N/A	0.00901917	0.0225	0.0306604	0.192325	0.0175664	0.436863	0.622492
146105	hsa-miR-1539	0.214815	0.0011892	0.00595029	154.5	200.5	283.5	184.5	67.5	60.5	39	68.5	104.5	43.5	51	97	25	6.5	5.5	4	10	23.5	63.8333	12.4167	0.215347	0.250614	0.379648	0.121803	0.0350404	0.0275689	0.0180383	0.05	0.110849	0.28187	0.0605499	0.306862	0.736328
146077	hsv2-miR-H3	0.455575	0.0268422	0.0500085	175.5	236	288.5	246.5	104	73.5	52.5	77.5	117	63	89.5	112.5	81.5	42	19.5	18	19	40	88.3333	36.6667	0.311881	0.439803	0.440313	0.397077	0.226415	0.0977444	0.0811725	0.095	0.188679	0.397333	0.181015	0.186251	0.667991
146152	hsa-miR-3179	0.264398	0.0051848	0.0149906	136	197.5	241.5	182	66	60.5	40.5	69	95	23	45.5	72.5	17	5.5	6.5	5.5	10.5	22.5	47	11.25	0.113861	0.223587	0.283757	0.0828258	0.0296496	0.0325815	0.0248027	0.0525	0.106132	0.207069	0.0547486	0.416017	0.603128
145697	hsa-miR-367-5p	0.205877	0.025967	0.0487394	134.5	183.5	208	162.5	54.5	50	34.5	61	88.5	18.5	34	28.5	-3.5	-3.5	-3	0.5	3	12.5	27	1	0.0915842	0.167076	0.111546	N/A	N/A	N/A	0.00225479	0.015	0.0589623	0.123402	0.0254057	0.316993	1.17105
145843	hsa-miR-330-5p	0.227372	0.00170121	0.00732108	152	204	266.5	196	71.5	60.5	40.5	66.5	100	42	49.5	99	24.5	10	6.5	5.5	7.5	24	63.5	13	0.207921	0.243243	0.387476	0.119367	0.0539084	0.0325815	0.0248027	0.0375	0.113208	0.279547	0.0635611	0.340277	0.660532
145696	hsa-miR-655-3p	0.15708	0.00112698	0.00576562	152	220	269.5	187.5	70.5	60	36.5	67.5	90	31.5	69	92	17	7.5	6	1.5	8.5	14	64.1667	9.08333	0.155941	0.339066	0.360078	0.0828258	0.0404313	0.0300752	0.00676437	0.0425	0.0660377	0.285028	0.0447724	0.393946	0.598058
145638	hsa-miR-29a-5p	0.276086	8.1035e-05	0.00146256	161.5	213	252.5	191.5	74	63.5	47.5	72	94	42.5	62	68.5	23.5	14	8.5	12	15	15	57.6667	14.6667	0.210396	0.304668	0.268102	0.114495	0.0754717	0.0426065	0.054115	0.075	0.0707547	0.261055	0.0720737	0.182067	0.340549
145741	hsa-miR-545-3p	0.156707	0.00332894	0.0111389	144.5	183	232.5	167.5	62	53	35.5	60	82.5	29.5	27	42.5	-4	2.5	0	0	-0.5	7	33	0.833333	0.14604	0.132678	0.166341	N/A	0.0134771	N/A	N/A	N/A	0.0330189	0.148353	0.023248	0.114255	0.59438
147827	hsa-miR-3130-3p	0.104788	0.0105811	0.0248897	136	180.5	237.5	165.5	65	52	37	65	83.5	21.5	26	62	-7	3	-3.5	1	4	5.5	36.5	0.5	0.106436	0.127764	0.242661	N/A	0.0161725	N/A	0.00450958	0.02	0.0259434	0.158954	0.0166564	0.460972	0.542782
145897	hsa-miR-92b-3p	0.444029	0.00153103	0.00685273	189.5	219	281.5	205	98	71	65	109	104	72.5	71	102.5	47	35.5	16.5	29	48.5	23	82	33.25	0.358911	0.348894	0.401174	0.228989	0.191375	0.0827068	0.130778	0.2425	0.108491	0.36966	0.16414	0.0750635	0.403466
147195	hsa-miR-18a-5p	0.145361	0.00710951	0.0187934	138.5	174	229.5	138.5	62	51.5	35.5	62.5	81	22.5	26.5	40	-25	-2.5	-3	0	3	5	29.6667	-3.75	0.111386	0.130221	0.156556	N/A	N/A	N/A	N/A	0.015	0.0235849	0.132721	0.0192925	0.170948	0.314654
147203	hsa-miR-302a-3p	0.330609	2.64766e-05	0.00091683	226	246	330	214.5	89	93.5	58	88.5	122.5	103.5	99	142	51	24.5	40	22	28.5	43.5	114.833	34.9167	0.512376	0.486486	0.555773	0.248477	0.132075	0.200501	0.0992108	0.1425	0.205189	0.518212	0.171326	0.0675591	0.325216
147837	hsa-miR-3119	0.253335	0.000981451	0.0053335	151.5	201	234.5	188.5	65	60	43.5	67	91	33.5	56	56	25	4	6.5	9	8.5	16	48.5	11.5	0.165842	0.275184	0.219178	0.121803	0.0215633	0.0325815	0.0405862	0.0425	0.0754717	0.220068	0.0557509	0.248454	0.664534
147981	hsa-miR-4325	0.123027	2.02053e-05	0.000831205	173	215.5	262	161.5	67	53.5	39.5	70	89	52.5	65	65	0	9	0.5	4	10	11	60.8333	5.75	0.259901	0.31941	0.254403	N/A	0.0485175	0.00250627	0.0180383	0.05	0.0518868	0.277905	0.0341898	0.12972	0.659414
147562	hsa-miR-4253	0.17396	0.00225587	0.00874739	167	229.5	335	192	66.5	60.5	39.5	71	111	53	85.5	162	27	8.5	7	5.5	13.5	32.5	100.167	15.6667	0.262376	0.420147	0.634051	0.131547	0.0458221	0.0350877	0.0248027	0.0675	0.153302	0.438858	0.0763436	0.425063	0.701441
147846	hsa-miR-4313	0.283044	0.000906544	0.00500663	143	192.5	236.5	171.5	73.5	61.5	42.5	75	93	28	41	62.5	4	13.5	8.5	8	15.5	17.5	43.8333	11.1667	0.138614	0.201474	0.244618	0.0194884	0.0727763	0.0426065	0.0360767	0.0775	0.0825472	0.194902	0.0551658	0.273506	0.469468
147748	hsv1-miR-H12	0.105496	7.58141e-07	0.000188442	156.5	190.5	229	165	66.5	59	39	64.5	82.5	43.5	44	44.5	1	5	5	4	3.5	7.5	44	4.33333	0.215347	0.216216	0.174168	0.00487211	0.0269542	0.0250627	0.0180383	0.0175	0.0353774	0.20191	0.0213008	0.11901	0.487547
148430	hsa-miR-374c-5p	0.0923193	0.000367939	0.00320412	155	196.5	231	160.5	57.5	54.5	37	60	88	38.5	39.5	58	-5	-4	0	2	1	9	45.3333	0.5	0.190594	0.194103	0.227006	N/A	N/A	N/A	0.00901917	0.005	0.0424528	0.203901	0.018824	0.0985093	1.09231
148335	hsa-miR-3606-5p	0.260323	0.00997875	0.0238497	143	193	271	181	70	65.5	48	70.5	92.5	23	41	92.5	10.5	10.5	11.5	12.5	12.5	14.5	52.1667	12	0.113861	0.201474	0.362035	0.0511571	0.0566038	0.0576441	0.0563698	0.0625	0.0683962	0.22579	0.0587785	0.557425	0.10101
148208	hsa-miR-3610	0.487638	0.0132006	0.0292278	134.5	170	204	173	70.5	61	56	73.5	81	18.5	23	30	10.5	9.5	7.5	20.5	13.5	3	23.8333	10.75	0.0915842	0.113022	0.117417	0.0511571	0.0512129	0.037594	0.0924464	0.0675	0.0141509	0.107341	0.0523436	0.128764	0.506675
148562	hsa-miR-128-1-5p	0.0780945	0.000603541	0.00403898	166.5	186.5	273	167	65.5	55.5	37	65	92.5	51	36	99	1	4.5	1.5	0.5	5	13.5	62	4.33333	0.252475	0.176904	0.387476	0.00487211	0.0242588	0.0075188	0.00225479	0.025	0.0636792	0.272285	0.021264	0.391774	1.08082
148042	hsa-miR-3662	0.111103	0.0111161	0.0257016	129.5	182	243	151.5	64.5	54.5	37.5	66.5	85	14.5	39.5	71	-6	3	1.5	1.5	6.5	8	41.6667	2.41667	0.0717822	0.194103	0.277886	N/A	0.0161725	0.0075188	0.00676437	0.0325	0.0377358	0.181257	0.0201383	0.571844	0.70938
148332	hsa-miR-3692-5p	0.235542	0.000794078	0.0047724	145	182	260.5	169	71	64.5	48	70	91.5	30.5	40	77	8.5	8.5	11	11.5	10.5	12.5	49.1667	10.4167	0.15099	0.19656	0.30137	0.0414129	0.0458221	0.0551378	0.0518602	0.0525	0.0589623	0.216307	0.0509492	0.356485	0.124821
147334	hsa-miR-3613-5p	0.18995	0.000122416	0.00185997	186	230	314	200.5	74	62	38.5	76	101.5	73	78.5	127	35.5	12.5	8	2	14	24	92.8333	16	0.361386	0.385749	0.497065	0.17296	0.0673854	0.0401003	0.00901917	0.07	0.113208	0.414733	0.0787787	0.174411	0.731953
147718	hsv1-miR-H3-5p	0.285592	0.000424961	0.00334133	186.5	221	281.5	204.5	73.5	68	45.5	76	123.5	68	70.5	107.5	33.5	11	14.5	10	17	43.5	82	21.5833	0.336634	0.346437	0.420744	0.163216	0.0592992	0.0726817	0.0450958	0.085	0.205189	0.367938	0.10508	0.125001	0.610074
147712	hsv1-miR-H1-5p	0.640744	0.0448537	0.0767669	170	222	302	231	109.5	93.5	99.5	90.5	123.5	55	68.5	127.5	58.5	49.5	38.5	64.5	32	47.5	83.6667	48.4167	0.272277	0.336609	0.499022	0.285018	0.266846	0.192982	0.290868	0.16	0.224057	0.369303	0.236629	0.316418	0.224669
148453	hsa-miR-3074-5p	0.294686	2.38374e-05	0.000859394	146	191	238	187.5	71.5	65.5	48	68.5	84	32.5	40.5	56	16.5	11	11.5	12.5	9.5	8.5	43	11.5833	0.160891	0.199017	0.219178	0.0803898	0.0592992	0.0576441	0.0563698	0.0475	0.0400943	0.193029	0.0568829	0.153352	0.239649
46592	hsa-miR-548j-5p	0.0380102	0.0073758	0.0192846	139	184.5	230	161	56.5	53.5	35.5	60	75.5	25.5	23	52	-4.5	-4.5	-0.5	0.5	1.5	1.5	33.5	-1	0.126238	0.113022	0.203523	N/A	N/A	N/A	0.00225479	0.0075	0.00707547	0.147594	0.00561009	0.331206	0.519335
46474	hsa-miR-766-5p	0.265417	0.00762758	0.0196507	130.5	172.5	228	146.5	69.5	61.5	44	66.5	88.5	17.5	24.5	51	-18.5	9	7	7.5	4	9	31	3	0.0866337	0.120393	0.199609	N/A	0.0485175	0.0350877	0.0338219	0.02	0.0424528	0.135545	0.035976	0.42784	0.29805
168885	hsa-miR-5194	0.288807	0.00619855	0.0172517	181	228.5	312.5	233	80.5	64	42.5	76	110.5	65.5	77.5	138	65.5	13.5	10	7	18	33	93.6667	24.5	0.324257	0.380835	0.540117	0.319123	0.0727763	0.0501253	0.0315671	0.09	0.15566	0.41507	0.119875	0.269661	0.888761
168619	hsa-miR-1260b	0.613639	0.0263827	0.0493205	3033.5	2911.5	4694.5	1282.5	1742	1749.5	2430.5	1523	3234	2921.5	2768.5	4491.5	1121.5	1679	1694.5	2395.5	1464.5	3156	3393.83	1918.5	14.4629	13.6044	17.5793	5.46407	9.05121	8.49373	10.8027	7.3225	14.8868	15.2155	9.33684	0.137463	0.348039
168568	hsa-miR-1290	0.199371	0.000198367	0.00234419	1321.5	1089	1698.5	202.5	178	257.5	656.5	177.5	365	1204.5	940	1526	42.5	115	203.5	621.5	119.5	287	1223.5	231.5	5.96287	4.61916	5.9726	0.207065	0.619946	1.02005	2.80271	0.5975	1.35377	5.51821	1.10017	0.141099	0.838037
168811	hsa-miR-1255b-2-3p	0.23467	0.0060099	0.016821	156.5	199.5	204	186	69.5	61	39	65	83.5	45.5	54	22.5	17.5	9.5	7	3.5	6	11.5	40.6667	9.16667	0.225248	0.265356	0.0880626	0.0852619	0.0512129	0.0350877	0.0157835	0.03	0.0542453	0.192889	0.0452652	0.481992	0.534017
169211	hsa-miR-5704	0.167191	1.36884e-06	0.000200963	6303.5	6987	8543	1991.5	940.5	988.5	284.5	1011	1817	6184.5	6837.5	8368	1831.5	875	934	249.5	952	1742	7130	1097.33	30.6163	33.5995	32.7515	8.92326	4.71698	4.6817	1.12514	4.76	8.21698	32.3224	5.40401	0.0475572	0.523493
169336	hsa-miR-17-5p	0.171585	0.000271765	0.0027326	230	239.5	313.5	151	83.5	56	46.5	67.5	120.5	109.5	88	130	-18.5	24	1.5	11	6.5	43.5	109.167	11.3333	0.542079	0.432432	0.508806	N/A	0.12938	0.0075188	0.0496054	0.0325	0.205189	0.494439	0.0848386	0.1137	0.95808
169354	hsa-miR-4493	0.191297	0.000563755	0.00388626	183.5	248.5	312	215.5	72	62.5	38.5	70.5	100.5	69	103	130	50	10	8	4	10.5	23.5	100.667	17.6667	0.341584	0.506143	0.508806	0.243605	0.0539084	0.0401003	0.0180383	0.0525	0.110849	0.452178	0.0865002	0.211833	0.957976
169412	hsa-miR-1260a	0.324923	0.000122047	0.00185997	486	475	741	253.5	163.5	163.5	211.5	129	273.5	368	324	537	86	102.5	111.5	175.5	69	194.5	409.667	123.167	1.82178	1.59214	2.10176	0.419001	0.552561	0.558897	0.791432	0.345	0.917453	1.83856	0.597391	0.138818	0.36606
17608	hsa-miR-425-5p	0.287023	0.00125131	0.00608888	195	235	320.5	190.5	80	66	48.5	87.5	137	84	86	143.5	22.5	19.5	12	15	29.5	66.5	104.5	27.5	0.415842	0.422604	0.561644	0.109622	0.105121	0.0601504	0.0676437	0.1475	0.313679	0.466697	0.133953	0.176338	0.698332
30787	hsa-miR-125b-5p	0.193853	0.000219407	0.00246083	162.5	237.5	282	186	69	69	45.5	70	92.5	47	83	104.5	19	8	12.5	11.5	12	20.5	78.1667	13.9167	0.232673	0.407862	0.409002	0.09257	0.0431267	0.0626566	0.0518602	0.06	0.0966981	0.349846	0.0678186	0.290059	0.322971
42613	ebv-miR-BART19-5p	0.309772	0.00217438	0.00857196	201	224	299	230.5	75.5	68	39.5	81	102	82	72	119.5	60.5	18	14	5	25	32	91.1667	25.75	0.405941	0.353808	0.46771	0.294762	0.097035	0.0701754	0.0225479	0.125	0.150943	0.409153	0.126744	0.139358	0.738104
17541	ebv-miR-BART1-5p	0.263517	0.000109	0.0017266	137.5	187	214	158	64.5	60	43.5	67	84.5	27.5	38	39	-18	6	6.5	10	7.5	13	34.8333	4.16667	0.136139	0.186732	0.152642	N/A	0.032345	0.0325815	0.0450958	0.0375	0.0613208	0.158504	0.0417686	0.162779	0.28948
11084	hsa-miR-372-3p	0.345748	0.0103335	0.0244272	159.5	228.5	250	217	76	66.5	44.5	75	92	44.5	87	71.5	50.5	17.5	14	11.5	16	21	67.6667	21.75	0.220297	0.427518	0.279843	0.246041	0.0943396	0.0701754	0.0518602	0.08	0.0990566	0.30922	0.106912	0.345024	0.657161
17358	ebv-miR-BART16	0.540186	0.000785703	0.00475574	180	228.5	264.5	223	81	96.5	77.5	101.5	105.5	68	77	101.5	54.5	25	44.5	45	43	34	82.1667	41	0.336634	0.378378	0.39726	0.26553	0.134771	0.223058	0.202931	0.215	0.160377	0.370757	0.200278	0.0836759	0.232954
17312	hsa-miR-592	0.242771	0.00275301	0.00988959	160.5	227	311	207	68	66	36	70.5	98.5	48.5	74	116.5	43	10	10.5	2.5	11.5	27.5	79.6667	17.5	0.240099	0.363636	0.455969	0.209501	0.0539084	0.0526316	0.011274	0.0575	0.129717	0.353235	0.0857552	0.306624	0.836073
11171	hsa-miR-521	0.0710927	0.000437703	0.00337835	132.5	198.5	239.5	174	58	57	36.5	62	79	21	48.5	57	1	1	4	3.5	4.5	2.5	42.1667	2.75	0.10396	0.238329	0.223092	0.00487211	0.00539084	0.0200501	0.0157835	0.0225	0.0117925	0.188461	0.0133982	0.390399	0.550669
42524	hsa-miR-21-3p	0.0672508	8.7778e-05	0.00153518	137	171.5	227	160	56	54	34.5	61	69.5	28.5	32	55	-10	0.5	1	2.5	3	5	38.5	0.333333	0.141089	0.157248	0.215264	N/A	0.00269542	0.00501253	0.011274	0.015	0.0235849	0.1712	0.0115134	0.227839	0.724025
46689	hsa-miR-1229-3p	0.217522	0.000781834	0.00475574	163	215	273.5	205	68.5	59.5	36	70.5	92	51	65.5	99	36.5	11	4.5	1.5	12	19.5	71.8333	14.1667	0.252475	0.321867	0.387476	0.177832	0.0592992	0.0225564	0.00676437	0.06	0.0919811	0.320606	0.0697388	0.210567	0.873978
42970	hsa-miR-744-3p	0.178131	0.00026586	0.00270216	147.5	191	235	189.5	64.5	57	35	58.5	92	35.5	37.5	60.5	16	6.5	2.5	1.5	0.5	16.5	44.5	7.25	0.175743	0.184275	0.236791	0.0779537	0.0350404	0.0125313	0.00676437	0.0025	0.0778302	0.198936	0.0354367	0.166181	0.980528
27740	hsa-miR-574-5p	0.303528	0.00152803	0.00685273	204	245.5	332.5	250	75.5	82.5	44	74.5	126	92.5	97	153	69	19	29	9.5	16	47.5	114.167	31.6667	0.457921	0.476658	0.598826	0.336175	0.102426	0.145363	0.042841	0.08	0.224057	0.511135	0.155144	0.149702	0.698124
11141	hsa-miR-509-3p	0.356786	0.0031675	0.0107993	179	201	300	212	76	63	41	76	101.5	66.5	57	81	48.5	19	9.5	8	18	31.5	68.1667	22.4167	0.329208	0.280098	0.317025	0.236297	0.102426	0.047619	0.0360767	0.09	0.148585	0.308777	0.110167	0.0828193	0.670146
46501	hsa-miR-1305	0.120175	0.000378689	0.00320412	141.5	197.5	245.5	166.5	60	59.5	34	65.5	85.5	24.5	42	62.5	1	3.5	4.5	1	6.5	11.5	43	4.66667	0.121287	0.206388	0.244618	0.00487211	0.0188679	0.0225564	0.00450958	0.0325	0.0542453	0.190765	0.0229252	0.330945	0.817052
17272	hsa-miR-551a	0.357501	0.000138795	0.00195892	162.5	200	250.5	194.5	78	72	57.5	72.5	86	50.5	54.5	89	30.5	19.5	18	24	15.5	19	64.6667	21.0833	0.25	0.267813	0.348337	0.148599	0.105121	0.0902256	0.10823	0.0775	0.0896226	0.288717	0.103216	0.181475	0.241365
42965	hsa-miR-424-5p	0.23782	0.000170508	0.00213789	197.5	256	329.5	176	90.5	64.5	69.5	79.5	107	83	111	148.5	4.5	35	12	37.5	21.5	39	114.167	24.9167	0.410891	0.545455	0.581213	0.0219245	0.188679	0.0601504	0.169109	0.1075	0.183962	0.51252	0.121888	0.175233	0.574948
46381	hsa-miR-1298-5p	0.184772	0.0091216	0.0222474	172	189.5	292.5	164	64.5	60	52.5	68.5	90	57.5	34.5	121	-11.5	6.5	6.5	19	9.5	18	71	8	0.284653	0.169533	0.473581	N/A	0.0350404	0.0325815	0.0856821	0.0475	0.0849057	0.309256	0.0571419	0.496384	0.460529
42523	hsa-miR-26b-3p	0.168752	6.30395e-05	0.00131759	170.5	208.5	268	193	66	63	36.5	67	101.5	59.5	56	101	16	8	8.5	3	8	23	72.1667	11.0833	0.294554	0.275184	0.395303	0.0779537	0.0431267	0.0426065	0.0135287	0.04	0.108491	0.321681	0.0542844	0.20048	0.617848
42892	hsa-miR-450b-3p	0.222258	0.000909532	0.00500663	172	221.5	279.5	203.5	68.5	62.5	35.5	68	112	52.5	81.5	105.5	37.5	9.5	9.5	2.5	9.5	29	79.8333	16.25	0.259901	0.400491	0.412916	0.182704	0.0512129	0.047619	0.011274	0.0475	0.136792	0.357769	0.0795171	0.237538	0.823292
42824	ebv-miR-BART9-5p	0.278876	0.000785392	0.00475574	181.5	211.5	316	178.5	70	68	69	74	114	65	64.5	125	17	11	13.5	35.5	16	38	84.8333	21.8333	0.321782	0.316953	0.489237	0.0828258	0.0592992	0.0676692	0.16009	0.08	0.179245	0.375991	0.104855	0.26092	0.489016
17606	kshv-miR-K12-4-5p	0.176609	0.000543154	0.00382391	134.5	174.5	222.5	155	60.5	58	37.5	64	87.5	21.5	25	41.5	-16.5	0.5	3	4	6	10.5	29.3333	1.25	0.106436	0.12285	0.162427	N/A	0.00269542	0.0150376	0.0180383	0.03	0.0495283	0.130571	0.0230599	0.220439	0.767524
46925	hsa-miR-1277-3p	0.225154	0.0192722	0.0388678	133	168.5	227.5	169.5	58	53.5	33	62	93	15.5	20	40	0.5	2	-1.5	0	5	13	25.1667	3.16667	0.0767327	0.0982801	0.156556	0.00243605	0.0107817	N/A	N/A	0.025	0.0613208	0.110523	0.0248846	0.373641	1.04545
46832	hsa-miR-1202	0.24197	0.00222667	0.00866801	150.5	214	255.5	207.5	64.5	60	35	71.5	89	39.5	71	76	34.5	7	6	1.5	15.5	18.5	62.1667	13.8333	0.195545	0.348894	0.297456	0.168088	0.0377358	0.0300752	0.00676437	0.0775	0.0872642	0.280632	0.0679045	0.278112	0.848098
146064	hsa-miR-718	0.363419	0.012033	0.0272504	337.5	454.5	556	420.5	138	105	55	136.5	186	221	308.5	377.5	259.5	80	49.5	22.5	79.5	112	302.333	100.5	1.09406	1.51597	1.4775	1.26431	0.431267	0.24812	0.101466	0.3975	0.528302	1.36251	0.495161	0.171212	0.819018
146020	hsa-miR-449c-3p	0.163425	0.00418593	0.0131218	137.5	189	256.5	174.5	63.5	59	36.5	64.5	97	24	42.5	88	9	5.5	4.5	3.5	6	16.5	51.5	7.5	0.118812	0.208845	0.344423	0.043849	0.0296496	0.0225564	0.0157835	0.03	0.0778302	0.224027	0.0366114	0.506944	0.607682
145990	ebv-miR-BART21-3p	0.425102	0.0152675	0.0324993	157.5	230	288.5	214.5	83	74	50.5	79	135.5	43	84	105.5	39.5	27	18.5	18	19.5	58	77.5	30.0833	0.212871	0.412776	0.412916	0.192448	0.145553	0.0927318	0.0811725	0.0975	0.273585	0.346188	0.147165	0.333505	0.506859
145717	hsa-miR-516a-3p/hsa-miR-516b-3p	0.289572	0.003057	0.010549	355.5	434	553	385	113.5	91.5	41.5	113.5	173	246	282	369	217	55.5	39.5	9.5	56	99	299	79.4167	1.21782	1.38575	1.44423	1.05725	0.299191	0.197995	0.042841	0.28	0.466981	1.34927	0.390709	0.087106	0.907701
145785	hsa-miR-526b-3p	0.133092	0.021586	0.0423752	128.5	172	222.5	166.5	60.5	53	34.5	60.5	90.5	11.5	20	60	1	2	1.5	0.5	2	14.5	30.5	3.58333	0.0569307	0.0982801	0.234834	0.00487211	0.0107817	0.0075188	0.00225479	0.01	0.0683962	0.130015	0.0173039	0.716075	1.45812
145641	hsa-miR-369-5p	0.12264	0.0025827	0.00950716	139	189	226.5	159	59.5	52	36	64.5	85.5	25.5	35	59	-2.5	0.5	-1.5	2	6	9.5	39.8333	2.33333	0.126238	0.17199	0.23092	N/A	0.00269542	N/A	0.00901917	0.03	0.0448113	0.176383	0.0216315	0.29753	0.895212
145842	hsa-miR-658	0.282751	0.0060286	0.0168416	146.5	201	237.5	192.5	64	61	39.5	66.5	91.5	29.5	53.5	74	34	6	6.5	6	10.5	18	52.3333	13.5	0.14604	0.262899	0.289628	0.165652	0.032345	0.0325815	0.0270575	0.0525	0.0849057	0.232856	0.0658402	0.327943	0.810433
146086	hsa-miR-30a-5p	0.143218	7.96699e-05	0.00144793	189	206	258	161	67	56.5	38	65.5	100	74.5	59.5	80	-4.5	10	1	4.5	8.5	23.5	71.3333	7.16667	0.368812	0.292383	0.313112	N/A	0.0539084	0.00501253	0.0202931	0.0425	0.110849	0.324769	0.0465126	0.121703	0.874618
147796	hsa-miR-4327	0.555496	0.00615434	0.0171446	163.5	208.5	261.5	225	76	93	64.5	93.5	116	50	64.5	91.5	47.5	17.5	38	31	37	39	68.6667	35	0.247525	0.316953	0.358121	0.231425	0.0943396	0.190476	0.139797	0.185	0.183962	0.307533	0.170833	0.181759	0.277599
147776	hsa-miR-4317	0.454402	0.00097256	0.00529485	206.5	233.5	294	188.5	97	124.5	72.5	102.5	126	97	88.5	121.5	22.5	38.5	68.5	39	43.5	44.5	102.333	42.75	0.480198	0.434889	0.475538	0.109622	0.207547	0.343358	0.175874	0.2175	0.209906	0.463542	0.210635	0.0537662	0.36209
147901	kshv-miR-K12-7-5p	0.332652	0.00324121	0.0109313	153.5	195	255.5	197	68	62.5	38.5	68	96.5	35.5	44	59	33.5	9.5	10	5.5	8.5	17.5	46.1667	14.0833	0.175743	0.216216	0.23092	0.163216	0.0512129	0.0501253	0.0248027	0.0425	0.0825472	0.207626	0.0690673	0.137622	0.720692
147832	hsa-miR-4326	0.336766	0.00652379	0.0178401	134.5	183.5	236.5	156	63.5	74.5	45	67	85	21	33.5	53	-14	7	18.5	12	8.5	8.5	35.8333	6.75	0.10396	0.164619	0.207436	N/A	0.0377358	0.0927318	0.054115	0.0425	0.0400943	0.158672	0.0534354	0.327681	0.427642
147706	hsa-miR-4255	0.470898	0.00667827	0.018179	160.5	222.5	254.5	219.5	81	80	65.5	71	98	44	70.5	67.5	43.5	22.5	23.5	32.5	12	26	60.6667	26.6667	0.217822	0.346437	0.264188	0.211937	0.121294	0.117794	0.146561	0.06	0.122642	0.276149	0.130038	0.235875	0.379344
147821	hsa-miR-3169	0.158627	0.016793	0.0349228	128	157.5	213	151	59	57.5	35.5	61	76.5	14.5	8	35	-19	2	1	3.5	3.5	3.5	19.1667	-0.916667	0.0717822	0.039312	0.136986	N/A	0.0107817	0.00501253	0.0157835	0.0175	0.0165094	0.0826935	0.0131174	0.601534	0.397893
147836	hsv2-miR-H7-5p	0.258167	0.0332171	0.0599687	997	533.5	436	294	225	136	150	216	177	884	378	251.5	125	166	84.5	115.5	159.5	102	504.5	125.417	4.37624	1.85749	0.984344	0.609013	0.894879	0.423559	0.520857	0.7975	0.481132	2.40603	0.621157	0.732004	0.301081
148683	hsa-miR-888-3p	0.100021	0.0231466	0.0446442	130.5	175.5	236	160.5	60.5	55	35	63	84.5	13.5	25.5	71	-5	2	0.5	1.5	6	6	36.6667	1.83333	0.0668317	0.125307	0.277886	N/A	0.0107817	0.00250627	0.00676437	0.03	0.0283019	0.156675	0.0156708	0.695502	0.808059
148285	hsa-miR-3941	0.34163	0.0144533	0.0311446	141	180	224	161	65	77.5	38.5	63	95.5	28	28.5	50	-14.5	4.5	25	5	4.5	16	35.5	6.75	0.138614	0.140049	0.195695	N/A	0.0242588	0.125313	0.0225479	0.0225	0.0754717	0.158119	0.0540183	0.205852	0.848975
148466	hsa-miR-3937	0.220391	0.000540353	0.00382391	166.5	210	258.5	205.5	65.5	62	34.5	68.5	105.5	58	59.5	89.5	34.5	5.5	7.5	1	9	26.5	69	14	0.287129	0.292383	0.350294	0.168088	0.0296496	0.037594	0.00450958	0.045	0.125	0.309935	0.0683068	0.113088	0.931012
148264	hsa-miR-3665	0.602594	0.000164957	0.00210833	369.5	416	590.5	344.5	213.5	180.5	229.5	212	264	256	265	380	175.5	155.5	128	196.5	152.5	192	300.333	166.667	1.26733	1.30221	1.48728	0.855055	0.838275	0.641604	0.886133	0.7625	0.90566	1.35227	0.814871	0.0874184	0.120549
148640	hsa-miR-34b-3p	0.223768	0.0115952	0.0265414	132.5	177	235.5	160	65	55	37.5	61	87	14	30	41.5	-7	7	-1	4.5	3	8.5	28.5	2.5	0.0693069	0.14742	0.162427	N/A	0.0377358	N/A	0.0202931	0.015	0.0400943	0.126385	0.0282808	0.395593	0.44218
148327	hsa-miR-3651	0.228543	0.00848352	0.0211591	132.5	199.5	243	175.5	64	62	41.5	66	78.5	15	53.5	42.5	6.5	7	7.5	8.5	8	9.5	37	7.83333	0.0742574	0.262899	0.166341	0.0316687	0.0377358	0.037594	0.0383315	0.04	0.0448113	0.167832	0.0383569	0.562047	0.110646
147555	hsv2-miR-H19	0.179916	0.000400391	0.00327573	155	175.5	241.5	181.5	62.5	57.5	35	65	83.5	40	25.5	43.5	0	6	3	2	7	12	36.3333	5	0.19802	0.125307	0.170254	N/A	0.032345	0.0150376	0.00901917	0.035	0.0566038	0.164527	0.0296011	0.223022	0.632359
148172	hsa-miR-216a-3p	0.564502	0.0311657	0.0566615	147	187.5	227	198	86.5	68	54	72.5	101.5	32	33	64	29	28.5	11.5	20.5	14	27.5	43	21.8333	0.158416	0.162162	0.250489	0.141291	0.153639	0.0576441	0.0924464	0.07	0.129717	0.190356	0.107456	0.273755	0.369505
42732	hsa-miR-532-3p	0.21014	0.000825482	0.00485123	179.5	224	298.5	208.5	68	61	36	70.5	100	63.5	77	128	43	9.5	7.5	3	12.5	27	89.5	17.0833	0.314356	0.378378	0.500978	0.209501	0.0512129	0.037594	0.0135287	0.0625	0.127358	0.397904	0.0836158	0.238326	0.867147
42493	hsa-miR-892b	0.175828	5.10068e-05	0.0011867	155	197	246	186.5	63	59	36.5	63.5	88.5	43.5	53.5	68.5	22.5	6	6	3	5	11	55.1667	8.91667	0.215347	0.262899	0.268102	0.109622	0.032345	0.0300752	0.0135287	0.025	0.0518868	0.248783	0.043743	0.116861	0.791085
168605	hsa-miR-4653-3p	0.419574	0.00911552	0.0222474	173.5	232	272.5	238.5	79	76.5	58.5	76.5	113	59	90.5	96	66.5	19	25	25	17.5	38.5	81.8333	31.9167	0.292079	0.444717	0.375734	0.323995	0.102426	0.125313	0.11274	0.0875	0.181604	0.370844	0.155596	0.206115	0.569442
168704	hsa-miR-506-5p	0.504433	0.0252572	0.047605	146	175.5	251.5	169	75	68.5	61.5	76	93.5	31.5	24	60	6.5	19.5	17.5	28.5	16	17	38.5	17.5	0.155941	0.117936	0.234834	0.0316687	0.105121	0.0877193	0.128523	0.08	0.0801887	0.16957	0.0855368	0.351646	0.376917
168708	hsa-miR-296-5p	0.299211	0.00640131	0.017651	165.5	250	332	220	82	69	43	88.5	111	47.5	101	149	48.5	24	13.5	9.5	30.5	33.5	99.1667	26.5833	0.235149	0.496314	0.58317	0.236297	0.12938	0.0676692	0.042841	0.1525	0.158019	0.438211	0.131118	0.413363	0.529112
168670	hsa-miR-4694-5p	0.0762814	0.00992015	0.0237478	140.5	175.5	199	150.5	52.5	52.5	33.5	58	79	28	37	22.5	-23.5	-3	-0.5	1	2.5	3	29.1667	-3.41667	0.138614	0.181818	0.0880626	N/A	N/A	N/A	0.00450958	0.0125	0.0141509	0.136165	0.0103868	0.344624	0.496432
168767	hsa-miR-4681	0.134105	0.0447397	0.0766889	120	167.5	223.5	151.5	57.5	57.5	36.5	59.5	78	16.5	17	48	-20.5	1.5	0	4	0	4.5	27.1667	-1.75	0.0816832	0.0835381	0.187867	N/A	0.00808625	N/A	0.0180383	N/A	0.0212264	0.117696	0.0157837	0.516388	0.434252
168594	hsa-miR-3150b-5p	0.240607	0.00176538	0.0074784	138	204.5	251	183.5	65.5	61.5	39.5	77.5	85.5	28.5	56.5	80	12	10	6.5	7.5	21	14.5	55	11.9167	0.141089	0.277641	0.313112	0.0584653	0.0539084	0.0325815	0.0338219	0.105	0.0683962	0.243947	0.0586955	0.372319	0.454722
168570	hsa-miR-2682-3p	0.160208	0.0289112	0.0532453	138	172	190	150	56	52	36	61	78.5	26.5	30.5	15	-7.5	-4.5	-0.5	2.5	2.5	6.5	24	-0.166667	0.131188	0.149877	0.0587084	N/A	N/A	N/A	0.011274	0.0125	0.0306604	0.113258	0.0181448	0.425194	0.598307
168786	hsa-miR-3618	0.219611	0.00501481	0.0146757	141.5	198	240	147.5	70.5	58.5	42.5	59	88.5	23.5	53	65.5	-23.5	14	5.5	9	3	15.5	47.3333	3.91667	0.116337	0.260442	0.25636	N/A	0.0754717	0.0275689	0.0405862	0.015	0.0731132	0.211046	0.046348	0.38876	0.584256
169074	hsa-miR-3972	0.219117	0.0238624	0.0456404	126	200	223	175	66.5	59.5	40	67.5	83.5	6.5	53	54.5	8	8	5	6.5	9.5	8	38	7.5	0.0321782	0.260442	0.213307	0.0389769	0.0431267	0.0250627	0.0293123	0.0475	0.0377358	0.168643	0.0369524	0.71458	0.227649
169265	hsa-miR-4733-3p	0.479408	0.0186697	0.0379799	147.5	197	228	178	72.5	71.5	69.5	74.5	103.5	31.5	42.5	61	5	14.5	17.5	36	15.5	31.5	45	20	0.155941	0.208845	0.238748	0.0243605	0.0781671	0.0877193	0.162345	0.0775	0.148585	0.201178	0.0964461	0.208435	0.529233
169201	hsa-miR-5047	0.193654	7.19111e-05	0.00141019	140	174.5	220.5	160.5	62.5	59	40	61	79.5	28	26	46	-4	5	6.5	6.5	3.5	8	33.3333	4.25	0.138614	0.127764	0.180039	N/A	0.0269542	0.0325815	0.0293123	0.0175	0.0377358	0.148806	0.0288168	0.185393	0.260558
169227	hsa-miR-3064-5p	0.22801	0.00163455	0.00715837	135	192.5	243.5	181	63	59	39	68	91	23	43.5	65.5	15	5.5	4.5	6	11	12.5	44	9.08333	0.113861	0.213759	0.25636	0.0730816	0.0296496	0.0225564	0.0270575	0.055	0.0589623	0.19466	0.0443846	0.375752	0.466387
169282	hsa-miR-4290	0.333014	0.00067824	0.00438134	1606	1563.5	3073.5	736.5	582	641	503	521.5	956.5	1499	1417	2875	559	525.5	584.5	469.5	464.5	879.5	1930.33	580.417	7.42079	6.96314	11.2524	2.72351	2.83288	2.92982	2.11725	2.3225	4.14858	8.54546	2.84576	0.275639	0.24967
169199	hsa-miR-4518	0.208056	0.016114	0.0338894	145.5	160.5	213	166	59	57.5	36	62	90	33.5	11.5	49	-3	4.5	2	3.5	5.5	14	31.3333	4.41667	0.165842	0.0565111	0.191781	N/A	0.0242588	0.0100251	0.0157835	0.0275	0.0660377	0.138044	0.028721	0.520059	0.764971
169034	hsa-miR-642b-5p	0.48159	0.000860009	0.00492803	922.5	1025	1378.5	555.5	405	655.5	429.5	312.5	648	812.5	879.5	1208	393	347.5	602.5	397	256.5	574.5	966.667	428.5	4.02228	4.32187	4.72798	1.91474	1.87332	3.02005	1.7903	1.2825	2.70991	4.35738	2.09847	0.0812854	0.306499
169005	hsa-miR-520b/hsa-miR-520c-3p	0.0821835	0.00038088	0.00320412	136	169	221	162	60.5	53.5	35.5	60.5	78	22.5	23.5	52.5	1	2.5	0.5	1.5	3.5	5.5	32.8333	2.41667	0.111386	0.115479	0.205479	0.00487211	0.0134771	0.00250627	0.00676437	0.0175	0.0259434	0.144115	0.0118439	0.369029	0.750497
169416	hsa-miRPlus-A1086	0.189734	7.75217e-05	0.00144793	142	171.5	212.5	166	60	58.5	39.5	59.5	87	30.5	28.5	40	-1	1.5	6	6	3	13	33	4.75	0.15099	0.140049	0.156556	N/A	0.00808625	0.0300752	0.0270575	0.015	0.0613208	0.149198	0.0283079	0.0562869	0.724082
17676	hsa-miR-152-3p	0.188565	0.00041065	0.00330518	141	168	221.5	175.5	63	55.5	35	66	79.5	30	30.5	62.5	9	6	3.5	2	10.5	10.5	41	6.91667	0.148515	0.149877	0.244618	0.043849	0.032345	0.0175439	0.00901917	0.0525	0.0495283	0.181003	0.0341309	0.304394	0.520478
46483	hsa-miR-27a-3p	0.283412	0.0025239	0.00934665	241	246	319.5	168.5	95.5	62.5	61.5	66	148	131	105	146	-3	40	11	28	11	78	127.333	27.5	0.648515	0.515971	0.571429	N/A	0.215633	0.0551378	0.126268	0.055	0.367925	0.578638	0.163993	0.115038	0.803242
46438	hsa-let-7g-5p	0.103674	5.64475e-07	0.000168101	273.5	287.5	378	190.5	76.5	55.5	38.5	67.5	100.5	161.5	142	211	28.5	20.5	5	5	11	27.5	171.5	16.25	0.799505	0.697789	0.825832	0.138855	0.110512	0.0250627	0.0225479	0.055	0.129717	0.774375	0.0802825	0.0873213	0.654624
42478	hsa-miR-593-5p	0.195523	0.0183561	0.0374414	125.5	159	217.5	160	62	54.5	37.5	62.5	77.5	17	17.5	55	-3	5.5	2.5	4	6	7.5	29.8333	3.75	0.0841584	0.0859951	0.215264	N/A	0.0296496	0.0125313	0.0180383	0.03	0.0353774	0.128473	0.0251193	0.585101	0.376709
42457	hsa-miR-323a-5p	0.290144	0.000408793	0.00329914	163	218.5	251	203.5	71.5	66	46.5	68	87.5	51	69	88.5	38.5	15	14.5	13.5	11	18.5	69.5	18.5	0.252475	0.339066	0.34638	0.187576	0.0808625	0.0726817	0.0608794	0.055	0.0872642	0.31264	0.0907106	0.16707	0.539661
46462	hsa-miR-1224-5p	0.307821	0.00849479	0.0211692	163.5	181	278.5	223	76.5	63	44	68	90.5	52.5	50	120	47	19.5	11.5	11	12	21	74.1667	20.3333	0.259901	0.2457	0.469667	0.228989	0.105121	0.0576441	0.0496054	0.06	0.0990566	0.32509	0.100069	0.385768	0.671827
46822	hsa-miR-1178-3p	0.156612	0.00283958	0.0100431	139	182.5	250	192	62.5	57	34	63	73.5	27	42	85.5	18.5	7	6.5	1	5.5	4	51.5	7.08333	0.133663	0.206388	0.334638	0.090134	0.0377358	0.0325815	0.00450958	0.0275	0.0188679	0.224897	0.0352215	0.452464	0.832509
28759	hsa-miR-758-3p	0.196011	0.000281742	0.00273818	145.5	173.5	239	169.5	67.5	58.5	39	65	78.5	37.5	26.5	62	7	11	7	5.5	7	6.5	42	7.33333	0.185644	0.130221	0.242661	0.0341048	0.0592992	0.0350877	0.0248027	0.035	0.0306604	0.186175	0.0364925	0.301984	0.324401
10306	hsa-miR-146b-5p	0.337459	0.00239721	0.00904615	239	268.5	318.5	221.5	119	68.5	47.5	78.5	158.5	136	122	153	56	62	16	14.5	20.5	86.5	137	42.5833	0.673267	0.599509	0.598826	0.272838	0.334232	0.0802005	0.065389	0.1025	0.408019	0.623867	0.21053	0.0685772	0.697797
17882	hsa-miR-20b-3p	0.394874	0.00469322	0.0141319	169.5	206.5	263	224	79	69.5	53	75	96	56	61.5	103.5	54.5	23	17	19.5	17.5	27	73.6667	26.4167	0.277228	0.302211	0.405088	0.26553	0.123989	0.085213	0.0879369	0.0875	0.127358	0.328176	0.129588	0.206503	0.534543
27551	hsa-miR-612	0.519657	0.00238856	0.00903827	140.5	192.5	229	190.5	82	72.5	65	75.5	86	34.5	50	56	18.5	26.5	23	31.5	18.5	16.5	46.8333	22.4167	0.170792	0.2457	0.219178	0.090134	0.142857	0.115288	0.142052	0.0925	0.0778302	0.21189	0.11011	0.179254	0.252684
42504	hsa-miR-593-3p	0.253567	0.00116231	0.00586673	181.5	231	287.5	222	75	63	40	70	101	68.5	82.5	125	54	15.5	11	6.5	12.5	28	92	21.25	0.339109	0.405405	0.489237	0.263094	0.083558	0.0551378	0.0293123	0.0625	0.132075	0.41125	0.10428	0.182941	0.816013
42897	ebv-miR-BART15	0.290393	0.00690795	0.0184953	237.5	336	440	306	100	75.5	42	93.5	125.5	120	190	269	139.5	41	24	8.5	36	55	193	50.6667	0.594059	0.933661	1.05284	0.679659	0.221024	0.120301	0.0383315	0.18	0.259434	0.860186	0.249792	0.276744	0.898855
42874	hsa-miR-16-2-3p	0.0943327	0.000882015	0.00492803	168	188.5	272.5	171.5	65	54	37	64.5	79	48	42.5	113	6.5	6	3	3	7	8.5	67.8333	5.66667	0.237624	0.208845	0.44227	0.0316687	0.032345	0.0150376	0.0135287	0.035	0.0400943	0.296246	0.0279457	0.42963	0.393631
17490	hsa-miR-571	0.275676	0.00218529	0.00857196	168.5	193	239	217	69	58.5	36	66	86.5	61	56.5	67.5	44	13	7.5	3.5	8.5	18	61.6667	15.75	0.30198	0.277641	0.264188	0.214373	0.0700809	0.037594	0.0157835	0.0425	0.0849057	0.28127	0.0775395	0.0681043	0.920472
46565	hsa-miR-1207-5p	0.241754	0.000581079	0.00393285	179.5	205.5	312	200.5	73	71.5	48	71.5	96	78	72	152.5	38.5	15.5	21	14.5	14.5	28	100.833	22	0.386139	0.353808	0.596869	0.187576	0.083558	0.105263	0.065389	0.0725	0.132075	0.445605	0.107727	0.296208	0.427256
15619	hsa-miR-649	0.129064	0.00688517	0.0184953	124.5	171	237.5	171.5	63	54.5	36.5	60	73	18.5	25.5	71.5	6.5	5	4	4	3	3.5	38.5	4.33333	0.0915842	0.125307	0.279843	0.0316687	0.0269542	0.0200501	0.0180383	0.015	0.0165094	0.165578	0.0213701	0.606256	0.306344
10943	hsa-miR-136-5p	0.198734	0.00514217	0.0149253	138	162.5	236	177.5	66	56.5	35.5	61.5	84	29	21	68.5	5	11	6	2	6	11	39.5	6.83333	0.143564	0.103194	0.268102	0.0243605	0.0592992	0.0300752	0.00901917	0.03	0.0518868	0.17162	0.0341068	0.500869	0.541943
10990	hsa-miR-196a-5p	0.236499	0.00247604	0.00924015	165.5	221	291.5	214.5	71	61	36.5	70.5	94.5	54.5	72	132	44	15	8.5	3.5	14.5	24	86.1667	18.25	0.269802	0.353808	0.516634	0.214373	0.0808625	0.0426065	0.0157835	0.0725	0.113208	0.380081	0.0898888	0.330182	0.773174
27546	hsa-miR-380-3p	0.0990634	0.000877061	0.00492803	133.5	182.5	228.5	183	59.5	55	34	62.5	72	21	47.5	63.5	10	1.5	4	1	6	1	44	3.91667	0.10396	0.233415	0.248532	0.0487211	0.00808625	0.0200501	0.00450958	0.03	0.00471698	0.195303	0.0193473	0.406881	0.906452
31026	hsa-miR-101-3p	0.20475	0.000775689	0.00475309	304.5	316	402.5	193	164.5	56	44.5	74	128	195.5	171	232.5	23	107.5	4	11.5	18.5	54.5	199.667	36.5	0.967822	0.840295	0.90998	0.112058	0.579515	0.0200501	0.0518602	0.0925	0.257075	0.906032	0.18551	0.0704777	1.12982
11040	hsa-miR-29b-3p	0.187393	4.13356e-05	0.00105315	397.5	392	521	185.5	164	77.5	85.5	100	128	284.5	237.5	352	11	107	25.5	52	44	57	291.333	49.4167	1.40842	1.16708	1.37769	0.0535932	0.576819	0.12782	0.234498	0.22	0.268868	1.31773	0.246933	0.0996938	0.72839
11138	hsa-miR-506-3p	0.106234	0.000419433	0.003322	140.5	182.5	218	172	60.5	50.5	34	61.5	76	29.5	39.5	45	-6	2.5	-1	0	4.5	4	38	0.666667	0.14604	0.194103	0.176125	N/A	0.0134771	N/A	N/A	0.0225	0.0188679	0.172089	0.0182817	0.141116	0.248333
145987	hsa-miR-2054	0.101321	0.00171338	0.00733112	139	165	224.5	171	59	55	34	56.5	77.5	32	22.5	52	-5	2.5	3.5	1	-1	6	35.5	1.16667	0.158416	0.110565	0.203523	N/A	0.0134771	0.0175439	0.00450958	N/A	0.0283019	0.157501	0.0159581	0.295144	0.618343
146058	hsv1-miR-H3-3p	0.248436	0.00291909	0.0102383	182.5	222.5	336.5	219	77	67	41.5	79.5	98.5	70	85	173.5	54	21	14	8	20.5	28	109.5	24.25	0.346535	0.41769	0.679061	0.263094	0.113208	0.0701754	0.0360767	0.1025	0.132075	0.481095	0.119521	0.363952	0.653441
146168	hsa-miR-1912	0.209596	0.000326799	0.00299617	148	189.5	238	185.5	67.5	56.5	36.5	63.5	86.5	36.5	40	74	15	11.5	4	3	8.5	14.5	50.1667	9.41667	0.180693	0.19656	0.289628	0.0730816	0.0619946	0.0200501	0.0135287	0.0425	0.0683962	0.222294	0.0465919	0.264742	0.545409
146090	hsv1-miR-H7-3p	0.618982	0.00313843	0.0107428	2327	2529	3551.5	1310.5	1300	1706	1954.5	1228	2046	2216.5	2378.5	3365.5	1137.5	1243	1654	1921	1169	1975.5	2653.5	1516.67	10.9728	11.688	13.1722	5.54202	6.70081	8.29073	8.66291	5.845	9.3184	11.9443	7.39331	0.093928	0.213238
145693	hsa-miR-92a-3p	0.246579	9.17544e-05	0.00157037	390	401	520	210.5	134	73	63.5	186	165.5	281	255.5	354	53.5	72.5	22	29.5	131	93	296.833	66.9167	1.39109	1.25553	1.38552	0.260658	0.390836	0.110276	0.133033	0.655	0.438679	1.34405	0.331413	0.0570729	0.622792
145962	hsa-miR-639	0.575169	0.00182521	0.0076234	242.5	262	352	257.5	139.5	113.5	141.5	108	163.5	135.5	129	194.5	89	82	63.5	109	50	93.5	153	81.1667	0.670792	0.633907	0.761252	0.433618	0.442049	0.318296	0.491545	0.25	0.441038	0.68865	0.396091	0.0951488	0.231519
145705	hsa-miR-431-5p	0.401976	0.00768911	0.0197398	171	221.5	321	239	104	71.5	63.5	77	101	65.5	84	148	64.5	46	21	31	20	32	99.1667	35.75	0.324257	0.412776	0.579256	0.314251	0.247978	0.105263	0.139797	0.1	0.150943	0.438763	0.176372	0.29508	0.487813
145727	hsa-miR-501-3p	0.0633221	0.0415128	0.0718751	114.5	172	215	154	56.5	48	35	58	63.5	9.5	34	43	-14	0.5	-3	2	2.5	-5.5	28.8333	-2.91667	0.0470297	0.167076	0.168297	N/A	0.00269542	N/A	0.00901917	0.0125	N/A	0.127468	0.00807153	0.546523	0.615808
145637	hsa-miR-187-3p	0.247706	0.00377256	0.0121456	138	191.5	266.5	189	70	62	44	63.5	85	28.5	49.5	93	17	14	11	11	5.5	17	57	12.5833	0.141089	0.243243	0.363992	0.0828258	0.0754717	0.0551378	0.0496054	0.0275	0.0801887	0.249442	0.0617882	0.447322	0.349875
147608	hsa-miR-4307	0.278639	0.00761653	0.0196507	134	173.5	209.5	188.5	64.5	58	36	57	74.5	28.5	29	47.5	24.5	8	6.5	3	-2	2	35	7	0.141089	0.142506	0.18591	0.119367	0.0431267	0.0325815	0.0135287	N/A	0.00943396	0.156502	0.0436075	0.162798	1.02129
147938	hsa-miR-4287	0.180917	0.00129375	0.00616448	133	177.5	220.5	176.5	67	54	39	59.5	79	20	28	52	3.5	11.5	2	5.5	2	7.5	33.3333	5.33333	0.0990099	0.137592	0.203523	0.0170524	0.0619946	0.0100251	0.0248027	0.01	0.0353774	0.146708	0.026542	0.360234	0.748699
147760	hsa-miR-4316	0.182265	0.0112471	0.0258258	130	178	255.5	176.5	63	57.5	36	58	81.5	20	30	79.5	14.5	4.5	7	2	2	11.5	43.1667	6.91667	0.0990099	0.14742	0.311155	0.0706456	0.0242588	0.0350877	0.00901917	0.01	0.0542453	0.185862	0.0338761	0.598155	0.72893
147544	hsa-miR-4314	0.261128	0.00828123	0.0207414	126	170	221	154.5	67	57	42	63	73	13	22	39	-4	9.5	4	8	4	3	24.6667	4.08333	0.0643564	0.108108	0.152642	N/A	0.0512129	0.0200501	0.0360767	0.02	0.0141509	0.108369	0.0282981	0.407343	0.536692
147671	hsa-miR-4323	0.410399	0.00717368	0.0189222	148.5	196.5	239.5	205	80.5	65	44.5	77.5	91	39	51	79	42	21.5	14	10.5	19	18	56.3333	20.8333	0.193069	0.250614	0.309198	0.204629	0.115903	0.0701754	0.0473506	0.095	0.0849057	0.25096	0.102994	0.231371	0.532873
147698	hsv2-miR-H22	0.242591	0.00295003	0.0102871	162.5	195	268.5	209	70	59	38	68	78	55	53	109.5	44	13.5	8	5	12	12	72.5	15.75	0.272277	0.260442	0.428571	0.214373	0.0727763	0.0401003	0.0225479	0.06	0.0566038	0.32043	0.0777335	0.292855	0.889743
148627	hsa-miR-615-5p	0.250846	0.000655742	0.00428153	146.5	178	243.5	190	67	57	37.5	62.5	81.5	40	39	69	26	12	6	4.5	7	11.5	49.3333	11.1667	0.19802	0.191646	0.270059	0.126675	0.06469	0.0300752	0.0202931	0.035	0.0542453	0.219908	0.0551631	0.19803	0.7001
148669	hsa-miR-185-3p	0.142305	0.00398685	0.0127118	135	184	277	187	64	57	36.5	61	76	30	43.5	100.5	19.5	8	4.5	3.5	3	5	58	7.25	0.148515	0.213759	0.393346	0.0950061	0.0431267	0.0225564	0.0157835	0.015	0.0235849	0.251873	0.0358429	0.503379	0.856922
148654	hsa-miR-184	0.523822	0.0267184	0.0498543	148	187	238.5	196	73.5	88.5	63.5	70.5	92	38	38.5	81	29.5	17	38.5	30	12	22	52.5	24.8333	0.188119	0.189189	0.317025	0.143727	0.0916442	0.192982	0.135287	0.06	0.103774	0.231444	0.121236	0.320238	0.383019
148474	hsa-miR-3622a-5p	0.136506	4.00913e-05	0.00105315	143.5	186.5	233.5	171	62	56	36	62	82	32	39.5	64.5	6	6.5	4	3	4.5	9.5	45.3333	5.58333	0.158416	0.194103	0.252446	0.0292326	0.0350404	0.0200501	0.0135287	0.0225	0.0448113	0.201655	0.0275272	0.235391	0.409468
148181	hsa-miR-203b-5p	0.0747463	0.0136829	0.0299629	121	179	227.5	160	61.5	50	33.5	56.5	76.5	15	23.5	41	-6	4	-2.5	0.5	-1	0.5	26.5	-0.75	0.0742574	0.115479	0.16047	N/A	0.0215633	N/A	0.00225479	N/A	0.00235849	0.116735	0.00872554	0.369381	1.27419
168679	hsa-miR-4763-3p	0.160978	0.000141338	0.00196484	169	195	277	170.5	69	62	45	71.5	75	59.5	53.5	111.5	8	13.5	11	11.5	16	4.5	74.8333	10.75	0.294554	0.262899	0.436399	0.0389769	0.0727763	0.0551378	0.0518602	0.08	0.0212264	0.331284	0.0533296	0.278908	0.404918
168945	hsa-miR-326	0.13902	1.19004e-05	0.000553741	141	175.5	215.5	170	62	57.5	35.5	60.5	83.5	32	32.5	50	1	5.5	6	2	3	11.5	38.1667	4.83333	0.158416	0.159705	0.195695	0.00487211	0.0296496	0.0300752	0.00901917	0.015	0.0542453	0.171272	0.0238102	0.12355	0.764029
168934	hsa-miR-4999-5p	0.177332	8.34657e-06	0.000468983	156.5	189.5	238.5	184	60.5	55	33.5	62	81.5	42	41.5	61.5	11.5	6.5	4	0	5.5	11.5	48.3333	6.5	0.207921	0.203931	0.240705	0.0560292	0.0350404	0.0200501	N/A	0.0275	0.0542453	0.217519	0.038573	0.0927654	0.415714
168611	hsa-miR-4753-3p	0.16057	0.00440771	0.0136163	137	175	248.5	173.5	63.5	53.5	34	62	84	32.5	35.5	96	13	7	3.5	1.5	5.5	16	54.6667	7.75	0.160891	0.174447	0.375734	0.0633374	0.0377358	0.0175439	0.00676437	0.0275	0.0754717	0.237024	0.0380589	0.507616	0.700174
168572	hsa-miR-4507	0.34224	3.33299e-05	0.00101477	343	428	578	293	159	141.5	143.5	128.5	165.5	238	292	418.5	120.5	103	91.5	110.5	72	95.5	316.167	98.8333	1.17822	1.43489	1.63796	0.587089	0.555256	0.458647	0.498309	0.36	0.450472	1.41702	0.484962	0.16259	0.167638
169070	hsa-miR-4695-3p	0.435462	0.00115988	0.00586673	581.5	538.5	765.5	289.5	208	306	349.5	154.5	321.5	469.5	405	606	129	152.5	255	316	98.5	249.5	493.5	200.083	2.32426	1.99017	2.37182	0.628502	0.822102	1.2782	1.42503	0.4925	1.17689	2.22875	0.970536	0.0933162	0.388634
169182	hsa-miR-4728-3p	0.396166	0.00480128	0.0143556	325	474.5	622.5	416	153	162.5	98.5	152.5	181	219.5	328.5	450.5	238	96	111	66	96	111.5	332.833	119.75	1.08663	1.61425	1.76321	1.15956	0.51752	0.556391	0.297632	0.48	0.525943	1.48803	0.589508	0.238913	0.498885
169319	hsa-miR-3136-3p	0.430795	0.0056517	0.0161214	205.5	206.5	262.5	175	101	83	86	81	115	97	61	103.5	9.5	45.5	31.5	53	25	44	87.1667	34.75	0.480198	0.299754	0.405088	0.046285	0.245283	0.157895	0.239008	0.125	0.207547	0.395013	0.17017	0.229467	0.449973
168996	hsa-miR-4524a-3p	0.0957071	0.0252438	0.047605	130	156	204	166.5	58	51.5	35	57.5	73	26	8	43	3.5	0.5	0	2	0	3	25.6667	1.5	0.128713	0.039312	0.168297	0.0170524	0.00269542	N/A	0.00901917	N/A	0.0141509	0.112107	0.0107295	0.589404	0.587381
169112	hsa-miR-4727-3p	0.189117	7.77016e-07	0.000188442	145.5	178.5	207.5	176	64.5	56.5	43	64	77	34	40	54.5	8.5	4.5	6.5	9.5	7.5	8.5	42.8333	7.5	0.168317	0.19656	0.213307	0.0414129	0.0242588	0.0325815	0.042841	0.0375	0.0400943	0.192728	0.0364481	0.117983	0.191446
169169	hsa-miR-5684	0.499756	0.00751198	0.0194944	2309.5	2326.5	4222.5	1458.5	1868	1057.5	1477.5	714.5	1472.5	2205.5	2183.5	4056	1292.5	1809	1007	1444	657	1401.5	2815	1268.5	10.9183	10.7297	15.8748	6.2972	9.75202	5.04762	6.51184	3.285	6.61085	12.5076	6.25075	0.233263	0.340891
169365	hsa-miR-3974	0.0743112	0.015007	0.0321516	124	151.5	207.5	158.5	58	49	33.5	56.5	69	21.5	18	46	-13.5	3	-1.5	0.5	-0.5	2	28.5	-1.66667	0.106436	0.0884521	0.180039	N/A	0.0161725	N/A	0.00225479	N/A	0.00943396	0.124976	0.00928709	0.38829	0.74943
46340	hsa-miR-1289	0.21454	0.000321049	0.00298776	139	182.5	202	167.5	69	57.5	39.5	64.5	90.5	26.5	39	38.5	-2	6.5	4.5	4	6	13.5	34.6667	5.41667	0.131188	0.191646	0.150685	N/A	0.0350404	0.0225564	0.0180383	0.03	0.0636792	0.15784	0.0338629	0.195499	0.529002
46627	hsa-miR-1271-5p	0.180838	0.0162373	0.0341006	121	161	200.5	152.5	67	56	39	61	77.5	7	16	32.5	-16	1.5	2	3.5	3	5	18.5	-0.166667	0.0346535	0.0786241	0.127202	N/A	0.00808625	0.0100251	0.0157835	0.015	0.0235849	0.0801597	0.014496	0.577512	0.416193
42750	hsa-miR-636	0.236925	0.000353032	0.00311967	146.5	199	237	172	70.5	64	44.5	71	93.5	31	51.5	67	7	8	10	9.5	10	20.5	49.8333	10.8333	0.153465	0.253071	0.262231	0.0341048	0.0431267	0.0501253	0.042841	0.05	0.0966981	0.222923	0.052816	0.270613	0.422038
42640	hsa-miR-20b-5p	0.105868	0.000160492	0.0020871	172.5	188.5	238.5	164.5	63.5	56.5	37	61.5	94.5	62.5	44	62.5	-4	4	2.5	1.5	2.5	17.5	56.3333	4	0.309406	0.216216	0.244618	N/A	0.0215633	0.0125313	0.00676437	0.0125	0.0825472	0.256747	0.0271812	0.186036	1.15523
32731	hsa-miR-190b	0.175926	0.00368125	0.0119617	142.5	170	242	173	63	56	36	68.5	83.5	26	26	61.5	9.5	-1.5	2.5	1	8	9	37.8333	4.75	0.128713	0.127764	0.240705	0.046285	N/A	0.0125313	0.00450958	0.04	0.0424528	0.165727	0.0291558	0.391813	0.657877
17359	ebv-miR-BART4-5p	0.316239	0.000162622	0.00209648	160	210	256.5	196.5	84	65	49	74	95	46.5	65	77	27.5	23	11	14	14	19.5	62.8333	18.1667	0.230198	0.31941	0.30137	0.133983	0.123989	0.0551378	0.0631342	0.07	0.0919811	0.283659	0.0897042	0.166289	0.367379
46684	hsa-miR-1225-3p	0.157262	0.000228771	0.00250471	142.5	201	236.5	168.5	66.5	57	36.5	67.5	90.5	30.5	51.5	52.5	7.5	2	3.5	2	8	16.5	44.8333	6.58333	0.15099	0.253071	0.205479	0.0365408	0.0107817	0.0175439	0.00901917	0.04	0.0778302	0.20318	0.0319526	0.251399	0.812781
46531	hsa-miR-1231	0.307625	0.00102038	0.00543594	179	214.5	309	211	79	69.5	46.5	82.5	104	67	69.5	115	49	11	16	12.5	23	30	83.8333	23.5833	0.331683	0.341523	0.450098	0.238733	0.0592992	0.0802005	0.0563698	0.115	0.141509	0.374435	0.115185	0.175493	0.598513
17571	kshv-miR-K12-11-3p	0.266121	0.00297969	0.0103784	151	205.5	240	187.5	68.5	61	38.5	66.5	97	36	60	55	27.5	3	7.5	4	9	24.5	50.3333	12.5833	0.178218	0.29484	0.215264	0.133983	0.0161725	0.037594	0.0180383	0.045	0.115566	0.229441	0.061059	0.259717	0.833908
46556	hsa-miR-623	0.259091	0.00155566	0.00690425	173	219.5	268	219.5	74.5	66	38.5	72.5	90	62	70	99	51.5	14	12	3.5	13	15	77	18.1667	0.306931	0.34398	0.387476	0.250914	0.0754717	0.0601504	0.0157835	0.065	0.0707547	0.346129	0.089679	0.116475	0.912713
27838	hsa-miR-302d-3p	0.184593	0.00137482	0.00642736	159.5	188.5	260	197	68	60	35.5	67	87	45	42	94.5	26	5.5	7	0.5	8	13	60.5	10	0.222772	0.206388	0.369863	0.126675	0.0296496	0.0350877	0.00225479	0.04	0.0613208	0.266341	0.0491646	0.33801	0.863862
17463	hsa-miR-151a-3p	0.243283	0.00572561	0.0162544	162	192.5	266	167	77	59.5	39	70.5	116	45.5	40.5	86.5	2	16	5.5	2.5	10	39.5	57.5	12.5833	0.225248	0.199017	0.338552	0.00974421	0.0862534	0.0275689	0.011274	0.05	0.186321	0.254272	0.0618602	0.291645	1.08867
46944	hsa-miR-1297	0.136562	9.86574e-05	0.00164135	214.5	240.5	312.5	175.5	71.5	61	40	67	117.5	100	92	130.5	0	8.5	7.5	4.5	6	42	107.5	11.4167	0.49505	0.452088	0.510763	N/A	0.0458221	0.037594	0.0202931	0.03	0.198113	0.485967	0.0663645	0.0625012	1.11883
46860	hsa-miR-1205	0.179125	0.00344748	0.0113947	147.5	226	279	192	69	58	36	68.5	102	32	75.5	109	21	8	4	1	9.5	26.5	72.1667	11.6667	0.158416	0.371007	0.426614	0.102314	0.0431267	0.0200501	0.00450958	0.0475	0.125	0.318679	0.0570834	0.444176	0.824682
46661	hsa-miR-1294	0.358713	0.000378267	0.00320412	159	200.5	264	196.5	81	64	45	72.5	101.5	45.5	52	60	31	16	10	10.5	14.5	22.5	52.5	17.4167	0.225248	0.255528	0.234834	0.151035	0.0862534	0.0501253	0.0473506	0.0725	0.106132	0.238536	0.0855661	0.0648799	0.455543
11058	hsa-miR-325	0.29015	0.000437892	0.00337835	167	199.5	268.5	197	78	63	47	69.5	96.5	52.5	58	93.5	34	16	9.5	13	10.5	25	68	18	0.259901	0.285012	0.365949	0.165652	0.0862534	0.047619	0.0586246	0.0525	0.117925	0.303621	0.0880955	0.182527	0.524672
42744	hsa-miR-23a-3p	0.409618	0.0123849	0.0277727	402.5	406.5	542.5	231.5	132.5	126	123.5	174	360	292.5	250	374	65.5	69.5	72.5	89	114.5	288.5	305.5	116.583	1.44802	1.2285	1.4638	0.319123	0.374663	0.363409	0.401353	0.5725	1.36085	1.38011	0.565316	0.0953044	0.706478
14271	hsa-miR-539-5p	0.186104	0.000600339	0.00403322	166.5	186.5	239.5	188.5	69	58.5	36.5	64.5	87.5	53	32	62.5	21	5	5	1	4	14.5	49.1667	8.41667	0.262376	0.157248	0.244618	0.102314	0.0269542	0.0250627	0.00450958	0.02	0.0683962	0.221414	0.0412061	0.254159	0.890586
46744	hsa-miR-526b-5p	0.181154	0.00013473	0.00193983	153.5	195	253.5	179	70.5	58.5	37	67.5	93	39	43	75.5	12.5	8	4	2	9	16	52.5	8.58333	0.193069	0.211302	0.295499	0.0609013	0.0431267	0.0200501	0.00901917	0.045	0.0754717	0.23329	0.0422615	0.234216	0.585084
11074	hsa-miR-34c-5p	0.160799	0.000195626	0.0023303	154.5	195	228.5	181.5	64.5	56.5	37	64	90.5	34	49	55.5	17.5	2.5	2	1.5	3.5	14.5	46.1667	6.91667	0.168317	0.240786	0.217221	0.0852619	0.0134771	0.0100251	0.00676437	0.0175	0.0683962	0.208775	0.0335708	0.17706	1.01627
46416	hsa-miR-1293	0.277285	0.000248195	0.00260241	190.5	228	307	210	79.5	70	53.5	80.5	102.5	78	75	136	44	20.5	16	17.5	20	27.5	96.3333	24.25	0.386139	0.36855	0.53229	0.214373	0.110512	0.0802005	0.0789177	0.1	0.129717	0.428993	0.118953	0.209535	0.424612
46789	hsa-miR-513b-5p	0.478974	0.0137005	0.029978	233	263.5	353	290	119.5	77	91.5	112	134.5	119.5	120	181	123	61	22	56	51.5	55.5	140.167	61.5	0.591584	0.589681	0.708415	0.599269	0.328841	0.110276	0.252537	0.2575	0.261792	0.629893	0.301702	0.107968	0.538323
146005	hsa-miR-3129-5p	0.397795	0.000573792	0.00391104	165	207.5	246	192	84	71	53	76	112	51	48.5	76.5	20	20.5	17	17.5	15	38.5	58.6667	21.4167	0.252475	0.238329	0.299413	0.0974421	0.110512	0.085213	0.0789177	0.075	0.181604	0.263406	0.104781	0.121391	0.380005
17858	hsa-miRPlus-A1073	0.384834	0.023491	0.045096	217.5	308	364.5	307.5	109.5	79.5	46.5	93.5	137.5	103	157.5	195.5	140.5	49.5	25.5	10.5	33.5	60	152	53.25	0.509901	0.773956	0.765166	0.684531	0.266846	0.12782	0.0473506	0.1675	0.283019	0.683008	0.262844	0.219586	0.85412
146085	hsa-miR-3170	0.20156	0.000389391	0.00322113	152	194.5	242.5	179.5	67.5	59	40	65	96	30	49	65	14	8	5.5	4	4	17.5	48	8.83333	0.148515	0.240786	0.254403	0.0682095	0.0431267	0.0275689	0.0180383	0.02	0.0825472	0.214568	0.0432484	0.268481	0.619516
145980	hsa-miR-939-5p	0.261591	0.000187799	0.00226423	161.5	197	267	192	74.5	64	42.5	65	91.5	45.5	51.5	66	28.5	7.5	10	8	7	18	54.3333	13.1667	0.225248	0.253071	0.258317	0.138855	0.0404313	0.0501253	0.0360767	0.035	0.0849057	0.245545	0.0642323	0.0723816	0.638449
145973	hsa-miR-664a-3p	0.471197	0.00343797	0.0113885	261	350.5	434.5	309	144.5	115.5	89.5	138.5	170.5	145	205	251.5	143.5	78.5	63.5	55.5	81	97	200.5	86.5	0.717822	1.00737	0.984344	0.699147	0.423181	0.318296	0.250282	0.405	0.457547	0.903179	0.425575	0.178189	0.361786
145677	hsa-miR-139-5p	0.235147	0.00695602	0.0185208	129	167.5	217	161.5	63.5	61	43.5	65.5	76.5	13	25.5	42	-8.5	3	8	8.5	6	3	26.8333	3.33333	0.0643564	0.125307	0.164384	N/A	0.0161725	0.0401003	0.0383315	0.03	0.0141509	0.118016	0.027751	0.427152	0.437095
145633	hsa-let-7d-3p	0.446707	0.000518504	0.00376611	237	294	337	228	129.5	98	128.5	90	140.5	126.5	148.5	161	60	67	46	93.5	31	66.5	145.333	60.6667	0.626238	0.72973	0.630137	0.292326	0.361186	0.230576	0.421646	0.155	0.313679	0.662035	0.295736	0.0886025	0.319083
146008	hsa-miR-26b-5p	0.0727281	0.000418025	0.003322	354.5	296	559.5	172.5	75.5	61	42.5	66.5	137	237.5	148	398	4.5	9.5	8.5	7.5	8.5	66	261.167	17.4167	1.17574	0.727273	1.55773	0.0219245	0.0512129	0.0426065	0.0338219	0.0425	0.311321	1.15358	0.0838978	0.360332	1.33322
145643	hsa-miR-382-5p	0.491021	0.0098636	0.0236314	142	200.5	237.5	187.5	80.5	73	60	78.5	97.5	23	49	61	16.5	15	20.5	25	19.5	23	44.3333	19.9167	0.113861	0.240786	0.238748	0.0803898	0.0808625	0.102757	0.11274	0.0975	0.108491	0.197798	0.0971232	0.36754	0.141877
147864	hsv2-miR-H24	0.510955	0.0415663	0.0718841	199.5	273	341.5	288	118.5	83.5	62.5	113	143.5	85.5	123.5	167.5	120.5	56	28.5	26.5	52	66	125.5	58.25	0.423267	0.60688	0.655577	0.587089	0.301887	0.142857	0.119504	0.26	0.311321	0.561908	0.28711	0.218026	0.583705
147817	hsa-miR-3196	0.572522	0.00891248	0.0219359	720	693	1149	456.5	466	370	563.5	272.5	540	603.5	548	967.5	299	406.5	315.5	528.5	212	459.5	706.333	370.167	2.98762	2.69287	3.78669	1.45676	2.19137	1.58145	2.38331	1.06	2.16745	3.15573	1.80673	0.179342	0.286678
147743	hsa-miR-4275	0.161009	0.0019982	0.00807414	135	176	224.5	165	62.5	55.5	36	63	85.5	19.5	30.5	28.5	-0.5	-4.5	2	1	3.5	9.5	26.1667	1.83333	0.0965347	0.149877	0.111546	N/A	N/A	0.0100251	0.00450958	0.0175	0.0448113	0.119319	0.0192115	0.230539	0.930564
148593	hsa-miR-3605-3p	0.112886	0.00128314	0.00614339	135	196	205	164	66	55	37	66	79	24.5	49.5	31.5	2	1	3	2	9	5.5	35.1667	3.75	0.121287	0.243243	0.123288	0.00974421	0.00539084	0.0150376	0.00901917	0.045	0.0259434	0.162606	0.0183559	0.429511	0.81095
148434	hsa-miR-3692-3p	0.475028	0.0188366	0.0381861	124.5	171	205	154	71.5	65	45.5	66.5	82	11.5	24	32	-13	7.5	12	10.5	8.5	10	22.5	5.91667	0.0569307	0.117936	0.125245	N/A	0.0404313	0.0601504	0.0473506	0.0425	0.0471698	0.100037	0.0475204	0.374958	0.16134
148063	hsa-miR-3713	0.100993	0.00141642	0.00654428	139	192	246.5	169.5	67	56	36	64.5	89	24.5	37	75	1	4.5	2	0.5	4.5	12	45.5	4.08333	0.121287	0.181818	0.293542	0.00487211	0.0242588	0.0100251	0.00225479	0.0225	0.0566038	0.198882	0.0200857	0.439386	0.997577
148382	hsa-miR-3609	0.148626	0.0182072	0.0372141	141	162.5	235.5	172.5	63	53.5	38	61	85	27.5	12	56.5	10.5	0.5	0	2	0.5	8	32	3.58333	0.136139	0.0589681	0.221135	0.0511571	0.00269542	N/A	0.00901917	0.0025	0.0377358	0.138747	0.0206215	0.584624	1.08696
147589	hsa-miR-1193	0.238357	0.00103113	0.00545895	164	202.5	272.5	189	74	57.5	39	75	95.5	46	55	97.5	30	13	5	3	14.5	19.5	66.1667	14.1667	0.227723	0.27027	0.381605	0.146163	0.0700809	0.0250627	0.0135287	0.0725	0.0919811	0.293199	0.0698861	0.271017	0.686192
147621	hsa-miR-4278	0.282098	0.00472329	0.0141937	134	165.5	200	159.5	63	62	39.5	62.5	85.5	15	17.5	31	-3.5	0	8	4.5	2.5	7	21.1667	3.08333	0.0742574	0.0859951	0.121331	N/A	N/A	0.0401003	0.0202931	0.0125	0.0330189	0.0938611	0.0264781	0.261052	0.46867
147957	hsa-miR-412-5p	0.173383	6.79677e-06	0.000420464	151	186.5	239	169	69	55.5	36	67	86	37	40.5	46	10	7	2.5	1	6.5	12.5	41.1667	6.58333	0.183168	0.199017	0.180039	0.0487211	0.0377358	0.0125313	0.00450958	0.0325	0.0589623	0.187408	0.0324933	0.0542916	0.641579
148380	hsa-miR-3913-5p	0.175173	0.0275481	0.0511142	133	192	227.5	169	65.5	56	37	65.5	83	16.5	55	28.5	9	0	3	1.5	4.5	10	33.3333	4.66667	0.0816832	0.27027	0.111546	0.043849	N/A	0.0150376	0.00676437	0.0225	0.0471698	0.1545	0.0270641	0.656091	0.656699
148480	hsa-miR-494-5p	0.368081	0.00285247	0.0100767	136	189	215	182	68.5	62.5	47	69	96	29	48	46	18.5	7	10	12.5	10.5	26.5	41	14.1667	0.143564	0.235872	0.180039	0.090134	0.0377358	0.0501253	0.0563698	0.0525	0.125	0.186492	0.0686442	0.249292	0.47641
148215	hsa-miR-3591-3p	0.142991	5.25912e-05	0.00119555	146	189	234	174	63.5	57.5	35.5	61.5	81.5	34	32	51	7	-2.5	3.5	1.5	2.5	11.5	39	3.91667	0.168317	0.157248	0.199609	0.0341048	N/A	0.0175439	0.00676437	0.0125	0.0542453	0.175058	0.0250317	0.125502	0.769107
168644	hsa-miR-4775	0.328326	0.0493324	0.0830011	142	157.5	236.5	178	70	61	51.5	63	90	26.5	7.5	56	9.5	8.5	7.5	15.5	1.5	10	30	8.75	0.131188	0.036855	0.219178	0.046285	0.0458221	0.037594	0.0698985	0.0075	0.0471698	0.129074	0.0423782	0.706417	0.477434
168770	hsa-miR-4699-3p	0.377839	0.0209029	0.0412791	149.5	162.5	202.5	156	68.5	63	42	69	88	35.5	17	22.5	-9.5	7	9.5	6	9	13	25	5.83333	0.175743	0.0835381	0.0880626	N/A	0.0377358	0.047619	0.0270575	0.045	0.0613208	0.115781	0.0437466	0.448928	0.289161
168890	hsa-miR-1306-5p	0.328106	4.04602e-05	0.00105315	163.5	187	235	187.5	76.5	67.5	46	76.5	92.5	50	38	64	19.5	15.5	13.5	10.5	17	15	50.6667	15.1667	0.247525	0.186732	0.250489	0.0950061	0.083558	0.0676692	0.0473506	0.085	0.0707547	0.228249	0.0748898	0.157657	0.224207
168560	hsa-miR-4676-5p	0.196682	0.0289088	0.0532453	136	185.5	221.5	158	66.5	60	40.5	62	81.5	23	38	10	-6.5	3.5	5	6	1	7.5	23.6667	2.75	0.113861	0.186732	0.0391389	N/A	0.0188679	0.0250627	0.0270575	0.005	0.0353774	0.113244	0.0222731	0.651676	0.508127
168963	hsa-miR-664b-5p	0.369463	0.000144146	0.00196484	195.5	217	326.5	204	79.5	80	64	81.5	113.5	82	72.5	113	49	20.5	26	29	21.5	36.5	89.1667	30.4167	0.405941	0.356265	0.44227	0.238733	0.110512	0.130326	0.130778	0.1075	0.17217	0.401492	0.148336	0.107535	0.336675
169083	hsa-miR-371b-3p	0.382302	0.0130155	0.0288825	181.5	240	331.5	242.5	85.5	71.5	47	87.5	108.5	68.5	100	99	78.5	21.5	17	12	29	31.5	89.1667	31.5833	0.339109	0.4914	0.387476	0.38246	0.115903	0.085213	0.054115	0.145	0.148585	0.405995	0.155213	0.191669	0.753863
168989	hsa-miR-4447	0.603924	0.00100679	0.00539466	429.5	448	670	347	217.5	299	277	230	308	315.5	312.5	478.5	183.5	151.5	245	242.5	172.5	235	368.833	205	1.56188	1.53563	1.8728	0.894032	0.816712	1.22807	1.09357	0.8625	1.10849	1.65677	1.00056	0.113201	0.164995
169092	hsa-miR-548am-3p	0.11515	0.0018435	0.00766752	131	181.5	217	161	61	55	34.5	61	83	22	37.5	33.5	-7	-2	1	0.5	4.5	7.5	31	0.75	0.108911	0.184275	0.131115	N/A	N/A	0.00501253	0.00225479	0.0225	0.0353774	0.141434	0.0162862	0.273818	0.955885
169120	hsa-miR-4787-3p	0.355102	0.000742471	0.00460808	184.5	232.5	319	204.5	97.5	73.5	51	94	119	73.5	90	144.5	42.5	34.5	21	17	35.5	47	102.667	32.9167	0.363861	0.44226	0.565558	0.207065	0.185984	0.105263	0.0766629	0.1775	0.221698	0.457227	0.162362	0.222379	0.35819
168998	hsa-miR-4508	0.407931	0.000719176	0.00457405	2490	3000	4875.5	1609.5	1207	1209.5	1243	818	1741.5	2383	2853	4712.5	1439	1146	1156.5	1208.5	760.5	1669	3316.17	1229.92	11.797	14.0197	18.4442	7.01096	6.1779	5.79699	5.44983	3.8025	7.87264	14.7536	6.01847	0.229356	0.231801
169407	hsa-miR-4301	0.301767	0.00293428	0.0102683	285	314	394.5	196	85	83.5	58.5	113.5	221.5	169.5	166.5	223	37	23.5	31	23.5	54	146	186.333	52.5	0.839109	0.818182	0.872798	0.180268	0.126685	0.155388	0.105975	0.27	0.688679	0.843363	0.254499	0.0326736	0.865303
42926	hsa-miR-92a-1-5p	0.253787	0.000634016	0.00418648	152.5	183	231	198	62	60	36	67.5	93	43	41	66.5	26	5.5	7.5	2	9.5	19.5	50.1667	11.6667	0.212871	0.201474	0.260274	0.126675	0.0296496	0.037594	0.00901917	0.0475	0.0919811	0.224873	0.0570698	0.13867	0.767605
11154	hsa-miR-517c-3p	0.225707	0.000144493	0.00196484	138.5	196.5	230	178.5	67	60	37.5	67.5	89.5	33.5	53	62.5	11	10.5	8	4.5	9	18.5	49.6667	10.25	0.165842	0.260442	0.244618	0.0535932	0.0566038	0.0401003	0.0202931	0.045	0.0872642	0.223634	0.0504757	0.226581	0.438482
28251	hsa-miR-770-5p	0.132337	0.0177814	0.0365194	137.5	165	207.5	156	57	51	34.5	63	77.5	22	9.5	37	-5.5	0.5	-1.5	1	3.5	6	22.8333	0.666667	0.108911	0.046683	0.144814	N/A	0.00269542	N/A	0.00450958	0.0175	0.0283019	0.100136	0.0132517	0.495831	0.905978
33902	hsa-miR-128-3p	0.191554	3.10431e-05	0.000975503	159	199.5	247	175	70.5	56	36	69.5	95	45.5	47.5	74	11	11.5	4	2.5	10.5	18.5	55.6667	9.66667	0.225248	0.233415	0.289628	0.0535932	0.0619946	0.0200501	0.011274	0.0525	0.0872642	0.24943	0.0477793	0.140525	0.585935
42940	hsa-miR-876-5p	0.237825	8.81519e-05	0.00153518	142.5	183	241	181.5	64.5	57.5	35.5	68.5	91.5	34.5	34.5	54.5	14	7.5	5	2	9.5	15.5	41.1667	8.91667	0.170792	0.169533	0.213307	0.0682095	0.0404313	0.0250627	0.00901917	0.0475	0.0731132	0.184544	0.0438893	0.135022	0.561895
42791	hsa-miR-548b-5p	0.213967	0.0012642	0.00610176	143	182.5	218	177	62.5	54	34.5	63	84	35	39	31	20.5	4	2	2	5.5	8.5	35	7.08333	0.173267	0.191646	0.121331	0.0998782	0.0215633	0.0100251	0.00901917	0.0275	0.0400943	0.162081	0.03468	0.224998	0.979549
17445	hsa-miR-610	0.389946	0.00439707	0.0136029	144.5	187	248.5	202	70.5	64.5	44.5	67	96.5	40	43	68.5	36.5	14.5	11	12	9.5	24.5	50.5	18	0.19802	0.211302	0.268102	0.177832	0.0781671	0.0551378	0.054115	0.0475	0.115566	0.225808	0.088053	0.164851	0.574494
11083	hsa-miR-371a-3p	0.403982	0.00239975	0.00904615	162	206.5	260	212	74.5	70	55	71	96	56.5	56.5	86	49	17.5	18.5	22.5	14	26.5	66.3333	24.6667	0.279703	0.277641	0.336595	0.238733	0.0943396	0.0927318	0.101466	0.07	0.125	0.29798	0.120378	0.112282	0.503487
32608	hsa-miR-761	0.266446	0.00230954	0.00887459	146.5	161	215	161.5	64.5	59.5	46	66	82.5	34.5	19.5	40.5	-3	1.5	7	12.5	7	11.5	31.5	6.08333	0.170792	0.0958231	0.158513	N/A	0.00808625	0.0350877	0.0563698	0.035	0.0542453	0.141709	0.0377578	0.283751	0.515154
17315	kshv-miR-K12-3-3p	0.351429	0.0405218	0.0704049	135.5	172.5	231	181	64	55	36	63	109	25	26	54.5	15.5	6.5	2.5	3	5	35	35.1667	11.25	0.123762	0.127764	0.213307	0.0755177	0.0350404	0.0125313	0.0135287	0.025	0.165094	0.154945	0.0544521	0.32646	1.08218
42850	hsa-miR-150-3p	0.204628	0.003544	0.0115724	154.5	172	222	189.5	62.5	55.5	35.5	59.5	91	42	18	49	15.5	4.5	4	2.5	1	13.5	36.3333	6.83333	0.207921	0.0884521	0.191781	0.0755177	0.0242588	0.0200501	0.011274	0.005	0.0636792	0.162718	0.0332966	0.398361	0.87546
31038	hiv1-miR-N367	0.228963	0.0114223	0.0262061	155.5	178	280	191	67	55	34	65.5	89.5	38.5	24	87.5	23	9	4	1	7.5	16	50	10.0833	0.190594	0.117936	0.342466	0.112058	0.0485175	0.0200501	0.00450958	0.0375	0.0754717	0.216999	0.0496846	0.527976	0.785947
46450	hsa-miR-548o-3p	0.104163	0.00268119	0.00971361	140	182	242	167.5	58	53	34	60	85.5	32	26	70	-5.5	3	2	2	2.5	10.5	42.6667	2.41667	0.158416	0.127764	0.273973	N/A	0.0161725	0.0100251	0.00901917	0.0125	0.0495283	0.186718	0.019449	0.412943	0.876112
46695	hsa-miR-1228-3p	0.164628	2.79738e-05	0.000941944	154	212.5	271	173.5	71.5	59	36.5	72	87	50	61.5	85.5	0.5	14.5	8	4.5	14	17	65.6667	9.75	0.247525	0.302211	0.334638	0.00243605	0.0781671	0.0401003	0.0202931	0.07	0.0801887	0.294791	0.0485309	0.149353	0.673052
17624	hsa-miR-532-5p	0.122415	1.29631e-07	9.17474e-05	142.5	179.5	222	161	62	54.5	33	64	76	34.5	34.5	40.5	3.5	6	2	1.5	6	5.5	36.5	4.08333	0.170792	0.169533	0.158513	0.0170524	0.032345	0.0100251	0.00676437	0.03	0.0259434	0.166279	0.020355	0.0406272	0.524697
42666	hsa-miR-26a-2-3p	0.142276	0.0151427	0.0323494	136.5	177.5	249.5	173	60.5	56.5	36	60.5	88	22	25.5	84.5	13.5	0.5	1	2	1.5	15	44	5.58333	0.108911	0.125307	0.330724	0.0657734	0.00269542	0.00501253	0.00901917	0.0075	0.0707547	0.188314	0.0267925	0.656366	1.20311
42581	hsa-miR-513a-5p	0.249648	0.000252914	0.00261264	922	959	1795	414	324	231.5	341.5	233.5	358.5	812.5	814.5	1619	249.5	267	182	308.5	174.5	284	1082	244.25	4.02228	4.00246	6.33659	1.21559	1.43935	0.912281	1.39121	0.8725	1.33962	4.78711	1.19509	0.280322	0.206148
46223	hsa-miR-1306-3p	0.263072	0.0077224	0.0197911	130.5	185.5	225.5	192.5	65.5	56.5	35	64	85	15.5	40.5	54.5	17.5	9.5	6	2	5.5	11.5	36.8333	8.66667	0.0767327	0.199017	0.213307	0.0852619	0.0512129	0.0300752	0.00901917	0.0275	0.0542453	0.163019	0.0428857	0.46048	0.620612
17299	hcmv-miR-UL22A-3p	0.0906123	0.000743053	0.00460808	144.5	193	257.5	180	60	51.5	34	63	79.5	28.5	47	83.5	11.5	1.5	0.5	1	4.5	7	53	4.33333	0.141089	0.230958	0.32681	0.0560292	0.00808625	0.00250627	0.00450958	0.0225	0.0330189	0.232953	0.0211084	0.398693	0.983384
19585	hsa-miR-148b-3p	0.338139	0.0125716	0.0280857	158.5	220.5	312.5	224	91	62.5	42.5	83.5	101	51	73.5	145.5	53.5	35.5	11.5	9	24.5	27	90	26.8333	0.252475	0.361179	0.569472	0.260658	0.191375	0.0576441	0.0405862	0.1225	0.127358	0.394375	0.133354	0.408454	0.618956
14272	hsa-miR-542-3p	0.170949	0.00494839	0.014576	137	190	226.5	160	60.5	56.5	37	61	95.5	25.5	44	71	-9	5.5	3	3.5	2.5	22	46.8333	4.58333	0.126238	0.216216	0.277886	N/A	0.0296496	0.0150376	0.0157835	0.0125	0.103774	0.20678	0.0353489	0.368815	1.09855
46326	hsa-miR-1233-3p	0.158342	4.1484e-05	0.00105315	143.5	201.5	225	185	60.5	56	35	68	89.5	36	52	57	12	4	3	1.5	8.5	13.5	48.3333	7.08333	0.178218	0.255528	0.223092	0.0584653	0.0215633	0.0150376	0.00676437	0.0425	0.0636792	0.218946	0.0346683	0.177311	0.683202
42773	ebv-miR-BART17-3p	0.510941	0.0345174	0.0617759	174.5	243.5	289	237.5	91	71	54	135.5	105.5	66.5	85	109	61	34	19	21.5	77	30	86.8333	40.4167	0.329208	0.41769	0.426614	0.297199	0.183288	0.0952381	0.096956	0.385	0.141509	0.391171	0.199865	0.137655	0.587619
42507	hsa-miR-202-5p	0.17646	0.000534079	0.00381486	142	174.5	248	178	57	54	33	65	85	31	25.5	51.5	9.5	0.5	2.5	0.5	7	15	36	5.83333	0.153465	0.125307	0.201566	0.046285	0.00269542	0.0125313	0.00225479	0.035	0.0707547	0.160113	0.0282535	0.240839	0.96973
17848	hsa-miRPlus-A1087	0.263132	0.00153255	0.00685273	161.5	220.5	258.5	204.5	70.5	61	37.5	70.5	93.5	49.5	75.5	85	41.5	14	7.5	4	11.5	23	70	16.9167	0.24505	0.371007	0.332681	0.202192	0.0754717	0.037594	0.0180383	0.0575	0.108491	0.316246	0.0832145	0.204168	0.794313
42492	hsa-miRPlus-A1031	0.212647	0.00220671	0.00863544	166.5	248	323	212	72.5	65	37.5	75.5	101	54.5	103	156.5	44.5	14	12	4.5	19.5	25.5	104.667	20	0.269802	0.506143	0.612524	0.216809	0.0754717	0.0601504	0.0202931	0.0975	0.120283	0.462823	0.0984178	0.379021	0.682962
146006	hsa-miR-670-5p	0.259756	0.00225359	0.00874739	174.5	240.5	273	215.5	71	61.5	37.5	69.5	102	62	87.5	104.5	55.5	12	8.5	4	13.5	28	84.6667	20.25	0.306931	0.429975	0.409002	0.270402	0.06469	0.0426065	0.0180383	0.0675	0.132075	0.381969	0.0992187	0.172333	0.927866
146166	hsa-miRPlus-G1065-5p	0.147372	0.0133814	0.0295456	130.5	151.5	198	154	59.5	52	36.5	62.5	73.5	18	-3.5	34	-6	1.5	-0.5	3	5.5	-2	16.1667	0.25	0.0891089	N/A	0.133072	N/A	0.00808625	N/A	0.0135287	0.0275	N/A	0.111091	0.0163717	0.279833	0.611681
145844	hsa-miR-374a-5p	0.107141	0.000149016	0.00200801	152.5	201	269	171.5	60	55	33.5	64.5	89.5	44.5	52.5	85	-2	4.5	3.5	0.5	6	15	60.6667	4.58333	0.220297	0.257985	0.332681	N/A	0.0242588	0.0175439	0.00225479	0.03	0.0707547	0.270321	0.0289624	0.211595	0.882561
145859	hsa-miR-33a-5p	0.228239	0.0081093	0.0204657	144.5	193	264.5	173.5	72.5	56.5	34	62.5	102.5	29	44	88	5.5	16.5	6	1.5	5	30.5	53.6667	10.8333	0.143564	0.216216	0.344423	0.0267966	0.0889488	0.0300752	0.00676437	0.025	0.143868	0.234734	0.0535755	0.433262	0.976363
145827	hsa-miR-200a-5p	0.187743	0.0011714	0.00589339	145.5	167	210	171.5	60.5	51.5	34.5	62	87	35.5	23	42.5	8.5	1.5	-2	1	4	14.5	33.6667	4.58333	0.175743	0.113022	0.166341	0.0414129	0.00808625	N/A	0.00450958	0.02	0.0683962	0.151702	0.028481	0.222976	0.932754
145950	hsa-miR-33b-5p	0.206186	0.00428893	0.0133603	128	175	212	170	62	59	33.5	61.5	81	15	26	46	4.5	4	5.5	0	4.5	8	29	4.41667	0.0742574	0.127764	0.180039	0.0219245	0.0215633	0.0275689	N/A	0.0225	0.0377358	0.127354	0.0262585	0.415317	0.261362
145889	hsa-miR-196b-5p	0.198451	0.00265568	0.00968006	146.5	188.5	250	194.5	65	57.5	34	63.5	89	32	35	79.5	17	6	4	1	6	18	48.8333	8.66667	0.158416	0.17199	0.311155	0.0828258	0.032345	0.0200501	0.00450958	0.03	0.0849057	0.213854	0.0424394	0.395308	0.790752
147863	hsa-miR-3155a	0.122516	0.000578418	0.00392376	140.5	167.5	218.5	167.5	57	55.5	35.5	62	79.5	31	17.5	49	8	2.5	3.5	2	2.5	3	32.5	3.58333	0.153465	0.0859951	0.191781	0.0389769	0.0134771	0.0175439	0.00901917	0.0125	0.0141509	0.143747	0.0176113	0.372587	0.614454
147554	hsa-miR-4273	0.339261	0.00183816	0.00765599	144	185.5	225.5	179.5	64.5	61	50	76	93	30	28	52.5	4	5.5	8	16.5	17	18	36.8333	11.5	0.148515	0.137592	0.205479	0.0194884	0.0296496	0.0401003	0.0744081	0.085	0.0849057	0.163862	0.055592	0.222462	0.527188
147826	hsa-miR-3153	0.273694	0.00154102	0.00686998	149	187.5	235.5	189	67	59	37	69.5	87.5	38	33.5	65.5	26.5	10	6.5	3.5	10.5	10.5	45.6667	11.25	0.188119	0.164619	0.25636	0.129111	0.0539084	0.0325815	0.0157835	0.0525	0.0495283	0.203033	0.0555687	0.234712	0.700141
147537	hsa-miR-4264	0.139767	2.28219e-05	0.000859394	146	177	217	139.5	60.5	52	37	60	75	30	25.5	30.5	-26.5	3.5	-2.5	4	3.5	4	28.6667	-2.33333	0.148515	0.125307	0.119374	N/A	0.0188679	N/A	0.0180383	0.0175	0.0188679	0.131065	0.0183185	0.117501	0.0366492
147795	hsa-miR-3186-3p	0.397446	0.00892768	0.0219362	201.5	189.5	256.5	195.5	81	78.5	62	72.5	99	88.5	37	77.5	31.5	24	26.5	30	13	25	67.6667	25	0.438119	0.181818	0.303327	0.153471	0.12938	0.132832	0.135287	0.065	0.117925	0.307755	0.122316	0.416591	0.24808
147884	hsv2-miR-H25	0.591264	0.0211704	0.0417244	2526	3226.5	4267	1391.5	1670	1651	2016.5	1137.5	3034	2418	3078.5	4089	1222.5	1613.5	1599	1984.5	1081	2956.5	3195.17	1742.83	11.9703	15.1278	16.0039	5.95615	8.69811	8.01504	8.94927	5.405	13.9458	14.3673	8.49489	0.147669	0.357764
147376	hsa-miR-3679-5p	0.434594	0.0175204	0.0360829	137.5	196.5	255	196	69.5	64.5	54	84	100.5	25.5	49.5	84	24.5	13	12.5	20.5	27	27	53	20.75	0.126238	0.243243	0.328767	0.119367	0.0700809	0.0626566	0.0924464	0.135	0.127358	0.232749	0.101152	0.436829	0.302695
148289	hsa-miR-3675-5p	0.133226	7.16e-05	0.00141019	140	187.5	214.5	165.5	60	53.5	35.5	64.5	81.5	26	35.5	46.5	2	3.5	0	2	6	8.5	36	3.66667	0.128713	0.174447	0.181996	0.00974421	0.0188679	N/A	0.00901917	0.03	0.0400943	0.161719	0.0215451	0.178285	0.62223
147964	hsa-miRPlus-J1005	0.509821	0.0129158	0.0287469	159	202	261.5	216.5	92	71	60	83.5	104	49	59.5	100	54	34	20	26	25	33	69.5	32	0.242574	0.292383	0.391389	0.263094	0.183288	0.100251	0.117249	0.125	0.15566	0.308782	0.157424	0.245321	0.378719
148038	hsa-miR-3679-3p	0.354783	0.0123294	0.0277633	557.5	751	1115	709.5	233.5	165	88.5	237.5	288	444	598.5	947	538	176	111.5	55	178.5	213.5	663.167	212.083	2.19802	2.94103	3.70646	2.62119	0.948787	0.558897	0.248027	0.8925	1.00708	2.9485	1.04608	0.255807	0.787112
11155	hsa-miR-518a-3p	0.233741	0.000641155	0.00420564	139.5	173	190	173	59.5	57	32.5	58.5	80.5	30.5	27.5	29	9	2.5	4	-1	0	10	29	4.08333	0.15099	0.135135	0.113503	0.043849	0.0134771	0.0200501	N/A	N/A	0.0471698	0.133209	0.0311365	0.141264	0.541695
168843	hsa-miR-5694	0.187934	0.000378939	0.00320412	552	579	703	432.5	100.5	91.5	45.5	101	159.5	442	427	530.5	265	44.5	38.5	12	42.5	85	466.5	81.25	2.18812	2.09828	2.07632	1.29111	0.239892	0.192982	0.054115	0.2125	0.400943	2.12091	0.39859	0.0279286	1.13168
168674	hsa-miR-4716-5p	0.475089	0.0134721	0.0296483	199.5	257.5	376.5	250.5	106	112	69	103.5	129.5	80.5	103	203	81	49.5	61	35	46	55	128.833	54.5833	0.398515	0.506143	0.794521	0.394641	0.266846	0.305764	0.157835	0.23	0.259434	0.566393	0.269087	0.36152	0.293147
168575	hsa-miR-4763-5p	0.330229	0.00127478	0.00612753	138	191	231.5	184.5	69.5	57	41.5	75.5	90	25	44	53	14	11.5	6	8	17	17	40.6667	12.25	0.123762	0.216216	0.207436	0.0682095	0.0619946	0.0300752	0.0360767	0.085	0.0801887	0.182472	0.0602574	0.279676	0.376346
168943	hsa-miR-4769-3p	0.331573	0.00555432	0.0158667	233	339	481	299.5	104.5	85	50.5	114.5	140	126	194.5	283	136	50	32.5	18	57	68	201.167	60.25	0.623762	0.955774	1.10763	0.662607	0.269542	0.162907	0.0811725	0.285	0.320755	0.895723	0.296997	0.27627	0.67289
168735	hsa-miR-5586-3p	0.307586	0.00497275	0.0146188	134.5	164	209	177.5	62	55.5	33.5	61	86.5	26	17	34	15.5	4	4	1.5	4.5	14	25.6667	7.25	0.128713	0.0835381	0.133072	0.0755177	0.0215633	0.0200501	0.00676437	0.0225	0.0660377	0.115108	0.0354055	0.238272	0.79502
169192	hsa-miR-4437	0.133184	0.0139595	0.0304107	121	159.5	205.5	149.5	61.5	53	34	58.5	78	11.5	13	38.5	-21.5	4.5	2	0.5	0.5	4.5	21	-1.58333	0.0569307	0.0638821	0.150685	N/A	0.0242588	0.0100251	0.00225479	0.0025	0.0212264	0.0904992	0.012053	0.577222	0.854709
169312	hsa-miR-548an	0.371091	0.000475838	0.00356042	165	184	234	172.5	78.5	67.5	52.5	71.5	93	50	34	63.5	9.5	21.5	16	19.5	13.5	20	49.1667	16.6667	0.247525	0.167076	0.248532	0.046285	0.115903	0.0802005	0.0879369	0.0675	0.0943396	0.221044	0.0820275	0.211453	0.289827
169299	hsa-miR-4538	0.19459	0.00242756	0.00911637	139.5	177	239	160.5	67.5	60.5	41	59.5	81.5	27	31	64	-6.5	11	8.5	7	1.5	7	40.6667	4.75	0.133663	0.152334	0.250489	N/A	0.0592992	0.0426065	0.0315671	0.0075	0.0330189	0.178829	0.0347983	0.350938	0.541459
169154	hsa-miR-4803	0.107817	0.0270354	0.0502254	127.5	163.5	225.5	154.5	59.5	51.5	35.5	60	76	15.5	22.5	60.5	-11.5	3	-1.5	3.5	2.5	3.5	32.8333	-0.0833333	0.0767327	0.110565	0.236791	N/A	0.0161725	N/A	0.0157835	0.0125	0.0165094	0.141363	0.0152414	0.596737	0.121478
46210	hsa-miR-1249-3p	0.356644	0.00695573	0.0185208	251	343.5	388.5	316	104	87	54.5	111	126.5	144	203	233	156.5	47	38	22	54.5	62	193.333	63.3333	0.712871	0.997543	0.911937	0.762485	0.253369	0.190476	0.0992108	0.2725	0.292453	0.874117	0.311749	0.167089	0.743142
42923	hsa-miR-30c-5p	0.157532	0.000338634	0.00303566	238	219	280.5	166.5	67.5	69.5	55	65	111	134.5	80.5	115.5	1	9.5	18	22	9	39.5	110.167	16.5	0.665842	0.395577	0.452055	0.00487211	0.0512129	0.0902256	0.0992108	0.045	0.186321	0.504491	0.0794737	0.282578	0.785269
42633	hsa-miR-885-3p	0.661174	0.00881405	0.0217647	236.5	271	392	248	119.5	136	167	159	172	129.5	132	210	87	63	85.5	134	102.5	102.5	157.167	95.75	0.641089	0.648649	0.821918	0.423873	0.339623	0.428571	0.604284	0.5125	0.483491	0.703885	0.46539	0.145321	0.193947
45775	hsa-miR-1279	0.201107	0.00264753	0.00967708	148	219	261.5	205.5	61.5	57	35	68	83.5	38.5	75	101.5	37	6	6	2	11.5	16	71.6667	13.0833	0.190594	0.36855	0.39726	0.180268	0.032345	0.0300752	0.00901917	0.0575	0.0754717	0.318802	0.0641132	0.351175	0.95814
17810	hsa-miR-29b-1-5p	0.431831	0.016354	0.034225	172	209	243	239	81	71.5	47.5	69	96.5	63	61.5	84	65.5	24.5	21	14	13	27.5	69.5	27.5833	0.311881	0.302211	0.328767	0.319123	0.132075	0.105263	0.0631342	0.065	0.129717	0.314287	0.135719	0.0427645	0.698102
17353	hsa-miR-609	0.224496	0.00584642	0.0165186	149	184	244.5	195	64.5	53	35	61.5	80.5	35.5	38.5	80	33.5	7.5	2	2	5.5	11.5	51.3333	10.3333	0.175743	0.189189	0.313112	0.163216	0.0404313	0.0100251	0.00901917	0.0275	0.0542453	0.226014	0.0507394	0.335055	1.13928
42584	hsa-miR-432-3p	0.331986	0.000435585	0.00337805	158.5	197.5	223.5	201	68.5	66.5	41.5	73.5	88	53	57	57	33	10.5	15.5	8.5	18	18	55.6667	17.25	0.262376	0.280098	0.223092	0.16078	0.0566038	0.0776942	0.0383315	0.09	0.0849057	0.255189	0.0847191	0.114327	0.495327
42446	hsa-miR-576-5p	0.160009	4.65408e-06	0.000355381	450.5	575	644	265	116	95	51	99	176	339	426.5	470	98.5	56	44.5	18	43.5	104.5	411.833	60.8333	1.67822	2.09582	1.83953	0.479903	0.301887	0.223058	0.0811725	0.2175	0.492925	1.87119	0.299407	0.112546	0.538958
33596	hsa-miR-126-5p	0.172835	0.000251894	0.00261264	212.5	217.5	320	182.5	81	61.5	37	63.5	113.5	108.5	77.5	161	13	23.5	12.5	5	10	44.5	115.667	18.0833	0.537129	0.380835	0.630137	0.0633374	0.126685	0.0626566	0.0225479	0.05	0.209906	0.516034	0.0891887	0.244136	0.765842
29190	hsa-miR-708-5p	0.220353	0.00141037	0.00654217	129.5	159	205.5	178	66.5	52.5	37.5	60.5	69.5	26.5	17.5	42	9	11.5	4	5	3	1	28.6667	5.58333	0.131188	0.0859951	0.164384	0.043849	0.0619946	0.0200501	0.0225479	0.015	0.00471698	0.127189	0.0280264	0.309358	0.750285
14962	hsa-miR-581	0.294772	0.00531347	0.0152884	155.5	212	266	212.5	73.5	58	36	71	86.5	45	59.5	93	46.5	15	7	3	15	18.5	65.8333	17.5	0.222772	0.292383	0.363992	0.226553	0.0808625	0.0350877	0.0135287	0.075	0.0872642	0.293049	0.0863827	0.240957	0.862381
17563	hsa-miR-644a	0.228917	0.000387308	0.00321282	148.5	191	224	187	64.5	54	34	61	78.5	40.5	42	52	22.5	8	3.5	0	4.5	8.5	44.8333	7.83333	0.200495	0.206388	0.203523	0.109622	0.0431267	0.0175439	N/A	0.0225	0.0400943	0.203469	0.0465775	0.0144836	0.792581
17623	ebv-miR-BART14-3p	0.267433	0.0017123	0.00733112	148	202.5	241	196	64	61.5	41.5	69	87.5	37.5	65	80	34	7.5	9.5	8	14	16.5	60.8333	14.9167	0.185644	0.31941	0.313112	0.165652	0.0404313	0.047619	0.0360767	0.07	0.0778302	0.272722	0.0729348	0.276757	0.662815
46929	hsa-miR-548n	0.267766	0.00158525	0.00699388	147.5	197	224.5	196	65.5	60	37	65.5	82	35.5	50	53	30.5	7	8	4	9.5	9.5	46.1667	11.4167	0.175743	0.2457	0.207436	0.148599	0.0377358	0.0401003	0.0180383	0.0475	0.0448113	0.209626	0.0561308	0.167108	0.827969
14854	hsa-miR-569	0.278137	0.00182946	0.00763042	126.5	159	201.5	175.5	64	57.5	38.5	59	80.5	19.5	13.5	33	7.5	3.5	5.5	5.5	1.5	10	22	5.58333	0.0965347	0.0663391	0.129159	0.0365408	0.0188679	0.0275689	0.0248027	0.0075	0.0471698	0.0973441	0.027075	0.322747	0.508931
32946	hsa-miR-486-5p	0.387262	0.0101637	0.0241559	440	467.5	514.5	413.5	167	84	62	258	169.5	330.5	324	342	245	108.5	32	28.5	201	98.5	332.167	118.917	1.63614	1.59214	1.33855	1.19367	0.584906	0.160401	0.128523	1.005	0.464623	1.52228	0.58952	0.105515	0.739359
46735	hsa-miR-1179	0.198227	0.0177726	0.0365194	132.5	175	219	188	62.5	55.5	34	59.5	73.5	18	29	52	15.5	0	4.5	0	1.5	2	33	3.91667	0.0891089	0.142506	0.203523	0.0755177	N/A	0.0225564	N/A	0.0075	0.00943396	0.145046	0.028752	0.394696	1.10902
42553	hsa-miR-216a-5p	0.448427	0.0332264	0.0599687	132.5	170	230	188.5	69.5	59	57	84.5	83	28.5	26.5	70	13	14	9	24	29	11	41.6667	16.6667	0.141089	0.130221	0.273973	0.0633374	0.0754717	0.0451128	0.10823	0.145	0.0518868	0.181761	0.0815064	0.440371	0.469244
32891	hsa-miR-769-5p	0.167579	0.000830801	0.00485123	127.5	167	219	173	62	53.5	36	61.5	74.5	18	25	47.5	8.5	5.5	2.5	3	3	4.5	30.1667	4.5	0.0891089	0.12285	0.18591	0.0414129	0.0296496	0.0125313	0.0135287	0.015	0.0212264	0.132623	0.0222248	0.370486	0.511473
146096	hsa-miR-764	0.0903645	0.00322801	0.0109239	121	185	206	148.5	59.5	53.5	37	57.5	75.5	11.5	29	39.5	-22	2.5	1	4	1	2.5	26.6667	-1.83333	0.0569307	0.142506	0.154599	N/A	0.0134771	0.00501253	0.0180383	0.005	0.0117925	0.118012	0.0106641	0.45116	0.529604
146173	hsa-miR-2114-3p	0.117462	0.00124087	0.00607128	134.5	184.5	198.5	157.5	59	52	36.5	58.5	77.5	24	41	37.5	-9	4	0	3.5	1.5	6	34.1667	1	0.118812	0.201474	0.146771	N/A	0.0215633	N/A	0.0157835	0.0075	0.0283019	0.155686	0.0182872	0.27007	0.482596
17932	hsa-miR-381-5p	0.392927	0.00507198	0.0147937	148.5	187	237	205.5	74.5	64.5	45.5	65.5	89	37.5	42.5	68.5	36	17.5	12	12	8	20.5	49.5	17.6667	0.185644	0.208845	0.268102	0.175396	0.0943396	0.0601504	0.054115	0.04	0.0966981	0.220864	0.0867832	0.192529	0.563868
146136	hsa-miR-518d-5p/hsa-miR-520c-5p/hsa-miR-526a	0.501568	0.023474	0.045096	151	194.5	245.5	217.5	89.5	65.5	47.5	76	94	44	46.5	69	47.5	31.5	13	14.5	18.5	20	53.1667	24.1667	0.217822	0.228501	0.270059	0.231425	0.169811	0.0651629	0.065389	0.0925	0.0943396	0.238794	0.119771	0.115571	0.557597
145852	hsa-miR-210-3p	0.376221	3.0938e-05	0.000975503	173.5	208.5	249	195.5	80.5	70.5	66.5	74	103.5	53.5	63	87	22	20.5	19	33.5	18	28.5	67.8333	23.5833	0.264851	0.309582	0.340509	0.107186	0.110512	0.0952381	0.151071	0.09	0.134434	0.304981	0.11474	0.124722	0.205324
145634	hsa-miR-132-5p	0.238796	0.00146257	0.00665985	163	188.5	252	197.5	74	56	39.5	69	86.5	52.5	35.5	91.5	22	15.5	5	6	12.5	15.5	59.8333	12.75	0.259901	0.174447	0.358121	0.107186	0.083558	0.0250627	0.0270575	0.0625	0.0731132	0.264156	0.0630796	0.347941	0.511669
145847	hsa-miR-766-3p	0.336961	0.00237285	0.00900173	134.5	164.5	218.5	169.5	73.5	56	42.5	64.5	80	28.5	23.5	47.5	-3.5	15.5	5.5	9.5	9	10.5	33.1667	7.75	0.141089	0.115479	0.18591	N/A	0.083558	0.0275689	0.042841	0.045	0.0495283	0.147493	0.0496992	0.241703	0.415453
147751	hsa-miR-4274	0.323366	0.00466755	0.0140831	270	342.5	417.5	329	107.5	86	49	97	129.5	166.5	193.5	249	160	51.5	35	15.5	39.5	59	203	60.0833	0.824257	0.95086	0.97456	0.779537	0.277628	0.175439	0.0698985	0.1975	0.278302	0.916559	0.296384	0.0881657	0.839872
147614	hsa-miR-4299	0.101885	3.14467e-05	0.000975503	2652	2224	4360.5	425.5	490.5	261	323.5	164	397.5	2541	2079	4210.5	259.5	430.5	207.5	290	106	326.5	2943.5	270	12.5792	10.2162	16.4795	1.26431	2.32075	1.0401	1.30778	0.53	1.54009	13.0916	1.33384	0.241597	0.444107
147822	hsv2-miR-H23-5p	0.114044	0.00172738	0.00738039	125.5	150.5	196.5	169.5	60	50.5	35	56	72	16	15	40.5	0.5	3.5	1	2.5	1.5	5.5	23.8333	2.41667	0.0792079	0.0737101	0.158513	0.00243605	0.0188679	0.00501253	0.011274	0.0075	0.0259434	0.10381	0.011839	0.457117	0.757853
147780	hsa-miR-4267	0.0953752	0.00193876	0.0079308	129	177.5	209.5	161	62	52	33	60.5	70	21	36.5	50.5	-9	4	2	0	4.5	1.5	36	0.5	0.10396	0.179361	0.197652	N/A	0.0215633	0.0100251	N/A	0.0225	0.00707547	0.160324	0.015291	0.309759	0.515688
148454	hsa-miR-3682-3p	0.244654	0.0193164	0.0388678	133.5	163.5	203.5	201.5	62.5	52.5	36	60.5	72	29.5	24	36.5	30	4.5	1	2.5	2	0.5	30	6.75	0.14604	0.117936	0.142857	0.146163	0.0242588	0.00501253	0.011274	0.01	0.00235849	0.135611	0.0331778	0.113482	1.68385
148282	hsa-miR-3714	0.246453	8.59571e-05	0.00151468	190	251	298	207.5	93	61.5	40	77.5	97.5	85	104	120.5	38	36.5	11	6.5	21.5	25	103.167	23.0833	0.420792	0.511057	0.471624	0.18514	0.196765	0.0551378	0.0293123	0.1075	0.117925	0.467824	0.115297	0.0967287	0.583053
147707	hsa-miR-3154	0.390066	0.000205872	0.00240326	139	179.5	227	193.5	74.5	63.5	53.5	67.5	82	30	40.5	43.5	15	16	10.5	20.5	10	10.5	38	13.75	0.148515	0.199017	0.170254	0.0730816	0.0862534	0.0526316	0.0924464	0.05	0.0495283	0.172595	0.0673236	0.146773	0.286123
148227	hsa-miR-1251-3p	0.332131	0.00795216	0.0202406	135.5	174	212.5	189	66	56	36	64.5	83	24.5	24.5	48	23	7	4.5	2	9	12.5	32.3333	9.66667	0.121287	0.120393	0.187867	0.112058	0.0377358	0.0225564	0.00901917	0.045	0.0589623	0.143182	0.0475554	0.270288	0.758396
42738	hsa-miR-340-3p	0.315002	0.00381009	0.0122268	157	182	251.5	199	73	65	46.5	63	101.5	50.5	42.5	98.5	28.5	16	13	13.5	5.5	32.5	63.8333	18.1667	0.25	0.208845	0.385519	0.138855	0.0862534	0.0651629	0.0608794	0.0275	0.153302	0.281455	0.0886588	0.328442	0.547206
168748	hsa-miR-320e	0.337055	0.00157959	0.00697927	137.5	177.5	218.5	184	72	57	40	74.5	82.5	25.5	43	43.5	13.5	14.5	4.5	7	18	11.5	37.3333	11.5	0.126238	0.211302	0.170254	0.0657734	0.0781671	0.0225564	0.0315671	0.09	0.0542453	0.169265	0.0570516	0.251328	0.460742
168725	hsa-miR-4700-5p	0.16469	0.0011538	0.00585351	132	170	218	158	65	54.5	37.5	61.5	77	27	23	52.5	-15	8	2.5	4.5	3.5	6.5	34.1667	1.66667	0.133663	0.113022	0.205479	N/A	0.0431267	0.0125313	0.0202931	0.0175	0.0306604	0.150722	0.0248223	0.321996	0.491069
168900	hsa-miR-4721	0.267612	0.00317075	0.0107993	133.5	155	207	162.5	63	60.5	44.5	61	75	29.5	17.5	44.5	-7.5	4	9.5	12	4.5	7.5	30.5	5	0.14604	0.0859951	0.174168	N/A	0.0215633	0.047619	0.054115	0.0225	0.0353774	0.135401	0.0362349	0.332634	0.403232
168736	hsa-miR-4796-3p	0.345367	0.0109038	0.0254679	166	161.5	228	173	72	79.5	58	68	82	59.5	26	72.5	3	14	29	25.5	10	18.5	52.6667	16.6667	0.294554	0.127764	0.283757	0.0146163	0.0754717	0.145363	0.114994	0.05	0.0872642	0.235359	0.081285	0.396569	0.57005
168999	hsa-miR-4749-3p	0.597495	0.0229892	0.0444846	127.5	166	199.5	178	71	63	48.5	79.5	80	17	25.5	40	14.5	13	13	15.5	21	12	27.5	14.8333	0.0841584	0.125307	0.156556	0.0706456	0.0700809	0.0651629	0.0698985	0.105	0.0566038	0.122007	0.0728986	0.297616	0.22772
169139	hsa-miR-5192	0.125919	3.85018e-07	0.000168101	147.5	174.5	226	177	65.5	55.5	34.5	59.5	75.5	42.5	41.5	56	9.5	8	5	1.5	2	6	46.6667	5.33333	0.210396	0.203931	0.219178	0.046285	0.0431267	0.0250627	0.00676437	0.01	0.0283019	0.211168	0.0265901	0.0362399	0.614497
169218	hsa-miR-5189-5p	0.552952	0.0365762	0.0648743	237	234	326	177.5	127.5	110	134.5	120.5	136.5	129.5	87.5	145	7.5	72	59.5	101.5	64.5	65.5	120.667	61.75	0.641089	0.429975	0.567515	0.0365408	0.38814	0.298246	0.457723	0.3225	0.308962	0.546193	0.302019	0.196194	0.474351
169101	hsa-miR-4469	0.333901	0.0222255	0.0434586	106.5	178	195.5	172.5	68.5	57.5	49	59	75	-8.5	31.5	21	6.5	12.5	7.5	16	1	5	14.6667	8.08333	N/A	0.154791	0.0821918	0.0316687	0.0673854	0.037594	0.0721533	0.005	0.0235849	0.118491	0.0395644	0.433242	0.65446
169055	hsa-miR-3529-5p	0.102338	0.00195966	0.007989	136.5	161.5	207	166.5	61.5	53	35.5	59.5	74.5	28.5	14	42.5	-1	3.5	1.5	2.5	2	3.5	28.3333	2	0.141089	0.0687961	0.166341	N/A	0.0188679	0.0075188	0.011274	0.01	0.0165094	0.125409	0.012834	0.4037	0.366781
169408	hsa-miR-181d-5p	0.355211	0.00318047	0.0107998	139	182	225	170.5	66.5	60	45	79.5	87.5	30.5	39	61.5	-0.5	8.5	9.5	11.5	23.5	17.5	43.6667	11.6667	0.15099	0.191646	0.240705	N/A	0.0458221	0.047619	0.0518602	0.1175	0.0825472	0.194447	0.0690697	0.231028	0.447646
42576	hsa-miR-342-5p	0.0456106	0.00415697	0.0130447	131.5	168	202.5	154	57	51	35.5	58.5	69.5	23	24.5	39	-14	-5.5	-1.5	1.5	1	-3.5	28.8333	-3.66667	0.113861	0.120393	0.152642	N/A	N/A	N/A	0.00676437	0.005	N/A	0.128965	0.00588219	0.160995	0.212098
46869	hsa-miR-1258	0.233547	4.5401e-05	0.00111739	157	195	229	177.5	73.5	61.5	45	73.5	92	46	42	70.5	3.5	11.5	8.5	10	16	18	52.8333	11.25	0.227723	0.206388	0.27593	0.0170524	0.0619946	0.0426065	0.0450958	0.08	0.0849057	0.23668	0.0552758	0.150522	0.46191
11004	hsa-miR-203a-3p	0.255856	5.05522e-05	0.0011867	187.5	203	269	184	84	70.5	57	76.5	90.5	78	54.5	101	13.5	23.5	16	22	16.5	17.5	77.8333	18.1667	0.386139	0.267813	0.395303	0.0657734	0.126685	0.0802005	0.0992108	0.0825	0.0825472	0.349752	0.0894861	0.203312	0.23567
46732	hsa-miR-1264	0.566489	0.0399706	0.0697319	417	454	590	293.5	263	217.5	208	138.5	428.5	302.5	317.5	419	119	200	163.5	173	78.5	354.5	346.333	181.417	1.49752	1.5602	1.63992	0.579781	1.07817	0.819549	0.780158	0.3925	1.67217	1.56588	0.887054	0.0455772	0.506147
42622	hsa-miR-579-3p	0.118593	0.00252762	0.00934665	142	192	239.5	159.5	66.5	58	35.5	66.5	84.5	26.5	40	74.5	-5	3	2	0.5	7	12.5	47	3.33333	0.131188	0.19656	0.291585	N/A	0.0161725	0.0100251	0.00225479	0.035	0.0589623	0.206444	0.0244829	0.390682	0.929526
46404	hsa-miR-1244	0.232345	0.0219393	0.0430404	171.5	189.5	282	197	68	63	36	67	83.5	64	28.5	103.5	40	0	9	1.5	7.5	10.5	65.3333	11.4167	0.316832	0.140049	0.405088	0.194884	N/A	0.0451128	0.00676437	0.0375	0.0495283	0.287323	0.0667579	0.469719	1.10171
17875	hsa-miR-500a-5p	0.447173	0.0131897	0.0292254	173	213	247	209.5	80.5	77.5	56.5	77	102.5	65	65	45.5	46	12	24	21.5	17.5	29.5	58.5	25.0833	0.321782	0.31941	0.178082	0.224117	0.06469	0.120301	0.096956	0.0875	0.139151	0.273092	0.122119	0.301324	0.460709
11182	hsa-miR-98-5p	0.199428	0.00342438	0.0113688	182	224	333.5	223.5	72.5	62.5	38.5	71	100	65.5	72	162	48.5	9	8.5	3.5	11.5	26	99.8333	17.8333	0.324257	0.353808	0.634051	0.236297	0.0485175	0.0426065	0.0157835	0.0575	0.122642	0.437372	0.0872244	0.390899	0.930737
27536	hsa-miR-190a-5p	0.211568	0.000158469	0.00206982	170.5	211	230.5	195	71	63.5	37	70.5	90.5	58	56.5	53	23.5	6.5	9.5	1.5	9	16.5	55.8333	11.0833	0.287129	0.277641	0.207436	0.114495	0.0350404	0.047619	0.00676437	0.045	0.0778302	0.257402	0.0544581	0.169116	0.684051
42837	hsa-miR-577	0.253976	0.0187755	0.0380882	138	192	242.5	198	64	59.5	38	68.5	77	20	36.5	57	26	0	5	2	7	3.5	37.8333	7.25	0.0990099	0.179361	0.223092	0.126675	N/A	0.0250627	0.00901917	0.035	0.0165094	0.167154	0.0424532	0.37651	1.13226
46788	hsa-miR-1299	0.351318	0.000253544	0.00261264	159	207.5	253	202.5	74.5	71.5	46	73	97.5	41.5	46	69.5	24.5	11	18	10.5	12.5	24.5	52.3333	16.8333	0.205446	0.226044	0.272016	0.119367	0.0592992	0.0902256	0.0473506	0.0625	0.115566	0.234502	0.0823847	0.145335	0.37159
17349	hsa-miR-595	0.416713	0.0293848	0.0540172	151.5	224	253.5	220	79.5	68.5	45.5	78	100	37.5	67	72	55	10	14	10.5	18.5	28	58.8333	22.6667	0.185644	0.329238	0.2818	0.267966	0.0539084	0.0701754	0.0473506	0.0925	0.132075	0.265561	0.110663	0.2755	0.749552
10925	hsa-miR-10b-5p	0.266491	1.82203e-06	0.000200963	167	210.5	260.5	194.5	75.5	66.5	47.5	80.5	88.5	56	62.5	73	18.5	11	13	13.5	23.5	15	63.8333	15.75	0.277228	0.307125	0.285714	0.090134	0.0592992	0.0651629	0.0608794	0.1175	0.0707547	0.290022	0.0772884	0.0531247	0.293027
46872	hsa-miR-1262	0.205182	5.19318e-05	0.00119555	147	199.5	233	186.5	69.5	60.5	42	67.5	83	33.5	50.5	67	13	8.5	7.5	8	9.5	10	50.3333	9.41667	0.165842	0.248157	0.262231	0.0633374	0.0458221	0.037594	0.0360767	0.0475	0.0471698	0.22541	0.04625	0.230981	0.210296
21702	hsa-miR-219a-1-3p	0.186476	0.00154533	0.00687893	130.5	181.5	226	177	68.5	62	40.5	64	81	19.5	38	60.5	4.5	7	8.5	5.5	3	11	39.3333	6.58333	0.0965347	0.186732	0.236791	0.0219245	0.0377358	0.0426065	0.0248027	0.015	0.0518868	0.173352	0.0323261	0.410025	0.433653
11022	hsa-miR-221-3p	0.38532	0.0079044	0.0201618	233	270.5	365	213.5	107	90.5	63	96	199	119	116	185	35.5	41	35.5	27.5	35.5	122.5	140	49.5833	0.589109	0.570025	0.72407	0.17296	0.221024	0.177945	0.124014	0.1775	0.57783	0.627735	0.241879	0.133772	0.692227
42627	hsa-miR-212-3p	0.152219	0.00344509	0.0113947	127.5	176.5	222	154	66	57	45.5	57	76	15.5	26	34	-21	2	2.5	9.5	-1.5	0.5	25.1667	-1.33333	0.0767327	0.127764	0.133072	N/A	0.0107817	0.0125313	0.042841	N/A	0.00235849	0.112523	0.0171281	0.276466	1.03385
45745	hsa-miR-302f	0.17155	0.000443833	0.00338906	142.5	195	221.5	181	67	59.5	36.5	67	79.5	23.5	44.5	43	12.5	4	4	1	7	6.5	37	5.83333	0.116337	0.218673	0.168297	0.0609013	0.0215633	0.0200501	0.00450958	0.035	0.0306604	0.167769	0.0287808	0.305005	0.657661
146109	hsa-miR-1910-5p	0.177104	0.00793405	0.0202118	130.5	164.5	238.5	152.5	61	54.5	36.5	63.5	78	14.5	19.5	38	-15.5	-3.5	1.5	2	5.5	6.5	24	-0.583333	0.0717822	0.0958231	0.148728	N/A	N/A	0.0075188	0.00901917	0.0275	0.0306604	0.105444	0.0186746	0.373323	0.647936
42839	hsa-miR-135a-5p	0.248304	0.00193706	0.0079308	154.5	204	272.5	192.5	71	59	36.5	70.5	91	41	52.5	39.5	24.5	5	4.5	1.5	9.5	17.5	44.3333	10.4167	0.20297	0.257985	0.154599	0.119367	0.0269542	0.0225564	0.00676437	0.0475	0.0825472	0.205185	0.0509481	0.252108	0.833916
146103	hsa-miR-1913	0.40192	0.0134625	0.0296483	181.5	251	341	244.5	91	72	46	90.5	108.5	63.5	96	95.5	73	23	17.5	11	31	34	85	31.5833	0.314356	0.471744	0.373777	0.355664	0.123989	0.0877193	0.0496054	0.155	0.160377	0.386626	0.155393	0.205565	0.686443
145819	hsa-miR-520c-3p	0.265075	0.0268515	0.0500085	146	188	234	182	70	54	37.5	64	82	31.5	35	7.5	10.5	6.5	1.5	3	7	10	24.6667	6.41667	0.155941	0.17199	0.0293542	0.0511571	0.0350404	0.0075188	0.0135287	0.035	0.0471698	0.119095	0.0315692	0.656039	0.558579
145753	hsa-miR-484	0.38413	0.00774505	0.0198321	199	270.5	334	266	103.5	72	48	100.5	118	83	117.5	164	88.5	45	18.5	13	43	45	121.5	42.1667	0.410891	0.577396	0.641879	0.431181	0.242588	0.0927318	0.0586246	0.215	0.212264	0.543388	0.208732	0.219345	0.630756
145974	hsa-miR-200b-5p	0.166907	0.00234563	0.00896699	135.5	195	235.5	178	66.5	58	38.5	64.5	85	18	45.5	64	5.5	8.5	5.5	3.5	4.5	10.5	42.5	6.33333	0.0891089	0.223587	0.250489	0.0267966	0.0458221	0.0275689	0.0157835	0.0225	0.0495283	0.187728	0.0313332	0.460558	0.427126
147871	hsa-miR-3180-5p	0.42118	0.00976574	0.0234725	170.5	208.5	279	234	86.5	69	48	92	101	64	59.5	99	61	22	15	12.5	32.5	27.5	74.1667	28.4167	0.316832	0.292383	0.387476	0.297199	0.118598	0.075188	0.0563698	0.1625	0.129717	0.33223	0.139929	0.148634	0.614566
147683	hsa-miR-3188	0.15479	0.00190005	0.00783706	147	197.5	260.5	189	69	58.5	37.5	65.5	87.5	28.5	40.5	82.5	16	3.5	5	1.5	4	12	50.5	7	0.141089	0.199017	0.322896	0.0779537	0.0188679	0.0250627	0.00676437	0.02	0.0566038	0.221001	0.0342087	0.420251	0.794047
147809	hsa-miR-514b-3p	0.100761	5.31906e-07	0.000168101	147	184	227.5	182.5	67	57	37	63.5	79	36.5	36	36.5	5.5	2.5	4	2	3	3.5	36.3333	3.41667	0.180693	0.176904	0.142857	0.0267966	0.0134771	0.0200501	0.00901917	0.015	0.0165094	0.166818	0.0168087	0.124909	0.362274
147852	hsa-miR-4295	0.0981365	0.0214619	0.0422061	125.5	172	227.5	154.5	61	53	35	63	77.5	13	30	-3	-12.5	-3	1.5	0.5	4	2.5	13.3333	-1.16667	0.0643564	0.14742	N/A	N/A	N/A	0.0075188	0.00225479	0.02	0.0117925	0.105888	0.0103915	0.554688	0.721731
147786	hsa-miR-3198	0.374716	0.00192607	0.00791152	160.5	188	244.5	200	77	68	43.5	74.5	93	44.5	37.5	74.5	31	15	14.5	9	15.5	21	52.1667	17.6667	0.220297	0.184275	0.291585	0.151035	0.0808625	0.0726817	0.0405862	0.0775	0.0990566	0.232052	0.0869537	0.235344	0.422019
148085	hsa-miR-3687	0.493783	0.0201369	0.040166	538.5	532	659.5	351.5	387	121	337	143.5	293	426	369.5	491	179.5	323.5	67	302	83	221	428.833	196	2.10891	1.81572	1.92172	0.874543	1.74394	0.33584	1.36189	0.415	1.04245	1.94879	0.962278	0.0761781	0.564764
147469	hsa-miR-3909	0.100228	0.000542042	0.00382391	136.5	193.5	215.5	164	66	55.5	36.5	61	80	19.5	29.5	37	-2.5	3	0	1	1	5.5	28.6667	1.33333	0.0965347	0.144963	0.144814	N/A	0.0161725	N/A	0.00450958	0.005	0.0259434	0.128771	0.0129064	0.216798	0.79224
148065	hsa-miR-3689b-3p/hsa-miR-3689c	0.242425	0.00143106	0.00657667	162.5	215	295	205.5	76	66	40	71.5	91.5	51	54	109.5	34	14	11.5	5	11	17.5	71.5	15.5	0.252475	0.265356	0.428571	0.165652	0.0754717	0.0576441	0.0225479	0.055	0.0825472	0.315468	0.0764771	0.311164	0.632909
148187	hsa-miR-410-5p	0.205483	3.47601e-05	0.00101543	153.5	200.5	227	185.5	74.5	58	39.5	70.5	90	38.5	49.5	66.5	11	10	4.5	4.5	10	18	51.5	9.66667	0.190594	0.243243	0.260274	0.0535932	0.0539084	0.0225564	0.0202931	0.05	0.0849057	0.23137	0.0475428	0.157002	0.501821
11144	hsa-miR-512-3p	0.176679	0.0158724	0.033476	136.5	167.5	253.5	186	68	57.5	36.5	61	79.5	22	26	86.5	15	7.5	5.5	2	4.5	6.5	44.8333	6.83333	0.108911	0.127764	0.338552	0.0730816	0.0404313	0.0275689	0.00901917	0.0225	0.0306604	0.191742	0.0338769	0.664902	0.643675
168958	hsa-miR-2681-5p	0.173249	0.000123968	0.00186454	155.5	196	230.5	149.5	69	63	42	63.5	83.5	39	37	67.5	-16.5	7.5	9.5	6.5	4	10	47.8333	3.5	0.193069	0.181818	0.264188	N/A	0.0404313	0.047619	0.0293123	0.02	0.0471698	0.213025	0.0369065	0.209665	0.325152
168790	hsa-miR-3120-5p	0.218785	0.00238371	0.00903139	145	169	238.5	178	64.5	58.5	39	60	82	34	20	55.5	16.5	3.5	7	5	2	9.5	36.5	7.25	0.168317	0.0982801	0.217221	0.0803898	0.0188679	0.0350877	0.0225479	0.01	0.0448113	0.161273	0.0352841	0.370693	0.716573
168702	hsa-miR-4540	0.360594	0.0230599	0.0445634	149	160	204	166	69.5	72	48.5	62.5	81.5	36	14.5	43.5	-11	8	18	13.5	5	7	31.3333	6.75	0.178218	0.0712531	0.170254	N/A	0.0431267	0.0902256	0.0608794	0.025	0.0330189	0.139908	0.0504501	0.425925	0.514602
169262	hsa-miR-5009-5p	0.152223	0.00175609	0.00747075	135.5	189	227.5	169.5	65	58	40	63	83.5	25.5	44.5	50	-7	0	3.5	4.5	4	11	40	2.66667	0.126238	0.218673	0.195695	N/A	N/A	0.0175439	0.0202931	0.02	0.0518868	0.180202	0.0274309	0.267067	0.596058
169213	hsa-miR-4768-3p	0.548909	0.00875533	0.0216556	143.5	195.5	239.5	185.5	82.5	83	59	83.5	99.5	29	43.5	59	14.5	15	30	23.5	24	25	43.8333	22	0.143564	0.213759	0.23092	0.0706456	0.0808625	0.150376	0.105975	0.12	0.117925	0.196081	0.107631	0.236041	0.268422
169171	hsa-miR-4436b-5p	0.518989	0.00347447	0.0114205	202.5	241	299.5	233	99	102	62.5	92	125.5	82	94	110	73.5	38.5	48	28.5	34	51.5	95.3333	45.6667	0.405941	0.461916	0.430528	0.3581	0.207547	0.240602	0.128523	0.17	0.242925	0.432795	0.224616	0.0648267	0.350083
17418	kshv-miR-K12-4-3p	0.496036	0.00662354	0.0180797	136	175	203.5	176.5	80	71.5	51	68.5	87.5	28	31	37.5	3.5	20.5	17.5	17.5	11.5	17.5	32.1667	14.6667	0.138614	0.152334	0.146771	0.0170524	0.110512	0.0877193	0.0789177	0.0575	0.0825472	0.145906	0.0723748	0.0472967	0.442058
42757	hsa-miR-619-3p	0.105337	0.000218787	0.00246083	134.5	166.5	210	171.5	58.5	52	34	58.5	76	16.5	21.5	34	4	2	0	0.5	0.5	4.5	24	1.91667	0.0816832	0.105651	0.133072	0.0194884	0.0107817	N/A	0.00225479	0.0025	0.0212264	0.106802	0.0112503	0.240762	0.801334
46259	hsa-miR-885-5p	0.309442	0.0134801	0.0296483	214	289	391	290	89	71.5	44.5	100	107	96.5	149	230	128.5	31.5	18.5	10.5	40.5	35.5	158.5	44.1667	0.477723	0.732187	0.900196	0.626066	0.169811	0.0927318	0.0473506	0.2025	0.167453	0.703368	0.217652	0.30241	0.955936
42535	hsa-miR-661	0.30458	0.000134299	0.00193983	143	177	225	183.5	69.5	61.5	43	68.5	83	32	33.5	58.5	17	10.5	10	10	9	12	41.3333	11.4167	0.158416	0.164619	0.228963	0.0828258	0.0566038	0.0501253	0.0450958	0.045	0.0566038	0.183999	0.0560424	0.212299	0.251684
42542	hsa-miR-589-5p	0.343631	0.0223537	0.0436235	131	163	201.5	150.5	61.5	59	42	65	75.5	15	14	40.5	-20	4.5	7.5	9.5	7	7	23.1667	2.58333	0.0742574	0.0687961	0.158513	N/A	0.0242588	0.037594	0.042841	0.035	0.0330189	0.100522	0.0345425	0.500343	0.197657
42607	hsa-miR-653-5p	0.122286	0.00150081	0.00677183	142.5	168	226.5	177	62	53	33	60	76.5	29.5	21	62.5	8	4.5	1.5	1	2.5	7	37.6667	4.08333	0.14604	0.103194	0.244618	0.0389769	0.0242588	0.0075188	0.00450958	0.0125	0.0330189	0.164617	0.0201305	0.440533	0.702394
17646	ebv-miR-BHRF1-3	0.616242	0.0242967	0.0463223	146	182	244.5	186	79.5	72	74.5	78	102	35	38.5	70.5	21.5	22.5	21.5	42	23	31.5	48	27	0.173267	0.189189	0.27593	0.10475	0.121294	0.107769	0.189402	0.115	0.148585	0.212795	0.131133	0.25965	0.248253
6880	hsa-miR-297	0.121403	7.04753e-05	0.00141019	139	191	222.5	178.5	62.5	57.5	34.5	61	85	31.5	48.5	52.5	1.5	7	2.5	1	3.5	14	44.1667	4.91667	0.155941	0.238329	0.205479	0.00730816	0.0377358	0.0125313	0.00450958	0.0175	0.0660377	0.199916	0.0242704	0.207462	0.972879
32095	hsa-miR-624-3p	0.120431	1.50634e-05	0.00065969	140.5	169.5	212.5	143	61.5	54	34.5	55.5	77.5	30	30	35	-26	4	3	0.5	-0.5	6.5	31.6667	-2.08333	0.148515	0.14742	0.136986	N/A	0.0215633	0.0150376	0.00225479	N/A	0.0306604	0.144307	0.017379	0.0440975	0.687386
42567	hsa-miR-590-3p	0.0911432	0.000194245	0.0023303	135.5	178	212	181	61.5	53	34	59.5	76.5	19.5	38.5	45.5	5.5	4	2	1	1.5	3	34.5	2.83333	0.0965347	0.189189	0.178082	0.0267966	0.0215633	0.0100251	0.00450958	0.0075	0.0141509	0.154602	0.0140909	0.32725	0.609701
17325	hsa-miR-643	0.0820853	0.00936748	0.0227169	128	161	206	167.5	60	53.5	35	62	74.5	17	14	40.5	-1.5	1	0	1.5	2.5	2	23.8333	0.916667	0.0841584	0.0687961	0.158513	N/A	0.00539084	N/A	0.00676437	0.0125	0.00943396	0.103822	0.00852229	0.462155	0.368264
17630	hsa-miR-588	0.200087	0.000224879	0.00247413	147	194	238	191	64.5	58.5	35	67	84.5	36.5	37.5	68	15	5.5	4	2	10	15	47.3333	8.58333	0.180693	0.184275	0.266145	0.0730816	0.0296496	0.0200501	0.00901917	0.05	0.0707547	0.210371	0.0420925	0.229759	0.635602
42941	hsa-miR-218-1-3p	0.239747	0.00407856	0.0128801	128.5	171.5	212	178.5	64	53.5	36.5	60	81.5	14.5	26	40	9.5	6	0	3.5	2.5	7.5	26.8333	4.83333	0.0717822	0.127764	0.156556	0.046285	0.032345	N/A	0.0157835	0.0125	0.0353774	0.118701	0.0284582	0.363161	0.495728
42562	hsa-miR-105-3p	0.222778	0.000173594	0.00215402	144	198	227	188	67	57	37	65.5	79	32.5	49	52	18.5	10.5	5	4	7	9.5	44.5	9.08333	0.160891	0.240786	0.203523	0.090134	0.0566038	0.0250627	0.0180383	0.035	0.0448113	0.201733	0.0449417	0.198171	0.57991
17439	hcmv-miR-UL36-5p	0.178011	0.00223776	0.00869979	126.5	196.5	220	178	62.5	54.5	36	64	82.5	16.5	44.5	50	8	5.5	2	3.5	7	10	37	6	0.0816832	0.218673	0.195695	0.0389769	0.0296496	0.0100251	0.0157835	0.035	0.0471698	0.16535	0.0294341	0.443683	0.480393
46443	hsa-miR-193a-5p	0.426576	0.0457452	0.0781579	161	200	230	220	70.5	60.5	39.5	77.5	88.5	46.5	47.5	61	58	12.5	8	7.5	19.5	16.5	51.6667	20.3333	0.230198	0.233415	0.238748	0.282582	0.0673854	0.0401003	0.0338219	0.0975	0.0778302	0.23412	0.09987	0.0184442	0.927112
10923	hsa-miR-107	0.495788	0.0018157	0.00760498	551.5	638	824	331.5	203.5	347.5	325.5	233.5	440	434.5	492.5	651	173	148	295.5	293.5	176.5	367	526	242.25	2.15099	2.42015	2.54795	0.842875	0.797844	1.4812	1.32356	0.8825	1.73113	2.37303	1.17652	0.0853884	0.332076
46850	hsa-miR-1237-3p	0.258018	0.00109312	0.00565156	168	246	276	223.5	70	62	35.5	74	100.5	66	96	100	50	14	11.5	3.5	16	30	87.3333	20.8333	0.326733	0.471744	0.391389	0.243605	0.0754717	0.0576441	0.0157835	0.08	0.141509	0.396622	0.102336	0.183165	0.784191
17503	hsa-miR-590-5p	0.148388	0.00762241	0.0196507	135	193.5	198	168	64.5	53	34	59	84	19	50	38	3.5	6.5	0	0.5	1.5	12.5	35.6667	4.08333	0.0940594	0.2457	0.148728	0.0170524	0.0350404	N/A	0.00225479	0.0075	0.0589623	0.162829	0.024162	0.471645	0.956731
13140	hsa-miR-138-5p	0.154399	5.08731e-05	0.0011867	142	181	223.5	178	67	54	40	60.5	77	28	39.5	52	8.5	10	1	6.5	2	5.5	39.8333	5.58333	0.138614	0.194103	0.203523	0.0414129	0.0539084	0.00501253	0.0293123	0.01	0.0259434	0.178747	0.0275982	0.196219	0.669805
29802	hsa-miR-144-3p	0.154376	0.000324864	0.00299617	1390.5	975.5	1388.5	306.5	498.5	96.5	58.5	152	254.5	1277.5	836	1219.5	132.5	442	44	25.5	94	182.5	1111	153.417	6.32426	4.10811	4.77299	0.645554	2.38275	0.220551	0.114994	0.47	0.860849	5.06845	0.78245	0.224375	1.0608
42899	hsa-miR-377-5p	0.209089	1.43834e-05	0.000639309	161.5	206	250	188	69.5	62	36.5	71	85.5	46	58	76	16	11.5	8	3.5	13.5	16	60	11.4167	0.227723	0.285012	0.297456	0.0779537	0.0619946	0.0401003	0.0157835	0.0675	0.0754717	0.270064	0.0564673	0.137717	0.426362
42885	hsa-miR-376a-5p	0.123985	0.000649252	0.00424939	131.5	171.5	203.5	171.5	60	54	35	62	77	18	17.5	40.5	0.5	1.5	2	2	4.5	6.5	25.3333	2.83333	0.0891089	0.0859951	0.158513	0.00243605	0.00808625	0.0100251	0.00901917	0.0225	0.0306604	0.111206	0.0137878	0.368675	0.766776
46746	hsa-miR-1269a	0.127521	0.00819779	0.0206191	131.5	173.5	223	169.5	54	51.5	33.5	59.5	78	18.5	31	42	2.5	-4	0	1	0	7.5	30.5	1.16667	0.0915842	0.152334	0.164384	0.0121803	N/A	N/A	0.00450958	N/A	0.0353774	0.136101	0.0173557	0.286702	0.926007
4040	hsa-miR-9-5p	0.202663	0.000525067	0.0037922	162.5	231	260	193.5	76	59.5	35	70	94	45	85	91.5	20.5	17.5	8	2	12	21.5	73.8333	13.5833	0.222772	0.41769	0.358121	0.0998782	0.0943396	0.0401003	0.00901917	0.06	0.101415	0.332861	0.0674587	0.300077	0.560411
146140	hsa-miR-1976	0.372838	0.00404008	0.0128266	175	229	286	231	81	78	48.5	81.5	97.5	60.5	82	121	62.5	24.5	25.5	15.5	24	26	87.8333	29.6667	0.299505	0.402948	0.473581	0.304507	0.132075	0.12782	0.0698985	0.12	0.122642	0.392012	0.146157	0.22334	0.552987
146142	hsa-miR-1972	0.245088	1.70513e-06	0.000200963	170.5	200.5	234.5	181.5	66.5	62.5	45.5	74	90	54	51.5	59	10.5	7.5	10.5	12.5	17.5	17	54.8333	12.5833	0.267327	0.253071	0.23092	0.0511571	0.0404313	0.0526316	0.0563698	0.0875	0.0801887	0.250439	0.0613797	0.0732538	0.298728
145970	hsa-miR-129-2-3p	0.287876	0.00385438	0.0123423	125.5	175	211.5	171.5	63	63	40.5	67	82.5	19.5	23.5	52.5	5	5.5	10	7	11.5	10	31.8333	8.16667	0.0965347	0.115479	0.205479	0.0243605	0.0296496	0.0501253	0.0315671	0.0575	0.0471698	0.139164	0.0400621	0.418256	0.331711
145822	hsa-miR-214-5p	0.180633	0.000855626	0.00492803	167	234	297.5	182	73	64.5	38.5	72	105	48.5	93.5	130	10	16	12	5	15	30.5	90.6667	14.75	0.240099	0.459459	0.508806	0.0487211	0.0862534	0.0601504	0.0225479	0.075	0.143868	0.402788	0.0727568	0.355117	0.566749
145789	hsa-miR-550a-3-5p/hsa-miR-550a-5p	0.290808	0.000133558	0.00193983	171.5	206	252	191	75	68.5	48	78.5	93.5	52	59	102	23.5	17	16	15	19.5	21	71	18.6667	0.257426	0.289926	0.399217	0.114495	0.0916442	0.0802005	0.0676437	0.0975	0.0990566	0.315523	0.0917566	0.23542	0.176962
145676	hsa-miR-30e-3p	0.182325	5.50648e-05	0.00123295	149	192.5	229.5	173.5	66.5	58	39	63	93	40	53	62.5	5	8	5.5	5	7	22	51.8333	8.75	0.19802	0.260442	0.244618	0.0243605	0.0431267	0.0275689	0.0225479	0.035	0.103774	0.23436	0.0427296	0.138466	0.722151
147915	hsa-miR-3174	0.442892	0.0234697	0.045096	159	199	261	180	84	66	90.5	71	100	42	55.5	86.5	10	27	13	57	14	29.5	61.3333	25.0833	0.207921	0.272727	0.338552	0.0487211	0.145553	0.0651629	0.257046	0.07	0.139151	0.273067	0.120939	0.239195	0.64457
147804	hsv1-miR-H17	0.483187	0.00213518	0.00848695	1339.5	1475	1983.5	649	432.5	788.5	829	534	1147.5	1229	1332.5	1823.5	482	375.5	736	796	475	1076.5	1461.67	656.833	6.08416	6.54791	7.13699	2.34836	2.02426	3.68922	3.58963	2.375	5.07783	6.58969	3.18405	0.080073	0.36367
147613	hsa-miR-3145-3p	0.20071	0.00688852	0.0184953	137.5	170.5	243.5	185	63	55	36.5	63.5	85.5	23	26	70.5	10.5	5.5	2	3	7	14.5	39.8333	7.08333	0.113861	0.127764	0.27593	0.0511571	0.0296496	0.0100251	0.0135287	0.035	0.0683962	0.172518	0.0346261	0.520676	0.644341
147523	hsa-miR-4263	0.154657	0.00830546	0.0207846	123	177.5	227	179	62	55	35.5	63	79.5	9	41	50	5	3.5	2	3.5	5.5	8.5	33.3333	4.66667	0.0445545	0.201474	0.195695	0.0243605	0.0188679	0.0100251	0.0157835	0.0275	0.0400943	0.147241	0.0227719	0.604289	0.461202
147947	hsa-miR-4308	0.567777	0.00175856	0.00747075	171.5	205.5	264.5	215.5	86	91.5	63.5	87.5	118	58.5	58	97	45	30.5	39.5	31.5	30	44.5	71.1667	36.8333	0.289604	0.285012	0.379648	0.219245	0.16442	0.197995	0.142052	0.15	0.209906	0.318088	0.180603	0.167758	0.180933
147694	hsa-miR-4281	0.408377	0.0165612	0.0345615	146.5	192.5	248	215	68	65.5	40.5	66	95	33.5	44	71.5	40.5	11.5	14.5	8.5	10	25.5	49.6667	18.4167	0.165842	0.216216	0.279843	0.19732	0.0619946	0.0726817	0.0383315	0.05	0.120283	0.220634	0.0901019	0.258932	0.66199
147772	hsa-miR-4303	0.243774	0.00140156	0.00652163	177	231.5	297.5	205.5	70	72.5	42.5	74.5	95	58.5	83	140.5	45	12	19.5	9.5	15.5	22.5	94	20.6667	0.289604	0.407862	0.549902	0.219245	0.06469	0.0977444	0.042841	0.0775	0.106132	0.41579	0.101359	0.313452	0.612502
148263	hsa-miR-1273e	0.491315	0.0465751	0.0792576	587	531.5	1242.5	330.5	295	536	330.5	220	432	474	386	1080	156	237.5	483	297.5	163	361.5	646.667	283.083	2.34653	1.89681	4.22701	0.760049	1.28032	2.42105	1.3416	0.815	1.70519	2.82345	1.3872	0.437812	0.444868
148641	hsa-miR-518b	0.466875	0.0211562	0.0417239	181	222	304	246	97.5	74.5	56	87	114.5	69.5	75	136	80	40.5	22	23	27.5	43	93.5	39.3333	0.344059	0.36855	0.53229	0.389769	0.218329	0.110276	0.10372	0.1375	0.20283	0.414966	0.193737	0.246623	0.552787
148353	hsa-miR-3681-5p	0.160271	0.000102565	0.00166907	139.5	180	211	179	65	52	37	62.5	81.5	28	38	40	1.5	8.5	0	3.5	3	9.5	35.3333	4.33333	0.138614	0.186732	0.156556	0.00730816	0.0458221	N/A	0.0157835	0.015	0.0448113	0.160634	0.025745	0.151382	0.705934
148132	hsa-miR-3622a-3p	0.242376	6.77198e-06	0.000420464	161	199	238.5	191.5	69	59.5	40	71.5	88	46.5	52	70.5	17.5	12.5	7.5	7	12.5	18	56.3333	12.5	0.230198	0.255528	0.27593	0.0852619	0.0673854	0.037594	0.0315671	0.0625	0.0849057	0.253885	0.0615357	0.0902376	0.371681
148621	hsa-miR-892a	0.287204	0.00892616	0.0219362	163.5	196.5	262	217	68.5	59	36.5	69	86.5	49	43.5	92	47	9.5	8	4	11.5	15.5	61.5	15.9167	0.242574	0.213759	0.360078	0.228989	0.0512129	0.0401003	0.0180383	0.0575	0.0731132	0.272137	0.078159	0.284819	0.974244
147389	hsa-miR-3691-5p	0.274884	0.0145364	0.0312785	133.5	167	224	169	67	56.5	36.5	65	82	23.5	18.5	55	-10	10	4.5	3.5	8	13	32.3333	4.83333	0.116337	0.0909091	0.215264	N/A	0.0539084	0.0225564	0.0157835	0.04	0.0613208	0.140837	0.0387138	0.466484	0.505261
145999	hsa-miR-517a-3p/hsa-miR-517b-3p	0.234411	8.26946e-05	0.00148352	164	207.5	257	195.5	72.5	60.5	35	73	90	54.5	65.5	82	28	13	8.5	1.5	16	19.5	67.3333	14.4167	0.269802	0.321867	0.320939	0.136419	0.0700809	0.0426065	0.00676437	0.08	0.0919811	0.304203	0.0713086	0.0979467	0.61874
168635	hsa-miR-378e	0.153019	0.0233337	0.0449468	122.5	159	214.5	164	55.5	52.5	37.5	63	72.5	8.5	21	47	3	-1.5	0.5	5	6.5	2.5	25.5	2.66667	0.0420792	0.103194	0.183953	0.0146163	N/A	0.00250627	0.0225479	0.0325	0.0117925	0.109742	0.0167926	0.648459	0.674839
168692	hsa-miR-3688-5p	0.285882	0.0344266	0.0616862	141	162	228.5	173.5	66.5	56.5	46.5	61.5	81.5	28.5	6.5	52.5	4.5	8.5	4.5	13.5	5.5	8	29.1667	7.41667	0.141089	0.031941	0.205479	0.0219245	0.0458221	0.0225564	0.0608794	0.0275	0.0377358	0.12617	0.0360697	0.6953	0.424014
168768	hsa-miR-4423-5p	0.221973	0.000711563	0.00453755	164.5	178.5	236.5	162.5	68	61	44.5	64	85	51.5	31	66.5	-4.5	10.5	8.5	11.5	5.5	14.5	49.6667	7.66667	0.25495	0.152334	0.260274	N/A	0.0566038	0.0426065	0.0518602	0.0275	0.0683962	0.22252	0.0493933	0.273417	0.311112
168950	hsa-miR-4646-3p	0.361196	0.0119029	0.0270794	245.5	338	478.5	343.5	114.5	90	55	105	144	143	182	300	168	59.5	37	22.5	47.5	72.5	208.333	67.8333	0.707921	0.894349	1.17417	0.818514	0.320755	0.185464	0.101466	0.2375	0.341981	0.925479	0.33428	0.253574	0.757318
168789	hsa-miR-4686	0.28219	0.00797454	0.0202803	141	204	222.5	193	69	57.5	38.5	66	78	28	59	58.5	34	12.5	6.5	5.5	10	6.5	48.5	12.5	0.138614	0.289926	0.228963	0.165652	0.0673854	0.0325815	0.0248027	0.05	0.0306604	0.219168	0.0618469	0.347361	0.860084
168627	hsa-miR-4678	0.110414	0.00271977	0.0098145	136.5	180.5	227.5	159.5	60	56	34	58.5	85	21.5	34	61.5	-11.5	2.5	3	1	1	12	39	1.33333	0.106436	0.167076	0.240705	N/A	0.0134771	0.0150376	0.00450958	0.005	0.0566038	0.171405	0.0189256	0.392281	1.1413
169274	hsa-miR-5196-3p	0.562166	0.000879935	0.00492803	182.5	217	284.5	210	94	103	86	97	125.5	71	74	120.5	40	38.5	51	53	36.5	54	88.5	45.5	0.351485	0.363636	0.471624	0.194884	0.207547	0.255639	0.239008	0.1825	0.254717	0.395582	0.222383	0.167182	0.142126
169135	hsa-miR-3173-5p	0.145817	0.000870747	0.00492803	146.5	208	245	176	56.5	59.5	36.5	66	83.5	33.5	63.5	72	-0.5	1	9.5	4.5	10	13	56.3333	6.25	0.165842	0.312039	0.2818	N/A	0.00539084	0.047619	0.0202931	0.05	0.0613208	0.253227	0.0369248	0.304761	0.628091
169088	hsa-miR-4492	0.2246	1.39877e-05	0.000639309	113	161.5	200.5	169.5	62	55.5	41	62.5	76.5	0	23.5	36	7	4.5	3.5	7.5	6	7	19.8333	5.91667	N/A	0.115479	0.1409	0.0341048	0.0242588	0.0175439	0.0338219	0.03	0.0330189	0.12819	0.0287914	0.140225	0.230349
42460	hsa-miR-223-5p	0.256977	0.00455837	0.0139229	162.5	200	296	199.5	70	62	40	70.5	98.5	62.5	65	149.5	45.5	13.5	12	7	15	34.5	92.3333	21.25	0.309406	0.31941	0.585127	0.221681	0.0727763	0.0601504	0.0315671	0.075	0.162736	0.404648	0.103985	0.386459	0.697251
42859	hsa-miR-675-3p	0.255285	0.00018593	0.00225999	175.5	238	278	213	77.5	68.5	44	77	94.5	69.5	100.5	123.5	43.5	20.5	15.5	11	19.5	27	97.8333	22.8333	0.344059	0.493857	0.483366	0.211937	0.110512	0.0776942	0.0496054	0.0975	0.127358	0.440428	0.112434	0.189866	0.495273
42905	hcmv-miR-US25-1-5p	0.124269	0.00922016	0.0224327	128.5	168.5	216	180.5	60.5	52.5	34	57.5	75	18.5	22.5	59	9	0	0.5	0.5	3.5	5	33.3333	3.08333	0.0915842	0.110565	0.23092	0.043849	N/A	0.00250627	0.00225479	0.0175	0.0235849	0.144356	0.017939	0.523458	0.960505
17818	hsa-miR-27a-5p	0.246778	0.0054363	0.015574	132	184	227	172.5	65.5	59.5	42.5	64.5	85.5	18.5	36	66.5	4	7.5	8	9.5	9	15.5	40.3333	8.91667	0.0915842	0.176904	0.260274	0.0194884	0.0404313	0.0401003	0.042841	0.045	0.0731132	0.176254	0.0434957	0.478552	0.395168
17652	hsa-miR-558	0.132042	0.00265161	0.00967708	132	158.5	187	170	62.5	54.5	35	59.5	76	26.5	9.5	37.5	2.5	2	2	2	4.5	4.5	24.5	2.91667	0.131188	0.046683	0.146771	0.0121803	0.0107817	0.0100251	0.00901917	0.0225	0.0212264	0.108214	0.0142888	0.497662	0.417863
42483	hsa-miR-522-3p	0.121521	0.0117691	0.0268364	145	166.5	244.5	170	65.5	55	35	63.5	77.5	33	20.5	97	3.5	7	4.5	2	6	8.5	50.1667	5.25	0.163366	0.100737	0.379648	0.0170524	0.0377358	0.0225564	0.00901917	0.03	0.0400943	0.214584	0.0260764	0.681968	0.4642
28520	hsa-miR-454-5p	0.229074	0.00349664	0.0114768	144	195.5	223	200	63.5	61	34	62	78.5	33	57.5	60.5	33.5	6	9.5	1	5	8.5	50.3333	10.5833	0.163366	0.282555	0.236791	0.163216	0.032345	0.047619	0.00450958	0.025	0.0400943	0.227571	0.0521306	0.264212	1.08175
19596	hsa-miR-30d-5p	0.28804	9.33878e-05	0.00158016	230.5	278	341.5	234.5	91.5	71.5	49	95.5	123.5	119.5	128	176	63.5	33.5	20	15.5	37.5	53.5	141.167	37.25	0.591584	0.628993	0.688845	0.309379	0.180593	0.100251	0.0698985	0.1875	0.252358	0.636474	0.18333	0.0770814	0.490597
11005	hsa-miR-204-5p	0.316412	0.00890808	0.0219359	150	197.5	268.5	216	77	65	47.5	68	85.5	43	57.5	111	48	17	11.5	14.5	11	18	70.5	20	0.212871	0.282555	0.434442	0.233861	0.0916442	0.0576441	0.065389	0.055	0.0849057	0.309956	0.098074	0.36553	0.694719
46266	hsa-miR-1825	0.270963	0.0198368	0.0397003	174.5	248.5	364	266.5	88	69.5	39	71	90.5	66.5	108	201	100	23	16.5	5.5	13.5	22.5	125.167	30.1667	0.329208	0.530713	0.786693	0.487211	0.123989	0.0827068	0.0248027	0.0675	0.106132	0.548871	0.148724	0.417734	1.13835
31349	hsa-miR-524-3p	0.187034	0.0381025	0.0671813	133	167.5	206.5	176	57.5	50	33.5	58	80.5	26.5	23.5	49	0	0	-0.5	-0.5	1.5	10	33	1.75	0.131188	0.115479	0.191781	N/A	N/A	N/A	N/A	0.0075	0.0471698	0.146149	0.0273349	0.275684	1.02619
10986	hsa-miR-193a-3p	0.274691	6.23039e-05	0.00131759	148	182.5	213	183	73.5	56	44.5	69	80	38	36.5	61	14	14	4.5	11.5	14.5	9	45.1667	11.25	0.188119	0.179361	0.238748	0.0682095	0.0754717	0.0225564	0.0518602	0.0725	0.0424528	0.202076	0.0555084	0.158649	0.370796
18739	hsa-miR-186-5p	0.176415	0.000289438	0.00277153	171.5	201.5	270.5	183.5	68.5	58.5	40	69	97	58	50.5	105	7.5	8.5	6	7	12.5	27	71.1667	11.4167	0.287129	0.248157	0.410959	0.0365408	0.0458221	0.0300752	0.0315671	0.0625	0.127358	0.315415	0.0556439	0.269508	0.666874
42451	hsa-miR-139-3p	0.427147	0.00337605	0.0112585	138.5	203.5	221.5	197.5	74	62.5	53.5	72.5	87	30.5	50.5	53.5	30.5	14	11	20	15	16	44.8333	17.75	0.15099	0.248157	0.209393	0.148599	0.0754717	0.0551378	0.0901917	0.075	0.0754717	0.202847	0.0866454	0.241134	0.373229
17863	hsa-miR-934	0.479486	0.00456959	0.0139286	154.5	205	258	190.5	82	87	75	75.5	110	51	53.5	94.5	18	23.5	37	42	17.5	36.5	66.3333	29.0833	0.252475	0.262899	0.369863	0.0876979	0.126685	0.185464	0.189402	0.0875	0.17217	0.295079	0.141486	0.220192	0.334484
42509	hsa-miR-219a-5p	0.349865	0.00761205	0.0196507	142	207	213.5	200.5	69	57.5	39	67	86.5	34.5	39.5	54	35.5	11.5	5	5.5	10	14.5	42.6667	13.6667	0.170792	0.194103	0.21135	0.17296	0.0619946	0.0250627	0.0248027	0.05	0.0683962	0.192082	0.0672027	0.105968	0.817272
42929	hsa-miR-25-5p	0.463748	0.000867716	0.00492803	1745.5	1830	2735.5	982	933.5	980.5	664.5	557	1304.5	1639.5	1684	2579.5	824.5	875	929.5	630.5	501	1235	1967.67	832.583	8.11634	8.27518	10.0959	4.01705	4.71698	4.65915	2.84329	2.505	5.82547	8.82914	4.09449	0.124578	0.305056
42682	hsa-miR-25-3p	0.301797	0.000107254	0.00170803	317.5	327	405.5	204.5	122.5	84	68.5	158	148	208.5	187	250.5	46	64	30	35.5	102.5	80	215.333	59.6667	1.03218	0.918919	0.980431	0.224117	0.345013	0.150376	0.16009	0.5125	0.377358	0.977176	0.294909	0.0580241	0.481293
11168	hsa-miR-520d-3p	0.164914	0.00221432	0.0086431	139	188	238	189.5	62.5	54	33.5	62	80.5	30	45.5	78.5	25	2.5	2.5	1	3.5	11.5	51.3333	7.66667	0.148515	0.223587	0.307241	0.121803	0.0134771	0.0125313	0.00450958	0.0175	0.0542453	0.226448	0.0373443	0.35064	1.20209
17854	hsa-miR-106b-3p	0.420068	0.0142667	0.0308541	176	204.5	243	225.5	81	71.5	45.5	67.5	102.5	67.5	51	84	58	21	19.5	12.5	10.5	35	67.5	26.0833	0.334158	0.250614	0.328767	0.282582	0.113208	0.0977444	0.0563698	0.0525	0.165094	0.304513	0.127916	0.153542	0.674646
14279	hsa-miR-362-5p	0.192205	0.00129791	0.00617441	141	176	191.5	177	59	52	34	55	75	34	28.5	39	10	-1.5	-0.5	1	-2.5	7.5	33.8333	2.33333	0.168317	0.140049	0.152642	0.0487211	N/A	N/A	0.00450958	N/A	0.0353774	0.153669	0.029536	0.0921578	0.767781
14300	hsa-miR-29c-5p	0.147489	0.000532595	0.00381486	137	175	215	185.5	62	56.5	35	61	80.5	25	30.5	58	9.5	1.5	3.5	2	2.5	11.5	37.8333	5.08333	0.123762	0.149877	0.227006	0.046285	0.00808625	0.0175439	0.00901917	0.0125	0.0542453	0.166882	0.0246133	0.321672	0.824818
17460	hsa-miR-657	0.446004	0.000680505	0.00438646	138.5	181.5	200.5	159.5	72	65.5	50	68	90.5	27	33.5	44	-12	9.5	13	17	12	20.5	34.8333	10	0.133663	0.164619	0.172211	N/A	0.0512129	0.0651629	0.0766629	0.06	0.0966981	0.156831	0.0699474	0.130203	0.251057
17853	hsa-miR-30d-3p	0.258465	0.00977672	0.0234799	146	185	235	208.5	65	59	34.5	64	78.5	34	40.5	77.5	38.5	5.5	8	1.5	8.5	8.5	50.6667	11.75	0.168317	0.199017	0.303327	0.187576	0.0296496	0.0401003	0.00676437	0.0425	0.0400943	0.223554	0.0577808	0.31657	1.12427
10998	hsa-miR-19b-3p	0.286961	0.00138096	0.00644592	611.5	536.5	632.5	319	276.5	75	77.5	135.5	272.5	503.5	386	471	154.5	218	22	44.5	78.5	200.5	453.5	119.667	2.49257	1.89681	1.84344	0.752741	1.1752	0.110276	0.200676	0.3925	0.945755	2.07761	0.596192	0.17345	0.717918
42447	hsa-miR-556-3p	0.128772	0.00566489	0.0161281	129.5	190.5	194	158	55.5	55	35.5	59.5	77	18	35	25.5	-14	-4	2.5	2.5	1.5	6.5	26.1667	-0.833333	0.0891089	0.17199	0.0998043	N/A	N/A	0.0125313	0.011274	0.0075	0.0306604	0.120301	0.0154914	0.374746	0.667219
146122	hsa-miR-2053	0.372678	0.0398581	0.0695764	143.5	205	205	219.5	67	60	36	70.5	83.5	40.5	38.5	48.5	47.5	9	8	2	13.5	7.5	42.5	14.5833	0.200495	0.189189	0.189824	0.231425	0.0485175	0.0401003	0.00901917	0.0675	0.0353774	0.193169	0.0719899	0.0328839	1.1167
146000	hsa-miR-1911-5p	0.0982302	0.013014	0.0288825	132	190	234.5	165.5	61.5	54	33.5	58	79.5	23	34.5	75.5	-6.5	2.5	2.5	-0.5	1	9.5	44.3333	1.41667	0.113861	0.169533	0.295499	N/A	0.0134771	0.0125313	N/A	0.005	0.0448113	0.192965	0.0189549	0.482255	0.931153
145968	hsa-let-7d-5p	0.162319	1.75948e-06	0.000200963	243	268.5	304.5	195	83.5	67.5	44.5	67	100.5	134	114.5	141	29	23	16.5	11	9.5	28	129.833	19.5	0.663366	0.562654	0.551859	0.141291	0.123989	0.0827068	0.0496054	0.0475	0.132075	0.592626	0.0961947	0.103775	0.436548
145689	hsa-miR-543	0.153984	0.00420488	0.0131673	127.5	192	205	170	61.5	51.5	34.5	59	81	19.5	36	43.5	-12	5	0	0.5	2	11	33	1.08333	0.0965347	0.176904	0.170254	N/A	0.0269542	N/A	0.00225479	0.01	0.0518868	0.147898	0.0227739	0.301599	0.965098
146115	hsa-miR-940	0.458676	0.00821818	0.0206355	157.5	206.5	267	220.5	83	72.5	55	94.5	96.5	49	70	108.5	52.5	26	21	22	39.5	27.5	75.8333	31.4167	0.242574	0.34398	0.424658	0.255786	0.140162	0.105263	0.0992108	0.1975	0.129717	0.337071	0.154606	0.270679	0.392463
147925	hsa-miR-3126-5p	0.120104	0.000325317	0.00299617	140	150.5	217	157	59	57	43.5	57	71.5	29.5	0	37	-15	0.5	5.5	10.5	1	1	22.1667	0.583333	0.14604	N/A	0.144814	N/A	0.00269542	0.0275689	0.0473506	0.005	0.00471698	0.145427	0.0174664	0.0059588	1.12019
147977	hsa-miR-3190-3p	0.15996	0.000850901	0.00492803	129	179.5	228	180	62	56	37	61	78	19	35.5	56.5	7	4	5	4	4.5	7.5	37	5.33333	0.0940594	0.174447	0.221135	0.0341048	0.0215633	0.0250627	0.0180383	0.0225	0.0353774	0.163214	0.0261077	0.393828	0.270708
147616	hsa-miR-4291	0.308613	0.00486868	0.0144432	143.5	196.5	231.5	170.5	70	60	44	62	96	30.5	43.5	68	-1	13	8	11	7	27.5	47.3333	10.9167	0.15099	0.213759	0.266145	N/A	0.0700809	0.0401003	0.0496054	0.035	0.129717	0.210298	0.0649007	0.27416	0.595314
148247	hsa-miR-2355-3p	0.218268	1.69886e-06	0.000200963	226.5	273.5	301	205.5	82	74.5	44.5	77.5	111	114.5	124.5	149.5	33	23.5	23	11.5	22.5	43	129.5	26.0833	0.566832	0.611794	0.585127	0.16078	0.126685	0.115288	0.0518602	0.1125	0.20283	0.587917	0.128324	0.0384586	0.395429
148393	hsa-miR-676-3p	0.351748	0.023608	0.0452411	157.5	190.5	224	222.5	74	61	36	65	87	44	50	58.5	51.5	12	7.5	2.5	8.5	17	50.8333	16.5	0.217822	0.2457	0.228963	0.250914	0.06469	0.037594	0.011274	0.0425	0.0801887	0.230828	0.0811934	0.0607921	1.0647
148379	hsa-miR-3654	0.333687	0.00145135	0.006629	271.5	232.5	384	210.5	103	121	100	91.5	121	164	95.5	227	31	42	68.5	67	35	53	162.167	49.4167	0.811881	0.469287	0.888454	0.151035	0.226415	0.343358	0.302142	0.175	0.25	0.723208	0.241325	0.308638	0.30427
148032	hsa-miR-3685	0.27936	2.5217e-05	0.000889042	243	297.5	415.5	216.5	104.5	99.5	81.5	85.5	109	134	146	235	49.5	46.5	49	48	29.5	39	171.667	43.5833	0.663366	0.717445	0.919765	0.241169	0.250674	0.245614	0.21646	0.1475	0.183962	0.766859	0.21423	0.176243	0.191472
148559	hsa-miR-411-3p	0.216485	0.0223812	0.0436485	127.5	207	182.5	177.5	75.5	55.5	42	61	80.5	15	59	34.5	2.5	15	5	9	3	9	36.1667	7.25	0.0742574	0.289926	0.135029	0.0121803	0.0808625	0.0250627	0.0405862	0.015	0.0424528	0.166404	0.0360241	0.668282	0.702623
148278	hsa-miR-138-2-3p	0.535591	0.00368331	0.0119617	189.5	227	292	211.5	107.5	79.5	86	96.5	138	79.5	76.5	131.5	48.5	44	27.5	53.5	39.5	69	95.8333	47	0.393564	0.375921	0.514677	0.236297	0.237197	0.137845	0.241263	0.1975	0.325472	0.428054	0.229262	0.17646	0.268021
17488	kshv-miR-K12-6-3p	0.628903	0.0423316	0.0729112	3322.5	4724.5	6498.5	2996	1905	3460.5	2822.5	1490	4118	3223	4588	6344.5	2822	1848	3410	2789	1435	4050	4718.5	2725.67	15.9554	22.5455	24.8317	13.7491	9.96226	17.0927	12.5772	7.175	19.1038	21.1109	13.2767	0.218311	0.332511
168897	hsa-miR-5187-5p	0.438142	0.0346865	0.0620027	131	166.5	206.5	178	66	72.5	55.5	64.5	84	23	20.5	50	9.5	1	20	22	8	14.5	31.1667	12.5	0.113861	0.100737	0.195695	0.046285	0.00539084	0.100251	0.0992108	0.04	0.0683962	0.136764	0.0599223	0.376233	0.615358
168710	hsa-miR-4536-5p	0.121018	0.0497759	0.0836527	122	150	196	163.5	58	52	34.5	60.5	72.5	15	6.5	38	0.5	-3.5	-0.5	1.5	4.5	2	19.8333	0.75	0.0742574	0.031941	0.148728	0.00243605	N/A	N/A	0.00676437	0.0225	0.00943396	0.0849755	0.0102836	0.695808	0.84014
168759	hsa-miR-3689f	0.0784065	0.00175511	0.00747075	131	199	193	168.5	58.5	52.5	34.5	59.5	77.5	21	49	30	2.5	0.5	2.5	1.5	2	6	33.3333	2.5	0.10396	0.240786	0.117417	0.0121803	0.00269542	0.0125313	0.00676437	0.01	0.0283019	0.154054	0.0120789	0.489519	0.725543
168666	hsa-miR-4659a-5p	0.274613	0.000431065	0.0033605	127.5	165.5	193	179	68	53.5	36	64.5	75.5	23.5	26	40	11	12.5	2	3	8.5	7	29.8333	7.33333	0.116337	0.127764	0.156556	0.0535932	0.0673854	0.0100251	0.0135287	0.0425	0.0330189	0.133552	0.0366752	0.155182	0.612447
169102	hsa-miR-4639-3p	0.529837	0.00337602	0.0112585	315	319	419.5	244.5	158.5	190	138	127	224	201.5	178.5	267	66	97.5	137.5	104.5	71.5	154.5	215.667	105.25	0.997525	0.87715	1.04501	0.321559	0.525606	0.689223	0.471251	0.3575	0.728774	0.973228	0.515652	0.0889076	0.324856
169181	hsa-miR-5191	0.496356	0.0171189	0.0354274	142	173.5	225.5	180.5	72	73	47.5	76.5	87	28	24.5	58	8.5	14.5	22	14	19.5	19.5	36.8333	16.3333	0.138614	0.120393	0.227006	0.0414129	0.0781671	0.110276	0.0631342	0.0975	0.0919811	0.162004	0.0804118	0.352	0.311753
169232	hsa-miR-3156-3p	0.363308	0.00345618	0.0114052	135	190	211	173.5	67.5	65	50	65.5	88	25	44	34.5	5	10	13.5	17	8	17.5	34.5	11.8333	0.123762	0.216216	0.135029	0.0243605	0.0539084	0.0676692	0.0766629	0.04	0.0825472	0.158336	0.0575247	0.318571	0.389907
169038	hsa-miR-488-3p	0.255653	0.000215126	0.00245458	138	195	212	184.5	69	57.5	35.5	66.5	85.5	30	44	49.5	16	8	6.5	2.5	9.5	15.5	41.1667	9.66667	0.148515	0.216216	0.193738	0.0779537	0.0431267	0.0325815	0.011274	0.0475	0.0731132	0.186156	0.0475915	0.185229	0.526348
169115	hsa-miR-450a-2-3p	0.412705	0.000520161	0.00376895	160.5	197	214	195	76.5	69.5	53.5	66.5	89	48.5	44.5	40	20.5	19	17	20	10	17	44.3333	17.25	0.240099	0.218673	0.156556	0.0998782	0.102426	0.085213	0.0901917	0.05	0.0801887	0.205109	0.0846496	0.211555	0.224108
169361	hsa-miR-4481	0.300612	0.00437847	0.0135824	153	195	256	199.5	78	69	47.5	65.5	81	50	45	113.5	31	22.5	18.5	14.5	10	14.5	69.5	18.5	0.247525	0.22113	0.444227	0.151035	0.121294	0.0927318	0.065389	0.05	0.0683962	0.304294	0.0914744	0.400606	0.419752
46584	hsa-miR-1468-5p	0.226706	0.00115094	0.00584898	148	216.5	251	189.5	71.5	62	38	72.5	89	36	62	67.5	19.5	-4.5	8	2.5	13.5	14.5	55.1667	8.91667	0.178218	0.304668	0.264188	0.0950061	N/A	0.0401003	0.011274	0.0675	0.0683962	0.249025	0.0564553	0.25931	0.564294
42480	hsa-miR-485-5p	0.34869	0.0206577	0.0409115	159	214	268.5	222	76.5	60	39.5	75.5	88.5	44	74.5	56.5	51.5	17.5	7	5	18.5	14	58.3333	18.9167	0.217822	0.366093	0.221135	0.250914	0.0943396	0.0350877	0.0225479	0.0925	0.0660377	0.26835	0.0935711	0.3155	0.881032
45936	hsa-miR-1292-5p	0.0345711	0.00733498	0.0192454	131	178.5	191	173.5	60	52.5	34	59	73	14.5	38	30.5	-1.5	0.5	0.5	0	1.5	1	27.6667	0.333333	0.0717822	0.186732	0.119374	N/A	0.00269542	0.00250627	N/A	0.0075	0.00471698	0.125963	0.00435467	0.458529	0.533535
46275	hsa-miR-1251-5p	0.0409118	0.0366816	0.0650189	124	178	211.5	159	61	55.5	36	60.5	75	6	21.5	44.5	-8	0.5	0	0.5	0.5	2	24	-0.75	0.029703	0.105651	0.174168	N/A	0.00269542	N/A	0.00225479	0.0025	0.00943396	0.103174	0.00422104	0.700413	0.824429
42672	hsa-miR-323b-5p	0.432567	0.00143937	0.00660471	163	202.5	257.5	214	84	70	51	79	104	48	50.5	80.5	36	22.5	16.5	15	18.5	32.5	59.6667	23.5	0.237624	0.248157	0.315068	0.175396	0.121294	0.0827068	0.0676437	0.0925	0.153302	0.26695	0.115474	0.157346	0.366281
42635	hsa-miR-541-3p	0.166378	0.000219805	0.00246083	136	185.5	204	179.5	67	58.5	37	67	77	19.5	34	28	4	4.5	4	2	6.5	4	27.1667	4.16667	0.0965347	0.167076	0.109589	0.0194884	0.0242588	0.0200501	0.00901917	0.0325	0.0188679	0.1244	0.0206974	0.301693	0.370231
42954	ebv-miR-BART7-5p	0.403315	0.00808981	0.0204501	168.5	217.5	254	207	79.5	73	56	71.5	94	52	59.5	49.5	44	9	18.5	20.5	11	20.5	53.6667	20.5833	0.257426	0.292383	0.193738	0.214373	0.0485175	0.0927318	0.0924464	0.055	0.0966981	0.247849	0.0999611	0.201797	0.598185
46215	hsa-miR-1301-3p	0.361814	0.0247524	0.0469507	154	229.5	263.5	196	79	66.5	64.5	71.5	94	38	81.5	36	17.5	14	14	30	13	20.5	51.8333	18.1667	0.188119	0.400491	0.1409	0.0852619	0.0754717	0.0701754	0.135287	0.065	0.0966981	0.24317	0.0879824	0.568633	0.293008
10997	hsa-miR-19a-3p	0.215297	0.000368188	0.00320412	443.5	382.5	518.5	222	164.5	66.5	54.5	95	190	330.5	232.5	312	55.5	102	14.5	20.5	37	117	291.667	57.75	1.63614	1.14251	1.22114	0.270402	0.549865	0.0726817	0.0924464	0.185	0.551887	1.33326	0.287047	0.198934	0.753209
42950	hsa-miR-24-2-5p	0.115551	0.00876643	0.0216651	129	181	186	165	64	55.5	37.5	59.5	75	12.5	35	22	-5	3.5	3	3.5	0.5	2	23.1667	1.25	0.0618812	0.17199	0.0861057	N/A	0.0188679	0.0150376	0.0157835	0.0025	0.00943396	0.106659	0.0123246	0.54248	0.524299
11053	hsa-miR-32-5p	0.195817	0.000775054	0.00475309	172.5	187.5	231	180	82.5	56	37.5	61.5	93.5	58	39	60	5	20	2.5	2.5	3	23	52.3333	9.33333	0.287129	0.191646	0.234834	0.0243605	0.107817	0.0125313	0.011274	0.015	0.108491	0.23787	0.0465788	0.201008	1.02871
28884	hsa-miR-876-3p	0.224036	0.00477665	0.0143252	151.5	210	240.5	221	70	61	36.5	67.5	84.5	36.5	58.5	67.5	39.5	3	8	0.5	6	10	54.1667	11.1667	0.180693	0.287469	0.264188	0.192448	0.0161725	0.0401003	0.00225479	0.03	0.0471698	0.244117	0.0546909	0.229999	1.26915
146066	hsa-miR-3116	0.290622	4.80794e-05	0.00115468	158	202	240.5	196	76.5	60	45.5	70	85.5	42	51.5	63	24	15.5	8	11.5	11.5	13	52.1667	13.9167	0.207921	0.253071	0.246575	0.116931	0.083558	0.0401003	0.0518602	0.0575	0.0613208	0.235856	0.068545	0.103493	0.403681
145722	hsa-miR-520e	0.154337	6.92767e-05	0.00141019	146	198	235.5	168	68.5	57	38.5	63.5	83	34.5	49	48	-1.5	6	4.5	5	4.5	11.5	43.8333	5	0.170792	0.240786	0.187867	N/A	0.032345	0.0225564	0.0225479	0.0225	0.0542453	0.199815	0.0308389	0.182642	0.446088
145751	hsa-miR-23b-5p	0.0888643	5.07989e-05	0.0011867	136.5	182.5	222.5	179	64.5	56.5	37.5	61.5	74.5	25	33.5	53.5	7	2.5	3	2.5	1.5	1.5	37.3333	3	0.123762	0.164619	0.209393	0.0341048	0.0134771	0.0150376	0.011274	0.0075	0.00707547	0.165925	0.0147448	0.258131	0.678105
147936	kshv-miR-K12-8-5p	0.479706	0.0190759	0.0385663	167	250.5	271	237.5	104.5	73.5	53.5	94	105	49.5	88.5	101.5	61	43	19.5	18.5	34	32.5	79.8333	34.75	0.24505	0.434889	0.39726	0.297199	0.231806	0.0977444	0.0834273	0.17	0.153302	0.359066	0.172246	0.279943	0.471393
46567	hsa-miR-3176	0.154476	0.000732996	0.00460808	134.5	164	207.5	171	65	56	38.5	62	78	17.5	13.5	31	-4	2.5	2.5	3	1.5	5	20.6667	1.75	0.0866337	0.0663391	0.121331	N/A	0.0134771	0.0125313	0.0135287	0.0075	0.0235849	0.0914345	0.0141244	0.304135	0.413882
147735	hsa-miR-4289	0.16001	0.00107976	0.00561173	180.5	192.5	247.5	165	75.5	57	47	68	86	64.5	33.5	77.5	-4	9.5	2	11	8.5	12	58.5	6.5	0.319307	0.164619	0.303327	N/A	0.0512129	0.0100251	0.0496054	0.0425	0.0566038	0.262418	0.0419894	0.324186	0.442135
147887	hsa-miR-3147	0.492296	0.0155776	0.0329944	161.5	213	275.5	218	89	74.5	67	83	95.5	39.5	52.5	97	46	21	20.5	31.5	25	24	63	28	0.195545	0.257985	0.379648	0.224117	0.113208	0.102757	0.142052	0.125	0.113208	0.277726	0.136723	0.337115	0.328125
56873	hsa-miR-3124-5p	0.611521	0.030443	0.055551	979.5	989.5	1458.5	523	545.5	605.5	732	377	1008.5	861	845	1245	351.5	483.5	553	697.5	319	937	983.667	556.917	4.26238	4.15233	4.8728	1.71255	2.60647	2.77193	3.14543	1.595	4.41981	4.42917	2.70853	0.0876267	0.382469
46274	hsa-miR-3187-3p	0.335796	0.0048425	0.0144262	155.5	189	253.5	209	71	60	39	70	89	43	46	66.5	40.5	12	8.5	5	11.5	18	51.8333	15.9167	0.212871	0.226044	0.260274	0.19732	0.06469	0.0426065	0.0225479	0.0575	0.0849057	0.233063	0.0782617	0.104986	0.792
148524	hsa-miR-3914	0.145005	0.000288509	0.00277153	131	176	197.5	165	63.5	55	37.5	63	71	18	18	30.5	-9.5	3.5	1	3	4	-2	22.1667	0	0.0891089	0.0884521	0.119374	N/A	0.0188679	0.00501253	0.0135287	0.02	N/A	0.0989783	0.0143523	0.178485	0.476307
148514	hsa-miR-365a-5p	0.316742	0.0112433	0.0258258	161	198	247.5	208	77.5	66	45	72.5	90	44	36	92.5	40	8.5	10.5	9	14	16	57.5	16.3333	0.217822	0.176904	0.362035	0.194884	0.0458221	0.0526316	0.0405862	0.07	0.0754717	0.252254	0.0798993	0.385524	0.725254
148645	hsa-miR-129-5p	0.310144	0.025661	0.048305	152.5	232.5	262	204.5	77.5	63	44	71.5	88	39.5	79.5	31.5	31.5	13.5	8.5	9.5	12	14.5	50.1667	14.9167	0.195545	0.390663	0.123288	0.153471	0.0727763	0.0426065	0.042841	0.06	0.0683962	0.236499	0.0733486	0.584835	0.562075
148261	hsa-miR-208a-5p	0.548421	0.0176338	0.0362912	136.5	181	210.5	179	78	72	50.5	76.5	92	22	27.5	31.5	2.5	12.5	18	15	18	16	27	13.6667	0.108911	0.135135	0.123288	0.0121803	0.0673854	0.0902256	0.0676437	0.09	0.0754717	0.122445	0.0671511	0.107252	0.428812
11023	hsa-miR-222-3p	0.301044	2.25387e-05	0.000859394	212	236.5	305.5	193.5	87	81	64	89	116.5	95.5	89	149.5	26	26.5	27	29	30	45.5	111.333	30.6667	0.472772	0.437346	0.585127	0.126675	0.142857	0.135338	0.130778	0.15	0.214623	0.498415	0.150045	0.154802	0.218121
10916	hsa-miR-1-3p	0.258952	0.00471964	0.0141937	146	214.5	253.5	201.5	71	58.5	36	72	94	33.5	66	92	33.5	11	6	1.5	14.5	23	63.8333	14.9167	0.165842	0.324324	0.360078	0.163216	0.0592992	0.0300752	0.00676437	0.0725	0.108491	0.283415	0.0733908	0.364761	0.76632
168956	hsa-miR-4524b-3p	0.0724538	0.0046889	0.0141319	134.5	173	187.5	149	68	53	36	57.5	73.5	17.5	22.5	30.5	-13	2	-0.5	1	-3.5	0	23.5	-2.33333	0.0866337	0.110565	0.119374	N/A	0.0107817	N/A	0.00450958	N/A	N/A	0.105524	0.00764563	0.160552	0.580075
168682	hsa-miR-4502	0.128172	0.000217053	0.00246083	132.5	173.5	215	173.5	61.5	54.5	35.5	59.5	81	18.5	26.5	43	1	2.5	3	2	3.5	8.5	29.3333	3.41667	0.0915842	0.130221	0.168297	0.00487211	0.0134771	0.0150376	0.00901917	0.0175	0.0400943	0.130034	0.0166667	0.294976	0.739715
168773	hsa-miR-5702	0.100219	6.8097e-05	0.00139857	193.5	260	262	155.5	68	59.5	37	63	98	85.5	114.5	107	-7	8	7	2.5	4.5	26	102.333	6.83333	0.423267	0.562654	0.418787	N/A	0.0431267	0.0350877	0.011274	0.0225	0.122642	0.468236	0.046926	0.174696	0.93832
169254	hsa-miR-4762-3p	0.192612	0.00588063	0.0165444	139	192	222	193.5	66.5	56.5	36.5	61.5	80.5	17.5	42.5	58.5	21	6.5	2.5	1.5	2	7.5	39.5	6.83333	0.0866337	0.208845	0.228963	0.102314	0.0350404	0.0125313	0.00676437	0.01	0.0353774	0.174814	0.0336713	0.440617	1.0665
169200	hsa-miR-4677-5p	0.476876	0.0111531	0.0257672	142	189.5	235	190.5	81.5	70	66	70	92.5	31.5	32.5	69	16.5	21	17	30.5	11	18.5	44.3333	19.0833	0.155941	0.159705	0.270059	0.0803898	0.113208	0.085213	0.137542	0.055	0.0872642	0.195235	0.0931028	0.332045	0.307152
169103	hsa-miR-4652-3p	0.267176	0.00126406	0.00610176	145	206.5	238.5	183	77	59.5	42	73	88.5	26	52.5	54	14	10	5	6	13.5	16.5	44.1667	10.8333	0.128713	0.257985	0.21135	0.0682095	0.0539084	0.0250627	0.0270575	0.0675	0.0778302	0.199349	0.0532614	0.3284	0.420839
169357	hsa-miR-4689	0.240523	0.00490559	0.0144785	137	176.5	208.5	183.5	66.5	58.5	42.5	65	77	24.5	19.5	49	13.5	-0.5	5	7	5	3.5	31	5.58333	0.121287	0.0958231	0.191781	0.0657734	N/A	0.0250627	0.0315671	0.025	0.0165094	0.136297	0.0327825	0.364708	0.585737
169220	hsa-miR-4697-3p	0.254934	0.012006	0.02721	144.5	214.5	265.5	204	72	61	42	71.5	90.5	28.5	72	44	25.5	2.5	8	7	12	15	48.1667	11.6667	0.141089	0.353808	0.172211	0.124239	0.0134771	0.0401003	0.0315671	0.06	0.0707547	0.22237	0.0566896	0.516653	0.685253
169325	hsa-miR-4446-5p	0.233002	0.00137449	0.00642736	153	224	255	199	79	56.5	37	72.5	87.5	39	76	73	25.5	17	4	3	13.5	17	62.6667	13.3333	0.193069	0.373464	0.285714	0.124239	0.0916442	0.0200501	0.0135287	0.0675	0.0801887	0.284083	0.0661917	0.317544	0.645127
42743	hsa-let-7e-3p	0.183454	0.000131612	0.00193983	139.5	176	224.5	183	63	57	34	60	83.5	26	27	44.5	6	6	3.5	1	2.5	13.5	32.5	5.41667	0.128713	0.132678	0.174168	0.0292326	0.032345	0.0175439	0.00450958	0.0125	0.0636792	0.145186	0.0266351	0.173413	0.784601
42855	ebv-miR-BART6-5p	0.125088	0.000728632	0.00460693	144.5	200	218.5	173	61	55	35	65.5	82	29	62	53	1.5	4.5	4	2	7	14.5	48	5.58333	0.143564	0.304668	0.207436	0.00730816	0.0242588	0.0200501	0.00901917	0.035	0.0683962	0.218556	0.0273387	0.371188	0.825054
19595	hsa-miR-30a-3p	0.142969	0.0325042	0.0588434	133	162.5	225	168.5	56	53	34.5	67.5	72.5	17.5	17.5	54.5	-1	-2.5	1	1.5	10	2.5	29.8333	1.91667	0.0866337	0.0859951	0.213307	N/A	N/A	0.00501253	0.00676437	0.05	0.0117925	0.128645	0.0183923	0.56994	1.15629
17338	hsa-miR-660-5p	0.405074	0.000557676	0.00386813	145.5	178	217.5	187.5	66	57	45	75	86.5	33	26.5	43.5	15	9.5	5.5	12.5	17	17.5	34.3333	12.8333	0.163366	0.130221	0.170254	0.0730816	0.0512129	0.0275689	0.0563698	0.085	0.0825472	0.154614	0.0626301	0.138433	0.350191
46402	hsa-miR-1255b-5p	0.283144	0.00533638	0.0153395	144.5	183	244.5	189	69.5	59	40	65	80	29	38.5	76.5	27.5	12.5	8	7	8.5	9	48	12.0833	0.143564	0.189189	0.299413	0.133983	0.0673854	0.0401003	0.0315671	0.0425	0.0424528	0.210722	0.0596648	0.380238	0.642422
42556	hsa-miR-889-3p	0.146126	0.000383088	0.00321282	129	169	192	181	61	53.5	37.5	59	73	14.5	22.5	31.5	9	1.5	1.5	4.5	0.5	1.5	22.8333	3.08333	0.0717822	0.110565	0.123288	0.043849	0.00808625	0.0075188	0.0202931	0.0025	0.00707547	0.101878	0.0148871	0.263344	1.03324
4700	hsa-miR-140-5p	0.152417	0.016016	0.0337211	140.5	170.5	257	163.5	63.5	56	36.5	61.5	86.5	25	33.5	91.5	-6.5	7.5	3.5	3.5	3	16	50	4.5	0.123762	0.164619	0.358121	N/A	0.0404313	0.0175439	0.0157835	0.015	0.0754717	0.215501	0.0328461	0.580929	0.793654
10947	hsa-miR-142-3p	0.329392	0.00199203	0.00807414	523	512	739	302	298.5	124	81.5	132	316.5	409	366.5	573.5	124.5	241	70	48	75	244	449.667	133.75	2.02475	1.80098	2.24462	0.606577	1.29919	0.350877	0.21646	0.375	1.15094	2.02345	0.666508	0.109625	0.679547
17306	ebv-miR-BART12	0.261372	0.00150963	0.00680134	184	220	290	227.5	74	65.5	36.5	76	93	77.5	72	120	57.5	16.5	12.5	3.5	15	23	89.8333	21.3333	0.383663	0.353808	0.469667	0.280146	0.0889488	0.0626566	0.0157835	0.075	0.108491	0.40238	0.105171	0.149497	0.867276
10955	hsa-miR-148a-3p	0.189816	0.00199597	0.00807414	142.5	191.5	225.5	148	62.5	55	38	65	89.5	31	38	69	-15	3.5	4	5.5	7	20	46	4.16667	0.153465	0.186732	0.270059	N/A	0.0188679	0.0200501	0.0248027	0.035	0.0943396	0.203419	0.0386121	0.295258	0.823447
42624	kshv-miR-K12-10b	0.359003	0.00803407	0.0203794	237	289	369.5	300	94.5	76	42.5	102	137	125	141.5	205	125.5	37.5	24	10.5	44	67.5	157.167	51.5	0.618812	0.695332	0.802348	0.611449	0.202156	0.120301	0.0473506	0.22	0.318396	0.705497	0.253276	0.130673	0.782389
42617	hsa-miR-541-5p	0.237907	0.00971439	0.0233868	134.5	176	237.5	185.5	66.5	56	37	65.5	77.5	16.5	34	70.5	12	10	5	5	8.5	10	40.3333	8.41667	0.0816832	0.167076	0.27593	0.0584653	0.0539084	0.0250627	0.0225479	0.0425	0.0471698	0.174896	0.041609	0.556667	0.357156
46675	hsa-miR-1181	0.240774	0.000424094	0.00334133	154.5	177	223	189.5	68	58	37	66	86.5	41	30.5	64.5	15.5	11.5	5.5	3.5	7.5	15.5	45.3333	9.83333	0.20297	0.149877	0.252446	0.0755177	0.0619946	0.0275689	0.0157835	0.0375	0.0731132	0.201765	0.0485797	0.254233	0.516452
17444	hsa-miR-632	0.271304	0.00203386	0.00817963	148.5	180.5	229.5	193	72.5	58	42	66	88.5	39	29.5	71.5	17.5	15.5	3	8	7.5	16.5	46.6667	11.3333	0.193069	0.144963	0.279843	0.0852619	0.083558	0.0150376	0.0360767	0.0375	0.0778302	0.205959	0.0558774	0.3319	0.537443
11011	hsa-miR-211-5p	0.340608	0.00346897	0.0114205	160	202	249	208.5	71	63	41.5	74.5	94.5	43	59.5	77	42.5	13	10.5	8	15.5	22.5	59.8333	18.6667	0.212871	0.292383	0.30137	0.207065	0.0700809	0.0526316	0.0360767	0.0775	0.106132	0.268875	0.091581	0.181156	0.669675
46880	hsa-miR-1183	0.199866	0.00441601	0.0136279	150.5	164	232.5	169.5	61	58.5	39.5	67.5	79.5	28	18.5	61.5	2	3.5	7	6.5	10.5	9	36	6.41667	0.138614	0.0909091	0.240705	0.00974421	0.0188679	0.0350877	0.0293123	0.0525	0.0424528	0.156742	0.0313275	0.488224	0.496844
11165	hsa-miR-520a-3p	0.232056	0.000879608	0.00492803	160.5	214.5	235	199.5	68	59	36.5	69.5	80	45	66.5	67	34.5	9	7	4	11.5	10.5	59.5	12.75	0.222772	0.326781	0.262231	0.168088	0.0485175	0.0350877	0.0180383	0.0575	0.0495283	0.270595	0.0627933	0.194041	0.850633
46345	hsa-miR-1207-3p	0.308392	0.010387	0.0245301	205.5	285	348	281.5	86.5	68.5	41	78.5	114	91	137	185.5	112	30	17	9	20.5	43.5	137.833	38.6667	0.450495	0.673219	0.726027	0.545676	0.161725	0.085213	0.0405862	0.1025	0.205189	0.61658	0.190148	0.237175	0.965424
146131	hsa-miR-2117	0.178391	0.000912546	0.00501395	147	188	251	190.5	67	57	34	67	80	35	38	82	15.5	8.5	5.5	1	8	10.5	51.6667	8.16667	0.173267	0.186732	0.320939	0.0755177	0.0458221	0.0275689	0.00450958	0.04	0.0495283	0.22698	0.0404911	0.359722	0.584312
145798	hsa-miR-142-5p	0.468426	0.0192642	0.0388678	292.5	276	404.5	220.5	167.5	92.5	100	107.5	210	181	116	233	46	110	42	67.5	48.5	138.5	176.667	75.4167	0.89604	0.570025	0.911937	0.224117	0.592992	0.210526	0.304397	0.2425	0.653302	0.792667	0.371306	0.243454	0.534922
146137	hsa-miR-133a-3p	0.322238	0.0066752	0.018179	147	215.5	243	205.5	69	60.5	37	71	93	31.5	63	71	35	12	9	4.5	14	23	55.1667	16.25	0.155941	0.309582	0.277886	0.170524	0.06469	0.0451128	0.0202931	0.07	0.108491	0.247803	0.0798517	0.32735	0.66556
147669	hsa-miR-548w	0.24883	0.00826631	0.0207215	107.5	174.5	201	160.5	69	54	42.5	62.5	73.5	-9.5	19.5	36.5	-7.5	11.5	1.5	10	3	4	15.5	3.75	N/A	0.0958231	0.142857	N/A	0.0619946	0.0075188	0.0450958	0.015	0.0188679	0.11934	0.0296954	0.278683	0.772588
147651	hsa-miR-3123	0.177643	0.00459823	0.013973	142	183.5	251	193	60.5	57.5	36	66	80.5	26	35.5	84	16	2	6.5	3	8.5	10	48.5	7.66667	0.128713	0.174447	0.328767	0.0779537	0.0107817	0.0325815	0.0135287	0.0425	0.0471698	0.210642	0.0374192	0.497638	0.661947
147543	hsa-miR-3167	0.173634	0.00486938	0.0144432	136.5	185	224	184	59.5	52	34	62	80.5	16	33	56.5	14.5	2	0.5	1	5	10	35.1667	5.5	0.0792079	0.162162	0.221135	0.0706456	0.0107817	0.00250627	0.00450958	0.025	0.0471698	0.154168	0.0267688	0.462484	1.01405
147556	hsa-miR-4254	0.244837	0.0181253	0.0371045	133.5	179	232	197.5	64.5	55.5	34	61	78	23.5	25	59.5	28	6	0.5	1	4	7.5	36	7.83333	0.116337	0.12285	0.232877	0.136419	0.032345	0.00250627	0.00450958	0.02	0.0353774	0.157354	0.0385262	0.416164	1.29412
147975	hsa-miR-487a-5p	0.283438	0.00185959	0.00771291	173.5	211.5	283	208.5	73.5	70	38.5	73.5	97	51.5	66.5	118	38.5	17	15.5	5.5	16.5	27	78.6667	20	0.25495	0.326781	0.46184	0.187576	0.0916442	0.0776942	0.0248027	0.0825	0.127358	0.347857	0.098596	0.30197	0.554308
147610	hsa-miR-3186-5p	0.254005	0.000863955	0.00492803	142	176.5	211.5	179	73	55.5	36	59	85.5	28.5	30.5	46	12	15.5	3.5	3	0.5	13.5	35	8	0.141089	0.149877	0.180039	0.0584653	0.083558	0.0175439	0.0135287	0.0025	0.0636792	0.157002	0.0398792	0.13012	0.824846
148106	hsa-miR-3678-3p	0.24161	0.00686309	0.0184953	125	172.5	203	182	66	57.5	39.5	60.5	77	11	34	36	9	9	4	6	1	6.5	27	5.91667	0.0544554	0.167076	0.1409	0.043849	0.0485175	0.0200501	0.0270575	0.005	0.0306604	0.120811	0.0291891	0.487845	0.544679
148554	hsa-miR-3917	0.295781	0.00638588	0.0176248	148	183.5	246.5	202	65.5	58.5	39.5	66.5	85.5	33	36	68.5	32	4.5	6.5	6.5	8	16.5	45.8333	12.3333	0.163366	0.176904	0.268102	0.155907	0.0242588	0.0325815	0.0293123	0.04	0.0778302	0.202791	0.0599817	0.280903	0.846397
148685	hsa-miR-202-3p	0.239435	0.000572744	0.00391104	137	163.5	201	185.5	62.5	51.5	34.5	61	77	21.5	17.5	31	10	4	-1	1.5	3.5	6.5	23.3333	4.08333	0.106436	0.0859951	0.121331	0.0487211	0.0215633	N/A	0.00676437	0.0175	0.0306604	0.104587	0.0250418	0.169621	0.629919
148684	hsa-miR-628-3p	0.275543	0.0119675	0.0271848	135.5	175	222	174	60.5	59	46	65	80	13	29	54.5	3	4.5	7	13	8	12.5	32.1667	8	0.0643564	0.142506	0.213307	0.0146163	0.0242588	0.0350877	0.0586246	0.04	0.0589623	0.140057	0.0385916	0.531968	0.465095
148349	hsa-miR-3938	0.323041	0.0188536	0.0381946	151	174	216	205.5	68	55.5	35	68	79	39.5	22	53.5	32.5	10.5	4	2	9	9	38.3333	11.1667	0.195545	0.108108	0.209393	0.158343	0.0566038	0.0200501	0.00901917	0.045	0.0424528	0.171015	0.0552449	0.321126	0.967196
148052	hsa-miR-374c-3p	0.238887	0.00056795	0.00390613	160.5	200	248	193	70.5	62.5	35.5	65.5	85	42.5	54.5	84.5	28.5	14	10.5	2.5	7.5	15	60.5	13	0.210396	0.267813	0.330724	0.138855	0.0754717	0.0526316	0.011274	0.0375	0.0707547	0.269644	0.0644145	0.223201	0.672802
168724	hsa-miR-4529-3p	0.358817	0.0249167	0.0472023	135	161.5	220	167.5	70	62.5	46	61.5	79.5	20.5	15	51	5	14	11	13	4	7.5	28.8333	9.08333	0.101485	0.0737101	0.199609	0.0243605	0.0754717	0.0551378	0.0586246	0.02	0.0353774	0.124935	0.0448287	0.529428	0.48467
168912	hsa-miR-4446-3p	0.282161	0.00139049	0.00648024	140	182.5	213	189	66	56	35	66	80	22	30	45.5	18	8	5.5	2	8	8	32.5	8.25	0.108911	0.14742	0.178082	0.0876979	0.0431267	0.0275689	0.00901917	0.04	0.0377358	0.144804	0.0408581	0.239356	0.638221
168733	hsa-miR-5583-3p	0.204163	0.00708888	0.0187725	142	168	232.5	198	57.5	56	33.5	60.5	78.5	31.5	19	56.5	21.5	0.5	3.5	1	4.5	8.5	35.6667	6.58333	0.155941	0.0933661	0.221135	0.10475	0.00269542	0.0175439	0.00450958	0.0225	0.0400943	0.156814	0.0320156	0.407419	1.19118
169196	hsa-miR-5705	0.372882	0.00901488	0.0220776	143.5	165.5	201.5	190.5	66.5	57.5	42	62	80	30	13	28	13.5	9	4	8.5	5	9	23.6667	8.16667	0.148515	0.0638821	0.109589	0.0657734	0.0485175	0.0200501	0.0383315	0.025	0.0424528	0.107329	0.0400209	0.394691	0.413398
169224	hsa-miR-4440	0.412403	0.00427738	0.0133383	140	172.5	221.5	184	74	63	48	70.5	78.5	26	24.5	55.5	13	15.5	11	15	14.5	9	35.3333	13	0.128713	0.120393	0.217221	0.0633374	0.083558	0.0551378	0.0676437	0.0725	0.0424528	0.155442	0.064105	0.345231	0.221845
169085	hsa-miR-5007-5p	0.281014	0.0419858	0.0724833	120	170.5	208.5	186.5	63	52	34	60.5	76	10	22.5	50	19.5	7.5	1	1.5	3	8	27.5	6.75	0.049505	0.110565	0.195695	0.0950061	0.0404313	0.00501253	0.00676437	0.015	0.0377358	0.118588	0.033325	0.619154	1.01471
46380	hsa-miR-1255a	0.64554	0.0117503	0.0268141	254	263	363	221.5	148	165.5	152.5	147.5	157	145.5	122.5	204	55.5	90.5	114.5	119.5	88	90.5	157.333	93.0833	0.720297	0.601966	0.798434	0.270402	0.487871	0.573935	0.538895	0.44	0.426887	0.706899	0.456332	0.139931	0.234684
11073	hsa-miR-34b-5p	0.168857	0.000863422	0.00492803	124.5	180.5	199.5	181	60.5	55	33	60.5	72.5	18	36.5	41.5	12.5	3	5.5	1	3.5	4	32	4.91667	0.0891089	0.179361	0.162427	0.0609013	0.0161725	0.0275689	0.00450958	0.0175	0.0188679	0.143632	0.0242534	0.33399	0.800312
11139	hsa-miR-507	0.177288	0.00100937	0.00539661	159.5	235	231	202.5	65	57	34.5	64.5	87	46.5	91	79.5	29.5	7	6.5	2.5	9	17	72.3333	11.9167	0.230198	0.447174	0.311155	0.143727	0.0377358	0.0325815	0.011274	0.045	0.0801887	0.329509	0.0584179	0.332757	0.811963
17935	hsa-miR-101-5p	0.117101	0.00121591	0.00603495	128.5	195	192.5	167	61	54	33	54.5	79.5	19.5	38.5	36	-4	3	2	0.5	2	9.5	31.3333	2.16667	0.0965347	0.189189	0.1409	N/A	0.0161725	0.0100251	0.00225479	0.01	0.0448113	0.142208	0.0166527	0.325868	0.990656
11041	hsa-miR-29c-3p	0.447429	0.00513808	0.0149253	223	287.5	299	203	146	71	85.5	109	137	108.5	134	142	40	87.5	17.5	52.5	52.5	66.5	128.167	52.75	0.537129	0.658477	0.555773	0.194884	0.471698	0.0877193	0.236753	0.2625	0.313679	0.583793	0.261206	0.111934	0.490741
11043	hsa-miR-302b-3p	0.148096	0.00709169	0.0187725	138	204.5	212.5	172.5	63.5	55	34	63	79.5	21	49	53	-2.5	4	1.5	0	7.5	9	41	3.25	0.10396	0.240786	0.207436	N/A	0.0215633	0.0075188	N/A	0.0375	0.0424528	0.184061	0.0272587	0.387617	0.583075
46249	hsa-miR-449b-5p	0.129596	0.0308	0.0560348	121	147.5	196	154	60	52.5	32	53	69.5	18.5	-1	43.5	-14	4	3.5	0	-2	2.5	20.3333	-1	0.0915842	N/A	0.170254	N/A	0.0215633	0.0175439	N/A	N/A	0.0117925	0.130919	0.0169666	0.424905	0.28945
42630	hsa-miR-140-3p	0.45889	0.0149162	0.0319803	174.5	208.5	224	177.5	100.5	64.5	58.5	107	99.5	62.5	63.5	76.5	8	43.5	13	25.5	50	30	67.5	28.3333	0.309406	0.312039	0.299413	0.0389769	0.234501	0.0651629	0.114994	0.25	0.141509	0.306953	0.140857	0.0217007	0.614495
46368	hsa-miR-1282	0.271543	0.0036716	0.0119498	167.5	230	250.5	213	79	60	34.5	69.5	87.5	51	79	95.5	51	20.5	8	2	13	16.5	75.1667	18.5	0.252475	0.388206	0.373777	0.248477	0.110512	0.0401003	0.00901917	0.065	0.0778302	0.338153	0.0918232	0.220459	0.915539
9938	hsa-let-7i-5p	0.284517	0.0021463	0.00849958	196	204.5	267	224.5	81	62.5	39	70	101.5	86.5	56	113.5	48.5	22	11.5	6	12.5	32	85.3333	22.0833	0.428218	0.275184	0.444227	0.236297	0.118598	0.0576441	0.0270575	0.0625	0.150943	0.382543	0.10884	0.243945	0.706565
27720	hsa-miR-15a-5p	0.220719	4.37416e-05	0.00109464	753	662	868	264	270	100.5	107.5	183.5	257.5	646.5	507	702	97.5	211	49.5	75	127.5	188.5	618.5	124.833	3.2005	2.4914	2.74755	0.47503	1.13747	0.24812	0.338219	0.6375	0.889151	2.81315	0.620914	0.12764	0.54816
4610	hsa-miR-126-3p	0.231864	0.000613978	0.00409044	343	366	411	195.5	109	94	43.5	80.5	210	233	214	239	30	49	43.5	10	24.5	140	228.667	49.5	1.15347	1.0516	0.935421	0.146163	0.264151	0.218045	0.0450958	0.1225	0.660377	1.04683	0.242722	0.10422	0.899501
42870	hsa-miR-616-3p	0.312093	0.00230435	0.00887459	136	184.5	209	190.5	70	57.5	38.5	62.5	78	25.5	45.5	47.5	22	14.5	8	6	6	11	39.5	11.25	0.126238	0.223587	0.18591	0.107186	0.0781671	0.0401003	0.0270575	0.03	0.0518868	0.178578	0.055733	0.274878	0.561373
21498	hsa-miR-654-3p	0.275873	0.000101778	0.00166536	140	200.5	206	180	68.5	59	37	67	80.5	30	45	51.5	12	13	8.5	5	12.5	12.5	42.1667	10.5833	0.148515	0.22113	0.201566	0.0584653	0.0700809	0.0426065	0.0225479	0.0625	0.0589623	0.190404	0.0525271	0.197331	0.327697
17402	ebv-miR-BART2-5p	0.352562	0.0143621	0.0309931	136.5	180	214	193	69.5	58.5	40	63	77.5	22.5	32	56.5	28.5	12.5	7	7	6	9	37	11.6667	0.111386	0.157248	0.221135	0.138855	0.0673854	0.0350877	0.0315671	0.03	0.0424528	0.163256	0.057558	0.337632	0.731922
42476	hsa-miR-374b-3p	0.316824	0.00488387	0.0144505	133.5	191.5	207	194	71	59.5	36.5	65	84	26	45.5	56.5	27.5	13	9	3.5	6	14.5	42.6667	12.25	0.128713	0.223587	0.221135	0.133983	0.0700809	0.0451128	0.0157835	0.03	0.0683962	0.191145	0.0605594	0.282936	0.689609
46221	hsa-miR-519d-3p	0.176795	0.00302776	0.0104845	147	221.5	273.5	186	64	63	38.5	72.5	82	34.5	62.5	120.5	17.5	5.5	11	5.5	14.5	14.5	72.5	11.4167	0.170792	0.307125	0.471624	0.0852619	0.0296496	0.0551378	0.0248027	0.0725	0.0683962	0.316514	0.055958	0.475921	0.434112
13148	hsa-miR-195-5p	0.0313509	0.00305244	0.0105454	176	200	220	139.5	55.5	49.5	34	56	70	67	42	58.5	-31	-2.5	-2	0.5	2	2.5	55.8333	-5.08333	0.331683	0.206388	0.228963	N/A	N/A	N/A	0.00225479	0.01	0.0117925	0.255678	0.00801575	0.2612	0.632379
46361	hsa-miR-1278	0.0544257	0.0485779	0.0819168	128	189.5	191.5	172	59	51	33.5	56	72	18	42.5	42.5	-2.5	0.5	-0.5	0	-1	3	34.3333	-0.0833333	0.0891089	0.208845	0.166341	N/A	0.00269542	N/A	N/A	N/A	0.0141509	0.154765	0.00842318	0.392219	0.961665
146114	hsa-miR-1538	0.37259	0.00326474	0.0109858	140.5	199.5	232.5	183	78	64.5	48	75	87.5	32.5	47	85.5	22.5	18.5	13.5	15	20	20.5	55	18.3333	0.160891	0.230958	0.334638	0.109622	0.0997305	0.0676692	0.0676437	0.1	0.0966981	0.242162	0.0902273	0.360971	0.199665
146110	hsa-miR-3164	0.137516	0.00169621	0.00732076	142	194	211	171	66	57	37	61	67.5	28.5	49.5	63.5	-4	7.5	5.5	4	6	0	47.1667	3.16667	0.141089	0.243243	0.248532	N/A	0.0404313	0.0275689	0.0180383	0.03	N/A	0.210955	0.0290096	0.287091	0.317111
145820	hsa-let-7c-5p	0.253324	0.00179795	0.00755488	193	250.5	318	243	81	62.5	35.5	72.5	95	87	106	154	74	23	11.5	3	19	29	115.667	26.5833	0.430693	0.520885	0.60274	0.360536	0.123989	0.0576441	0.0135287	0.095	0.136792	0.518106	0.131248	0.166099	0.922172
147978	hsa-miR-3140-3p	0.230361	0.00678515	0.0183629	138.5	167	208	196.5	58	54	34	60.5	78	27	20	50	21	0.5	4	1	5	9	32.3333	6.75	0.133663	0.0982801	0.195695	0.102314	0.00269542	0.0200501	0.00450958	0.025	0.0424528	0.142546	0.032837	0.345931	1.12763
147881	hsa-miR-3115	0.1521	0.000601326	0.00403322	138	205	215.5	196.5	58	55.5	34	62.5	78.5	30.5	57.5	63	18.5	0.5	5	0.5	6.5	11.5	50.3333	7.08333	0.15099	0.282555	0.246575	0.090134	0.00269542	0.0250627	0.00225479	0.0325	0.0542453	0.226707	0.034482	0.299928	0.973087
147771	hsa-miR-4328	0.170282	0.000857889	0.00492803	146.5	206.5	219.5	155	59.5	55	42.5	68	84.5	31	56.5	56	-15	1.5	4	10	10	13	47.8333	3.91667	0.153465	0.277641	0.219178	N/A	0.00808625	0.0200501	0.0450958	0.05	0.0613208	0.216762	0.0369106	0.286597	0.598079
147930	hsa-miR-3144-3p	0.390346	0.0135813	0.0298468	156.5	209.5	224.5	216.5	76	62.5	47.5	67.5	88	39.5	66.5	59	47	16	12.5	14.5	11.5	18.5	55	20	0.195545	0.326781	0.23092	0.228989	0.0862534	0.0626566	0.065389	0.0575	0.0872642	0.251082	0.0980087	0.270437	0.666952
147904	hsa-miR-3148	0.265768	0.0275788	0.0511392	134	199.5	241	156.5	71.5	70	42	66	80.5	18	46.5	89.5	-9	13	18	9	10.5	9	51.3333	8.41667	0.0891089	0.228501	0.350294	N/A	0.0700809	0.0902256	0.0405862	0.0525	0.0424528	0.222635	0.0591691	0.587021	0.353787
147606	hsa-miR-4259	0.497565	0.00215095	0.00850667	167.5	196	241.5	219.5	89.5	74.5	60	86.5	93	63	48.5	91	44	32.5	24.5	27.5	30	24.5	67.5	30.5	0.311881	0.238329	0.356164	0.214373	0.175202	0.122807	0.124014	0.15	0.115566	0.302125	0.150327	0.197006	0.255547
148307	hsa-miR-3612	0.108132	0.0384273	0.0675938	117	158.5	180.5	152.5	53.5	51.5	34.5	56	69.5	9	17	33.5	-12.5	-2.5	0	2	0.5	3.5	19.8333	-1.5	0.0445545	0.0835381	0.131115	N/A	N/A	N/A	0.00901917	0.0025	0.0165094	0.0864027	0.00934287	0.501738	0.75034
148659	hsv2-miR-H21	0.0874143	0.00108253	0.00561632	139	199.5	205.5	180	61	50.5	33	55	73	29.5	53	54.5	5	3.5	-1.5	-0.5	2.5	3.5	45.6667	2.08333	0.14604	0.260442	0.213307	0.0243605	0.0188679	N/A	N/A	0.0125	0.0165094	0.206596	0.0180595	0.2783	0.274392
148273	hsa-miR-3150b-3p	0.295943	0.00490364	0.0144785	170.5	235.5	254	223	74	61	37	66.5	93	58	77.5	91	58	18	10	4.5	10	22.5	75.5	20.5	0.287129	0.380835	0.356164	0.282582	0.097035	0.0501253	0.0202931	0.05	0.106132	0.341376	0.101028	0.142283	0.936073
148118	hsa-miR-676-5p	0.114552	0.0010072	0.00539466	128	176	196	168.5	57.5	50.5	34.5	56.5	75	19.5	25.5	33	-0.5	-1.5	-0.5	1.5	1.5	5.5	26	1	0.0965347	0.125307	0.129159	N/A	N/A	N/A	0.00676437	0.0075	0.0259434	0.117	0.0134026	0.152375	0.810805
148049	hsa-miR-3924	0.322865	0.000640288	0.00420564	492	517.5	517.5	370.5	121	145	88.5	147.5	236.5	382	364	352	201	62	92.5	55.5	92	165	366	111.333	1.89109	1.7887	1.37769	0.979294	0.334232	0.463659	0.250282	0.46	0.778302	1.68583	0.544295	0.161179	0.511902
148413	hsa-miR-3614-3p	0.313119	0.00513855	0.0149253	164.5	234	260.5	221.5	73	61.5	40	69	98.5	47.5	82	86	49	15.5	10	7.5	13	29.5	71.8333	20.75	0.235149	0.402948	0.336595	0.238733	0.083558	0.0501253	0.0338219	0.065	0.139151	0.324897	0.101732	0.260111	0.750215
148482	hsa-miR-874-5p	0.269076	0.00764491	0.0196772	159	261	276	231	83.5	61.5	39	69.5	84	50	116.5	120	61	25.5	12.5	6.5	16.5	18	95.5	23.3333	0.247525	0.572482	0.469667	0.297199	0.137466	0.0626566	0.0293123	0.0825	0.0849057	0.429891	0.115673	0.386353	0.826879
42764	hsa-miR-412-3p	0.159849	0.0043988	0.0136029	127.5	165.5	194	177	63.5	52.5	38.5	57.5	68	17	18	44	2.5	6	3	5.5	1.5	0	26.3333	3.08333	0.0841584	0.0884521	0.172211	0.0121803	0.032345	0.0150376	0.0248027	0.0075	N/A	0.114941	0.0183731	0.431913	0.547161
168636	hsa-miR-122-5p	0.252003	0.000337241	0.00303566	164	230.5	252.5	196	72.5	57	36.5	86	84	57	77	89	32	15.5	7	4	29.5	14.5	74.3333	17.0833	0.282178	0.378378	0.348337	0.155907	0.083558	0.0350877	0.0180383	0.1475	0.0683962	0.336298	0.0847479	0.14635	0.671373
168687	hsa-miR-29a-3p	0.401966	0.00276166	0.00989676	307.5	320	375.5	190.5	179	93.5	125	138	146.5	195.5	168.5	221.5	19	120.5	42	92.5	82	76.5	195.167	72.0833	0.967822	0.82801	0.866928	0.09257	0.649596	0.210526	0.417136	0.41	0.360849	0.887586	0.35678	0.0812981	0.536846
168818	hsa-miR-4774-5p	0.26756	0.00141961	0.00654428	137.5	183	205	186	65	54	42	56.5	81.5	26	29	49	19	7.5	2.5	9.5	1.5	11	34.6667	8.5	0.128713	0.142506	0.191781	0.09257	0.0404313	0.0125313	0.042841	0.0075	0.0518868	0.154333	0.0412934	0.214832	0.743575
169047	hsa-miR-4665-3p	0.246572	0.00448439	0.013796	133	204	221.5	177	68.5	58.5	42.5	74.5	73	19	51	54.5	4.5	10.5	8.5	9	17.5	5.5	41.5	9.25	0.0940594	0.250614	0.213307	0.0219245	0.0566038	0.0426065	0.0405862	0.0875	0.0259434	0.185994	0.0458607	0.439657	0.521257
169324	hsa-miR-4642	0.340483	0.0195488	0.03919	142	189	184.5	165.5	70.5	56	43	64.5	79	26	43	20.5	-3.5	11.5	5.5	10	8.5	13	29.8333	7.5	0.128713	0.211302	0.0802348	N/A	0.0619946	0.0275689	0.0450958	0.0425	0.0613208	0.140083	0.047696	0.473071	0.301821
169216	hsa-miR-4701-3p	0.312922	0.00645	0.0177334	147.5	186.5	234	205.5	68	55	38.5	64.5	87.5	40.5	37	69.5	36	11.5	4	5.5	8	18.5	49	13.9167	0.200495	0.181818	0.272016	0.175396	0.0619946	0.0200501	0.0248027	0.04	0.0872642	0.21811	0.0682512	0.218279	0.851564
169123	hsa-miR-3184-3p	0.55469	0.00472952	0.0141981	158	211.5	235	207	85.5	87.5	62.5	74	100	44.5	60.5	74.5	43	27	36	29.5	18	29.5	59.8333	30.5	0.220297	0.297297	0.291585	0.209501	0.145553	0.180451	0.133033	0.09	0.139151	0.269726	0.149615	0.159059	0.275453
169369	hsa-miR-4490	0.571204	0.00012063	0.00185173	165.5	201.5	215	200.5	89.5	75	58	79	100	51	48.5	57.5	29	31.5	26.5	25.5	23	30.5	52.3333	27.6667	0.252475	0.238329	0.225049	0.141291	0.169811	0.132832	0.114994	0.115	0.143868	0.238618	0.136299	0.0574787	0.151246
169035	hsa-miR-4658	0.59345	0.0118309	0.0269568	238	246.5	296	228.5	118.5	142	100.5	97.5	137	128.5	85.5	132.5	54	58	90	67	42	70	115.5	63.5	0.636139	0.420147	0.518591	0.263094	0.312668	0.451128	0.302142	0.21	0.330189	0.524959	0.311537	0.20599	0.259106
169404	hsa-miR-3663-5p	0.263476	0.0108904	0.0254566	133.5	171	201.5	188.5	65	56	35.5	57.5	71	22	26.5	54	25	8	4.5	3	3.5	4	34.1667	8	0.108911	0.130221	0.21135	0.121803	0.0431267	0.0225564	0.0135287	0.0175	0.0188679	0.150161	0.0395637	0.359963	1.05179
11044	hsa-miR-302c-3p	0.20318	0.000245126	0.00259055	173.5	226.5	317	213.5	79	63.5	36.5	72	85	60	78	83	37	7	9.5	2	14.5	13	73.6667	13.8333	0.29703	0.383292	0.324853	0.180268	0.0377358	0.047619	0.00901917	0.0725	0.0613208	0.335058	0.0680771	0.131403	0.868504
19582	hsa-miR-106b-5p	0.296255	0.00412291	0.0129926	331	300.5	351	226	140	68	57.5	106	133.5	216	150.5	129.5	54	76	15	23	47	60.5	165.333	45.9167	1.06931	0.739558	0.506849	0.263094	0.409704	0.075188	0.10372	0.235	0.285377	0.771905	0.228681	0.366134	0.540486
13147	hsa-miR-96-5p	0.267775	0.000905463	0.00500663	177	219	278	197	73	62	36	72.5	93	62	72.5	56.5	31	13	9.5	2	17	23.5	63.6667	16	0.306931	0.356265	0.221135	0.151035	0.0700809	0.047619	0.00901917	0.085	0.110849	0.294777	0.0789339	0.231972	0.625821
46690	hsa-miR-1238-3p	0.223344	0.00221609	0.0086431	167.5	196	239	204.5	68.5	59	37	64.5	81.5	46.5	48	75.5	39	8.5	4.5	2.5	7.5	7	56.6667	11.5	0.230198	0.235872	0.295499	0.190012	0.0458221	0.0225564	0.011274	0.0375	0.0330189	0.253856	0.0566972	0.142502	1.17125
46806	hsa-miR-1227-3p	0.30092	0.00665894	0.0181596	163	235.5	252.5	224	77	66	42.5	76.5	91	41.5	86	80	46.5	15	11.5	7.5	17	17.5	69.1667	19.1667	0.205446	0.422604	0.313112	0.226553	0.0808625	0.0576441	0.0338219	0.085	0.0825472	0.313721	0.0944048	0.346107	0.716824
27229	hsa-miR-511-5p	0.147343	0.0356392	0.0633633	134.5	179.5	232.5	184	67.5	52.5	35	60.5	72	18.5	20.5	51.5	6.5	3.5	-1.5	0	1.5	-1.5	30.1667	1.41667	0.0915842	0.100737	0.201566	0.0316687	0.0188679	N/A	N/A	0.0075	N/A	0.131296	0.0193455	0.464809	0.625024
17752	hsa-let-7f-5p	0.188113	0.000325456	0.00299617	184	220	244	213.5	68.5	62.5	36.5	65.5	91	64.5	67	72.5	35.5	2	8	1	7.5	18	68	12	0.319307	0.329238	0.283757	0.17296	0.0107817	0.0401003	0.00450958	0.0375	0.0849057	0.310768	0.0584595	0.0769475	1.07563
29490	hsa-miR-7-5p	0.417307	0.000617775	0.00410302	195.5	208.5	304	236	94.5	85	54.5	84.5	103	82	58	85.5	43.5	24	31	19	25	31.5	75.1667	29	0.405941	0.285012	0.334638	0.211937	0.12938	0.155388	0.0856821	0.125	0.148585	0.341864	0.142662	0.177811	0.292914
17280	hsa-miR-15b-5p	0.18258	0.000132646	0.00193983	839	617.5	1020	233.5	184.5	103.5	100.5	176.5	328.5	726.5	470	813	64.5	123.5	51	66	116.5	255	669.833	112.75	3.59653	2.30958	3.182	0.314251	0.665768	0.255639	0.297632	0.5825	1.20283	3.02937	0.553103	0.216847	0.650121
10967	hsa-miR-16-5p	0.0997546	3.51521e-05	0.00101634	2219.5	1523	2457	233.5	333	120.5	130	172	528	2104.5	1363	2287	53	273	67	94.5	112.5	455	1918.17	175.833	10.4183	6.69779	8.95108	0.258222	1.4717	0.33584	0.426156	0.5625	2.14623	8.68906	0.866774	0.215679	0.884957
17613	hsa-miR-645	0.183574	0.00453972	0.0138802	144.5	168	206	186	61.5	57.5	38	61.5	71	28	12	31	9	1	4	3.5	2.5	-2.5	23.6667	2.91667	0.138614	0.0589681	0.121331	0.043849	0.00539084	0.0200501	0.0157835	0.0125	N/A	0.106304	0.0195147	0.394107	0.749213
46440	hsa-miR-1287-5p	0.311989	0.00673749	0.0182774	172.5	237.5	257	236.5	78	67	42	71	90.5	52	64.5	89	56	15	12.5	7	10	16.5	68.5	19.5	0.257426	0.316953	0.348337	0.272838	0.0808625	0.0626566	0.0315671	0.05	0.0778302	0.307572	0.0959591	0.15013	0.922846
13178	hsa-miR-18a-3p	0.130116	7.87344e-05	0.00144793	135.5	172.5	199.5	170.5	64.5	54.5	38	63.5	77.5	19.5	19	30	-4	1	0	2.5	4.5	3	22.8333	1.16667	0.0965347	0.0933661	0.117417	N/A	0.00539084	N/A	0.011274	0.0225	0.0141509	0.102439	0.0133289	0.127563	0.534066
46406	hsa-miR-500a-3p	0.238712	0.000385577	0.00321282	144.5	185	237	183	70	57	39.5	69.5	86	31	35	33.5	15.5	1	2.5	4.5	10	11.5	33.1667	7.5	0.153465	0.17199	0.131115	0.0755177	0.00539084	0.0125313	0.0202931	0.05	0.0542453	0.15219	0.0363297	0.134484	0.761252
146044	hsa-miR-2115-5p	0.127153	0.00229039	0.00884666	137	194	196.5	178.5	59	56.5	38	63.5	78	26.5	47.5	-2.5	7	-3	2.5	4	6	4.5	23.8333	3.5	0.131188	0.233415	N/A	0.0341048	N/A	0.0125313	0.0180383	0.03	0.0212264	0.182302	0.0231802	0.396516	0.379482
145986	hsa-miR-2052	0.15043	0.000556169	0.00386813	139.5	191.5	219.5	178	66.5	53.5	35	67.5	82	21.5	37	44	3	3.5	-0.5	1	7	9	34.1667	3.83333	0.106436	0.181818	0.172211	0.0146163	0.0188679	N/A	0.00450958	0.035	0.0424528	0.153488	0.0230893	0.267323	0.668024
17820	hsa-miRPlus-C1066	0.413656	0.0126288	0.0281823	156.5	185	230	202.5	71.5	66	43.5	72	88.5	38	23	40.5	27.5	5	12	8	10	15.5	33.8333	13	0.188119	0.113022	0.158513	0.133983	0.0269542	0.0601504	0.0360767	0.05	0.0731132	0.153218	0.0633796	0.246886	0.604577
146069	hsa-miR-1915-5p	0.168421	2.83368e-05	0.000941944	153	185.5	213.5	184.5	64.5	59	39.5	67.5	79	37	40	-0.5	11	0	4.5	4.5	7.5	5.5	25.5	5.5	0.183168	0.19656	N/A	0.0535932	N/A	0.0225564	0.0202931	0.0375	0.0259434	0.189864	0.0319772	0.049875	0.430896
145946	hsa-miR-449a	0.125633	0.000558528	0.00386813	138.5	175.5	241	170	62	53	34.5	64	77.5	18.5	28	48.5	5	2	0.5	0.5	6	7.5	31.6667	3.58333	0.0915842	0.137592	0.189824	0.0243605	0.0107817	0.00250627	0.00225479	0.03	0.0353774	0.139667	0.0175468	0.351929	0.816087
145757	hsa-miR-33a-3p	0.110296	0.000106152	0.00170551	135.5	191.5	197.5	152	63	57	37	61.5	77.5	21	32.5	37.5	-17	2.5	3	2.5	1	6.5	30.3333	-0.25	0.10396	0.159705	0.146771	N/A	0.0134771	0.0150376	0.011274	0.005	0.0306604	0.136812	0.0150898	0.213258	0.629923
145708	hsa-miR-324-3p	0.318739	0.00181126	0.00759709	175.5	222.5	287.5	224.5	80.5	69	43.5	75.5	93	61	60.5	111	47	21	16	9	17.5	23	77.5	22.25	0.30198	0.297297	0.434442	0.228989	0.113208	0.0802005	0.0405862	0.0875	0.108491	0.344573	0.109829	0.225972	0.581347
147798	hsa-miR-3141	0.599703	0.0209304	0.041306	152.5	194.5	262.5	212.5	79.5	73	59	82	93	36.5	35.5	52.5	38	11.5	19.5	23.5	24.5	21	41.5	23	0.180693	0.174447	0.205479	0.18514	0.0619946	0.0977444	0.105975	0.1225	0.0990566	0.186873	0.112068	0.0878312	0.365026
145670	hsa-miR-18b-5p	0.154014	0.000224173	0.00247413	138	192.5	206	176.5	65	54.5	34.5	62	76.5	22.5	38.5	44.5	12	5.5	2	1	4	5	35.1667	4.91667	0.111386	0.189189	0.174168	0.0584653	0.0296496	0.0100251	0.00450958	0.02	0.0235849	0.158248	0.0243724	0.26081	0.780712
148033	hsa-miR-3065-5p	0.131427	0.0182228	0.0372205	126	176.5	203.5	172.5	62	53.5	36	59.5	70	5.5	24	35	6	2	2	1.5	1	-2	21.5	1.75	0.0272277	0.117936	0.136986	0.0292326	0.0107817	0.0100251	0.00676437	0.005	N/A	0.09405	0.0123608	0.623588	0.786564
148262	hsa-miR-3680-3p	0.170692	9.93289e-05	0.00164334	149	196.5	226.5	195.5	69	56.5	37	64	81	33	31.5	33.5	14	2	2	1.5	3.5	8.5	32.6667	5.25	0.163366	0.154791	0.131115	0.0682095	0.0107817	0.0100251	0.00676437	0.0175	0.0400943	0.149758	0.0255625	0.111542	0.943461
148154	hsa-miR-3922-3p	0.246884	0.0087397	0.0216349	157	202.5	226	201	73	59	39	66.5	82	34	51	22.5	20	5	5	3.5	9	8.5	35.8333	8.5	0.168317	0.250614	0.0880626	0.0974421	0.0269542	0.0250627	0.0157835	0.045	0.0400943	0.168998	0.0417228	0.480941	0.701771
147576	hsv1-miR-H1-3p	0.377134	0.0069131	0.0184953	192.5	269	297.5	243.5	88.5	75	47	93.5	116	73	113	108.5	73.5	22.5	22	11.5	33	43.5	98.1667	34.3333	0.361386	0.555283	0.424658	0.3581	0.121294	0.110276	0.0518602	0.165	0.205189	0.447109	0.16862	0.221151	0.630587
147268	hsa-miR-3940-3p	0.228018	0.0236793	0.0453484	132.5	181	224	185	68	55	36	58.5	79.5	17.5	35.5	21.5	21.5	1	1	1.5	0.5	7	24.8333	5.41667	0.0866337	0.174447	0.0841487	0.10475	0.00539084	0.00501253	0.00676437	0.0025	0.0330189	0.115077	0.0262395	0.446933	1.52804
146157	hsv1-miR-H4-5p	0.0667274	0.00083034	0.00485123	130	179	201.5	166	57	54	36	61	73.5	17.5	20	36	-2.5	-2	0.5	1.5	3	1	24.5	0.25	0.0866337	0.0982801	0.1409	N/A	N/A	0.00250627	0.00676437	0.015	0.00471698	0.108605	0.00724691	0.263051	0.752509
146014	bkv-miR-B1-3p/jcv-miR-J1-3p	0.100067	0.00166374	0.00723303	138	194	246	164.5	65	55.5	36.5	65.5	81.5	29.5	45.5	82.5	-6	4.5	1	2.5	6.5	9	52.5	2.91667	0.14604	0.223587	0.322896	N/A	0.0242588	0.00501253	0.011274	0.0325	0.0424528	0.230841	0.0230996	0.384036	0.660538
168629	hsa-miR-5087	0.257625	0.0029068	0.0102098	181	278.5	298.5	222	80	68	38.5	78.5	102	65.5	127.5	110.5	55.5	20	14	5	21	29	101.167	24.0833	0.324257	0.626536	0.432485	0.270402	0.107817	0.0701754	0.0225479	0.105	0.136792	0.461093	0.118789	0.332159	0.706803
169342	hsa-miR-5090	0.34719	0.00324009	0.0109313	157	190.5	250.5	196.5	72.5	62	36.5	70	93	40	44.5	54.5	32.5	10.5	8.5	2.5	12.5	22.5	46.3333	14.8333	0.19802	0.218673	0.213307	0.158343	0.0566038	0.0426065	0.011274	0.0625	0.106132	0.21	0.07291	0.051031	0.712526
17539	ebv-miR-BART3-5p	0.155688	0.00862368	0.0213833	141	182	217.5	182	58	50	34	56.5	75	25	22.5	46.5	8	0	-4.5	0.5	-1.5	5	31.3333	1.25	0.123762	0.110565	0.181996	0.0389769	N/A	N/A	0.00225479	N/A	0.0235849	0.138775	0.0216055	0.273884	0.853526
42786	hsa-miR-188-3p	0.0333887	0.0257133	0.0483729	135.5	158	197	163.5	56.5	55	34	57	72.5	15.5	8	38.5	-14.5	-3	0.5	1	0.5	0.5	20.6667	-2.5	0.0767327	0.039312	0.150685	N/A	N/A	0.00250627	0.00450958	0.0025	0.00235849	0.0889099	0.00296858	0.637457	0.34683
42866	hsa-miR-451a	0.0675549	5.22222e-05	0.00119555	55500.5	32088.5	54986.5	1364.5	4932	1776	1200	2608	6132	55386	31940	54829	1172.5	4874	1721.5	1167	2552	6064.5	47385	2925.25	274.188	156.953	214.595	5.71255	26.2749	8.62907	5.26268	12.76	28.6061	215.245	14.5409	0.272341	0.713148
46335	hsa-miR-548m	0.168464	4.12174e-05	0.00105315	173	213.5	279	200.5	70	65	38	65	84.5	58	70.5	108.5	24.5	9.5	10	5.5	9	14	79	12.0833	0.287129	0.346437	0.424658	0.119367	0.0512129	0.0501253	0.0248027	0.045	0.0660377	0.352741	0.0594242	0.195556	0.542558
17902	hsa-miR-15b-3p	0.373986	0.0035503	0.0115803	157.5	200	231.5	216	72.5	65.5	37.5	74.5	90.5	44	46	61	37.5	14	10	4.5	18	19.5	50.3333	17.25	0.217822	0.226044	0.238748	0.182704	0.0754717	0.0501253	0.0202931	0.09	0.0919811	0.227538	0.0850959	0.0463331	0.64609
46634	hsa-miR-1281	0.363372	0.00682744	0.0184335	204.5	278.5	331	274	86.5	83	48.5	86.5	118.5	84	127.5	152.5	93.5	29	30	15	27	48	121.333	40.4167	0.415842	0.626536	0.596869	0.455542	0.156334	0.150376	0.0676437	0.135	0.226415	0.546415	0.198552	0.208722	0.683548
17459	hsa-miR-580-3p	0.245627	0.00649377	0.0178138	156	175	246.5	199.5	65	60	34.5	67.5	83	33.5	30	77.5	26	7.5	5.5	1.5	8.5	12.5	47	10.25	0.165842	0.14742	0.303327	0.126675	0.0404313	0.0275689	0.00676437	0.0425	0.0589623	0.20553	0.0504836	0.414511	0.815675
17883	hsa-miR-19b-1-5p	0.189955	0.000480945	0.00357171	129.5	167	223.5	178	59.5	57.5	34.5	61.5	76	15	23	34	9	0.5	4.5	2	4	5	24	4.16667	0.0742574	0.113022	0.133072	0.043849	0.00269542	0.0225564	0.00901917	0.02	0.0235849	0.106784	0.0202841	0.280001	0.699882
17499	hcmv-miR-US5-1	0.460403	0.033339	0.0600627	138	168.5	227.5	170	68	73	52	71	91.5	21.5	25.5	57.5	3.5	10	19	18.5	12.5	23	34.8333	14.4167	0.106436	0.125307	0.225049	0.0170524	0.0539084	0.0952381	0.0834273	0.0625	0.108491	0.152264	0.0701028	0.418589	0.469541
29562	hsa-miR-199a-5p	0.286591	0.0427565	0.0735154	146	176.5	235	176	62.5	53	35.5	66	101	30	26.5	68	-1.5	5.5	1.5	3.5	7.5	36	41.5	8.75	0.148515	0.130221	0.266145	N/A	0.0296496	0.0075188	0.0157835	0.0375	0.169811	0.181627	0.0520527	0.406129	1.28441
17614	sv40-miR-S1-3p	0.200969	0.000657574	0.00428153	156	209.5	220	200	65	58.5	34.5	61	83.5	43	57.5	57	29	5.5	4.5	1.5	4.5	14	52.5	9.83333	0.212871	0.282555	0.223092	0.141291	0.0296496	0.0225564	0.00676437	0.0225	0.0660377	0.239506	0.0481332	0.157116	1.03309
10946	hsa-miR-141-3p	0.118252	0.000744287	0.00460808	147.5	192.5	252.5	183.5	59.5	54.5	35	65.5	83	33.5	45.5	78.5	6.5	-1.5	1	2	7	12	52.5	4.5	0.165842	0.223587	0.307241	0.0316687	N/A	0.00501253	0.00901917	0.035	0.0566038	0.232223	0.0274608	0.306145	0.765566
42674	hsa-miR-431-3p	0.275689	0.0179407	0.0367958	136	187.5	213.5	198.5	62	59.5	35	61	78.5	17	37.5	35	24	2	5	2	1.5	11.5	29.8333	7.66667	0.0841584	0.184275	0.136986	0.116931	0.0107817	0.0250627	0.00901917	0.0075	0.0542453	0.13514	0.0372566	0.370608	1.1494
11024	hsa-miR-223-3p	0.219604	0.00678597	0.0183629	2018.5	1599	4499.5	320	286.5	404.5	608	453.5	1436	1900	1453	4325	138.5	228.5	353	575.5	396.5	1367	2559.33	509.833	9.40594	7.14005	16.9276	0.674787	1.23181	1.76942	2.59526	1.9825	6.44811	11.1579	2.45032	0.459189	0.842788
42458	hcmv-miR-US25-1-3p	0.42709	0.0142159	0.0307667	138.5	181	245.5	173	69.5	73.5	60.5	72.5	81.5	28	42	72.5	-1.5	12	22.5	28	16.5	13	47.5	15.0833	0.138614	0.206388	0.283757	N/A	0.06469	0.112782	0.126268	0.0825	0.0613208	0.209586	0.0895122	0.346514	0.323427
17298	hsa-miR-548b-3p	0.152405	0.0182047	0.0372141	130.5	188.5	242.5	185.5	60	58	34.5	62.5	80.5	7	37.5	62	8	0.5	2	0.5	6.5	11.5	35.5	4.83333	0.0346535	0.184275	0.242661	0.0389769	0.00269542	0.0100251	0.00225479	0.0325	0.0542453	0.153863	0.0234496	0.697287	0.92088
42616	ebv-miR-BART7-3p	0.132774	0.000400294	0.00327573	140.5	184	215.5	197.5	61	55	34	61	71	33.5	33	41	20	1	1	1	3	0.5	35.8333	4.41667	0.165842	0.162162	0.16047	0.0974421	0.00539084	0.00501253	0.00450958	0.015	0.00235849	0.162824	0.0216189	0.016868	1.73021
46829	hsa-miR-664a-5p	0.203111	0.000711485	0.00453755	149	195.5	229	190	63	54.5	35	64.5	86.5	30.5	46.5	46.5	11.5	4	-1	1	6.5	16	41.1667	6.33333	0.15099	0.228501	0.181996	0.0560292	0.0215633	N/A	0.00450958	0.0325	0.0754717	0.187162	0.0380148	0.208444	0.738339
46414	hsa-miR-548h-5p	0.149344	7.7238e-05	0.00144793	149	189	247	198	63	55.5	34.5	69	82	34	38	60	9	2.5	0.5	0.5	11.5	12	44	6	0.168317	0.186732	0.234834	0.043849	0.0134771	0.00250627	0.00225479	0.0575	0.0566038	0.196628	0.0293651	0.174669	0.894796
42532	hsa-miR-22-5p	0.339374	2.1622e-05	0.000847241	233	270	328.5	207	97	78.5	90	115	107.5	112	121	152	30	39	24.5	57	56	35.5	128.333	40.3333	0.554455	0.594595	0.594912	0.146163	0.210243	0.122807	0.257046	0.28	0.167453	0.581321	0.197285	0.0400235	0.317612
42845	hsa-miR-125b-2-3p	0.32364	0.00232477	0.00891011	141	178.5	226.5	179.5	64.5	57.5	46	63.5	87	19.5	29	42.5	7	6.5	5.5	14	4	17.5	30.3333	9.08333	0.0965347	0.142506	0.166341	0.0341048	0.0350404	0.0275689	0.0631342	0.02	0.0825472	0.135127	0.0437326	0.262591	0.548384
146169	mcv-miR-M1-3p	0.330445	0.000305503	0.00286999	143.5	184	232	189	67.5	58	39.5	66	87.5	33.5	34.5	51.5	18.5	10.5	8	7.5	7.5	20.5	39.8333	12.0833	0.165842	0.169533	0.201566	0.090134	0.0566038	0.0401003	0.0338219	0.0375	0.0966981	0.17898	0.059143	0.109769	0.469151
146179	hsa-miR-2113	0.465572	0.000588423	0.00396454	203.5	248.5	297.5	229	104.5	103	102.5	81	105	98.5	112	123	57	49	51.5	70	23.5	38.5	111.167	48.25	0.487624	0.550369	0.481409	0.27771	0.264151	0.258145	0.315671	0.1175	0.181604	0.506467	0.235797	0.0753189	0.307993
146180	hsa-miR-1909-3p	0.623752	0.0269282	0.0500888	511.5	630	877.5	344.5	284	375	413.5	325	528	396	481.5	710	165.5	225.5	322	381	268	460	529.167	303.667	1.9604	2.36609	2.77886	0.806334	1.21563	1.61404	1.71815	1.34	2.16981	2.36845	1.47733	0.172788	0.316596
146160	hsa-miR-133b	0.405135	0.00942867	0.0228467	158.5	196	232.5	208	67.5	64	38	72.5	90	40	45.5	49	38	9	13	6	13	22.5	44.8333	16.9167	0.19802	0.223587	0.191781	0.18514	0.0485175	0.0651629	0.0270575	0.065	0.106132	0.204463	0.082835	0.0824288	0.681374
145707	hsa-miR-216b-5p	0.0975299	0.00848234	0.0211591	133	186	235	159	59	50	32.5	60.5	75.5	17.5	39.5	57.5	-13.5	2	-1.5	0.5	3	8	38.1667	-0.25	0.0866337	0.194103	0.225049	N/A	0.0107817	N/A	0.00225479	0.015	0.0377358	0.168595	0.0164431	0.4309	0.921532
145755	hsa-miR-146a-3p	0.148067	0.000461694	0.00348965	144	177.5	204	163	58	51	33	63	78	34.5	30	32	-9.5	1.5	-2	1	6.5	9	32.1667	1.08333	0.170792	0.14742	0.125245	N/A	0.00808625	N/A	0.00450958	0.0325	0.0424528	0.147819	0.0218872	0.154083	0.845769
147939	hsa-miR-3192-5p	0.222202	0.00101568	0.00542061	131.5	178	224	187	64	60	36	61	79.5	20	27.5	44	14.5	4	3	3	3	9.5	30.5	6.16667	0.0990099	0.135135	0.172211	0.0706456	0.0215633	0.0150376	0.0135287	0.015	0.0448113	0.135452	0.0300978	0.270219	0.766734
147162	hsa-let-7a-5p	0.198584	0.00650644	0.0178227	156.5	200.5	259.5	208	63	57	34.5	64.5	78.5	33	55.5	82.5	32	6	0	1	6.5	5.5	57	8.5	0.163366	0.272727	0.322896	0.155907	0.032345	N/A	0.00450958	0.0325	0.0259434	0.252997	0.0502411	0.322434	1.19764
147906	hsa-miR-4322	0.225184	0.0085937	0.0213267	152	203.5	254.5	213.5	62	59.5	34	67.5	77.5	32.5	50.5	70.5	40.5	2.5	5	0.5	7	7.5	51.1667	10.5	0.160891	0.248157	0.27593	0.19732	0.0134771	0.0250627	0.00225479	0.035	0.0353774	0.228326	0.0514154	0.262907	1.41234
147894	hsa-miR-3137	0.188922	0.000149948	0.00201147	156	205	274.5	185	66	60.5	38.5	70.5	86.5	41	62.5	90.5	14.5	8.5	9	5.5	12	17	64.6667	11.0833	0.20297	0.307125	0.354207	0.0706456	0.0458221	0.0451128	0.0248027	0.06	0.0801887	0.288101	0.0544286	0.26863	0.367101
147506	hsa-miR-21-5p	0.42145	0.0226255	0.0440384	365	380.5	459.5	224	246.5	89.5	108.5	101	266.5	251.5	234	278	48.5	190.5	35.5	76	45	196.5	254.5	98.6667	1.24505	1.14988	1.08806	0.236297	1.02695	0.177945	0.342728	0.225	0.926887	1.161	0.489302	0.0681156	0.782427
148643	hsa-miR-642a-5p	0.214317	0.00302105	0.0104845	144	171	231.5	196.5	61.5	58.5	34.5	64.5	79.5	28.5	27	63	20	3	5	1.5	7.5	8.5	39.5	7.58333	0.141089	0.132678	0.246575	0.0974421	0.0161725	0.0250627	0.00676437	0.0375	0.0400943	0.173448	0.0371727	0.365932	0.863649
147493	hsa-miR-3944-3p	0.226949	0.00142308	0.00655012	139	179.5	222	185.5	61.5	54.5	36.5	65	79.5	23.5	39	44.5	15.5	2.5	-0.5	3.5	7.5	8.5	35.6667	6.16667	0.116337	0.191646	0.174168	0.0755177	0.0134771	N/A	0.0157835	0.0375	0.0400943	0.160717	0.0364745	0.245248	0.684795
148577	hsa-miR-3943	0.393569	0.0110399	0.0256649	161.5	213	294	233	85.5	65.5	45.5	87	96	50.5	66.5	113	57	25.5	13	12.5	29.5	25	76.6667	27.0833	0.25	0.326781	0.44227	0.27771	0.137466	0.0651629	0.0563698	0.1475	0.117925	0.339684	0.133689	0.284919	0.597184
148620	hsa-miR-454-3p	0.145384	0.000271135	0.0027326	147	183	233.5	184	65	55	34	63	81.5	30	35.5	55	0.5	5.5	-2	1	6.5	13	40.1667	4.08333	0.148515	0.174447	0.215264	0.00243605	0.0296496	N/A	0.00450958	0.0325	0.0613208	0.179409	0.0260832	0.187561	0.923359
148678	hsa-miR-301a-5p	0.208435	2.61575e-06	0.000243428	166.5	195.5	242.5	189.5	69.5	60.5	42.5	63.5	88	53	51	65	16	10	4	9	8.5	18	56.3333	10.9167	0.262376	0.250614	0.254403	0.0779537	0.0539084	0.0200501	0.0405862	0.0425	0.0849057	0.255798	0.0533174	0.0234707	0.458722
148657	hsa-miR-381-5p	0.365779	0.0258311	0.0485638	133	198.5	200.5	197.5	68.5	56.5	51	64	80	20.5	49.5	28	18.5	10.5	5	18	5.5	11	32.6667	11.4167	0.101485	0.243243	0.109589	0.090134	0.0566038	0.0250627	0.0811725	0.0275	0.0518868	0.151439	0.0553933	0.525676	0.483276
148418	hsa-miR-3607-5p	0.317102	0.0348315	0.0621499	127	173	218	192	62.5	59	37	58	78.5	9	26.5	46	18	6.5	5.5	5	1	10	27.1667	7.66667	0.0445545	0.130221	0.180039	0.0876979	0.0350404	0.0275689	0.0225479	0.005	0.0471698	0.118272	0.0375042	0.579414	0.753959
147603	hsa-miR-4300	0.368981	0.0227763	0.0442451	132	197	235.5	182	63	72.5	51.5	67.5	83.5	18.5	44	59	-2.5	5	21	19	9	14.5	40.5	11	0.0915842	0.216216	0.23092	N/A	0.0269542	0.105263	0.0856821	0.045	0.0683962	0.179573	0.0662591	0.426314	0.471253
17493	hsa-miR-622	0.557492	0.0372025	0.0658675	222.5	247.5	301	235.5	101	168.5	90.5	81	131	107.5	103	138.5	61.5	45	115	57.5	24	56	116.333	59.8333	0.532178	0.506143	0.542074	0.299635	0.242588	0.576441	0.259301	0.12	0.264151	0.526798	0.293686	0.0352321	0.515986
168886	hsa-miR-4745-5p	0.450686	0.0228776	0.0443552	132.5	172.5	196	167	69	62	57	68	76	17.5	30.5	28.5	4	8.5	7.5	24	12.5	8.5	25.5	10.8333	0.0866337	0.149877	0.111546	0.0194884	0.0458221	0.037594	0.10823	0.0625	0.0400943	0.116019	0.0522881	0.274594	0.587353
168953	hsa-miR-4704-5p	0.0738219	0.000126106	0.00188715	142.5	166.5	222	156.5	61.5	52	34	60.5	73	32	23	34.5	-10	2	-4	1	4	1	29.8333	-1	0.158416	0.113022	0.135029	N/A	0.0107817	N/A	0.00450958	0.02	0.00471698	0.135489	0.0100021	0.167544	0.727096
168904	hsa-miR-4473	0.409857	0.000260414	0.002665	566	573	849.5	323	261.5	244.5	250.5	155.5	353.5	447.5	424	656.5	157	203.5	194	217	95.5	284	509.333	191.833	2.21535	2.08354	2.56947	0.764921	1.09704	0.972431	0.978579	0.4775	1.33962	2.28945	0.938348	0.109764	0.313049
168864	hsa-miR-320d	0.284777	0.00034734	0.0030877	152.5	204.5	241	205.5	69	60.5	37.5	73.5	89.5	39.5	58	67	25.5	11	10.5	5	14	20	54.8333	14.3333	0.195545	0.285012	0.262231	0.124239	0.0592992	0.0526316	0.0225479	0.07	0.0943396	0.247596	0.0705095	0.187785	0.49944
168869	hsa-miR-5010-3p	0.459387	0.0294069	0.0540244	208	264.5	343	295.5	108.5	83	53.5	92	117.5	96	109.5	167.5	121	52	33	21.5	34	49	124.333	51.75	0.475248	0.538084	0.655577	0.589525	0.280323	0.165414	0.096956	0.17	0.231132	0.556303	0.255558	0.164542	0.685266
168860	hsa-miR-4766-5p	0.2891	0.00698691	0.0185777	149	187.5	236.5	209.5	66.5	59.5	32.5	63.5	77	36	35	58.5	34.5	10	8.5	0.5	7	7	43.1667	11.25	0.178218	0.17199	0.228963	0.168088	0.0539084	0.0426065	0.00225479	0.035	0.0330189	0.193057	0.0558127	0.161874	1.03252
168586	hsa-miR-34a-5p	0.178667	0.0233592	0.0449669	128	174.5	211.5	168.5	63	58	34	59.5	81.5	10	16.5	42	-18.5	2.5	3	1	2	9.5	22.8333	-0.0833333	0.049505	0.0810811	0.164384	N/A	0.0134771	0.0150376	0.00450958	0.01	0.0448113	0.0983232	0.0175671	0.603606	0.896961
168672	hsa-miR-1587	0.351579	0.000297494	0.00282145	925.5	1063.5	1677	612.5	371.5	406.5	396.5	225	525.5	811.5	906.5	1512.5	432	313	340.5	363.5	168	454	1076.83	345.167	4.01733	4.45455	5.91977	2.10475	1.68733	1.70677	1.63923	0.84	2.14151	4.79721	1.6866	0.207711	0.278248
169177	hsa-miR-4664-3p	0.541781	0.00891036	0.0219359	150	199	235	215.5	85	71	52.5	89.5	92	34.5	48.5	68.5	30	28.5	15	20	32.5	22.5	50.5	24.75	0.170792	0.238329	0.268102	0.146163	0.153639	0.075188	0.0901917	0.1625	0.106132	0.225741	0.122302	0.220878	0.29885
17336	hsa-miR-618	0.353438	0.0129507	0.028803	179	222	267.5	239	79.5	65.5	40.5	73	87.5	67.5	68	102.5	72	23.5	14	8	17	18.5	79.3333	25.5	0.334158	0.334152	0.401174	0.350792	0.126685	0.0701754	0.0360767	0.085	0.0872642	0.356495	0.125999	0.108538	0.904324
13179	hsa-miR-455-5p	0.305921	0.0116605	0.0266706	131	175	203	187	66	55.5	35	59	75	18.5	26.5	44.5	23	8	4	2	5	7	29.8333	8.16667	0.0915842	0.130221	0.174168	0.112058	0.0431267	0.0200501	0.00901917	0.025	0.0330189	0.131991	0.0403789	0.313055	0.915509
42882	ebv-miR-BART13-5p	0.14683	0.0139962	0.0304406	123.5	183	184.5	163	61.5	51.5	37	60.5	71.5	13.5	39.5	36.5	-3	4.5	0	3.5	4.5	3.5	29.8333	2.16667	0.0668317	0.194103	0.142857	N/A	0.0242588	N/A	0.0157835	0.0225	0.0165094	0.134597	0.0197629	0.475764	0.214925
10972	hsa-miR-181b-5p	0.273885	0.000721894	0.00457405	155	208.5	215	200.5	68	58.5	38.5	73	82	45	58	65	33.5	8.5	7	6	17	13	56	14.1667	0.222772	0.285012	0.254403	0.163216	0.0458221	0.0350877	0.0270575	0.085	0.0613208	0.254063	0.0695839	0.122495	0.722453
42673	hsa-miR-337-3p	0.350945	0.0037588	0.0121144	130.5	168.5	203	183.5	66.5	64.5	42	59.5	75.5	15.5	32	35.5	12	6.5	13.5	9.5	4	8	27.6667	8.91667	0.0767327	0.157248	0.138943	0.0584653	0.0350404	0.0676692	0.042841	0.02	0.0377358	0.124308	0.0436253	0.339526	0.392435
17532	ebv-miR-BART5-5p	0.571273	0.00735673	0.0192516	187	217.5	283.5	226.5	103.5	83	91	85	129	72.5	67.5	122.5	52.5	41.5	32.5	58	29.5	60.5	87.5	45.75	0.358911	0.331695	0.479452	0.255786	0.22372	0.162907	0.261556	0.1475	0.285377	0.390019	0.222808	0.201624	0.252011
46419	hsa-miR-1185-5p	0.169085	0.000181785	0.00222841	135.5	174.5	205.5	174.5	66.5	55	33.5	61	73	24.5	29	52.5	7.5	6	5	1	4.5	8	35.3333	5.33333	0.121287	0.142506	0.205479	0.0365408	0.032345	0.0250627	0.00450958	0.0225	0.0377358	0.156424	0.026449	0.27993	0.467011
42641	hsa-miR-145-5p	0.160497	5.45971e-06	0.00038712	169.5	208	249.5	173	66.5	58	42.5	66.5	90.5	59	62	94.5	11	6	6.5	9.5	9.5	21.5	71.8333	10.6667	0.292079	0.304668	0.369863	0.0535932	0.032345	0.0325815	0.042841	0.0475	0.101415	0.322204	0.0517126	0.129581	0.497652
30687	hsa-miR-93-5p	0.221834	8.56752e-05	0.00151468	190	233.5	279.5	194	76	60.5	41.5	71	109.5	73	96	118	28.5	15.5	9	8.5	16	40	95.6667	19.5833	0.361386	0.471744	0.46184	0.138855	0.083558	0.0451128	0.0383315	0.08	0.188679	0.431657	0.0957561	0.141449	0.604473
42788	hsa-miR-924	0.273144	0.00690946	0.0184953	130.5	176.5	228	190.5	76	55.5	34.5	60	75.5	25	35	71.5	20	16.5	5.5	2	6.5	12.5	43.8333	10.5	0.123762	0.17199	0.279843	0.0974421	0.0889488	0.0275689	0.00901917	0.0325	0.0589623	0.191865	0.0524069	0.416522	0.677441
46363	hsa-miR-1272	0.20225	0.00174054	0.00742598	127.5	161	200.5	169.5	70	54	37	56.5	70.5	22	20.5	47.5	5.5	12	2	5	2	5.5	30	5.33333	0.108911	0.100737	0.18591	0.0267966	0.06469	0.0100251	0.0225479	0.01	0.0259434	0.131853	0.0266672	0.356406	0.753354
17567	kshv-miR-K12-1-5p	0.410702	0.000798501	0.0047724	161.5	191	221	175.5	75	79.5	61.5	67	88	48	40.5	68.5	11.5	17.5	29	28.5	13	19	52.3333	19.75	0.237624	0.199017	0.268102	0.0560292	0.0943396	0.145363	0.128523	0.065	0.0896226	0.234914	0.0964797	0.147381	0.361887
42718	hsa-miR-130a-5p	0.24238	0.00153823	0.00686783	150	199	221.5	196	66	58	34	66	80.5	38	51.5	64.5	32.5	5	6.5	1.5	11	12	51.3333	11.4167	0.188119	0.253071	0.252446	0.158343	0.0269542	0.0325815	0.00676437	0.055	0.0566038	0.231212	0.0560412	0.161415	0.954005
30592	hsa-miR-599	0.179895	0.033265	0.0599702	130	159	200	158	62.5	53	39.5	59	73.5	18	6.5	42	-11	4	2	6	3.5	2	22.1667	1.08333	0.0891089	0.031941	0.164384	N/A	0.0215633	0.0100251	0.0270575	0.0175	0.00943396	0.0951445	0.017116	0.698172	0.441152
146025	hsa-miR-2277-3p	0.141791	0.000821355	0.00485123	126.5	167	197.5	169	65	50	33	57	70	20	24	45	5.5	5.5	-1	1	4.5	2	29.6667	2.91667	0.0990099	0.117936	0.176125	0.0267966	0.0296496	N/A	0.00450958	0.0225	0.00943396	0.131024	0.0185779	0.306731	0.593957
17841	hsa-miRPlus-C1100	0.271763	0.00413841	0.0130139	142	184.5	217	175.5	71	59.5	39.5	64.5	79.5	21.5	33.5	67	9	12.5	8	6	10.5	12.5	40.6667	9.75	0.106436	0.164619	0.262231	0.043849	0.0673854	0.0401003	0.0270575	0.0525	0.0589623	0.177762	0.0483091	0.442866	0.297659
42721	hsa-miR-503-3p	0.0367825	0.000170859	0.00213789	141	193	204.5	170	59	52	33	58.5	70	31.5	40.5	46.5	2	0	0.5	0	1.5	-2	39.5	0.333333	0.155941	0.199017	0.181996	0.00974421	N/A	0.00250627	N/A	0.0075	N/A	0.178985	0.00658349	0.121215	0.56277
145956	hsa-miRPlus-A1083	0.230602	0.00178518	0.00753012	147	202	209	199	66.5	56	34	61.5	91.5	34.5	59	57	24.5	6.5	3.5	1	7.5	21.5	50.1667	10.75	0.170792	0.289926	0.223092	0.119367	0.0350404	0.0175439	0.00450958	0.0375	0.101415	0.227937	0.0525626	0.261979	0.889043
145943	hsa-miR-100-5p	0.0874419	0.0031766	0.0107993	135	167.5	204	169	64	51	34.5	58	70.5	22.5	17.5	43.5	2.5	3	0	1	2	-1.5	27.8333	1.16667	0.111386	0.0859951	0.170254	0.0121803	0.0161725	N/A	0.00450958	0.01	N/A	0.122545	0.0107156	0.352718	0.453836
145647	hsa-miR-584-5p	0.537928	0.00711219	0.0187934	286	333	352	312	175	125.5	104.5	114.5	150	165.5	180.5	194	140	114	73.5	71	58	80	180	89.4167	0.819307	0.886978	0.759295	0.682095	0.614555	0.368421	0.32018	0.29	0.377358	0.82186	0.442102	0.0777255	0.371613
145845	hsa-miR-20a-5p	0.13319	9.79788e-06	0.00050307	225	232.5	278.5	169.5	73.5	58	39	62.5	96.5	110.5	82.5	133.5	13.5	15.5	8	6.5	7	29.5	108.833	13.3333	0.54703	0.405405	0.522505	0.0657734	0.083558	0.0401003	0.0293123	0.035	0.139151	0.491647	0.0654825	0.153946	0.634652
147516	hsa-miR-4319	0.106213	0.00165828	0.00721982	125.5	181.5	190	163.5	63.5	51.5	35	55.5	71.5	18	30.5	41	-1	4	0.5	2.5	-0.5	4.5	29.8333	1.66667	0.0891089	0.149877	0.16047	N/A	0.0215633	0.00250627	0.011274	N/A	0.0212264	0.133152	0.0141425	0.289206	0.644035
147842	hsv2-miR-H11-5p	0.171717	0.0142886	0.0308712	127.5	176	211.5	180	64.5	50.5	34	60	78.5	16.5	25	61.5	7.5	4	-1	1	4	9.5	34.3333	4.16667	0.0816832	0.12285	0.240705	0.0365408	0.0215633	N/A	0.00450958	0.02	0.0448113	0.148413	0.025485	0.556119	0.61455
147907	hsa-miR-4312	0.437079	0.0207875	0.0410784	246	304.5	364.5	332.5	126	92.5	60	111	117	140	164.5	208	165	65	42	27.5	58	52	170.833	68.25	0.693069	0.808354	0.81409	0.803898	0.350404	0.210526	0.124014	0.29	0.245283	0.771838	0.337354	0.0884586	0.714072
148358	hsa-miR-3657	0.15648	0.000304629	0.00286999	147	192	229.5	178.5	68.5	55.5	34.5	60	72	31.5	41	71.5	14.5	8.5	6.5	2	4.5	4	48	6.66667	0.155941	0.201474	0.279843	0.0706456	0.0458221	0.0325815	0.00901917	0.0225	0.0188679	0.212419	0.0332394	0.295041	0.668191
148086	hsa-miR-548aa/hsa-miR-548t-3p	0.219972	0.0251937	0.047605	134.5	160	209.5	165.5	62	58.5	41.5	60	73.5	22.5	12.5	55	-1.5	2	8.5	9	4	6	30	4.66667	0.111386	0.0614251	0.215264	N/A	0.0107817	0.0426065	0.0405862	0.02	0.0283019	0.129358	0.0284553	0.606675	0.475173
147768	hsa-miR-4257	0.388919	0.0119888	0.02721	140.5	184.5	200	191.5	67.5	62	41	60.5	73.5	26.5	36	37.5	30	9	11	8.5	7	6.5	33.3333	12	0.131188	0.176904	0.146771	0.146163	0.0485175	0.0551378	0.0383315	0.035	0.0306604	0.151621	0.0589684	0.153282	0.740302
148610	hsa-miR-26a-1-3p	0.077154	0.0291868	0.0536864	125.5	174.5	205.5	167	61.5	51.5	33.5	57.5	68	12.5	25.5	45.5	-2.5	3	0	1	1.5	-1.5	27.8333	0.25	0.0618812	0.125307	0.178082	N/A	0.0161725	N/A	0.00450958	0.0075	N/A	0.121757	0.00939403	0.477852	0.644852
11085	hsa-miR-373-3p	0.289965	0.00931975	0.022638	158.5	206	223	215.5	74	55.5	33.5	64.5	84.5	48	62.5	66	50.5	15	5	1	11	11.5	58.8333	15.6667	0.237624	0.307125	0.258317	0.246041	0.0808625	0.0250627	0.00450958	0.055	0.0542453	0.267689	0.0776202	0.133311	1.11634
146032	ebv-miR-BART5-3p	0.201768	0.000451593	0.0034395	134.5	186	206	182	67.5	54.5	34	57.5	75	27	33	51.5	17.5	8	3.5	1.5	3	7	37.1667	6.75	0.133663	0.162162	0.201566	0.0852619	0.0431267	0.0175439	0.00676437	0.015	0.0330189	0.165797	0.0334526	0.205653	0.854316
168757	hsa-miR-4713-3p	0.198636	0.00373223	0.012068	140	170.5	223	184	67.5	56	36	64.5	71.5	28	25	65.5	17.5	6	3.5	2.5	9.5	2.5	39.5	6.91667	0.138614	0.12285	0.25636	0.0852619	0.032345	0.0175439	0.011274	0.0475	0.0117925	0.172608	0.0342862	0.422683	0.834454
168597	hsa-miR-5699-3p	0.503463	0.0136074	0.0298468	136	186	198.5	188.5	76.5	64.5	44	65	83.5	26	39.5	42	28.5	19	13.5	11.5	8.5	18.5	35.8333	16.5833	0.128713	0.194103	0.164384	0.138855	0.102426	0.0676692	0.0518602	0.0425	0.0872642	0.1624	0.0817624	0.201603	0.435899
169128	hsa-miR-4510	0.184959	0.0145236	0.0312736	127.5	167.5	182.5	165.5	59	52.5	33.5	55.5	75.5	13	16.5	36.5	-8	3	3	1	-2	7.5	22	0.75	0.0643564	0.0810811	0.142857	N/A	0.0161725	0.0150376	0.00450958	N/A	0.0353774	0.0960982	0.0177743	0.430277	0.723326
169164	hsa-miR-4705	0.172399	9.61934e-05	0.00160935	154	182.5	222	177	62.5	54.5	33.5	61	81.5	37.5	37.5	65	14.5	3.5	5	1	6.5	13.5	46.6667	7.33333	0.185644	0.184275	0.254403	0.0706456	0.0188679	0.0250627	0.00450958	0.0325	0.0636792	0.208107	0.0358775	0.192685	0.725052
169091	hsa-miR-5006-5p	0.522078	0.0059734	0.0167503	155	205.5	224	212.5	86	71.5	62	78.5	91.5	43	62.5	69.5	46	27	21	29	23.5	22	58.3333	28.0833	0.212871	0.307125	0.272016	0.224117	0.145553	0.105263	0.130778	0.1175	0.103774	0.264004	0.137831	0.180433	0.327511
169108	hsa-miR-4713-5p	0.236827	0.000866276	0.00492803	139.5	179.5	184.5	164	78	55	37.5	59	70.5	30	36	40	3	20.5	4.5	5.5	5.5	6	35.3333	7.5	0.148515	0.176904	0.156556	0.0146163	0.110512	0.0225564	0.0248027	0.0275	0.0283019	0.160658	0.0380482	0.0910787	0.941906
17888	hsa-let-7a-3p	0.0566551	0.00141897	0.00654428	138.5	176	191.5	163.5	62	53	36	58	74	25.5	17.5	32.5	-10	1	-0.5	1.5	0	1.5	25.1667	-1.08333	0.126238	0.0859951	0.127202	N/A	0.00539084	N/A	0.00676437	N/A	0.00707547	0.113145	0.00641023	0.207851	0.139842
46741	hsa-miR-1295a	0.193448	0.000501403	0.0036508	142.5	180	217.5	186.5	70.5	54.5	36	67	78.5	24.5	26.5	49	13	7	1.5	0.5	6	6.5	33.3333	5.75	0.121287	0.130221	0.191781	0.0633374	0.0377358	0.0075188	0.00225479	0.03	0.0306604	0.147763	0.0285845	0.259749	0.772003
17641	hsa-miR-573	0.272072	0.0118646	0.0270128	188.5	237	323.5	247	79.5	63	38	70.5	98	71.5	78.5	132	81	11.5	9.5	3	11	23.5	94	23.25	0.35396	0.385749	0.516634	0.394641	0.0619946	0.047619	0.0135287	0.055	0.110849	0.418781	0.113939	0.205885	1.23782
46214	hsa-miR-1250-5p	0.418479	0.0224572	0.0437394	149	188.5	233	214.5	73.5	66	40	68.5	88	31.5	40.5	55.5	40.5	10	13.5	5.5	11	17	42.5	16.25	0.155941	0.199017	0.217221	0.19732	0.0539084	0.0676692	0.0248027	0.055	0.0801887	0.190726	0.0798149	0.165002	0.757325
46398	hsa-miR-513c-5p	0.502024	0.0414514	0.0718106	163.5	186.5	230.5	216.5	79	64.5	51	73	91	44	36.5	60.5	50	16	12	16.5	16.5	19	47	21.6667	0.217822	0.179361	0.236791	0.243605	0.0862534	0.0601504	0.0744081	0.0825	0.0896226	0.211325	0.10609	0.138464	0.642707
46467	hsa-miR-143-5p	0.16481	0.000853746	0.00492803	147	187.5	206	194.5	64	55	35.5	61	76	31.5	32	49	22.5	2	2	1	3	3.5	37.5	5.66667	0.155941	0.157248	0.191781	0.109622	0.0107817	0.0100251	0.00450958	0.015	0.0165094	0.168323	0.0277414	0.120752	1.45394
42475	hsa-miR-221-5p	0.303381	0.0169091	0.0350664	131.5	174.5	196	169	64.5	60	40.5	68	76	15.5	15	41	-5.5	3.5	7.5	5.5	10	5.5	23.8333	4.41667	0.0767327	0.0737101	0.16047	N/A	0.0188679	0.037594	0.0248027	0.05	0.0259434	0.103637	0.0314416	0.47513	0.394263
46309	hsa-miR-1226-3p	0.184686	0.0151921	0.0324083	134	172.5	209.5	176.5	68	56.5	38.5	59	76	10	12	38	4.5	6.5	3	3.5	0.5	1	20	3.16667	0.049505	0.0589681	0.148728	0.0219245	0.0350404	0.0150376	0.0157835	0.0025	0.00471698	0.0857337	0.0158338	0.638716	0.751529
42592	hsa-miR-338-3p	0.167722	6.15868e-05	0.00131759	170.5	208	250.5	180	70	64.5	38.5	71	85	55.5	37	64	11	1	11	3	12	10.5	52.1667	8.08333	0.274752	0.181818	0.250489	0.0535932	0.00539084	0.0551378	0.0135287	0.06	0.0495283	0.235687	0.0395298	0.204522	0.598849
11111	hsa-miR-432-5p	0.337881	0.0153995	0.0327335	154.5	202.5	270	214.5	77	65.5	40	73	86.5	36	47.5	79.5	46	7.5	12.5	5	15	13.5	54.3333	16.5833	0.178218	0.233415	0.311155	0.224117	0.0404313	0.0626566	0.0225479	0.075	0.0636792	0.240929	0.0814053	0.277202	0.889506
42466	ebv-miR-BART18-3p	0.361841	0.00317031	0.0107993	148.5	192.5	230.5	199	74	64.5	45	71	84.5	31.5	44.5	72.5	30.5	13	12.5	11.5	14.5	15	49.5	16.1667	0.155941	0.218673	0.283757	0.148599	0.0700809	0.0626566	0.0518602	0.0725	0.0707547	0.219457	0.0794086	0.291228	0.437563
42497	hcmv-miR-UL70-5p	0.345127	0.000703179	0.00450337	146	180	199	176.5	69	58.5	44.5	61.5	89.5	29.5	26.5	37	11	7.5	6	10.5	4.5	20.5	31	10	0.14604	0.130221	0.144814	0.0535932	0.0404313	0.0300752	0.0473506	0.0225	0.0966981	0.140358	0.0484414	0.0626994	0.540756
42783	hsa-miR-197-3p	0.292942	0.00179866	0.00755488	162.5	202	243.5	169.5	75	67.5	46.5	66	92	38	41.5	77.5	-2	15.5	14	11.5	6.5	21.5	52.3333	11.1667	0.188119	0.203931	0.303327	N/A	0.083558	0.0701754	0.0518602	0.0325	0.101415	0.231792	0.0679017	0.269436	0.395449
13177	hsa-miR-143-3p	0.36871	0.010271	0.0243333	165.5	184	224	172	72.5	60	51.5	75	98	45.5	26	34.5	5	7	6	16	16	24.5	35.3333	12.4167	0.225248	0.127764	0.135029	0.0243605	0.0377358	0.0300752	0.0721533	0.08	0.115566	0.16268	0.0599818	0.333823	0.59163
42827	hsa-miR-652-3p	0.209418	0.000131089	0.00193983	153.5	192	222	173	71	56	38.5	66	87	33.5	34	41.5	6	0	3.5	3.5	6.5	16.5	36.3333	6	0.165842	0.167076	0.162427	0.0292326	N/A	0.0175439	0.0157835	0.0325	0.0778302	0.165115	0.034578	0.0145867	0.729772
11140	hsa-miR-508-3p	0.21941	0.00311228	0.0106881	151	216	250	203	66.5	58	36	68	89.5	38	66	82.5	37.5	4.5	3.5	1	11	17.5	62.1667	12.5	0.188119	0.324324	0.322896	0.182704	0.0242588	0.0175439	0.00450958	0.055	0.0825472	0.278446	0.0610939	0.280949	1.07935
146159	hsv1-miR-H4-3p	0.482227	0.0346349	0.0619477	221.5	225.5	269	188.5	92.5	89	81.5	75.5	143.5	104	61	70	23.5	25	36	46.5	17	69	78.3333	36.1667	0.514851	0.299754	0.273973	0.114495	0.134771	0.180451	0.209696	0.085	0.325472	0.362859	0.174981	0.36449	0.493304
28302	hsa-miRPlus-A1015	0.484714	0.00309972	0.0106637	274.5	258	355	202	116	120.5	129.5	123	159.5	160	104	185.5	36	51.5	67.5	95.5	66	88	149.833	67.4167	0.792079	0.511057	0.726027	0.175396	0.277628	0.338346	0.430665	0.33	0.415094	0.676388	0.327855	0.217243	0.286329
146112	hsa-miR-30b-5p	0.133478	1.97361e-05	0.000827804	193.5	227.5	272.5	180.5	65.5	58	42	60.5	102	82	69.5	95.5	11.5	3	5	8.5	3.5	31	82.3333	10.4167	0.405941	0.341523	0.373777	0.0560292	0.0161725	0.0250627	0.0383315	0.0175	0.146226	0.373747	0.049887	0.0861777	0.992368
145640	hsa-miR-328-3p	0.415263	0.042207	0.0727387	128.5	180.5	208	164	75	63	41.5	69.5	82.5	15.5	26	55.5	-7	15.5	11.5	7	12.5	12	32.3333	8.58333	0.0767327	0.127764	0.217221	N/A	0.083558	0.0576441	0.0315671	0.0625	0.0566038	0.140573	0.0583746	0.505893	0.317443
147632	hsa-miR-4297	0.318454	0.000875747	0.00492803	167.5	230	253	192	73.5	81.5	47	72.5	94	45	69	67	26	6	27.5	11.5	14	22.5	60.3333	17.9167	0.222772	0.339066	0.262231	0.126675	0.032345	0.137845	0.0518602	0.07	0.106132	0.27469	0.0874761	0.215296	0.485945
147917	hsa-miR-3151-5p	0.218948	0.00278095	0.00995392	133.5	171	205	173	67.5	58	38	62	78.5	20.5	13.5	41	8	2	4.5	3.5	5	6.5	25	4.91667	0.101485	0.0663391	0.16047	0.0389769	0.0107817	0.0225564	0.0157835	0.025	0.0306604	0.109431	0.0239598	0.434663	0.423158
147860	hsv1-miR-H16	0.582506	0.0400226	0.0697819	140.5	178	215	198	80	67.5	50.5	72	88	27	34.5	44.5	35.5	19	16	16	12	14.5	35.3333	18.8333	0.133663	0.169533	0.174168	0.17296	0.102426	0.0802005	0.0721533	0.06	0.0683962	0.159122	0.0926893	0.139321	0.451959
148243	hsa-miR-3689a-3p	0.245095	0.00692021	0.0184953	140	208	255.5	197.5	72	62	37	66	90.5	28.5	60	98	30.5	11.5	9	2	9	19.5	62.1667	13.5833	0.141089	0.29484	0.383562	0.148599	0.0619946	0.0451128	0.00901917	0.045	0.0919811	0.273164	0.0669512	0.449112	0.720429
42620	hsa-miR-188-5p	0.13509	0.000144464	0.00196484	142.5	193.5	212	188	64	54.5	35.5	63	73	31	41	54.5	17.5	3.5	2.5	1	6	0.5	42.1667	5.16667	0.153465	0.201474	0.213307	0.0852619	0.0188679	0.0125313	0.00450958	0.03	0.00235849	0.189416	0.0255882	0.167309	1.20834
42453	hsa-miR-376b-5p/hsa-miR-376c-5p	0.166225	0.000100198	0.00164856	150.5	208	225.5	202	66	56.5	35	62	84	34.5	50	56	15.5	6	2.5	0.5	5	13.5	46.8333	7.16667	0.170792	0.2457	0.219178	0.0755177	0.032345	0.0125313	0.00225479	0.025	0.0636792	0.21189	0.0352213	0.179254	0.817767
168840	hsa-miR-4457	0.309601	0.0126834	0.0282717	138	166.5	214.5	174	80.5	58.5	38.5	64.5	85	22.5	12.5	38.5	-1.5	10	5	3.5	5	10	24.5	5.33333	0.111386	0.0614251	0.150685	N/A	0.0539084	0.0250627	0.0157835	0.025	0.0471698	0.107832	0.0333849	0.414867	0.487751
168848	hsa-miR-4700-3p	0.292094	0.000245799	0.00259055	141.5	182.5	209.5	174.5	72.5	57.5	40.5	69	89.5	23	27.5	32	8	2.5	4	5.5	12	13	27.5	7.5	0.113861	0.135135	0.125245	0.0389769	0.0134771	0.0200501	0.0248027	0.06	0.0613208	0.124747	0.0364379	0.0853375	0.564026
168867	hsa-miR-5003-3p	0.320796	0.0407121	0.0706943	144	184	218.5	204	68	57.5	35.5	63	85	29	28	58	40	4.5	5.5	1	6	9.5	38.3333	11.0833	0.143564	0.137592	0.227006	0.194884	0.0242588	0.0275689	0.00450958	0.03	0.0448113	0.169387	0.0543388	0.295112	1.28928
169323	hsa-miR-4723-3p	0.383486	0.00740529	0.0193108	302	438	538	377.5	132	133.5	68.5	131.5	181	188	286	360.5	213.5	71.5	81	34.5	74.5	109	278.167	97.3333	0.930693	1.40541	1.41096	1.04019	0.385445	0.406015	0.155581	0.3725	0.514151	1.24902	0.478981	0.220727	0.623677
169385	hsa-miR-4500	0.283901	0.00342856	0.01137	234	243.5	267.5	185	120	67.5	53.5	72.5	109	116.5	84.5	99	7	61.5	14.5	19	16	38	100	26	0.576733	0.415233	0.387476	0.0341048	0.331536	0.0726817	0.0856821	0.08	0.179245	0.459814	0.130542	0.222267	0.839053
17822	hsa-miR-490-5p	0.262398	0.000999061	0.00538986	157	200.5	278	184	78	65.5	52.5	67.5	88.5	44	52	106	14.5	18	15	19.5	11.5	16.5	67.3333	15.8333	0.217822	0.255528	0.414873	0.0706456	0.097035	0.075188	0.0879369	0.0575	0.0778302	0.296074	0.0776893	0.353275	0.176749
28396	hsa-miR-767-3p	0.14734	0.0181286	0.0371045	125.5	176.5	223	174	61	54.5	34.5	61.5	76	11	24	53	-2.5	2.5	1	1.5	7	7	29.3333	2.75	0.0544554	0.117936	0.207436	N/A	0.0134771	0.00501253	0.00676437	0.035	0.0330189	0.126609	0.0186546	0.607052	0.771163
29460	hsa-miR-553	0.338179	0.0187343	0.0380305	137.5	174.5	229	207	62	60	40	61.5	80.5	24	29.5	55	31	4.5	9	7	4.5	10.5	36.1667	11.0833	0.118812	0.144963	0.215264	0.151035	0.0242588	0.0451128	0.0315671	0.0225	0.0495283	0.15968	0.0540004	0.312387	0.903229
42656	kshv-miR-K12-10a-3p	0.377583	0.0214857	0.0422061	185	269	352.5	275	91.5	70.5	42	95	110.5	68.5	126	161	100.5	34	19	9	39	41.5	118.5	40.5	0.339109	0.619165	0.630137	0.489647	0.183288	0.0952381	0.0405862	0.195	0.195755	0.52947	0.199919	0.311536	0.776862
17655	ebv-miR-BART14-5p	0.398386	0.00380902	0.0122268	137	171	210	188	61	59	39	64.5	82.5	23.5	21.5	45	17.5	6	10	8	9	14.5	30	10.8333	0.116337	0.105651	0.176125	0.0852619	0.032345	0.0501253	0.0360767	0.045	0.0683962	0.132704	0.0528675	0.28621	0.384222
19591	hsa-miR-199b-5p	0.374806	0.000338388	0.00303566	142.5	180.5	218	182.5	66.5	61.5	40.5	70.5	85.5	24.5	28	43.5	12	8.5	9	6.5	13.5	16	32	10.9167	0.121287	0.137592	0.170254	0.0584653	0.0458221	0.0451128	0.0293123	0.0675	0.0754717	0.143045	0.053614	0.174315	0.314069
46439	hsa-miR-1243	0.20538	0.00213741	0.00848695	135.5	153	217	171.5	65	56	41.5	57.5	75.5	25.5	14	44	4.5	6	4	9	2	5.5	27.8333	5.16667	0.126238	0.0687961	0.172211	0.0219245	0.032345	0.0200501	0.0405862	0.01	0.0259434	0.122415	0.0251415	0.423261	0.419661
28966	hsa-miR-574-3p	0.327035	0.00026556	0.00270216	138	173	203	187	62.5	60.5	36.5	63.5	79	20	22.5	34	12	6	8.5	3	6	10	25.5	7.58333	0.0990099	0.110565	0.133072	0.0584653	0.032345	0.0426065	0.0135287	0.03	0.0471698	0.114216	0.0373526	0.151662	0.41758
10985	hsa-miR-191-5p	0.433888	0.00249762	0.00928577	445.5	440	601.5	269.5	243	119.5	134	219	300	336.5	288	427.5	92.5	182	68.5	100.5	162	230.5	350.667	139.333	1.66584	1.41523	1.67319	0.45067	0.981132	0.343358	0.453213	0.81	1.08726	1.58475	0.687606	0.0926679	0.455483
46705	hsa-miR-548k	0.518374	0.0397055	0.0693508	215.5	248	359.5	276	126.5	89.5	65.5	91.5	129.5	100.5	86	178.5	107	69.5	37.5	32.5	32	61	121.667	56.5833	0.497525	0.422604	0.69863	0.521315	0.374663	0.18797	0.146561	0.16	0.287736	0.539586	0.279708	0.264534	0.525266
46751	hsa-miR-2278	0.16894	0.00379726	0.0122119	142	185	204	179.5	61	55	33.5	60.5	76.5	31.5	21.5	17	4.5	-1	4	0.5	3.5	6.5	23.3333	3	0.155941	0.105651	0.0665362	0.0219245	N/A	0.0200501	0.00225479	0.0175	0.0306604	0.109376	0.018478	0.409765	0.559093
46408	hsa-miR-1322	0.403244	0.0173693	0.0358212	303	351.5	410.5	348	107.5	89.5	44	115	170	187.5	192	208	178.5	51.5	39	11.5	59	101	195.833	73.4167	0.928218	0.943489	0.81409	0.869671	0.277628	0.195489	0.0518602	0.295	0.476415	0.895266	0.361011	0.0789861	0.789655
42729	hsa-miR-34c-3p	0.196256	0.00241251	0.00907127	134.5	176	229	190.5	63	50	35	60	74	20.5	32	45	15.5	4.5	-2	2	1.5	5.5	32.5	4.5	0.101485	0.157248	0.176125	0.0755177	0.0242588	N/A	0.00901917	0.0075	0.0259434	0.144953	0.0284478	0.267738	0.971572
11078	hsa-miR-365a-3p/hsa-miR-365b-3p	0.363275	0.000250129	0.00260449	172	216.5	275	203	79.5	78.5	45	84.5	102	62	66.5	110.5	27.5	23.5	29	13.5	29	34.5	79.6667	26.1667	0.306931	0.326781	0.432485	0.133983	0.126685	0.145363	0.0608794	0.145	0.162736	0.355399	0.129108	0.189906	0.275643
46801	hsa-miR-106a-5p	0.198903	0.00123009	0.00605972	197.5	205	252	162	80	52.5	40.5	60	93.5	83	57	75.5	-20	23.5	3	9	3	27.5	71.8333	7.66667	0.410891	0.280098	0.295499	N/A	0.126685	0.0150376	0.0405862	0.015	0.129717	0.328829	0.0654051	0.217387	0.891013
42705	hsa-miR-191-3p	0.247558	0.00267715	0.00971078	192	236.5	296	243	71.5	67	36	69.5	92	75.5	88	123.5	68	12.5	10.5	3	13.5	22.5	95.6667	21.6667	0.373762	0.432432	0.483366	0.331303	0.0673854	0.0526316	0.0135287	0.0675	0.106132	0.429854	0.106414	0.127595	1.07255
46606	hsa-miR-1288-3p	0.293795	0.0333792	0.0600986	126.5	175	207.5	184	58	51	33.5	58.5	75	14	25.5	35.5	16.5	-1	-1.5	0.5	3	7	25	4.08333	0.0693069	0.125307	0.138943	0.0803898	N/A	N/A	0.00225479	0.015	0.0330189	0.111186	0.0326659	0.331908	1.04781
45764	hsa-miR-302e	0.327758	0.00196104	0.007989	136	172	210	172.5	67	59	37	66	82	17	28.5	31.5	-0.5	7	7	4	8	12.5	25.6667	6.33333	0.0841584	0.140049	0.123288	N/A	0.0377358	0.0350877	0.0180383	0.04	0.0589623	0.115832	0.0379648	0.247615	0.384068
29852	hsa-miR-9-3p	0.207829	0.0108059	0.0253186	125.5	193.5	203.5	174	62	53	42.5	62	80.5	14	38.5	28	-15.5	3.5	2	9	5	7	26.8333	1.83333	0.0693069	0.189189	0.109589	N/A	0.0188679	0.0100251	0.0405862	0.025	0.0330189	0.122695	0.0254996	0.497219	0.467248
42792	hsa-miR-29b-2-5p	0.367159	0.0286693	0.0528651	130.5	173	217.5	185	63.5	55	35.5	67	85.5	16.5	11	36	9	5	2	2.5	9	14	21.1667	6.91667	0.0816832	0.0540541	0.1409	0.043849	0.0269542	0.0100251	0.011274	0.045	0.0660377	0.0922125	0.0338566	0.481173	0.645111
21501	hsa-miR-891b	0.194372	0.00215524	0.00851234	134	181.5	218	173.5	63	51.5	34.5	58	78.5	21	30.5	34	-0.5	5.5	0	2	1	12	28.5	3.33333	0.10396	0.149877	0.133072	N/A	0.0296496	N/A	0.00901917	0.005	0.0566038	0.12897	0.0250681	0.180132	0.942815
17824	hsa-miRPlus-A1025	0.308864	0.0238248	0.0455978	142	185.5	226	198	67	55	34	63.5	83	18.5	23.5	44.5	25.5	4.5	3	1	5	9	28.8333	8	0.0915842	0.115479	0.174168	0.124239	0.0242588	0.0150376	0.00450958	0.025	0.0424528	0.127077	0.0392496	0.334412	1.10788
147591	hsa-miR-4283	0.434139	0.0166981	0.0347983	166.5	197.5	256.5	223	73	67	49	70.5	101	49.5	44	86	50	15	16	16	13	32	59.8333	23.6667	0.24505	0.216216	0.336595	0.243605	0.0808625	0.0802005	0.0721533	0.065	0.150943	0.265954	0.115461	0.236331	0.606788
147806	hsa-miR-3149	0.466605	0.0345182	0.0617759	174	203.5	259	233.5	73	96.5	42.5	69.5	90	55	52	85	56	15.5	45.5	9.5	12.5	24	64	27.1667	0.272277	0.255528	0.332681	0.272838	0.083558	0.22807	0.042841	0.0625	0.113208	0.286829	0.133836	0.141487	0.705082
147755	hsa-miR-378c	0.334289	0.0280469	0.0518459	135	191.5	226	207.5	62	59	34.5	67	85.5	21.5	46.5	55	35.5	2.5	7.5	2.5	10	17.5	41	12.5833	0.106436	0.228501	0.215264	0.17296	0.0134771	0.037594	0.011274	0.05	0.0825472	0.1834	0.0613087	0.365218	0.989432
148644	hsa-miR-551b-3p	0.206553	0.00232177	0.00891008	116.5	167	202.5	164.5	65.5	53.5	44.5	58	75	-1	22	34.5	-8	7	1	11.5	1	5.5	18.5	3	N/A	0.108108	0.135029	N/A	0.0377358	0.00501253	0.0518602	0.005	0.0259434	0.121569	0.0251104	0.156588	0.817123
168965	hsa-miR-4765	0.115613	0.000377327	0.00320412	144	177	196.5	168	55.5	55.5	37.5	55.5	73.5	31	27.5	30.5	-8.5	-3.5	3.5	5	-1.5	1.5	29.6667	-0.583333	0.153465	0.135135	0.119374	N/A	N/A	0.0175439	0.0225479	N/A	0.00707547	0.135991	0.0157224	0.125463	0.502175
168650	hsa-miR-3121-5p	0.0856448	0.00451086	0.0138203	130.5	169.5	224	156.5	58	52.5	33	63	73.5	11	30	41.5	-12	1	2	1	5	1.5	27.5	-0.25	0.0544554	0.14742	0.162427	N/A	0.00539084	0.0100251	0.00450958	0.025	0.00707547	0.121434	0.0104002	0.481648	0.810394
168584	hsa-miR-5587-3p	0.329444	0.0261155	0.0489131	125.5	172	223.5	173	57.5	52.5	56	64.5	79.5	13.5	27	42	7.5	0.5	2	23.5	7	10.5	27.5	8.5	0.0668317	0.132678	0.164384	0.0365408	0.00269542	0.0100251	0.105975	0.035	0.0495283	0.121298	0.0399608	0.410244	0.920862
168809	hsa-miR-5698	0.460386	0.000406734	0.00329145	308.5	349.5	470.5	280	174	151	109.5	123.5	203	197	201	309.5	104	114.5	99.5	76.5	66.5	132	235.833	98.8333	0.975248	0.987715	1.21135	0.506699	0.617251	0.498747	0.344983	0.3325	0.622642	1.0581	0.487137	0.125565	0.259547
169330	hsa-miR-23b-3p	0.402084	0.00135512	0.00636344	576	564	645	226	263	184	157.5	295	321.5	469	408	486	60	205.5	132.5	125	238	252.5	454.333	168.917	2.32178	2.00491	1.90215	0.292326	1.10782	0.66416	0.563698	1.19	1.19104	2.07628	0.83484	0.105346	0.455965
169015	hsa-miR-4454	0.539164	0.0374488	0.0662641	47351.5	43760	64522.5	19435.5	20003	20386.5	16785.5	22299.5	56186.5	47241	43603	64337.5	19262.5	19945	20337	16753	22242.5	56115.5	51727.2	25775.9	233.866	214.265	251.81	93.849	107.52	101.94	75.549	111.213	264.696	233.314	125.794	0.080486	0.550232

## Sheet: Sepsis-non_AKI vs Control
# Condition pairs: Sepsis-non_AKI vs Control # Fold Change cut-off: 1.5 # P-value cut-off: 0.05 # Column "ID": array ID of the probes, each miRNA always has its unique probe, but some miRNAs may have two different probes. # Column "Name": the name of each miRNA. # Column "Fold change": the ratio of normalized intensities between two conditions (use normalized data, ratio scale). # Column "P-value…
Sepsis-non_AKI vs Control 1.5 fold up regulated miRNAs
		Fold change	P-value	FDR	ForeGround									ForeGround-BackGround											Normalized											CV-value
ID	Name	Sepsis-non_AKI vs Control	Sepsis-non_AKI vs Control	Sepsis-non_AKI vs Control	13	14	15	7	8	9	10	11	12	13	14	15	7	8	9	10	11	12	Mean of Control group	Mean of Sepsis-non_AKI group	13	14	15	7	8	9	10	11	12	Mean of Control group	Mean of Sepsis-non_AKI group	Control group	Sepsis-non_AKI group
42812	hsa-miR-508-5p	1.78377	0.0175108	0.0423107	258.5	266	293	370.5	394.5	249	258.5	256.5	290	145	113.5	120.5	256	286	219	166.5	172	187.5	126.333	214.5	0.717822	0.55774	0.471624	1.19487	1.43538	0.994325	0.837736	0.848335	0.922509	0.582395	1.03886	0.214523	0.225272
169221	hsa-miR-4748	2.18583	0.00324554	0.0176986	188.5	238	281.5	384	324.5	276	230.5	260	277.5	76.5	98.5	124	265.5	217	246	139	172.5	182.5	99.6667	203.75	0.378713	0.484029	0.485323	1.23921	1.08908	1.11691	0.699371	0.850801	0.897909	0.449355	0.982214	0.136154	0.203615
147840	hsv2-miR-H9-3p	1.79485	0.0296017	0.0609677	160.5	216	241.5	186	192	156	186	199	176.5	40.5	61.5	54.5	77	69.5	126	84.5	112.5	63	52.1667	88.75	0.200495	0.302211	0.213307	0.359393	0.348808	0.572077	0.425157	0.554871	0.309963	0.238671	0.428378	0.232114	0.259469
46324	hsa-miR-320b	1.92518	0.00623752	0.0234151	235	245.5	292	415	340.5	270	237.5	307	272.5	129	110	121.5	295.5	231.5	240	152	221	180	120.167	220	0.638614	0.540541	0.475538	1.37923	1.16186	1.08967	0.76478	1.09001	0.885609	0.551564	1.06186	0.14884	0.202687
169113	hsa-miR-4755-5p	2.05455	0.0297512	0.0611484	151.5	179	234.5	175	178	167	176	214	184.5	41.5	36.5	73	63.5	69	137	94.5	127	79	50.3333	95	0.205446	0.179361	0.285714	0.296383	0.346299	0.62202	0.475472	0.626387	0.388684	0.223507	0.459207	0.247998	0.306356
11045	hsa-miR-302c-5p	1.55319	0.0351152	0.0689572	365.5	418	508	578.5	655	412	455.5	511.5	394	251	270	319.5	465	537	379.5	357	425.5	281	280.167	407.5	1.24257	1.32678	1.25049	2.17036	2.69511	1.72304	1.79623	2.09864	1.38253	1.27328	1.97765	0.0365205	0.228207
147799	hsa-miR-3156-5p	2.05075	0.0452472	0.0838072	126	162.5	210	137	152	75	123.5	107	126	18.5	14.5	12.5	23	38	44	35	21	18.5	15.1667	29.9167	0.0915842	0.0712531	0.0489237	0.107351	0.190715	0.199773	0.176101	0.103576	0.0910209	0.070587	0.144756	0.302294	0.339893
13132	hsa-miR-519e-5p	1.67254	0.017292	0.0419777	464.5	484	567.5	855	617	813.5	513	598.5	602.5	350.5	337.5	400	743.5	498	782	418	510.5	497.5	362.667	574.917	1.73515	1.65848	1.56556	3.47025	2.49937	3.55051	2.10314	2.51788	2.44772	1.65306	2.76481	0.0513744	0.216091
168668	hsa-miR-4732-3p	2.08433	0.0300027	0.0616227	124.5	178	241.5	163.5	170.5	132.5	174	177	171	12	36.5	73	58	52.5	101.5	84.5	92	63.5	40.5	75.3333	0.0594059	0.179361	0.285714	0.270712	0.263488	0.46084	0.425157	0.453761	0.312423	0.174827	0.364397	0.647624	0.253424
169018	hsa-miR-4640-5p	1.92998	0.0261905	0.0554402	162	206.5	236.5	197	258	133	166	172.5	199	45	53.5	60.5	83	141.5	103	64.5	85	97.5	53	95.75	0.222772	0.262899	0.236791	0.387398	0.710163	0.46765	0.324528	0.419236	0.479705	0.240821	0.46478	0.0845642	0.285723
42808	hsa-miR-874-3p	2.08385	0.0381016	0.0731038	243.5	201.5	253.5	346.5	335	173.5	193.5	297.5	269	137.5	53	84	235	230	143.5	98	211.5	173.5	91.5	181.917	0.680693	0.260442	0.328767	1.09685	1.15433	0.651532	0.493082	1.04316	0.853629	0.423301	0.882096	0.532744	0.300569
147600	hsa-miR-4292	1.93907	0.0111852	0.032224	258	331.5	383.5	345.5	379.5	503	420.5	444.5	430.5	146	193	205.5	232	259	473	335	359	328	181.5	331	0.722772	0.948403	0.804305	1.08285	1.29987	2.14756	1.68553	1.77065	1.61378	0.82516	1.60004	0.13846	0.232839
168595	hsa-miR-1185-2-3p	2.36963	0.000941648	0.0121605	239	261.5	280.5	418.5	411.5	346.5	299.5	304	314.5	126.5	111.5	108	307.5	298	316	213.5	217	215	115.333	261.167	0.626238	0.547912	0.422701	1.43524	1.49561	1.43473	1.07421	1.07028	1.05781	0.532283	1.26131	0.192876	0.169349
169087	hsa-miR-149-3p	1.64964	0.0329203	0.0658405	660	761	916	922	807.5	1514	1006	1015	1219	551.5	616.5	755	813	694.5	1484	924	930	1117.5	641	993.833	2.7302	3.02948	2.95499	3.79463	3.48557	6.7378	4.64906	4.58693	5.49815	2.90489	4.79202	0.0536357	0.247772
169082	hsa-miR-1275	1.53988	0.0435797	0.0814071	3576	4074.5	4809.5	5546.5	5744	4397.5	5310	8180.5	5746	3462.5	3934	4560.5	5433	5624.5	4366.5	5213.5	8092.5	5638.5	3985.67	5728.08	17.1411	19.3317	17.8493	25.3582	28.2284	19.8252	26.2314	39.9137	27.7417	18.1074	27.8831	0.0617356	0.237303
169307	hsa-miR-4685-3p	2.23871	0.0428049	0.0802626	144	185.5	230.5	153.5	179	155	180	200.5	231.5	34	36.5	66.5	43	60	125	94	113.5	126	45.6667	93.5833	0.168317	0.179361	0.260274	0.2007	0.301129	0.567537	0.472956	0.559803	0.619926	0.202651	0.453675	0.247756	0.368184
146042	hsv1-miR-H8-3p	1.83643	0.00642627	0.0238438	309.5	390	451.5	430.5	488.5	568.5	500.5	616	490.5	202.5	248	293	318	377.5	538.5	406	526	388	247.833	425.667	1.00248	1.21867	1.14677	1.48425	1.8946	2.44495	2.04277	2.59433	1.90898	1.12264	2.06165	0.0980729	0.195906
169049	hsa-miR-3162-3p	2.02688	0.0406497	0.0771954	215	329	309.5	325.5	341	225	410.5	506	428	107	185	155.5	213.5	227	195	324	417	323.5	149.167	283.333	0.529703	0.909091	0.608611	0.996499	1.13927	0.885358	1.63019	2.05672	1.59164	0.682468	1.38328	0.293329	0.325709
148504	hsa-miR-874-5p	1.95382	0.00419769	0.019524	213.5	281.5	302	278	317.5	317.5	316	360	331	98	138.5	136	165.5	202	287.5	224.5	271	219	124.167	228.25	0.485149	0.68059	0.53229	0.772462	1.0138	1.30533	1.12956	1.33662	1.07749	0.566009	1.10588	0.180192	0.18709
42708	hsa-miR-99a-5p	2.95248	0.0236648	0.0518289	131	168	182	147	154.5	128.5	139.5	156.5	154.5	17.5	19.5	25	31	43	98.5	47.5	69.5	54	20.6667	57.25	0.0866337	0.0958231	0.0978474	0.144691	0.215809	0.447219	0.238994	0.342787	0.265683	0.0934347	0.275864	0.0639613	0.384033
146068	hsa-miR-1915-3p	1.92301	0.0101309	0.0303212	309.5	419	373	429.5	410.5	586	507.5	559	560.5	200	274	212.5	315.5	303	556	419	475	450.5	228.833	419.833	0.990099	1.34644	0.831703	1.47258	1.5207	2.5244	2.10818	2.34279	2.21648	1.05608	2.03086	0.249635	0.215001
147631	hsa-miR-4258	2.82075	0.00488137	0.0210324	597	800	709	1092.5	1317	1630.5	1588.5	2159	1596.5	477.5	645	531.5	975.5	1202	1600.5	1498.5	2071.5	1492.5	551.333	1473.42	2.36386	3.16953	2.08023	4.55309	6.03262	7.26674	7.53962	10.217	7.34317	2.53788	7.15871	0.222672	0.262092
148688	hsa-miR-765	2.03242	0.0365859	0.0710845	181.5	220	257	306.5	237	289	179.5	224	237	68.5	75.5	103	190.5	130	259	91	139.5	134.5	82.3333	157.417	0.339109	0.371007	0.403131	0.889148	0.652447	1.17594	0.457862	0.688039	0.661747	0.371082	0.754197	0.0862643	0.328638
17328	ebv-miR-BART8-3p	2.1879	0.00243396	0.01559	2611	3582.5	3300	6551	7720.5	5601	6151	7177	4762	2499.5	3438	3142	6439.5	7612.5	5571	6052	7089.5	4656.5	3026.5	6236.83	12.3738	16.8943	12.2975	30.056	38.2058	25.294	30.4503	34.9667	22.9102	13.8552	30.3138	0.189984	0.188945
168758	hsa-miR-4425	1.963	0.00155163	0.0132894	177.5	299.5	292.5	336.5	318.5	270	258.5	330.5	312	63.5	147.5	136	222.5	199	240	169	238	207	115.667	212.583	0.314356	0.724816	0.53229	1.03851	0.998745	1.08967	0.850314	1.17386	1.01845	0.523821	1.02826	0.392044	0.104479
147731	hsa-miR-3189-3p	2.76315	0.00560698	0.0226206	295.5	350	313.5	431.5	484	669	478	629	513.5	179.5	198.5	111	316.5	358.5	636.5	378	540.5	400	163	438.333	0.888614	0.97543	0.434442	1.47725	1.79925	2.8899	1.90189	2.66584	1.96802	0.766162	2.11702	0.379213	0.25676
42702	hsa-miR-30c-1-3p	2.06806	0.0222047	0.0499942	380	432.5	477	767.5	898	686.5	518	554	456	264	277	311	653.5	777.5	655	424	470	344	284	554	1.30693	1.36118	1.21722	3.05018	3.90213	2.97389	2.13333	2.31813	1.6925	1.29511	2.67836	0.0561368	0.295025
168565	hsa-miR-4649-5p	1.96773	0.012504	0.0345049	174.5	203	250.5	253	280.5	151	203	185	195.5	57.5	58.5	80	145.5	162.5	121	105.5	98.5	86	65.3333	119.833	0.284653	0.287469	0.313112	0.679113	0.815558	0.549376	0.530818	0.48582	0.423124	0.295078	0.580635	0.053141	0.246162
169264	hsa-miR-4762-5p	1.6086	0.00185755	0.0142285	442.5	444	482	665.5	527	618.5	497.5	531	555.5	329.5	288	314	554.5	409	588.5	409	437	453	310.5	475.167	1.63119	1.41523	1.22896	2.5881	2.0527	2.67196	2.05786	2.15536	2.22878	1.42513	2.29246	0.141247	0.118148
17492	sv40-miR-S1-5p	2.49639	0.000151827	0.00694202	5926.5	7885	6880	19935	14450.5	15856	16743.5	16172	13392	5814	7735.5	6724.5	19825.5	14344	15826	16654	16087.5	13287.5	6758	16004.1	28.7822	38.0123	26.319	92.5344	71.99	71.8547	83.7937	79.3465	65.3752	31.0378	77.4824	0.198608	0.126229
27545	hsa-miR-373-5p	1.9714	0.0134215	0.0357106	193.5	228	242.5	239.5	268	178.5	200	260	298.5	82.5	78	77	122.5	155.5	148.5	96	170	195.5	79.1667	148	0.408416	0.383292	0.30137	0.571762	0.780427	0.674234	0.483019	0.838471	0.96187	0.364359	0.718297	0.153634	0.246223
168908	hsa-miR-4655-5p	2.37095	0.0230092	0.0510324	266	320	319.5	540	596	564.5	340.5	382.5	326.5	155.5	173.5	159	420.5	486.5	534	253	294	222	162.667	368.333	0.769802	0.85258	0.622309	1.96266	2.44166	2.42452	1.27296	1.45006	1.09225	0.74823	1.77402	0.155889	0.331123
146121	hsa-miR-1470	2.06341	0.00921049	0.0287331	182.5	238.5	247.5	236	249	237.5	237.5	309	258	65.5	86	100.5	119.5	133	206.5	143.5	217	152.5	84	162	0.324257	0.422604	0.393346	0.55776	0.667503	0.937571	0.722013	1.07028	0.750308	0.380069	0.78424	0.13287	0.238741
168701	hsa-miR-4728-5p	2.57408	0.0182478	0.0435253	237.5	255.5	261.5	502.5	397	427.5	284.5	313.5	263	125.5	110.5	93	388	279.5	395.5	195.5	220.5	160	109.667	273.167	0.621287	0.542998	0.363992	1.81097	1.40276	1.79569	0.983648	1.08755	0.787208	0.509426	1.3113	0.258903	0.327964
169341	hsa-miR-4632-3p	3.16695	0.00783569	0.0265235	223.5	261.5	278	264	423.5	451	406.5	538	476	111	112.5	114.5	155	313	421.5	314.5	450	368	112.667	337	0.549505	0.552826	0.448141	0.723454	1.57089	1.91373	1.58239	2.21948	1.81058	0.516824	1.63675	0.115135	0.310081
169263	hsa-miR-4634	4.04965	0.0107744	0.0316468	150.5	182.5	196	212	286.5	220	179.5	208.5	177.5	31.5	34.5	30.5	100	170.5	190.5	84	127	74.5	32.1667	124.417	0.155941	0.169533	0.119374	0.466744	0.855709	0.864926	0.422642	0.626387	0.366544	0.148283	0.600492	0.174948	0.364836
Sepsis-non_AKI vs Control 1.5 fold down regulated miRNAs
		Fold change	P-value	FDR	ForeGround									ForeGround-BackGround											Normalized											CV-value
ID	Name	Sepsis-non_AKI vs Control	Sepsis-non_AKI vs Control	Sepsis-non_AKI vs Control	13	14	15	7	8	9	10	11	12	13	14	15	7	8	9	10	11	12	Mean of Control group	Mean of Sepsis-non_AKI group	13	14	15	7	8	9	10	11	12	Mean of Control group	Mean of Sepsis-non_AKI group	Control group	Sepsis-non_AKI group
17519	ebv-miR-BART1-3p	0.30403	0.0426946	0.0801063	123	176.5	253	135.5	107.5	30	97.5	93	117	15.5	42.5	83.5	17.5	3.5	0	16.5	10	16	47.1667	10.5833	0.0767327	0.208845	0.32681	0.0816803	0.0175659	N/A	0.0830189	0.0493218	0.0787208	0.204129	0.0620615	0.612873	0.458854
17928	hsa-miR-181a-2-3p	0.0554982	1.98683e-05	0.00492072	371	412.5	670.5	141	108	42	130.5	104	121.5	264.5	272	501.5	19	2	12	35	18	19	346	17.5	1.30941	1.33661	1.96282	0.0886814	0.0100376	0.0544835	0.176101	0.0887793	0.0934809	1.53628	0.0852606	0.240611	0.641323
11134	hsa-miR-502-5p	0.45114	0.0012805	0.0126434	170	205	273	141.5	138.5	53	115	112	147	55	56.5	98.5	27	26	23	27.5	26.5	43.5	70	28.9167	0.272277	0.277641	0.385519	0.126021	0.130489	0.104427	0.138365	0.130703	0.214022	0.311812	0.140671	0.204892	0.2682
42918	hsa-miR-19b-2-5p	0.346659	0.00336071	0.0177818	149	211	258.5	130.5	134	31	117.5	107.5	132	37.5	67	84.5	24.5	21	1	23	21.5	28.5	63	19.9167	0.185644	0.329238	0.330724	0.114352	0.105395	0.0045403	0.115723	0.106042	0.140221	0.281869	0.0977124	0.295658	0.48475
42516	kshv-miR-K12-12-5p	0.246096	0.033082	0.065969	134.5	163	249.5	130.5	109.5	30.5	102	90	130.5	26.5	27	92	9	2	1	18	4	28.5	48.5	10.4167	0.131188	0.132678	0.360078	0.042007	0.0100376	0.0045403	0.090566	0.0197287	0.140221	0.207982	0.0511835	0.633334	1.04926
46752	hsa-miR-1270	0.439327	0.0198918	0.0462223	170.5	201	303.5	171	134	36	122	113	161	61.5	62	131	51	25	6	38	26.5	55.5	84.8333	33.6667	0.304455	0.304668	0.51272	0.23804	0.125471	0.0272418	0.191195	0.130703	0.273063	0.373948	0.164285	0.321382	0.540416
46427	hsa-miR-1248	0.40069	0.00852092	0.0276425	153.5	198.5	258	145	123.5	31	127.5	110	134	41	57.5	92.5	31.5	19	1	35.5	24.5	27	63.6667	23.0833	0.20297	0.282555	0.362035	0.147025	0.0953576	0.0045403	0.178616	0.120838	0.132841	0.28252	0.113203	0.281511	0.529915
42754	hsa-miR-586	0.22502	0.0072976	0.0253074	125.5	179.5	232.5	125.5	119	31.5	93.5	92	114	16	33	60.5	9.5	13	1.5	3	5	12	36.5	7.33333	0.0792079	0.162162	0.236791	0.0443407	0.0652447	0.00681044	0.0150943	0.0246609	0.0590406	0.159387	0.0358653	0.49457	0.668384
42810	hsa-miR-149-5p	0.391956	0.0158026	0.0397337	145.5	202	256.5	136	136	35	101.5	96.5	138	33	48.5	84.5	32	20.5	5	12.5	12.5	35.5	55.3333	19.6667	0.163366	0.238329	0.330724	0.149358	0.102886	0.0227015	0.0628931	0.0616523	0.174662	0.24414	0.0956921	0.343369	0.604489
42848	hsa-miR-1180-3p	0.362277	0.00426297	0.019524	167	243.5	313	145	140.5	32.5	127	118.5	154	55.5	86.5	128.5	32.5	29	2.5	36.5	31	46	90.1667	29.5833	0.274752	0.425061	0.502935	0.151692	0.145546	0.0113507	0.183648	0.152898	0.226322	0.400916	0.145243	0.289317	0.497213
42485	ebv-miR-BART10-5p	0.456923	0.0222466	0.0500506	153.5	238	305	156	151	40.5	131	129.5	146	40.5	92	124.5	45.5	36.5	10	44	39	38	85.6667	35.5	0.200495	0.452088	0.48728	0.212369	0.183187	0.045403	0.221384	0.192355	0.186962	0.379954	0.17361	0.411653	0.371895
42896	hsa-miR-450b-5p	0.19208	0.00345818	0.0179136	129	180	238.5	128.5	112.5	33.5	101.5	93.5	113	23.5	35	71	9	4.5	3.5	15.5	0.5	11.5	43.1667	7.41667	0.116337	0.17199	0.277886	0.042007	0.0225847	0.015891	0.0779874	0.00246609	0.0565806	0.188738	0.0362528	0.434819	0.773444
42610	hcmv-miR-UL36-3p	0.352943	0.0202517	0.046839	157	195.5	298.5	148	133	30.5	115	117.5	134.5	46	47	126	36	19.5	0.5	22	23.5	36	73	22.9167	0.227723	0.230958	0.493151	0.168028	0.097867	0.00227015	0.110692	0.115906	0.177122	0.317277	0.111981	0.480083	0.559645
10919	hsa-miR-103a-3p	0.62592	0.0337746	0.0669633	590.5	636.5	908.5	386	326	241.5	518.5	470.5	577	482	494	731.5	267	211.5	211.5	422.5	383.5	472.5	569.167	328.083	2.38614	2.42752	2.86301	1.24621	1.06148	0.960272	2.12579	1.89149	2.32472	2.55889	1.60166	0.103244	0.365238
46541	hsa-miR-1225-5p	0.254199	0.0011356	0.0123334	157	193.5	251	144.5	116.5	31	101.5	100.5	127	47	48.5	81.5	32.5	5.5	1	10.5	11.5	22	59	13.8333	0.232673	0.238329	0.318982	0.151692	0.0276035	0.0045403	0.0528302	0.0567201	0.108241	0.263328	0.0669379	0.183348	0.808191
5250	hsa-miR-105-5p	0.25788	0.000293543	0.00927205	139.5	176	235	117.5	119.5	33	99.5	98.5	117	30.5	32.5	60	11	9	3	12	12.5	10	41	9.58333	0.15099	0.159705	0.234834	0.0513419	0.0451694	0.0136209	0.0603774	0.0616523	0.0492005	0.181843	0.0468937	0.253503	0.373615
42734	hsa-miR-2110	0.43972	0.0130591	0.0352258	136	193	216.5	137.5	123.5	39	107.5	99	120.5	25.5	52.5	40	26	13.5	9	17	14.5	18	39.3333	16.3333	0.126238	0.257985	0.156556	0.121354	0.0677541	0.0408627	0.0855346	0.0715166	0.0885609	0.18026	0.0792637	0.382772	0.33685
46411	hsa-miR-1203	0.319765	0.000621422	0.0103757	141	184	236	120	132.5	44	101	96	127	26.5	37.5	58	9	13	13	8.5	10	18	40.6667	11.9167	0.131188	0.184275	0.227006	0.042007	0.0652447	0.0590238	0.0427673	0.0493218	0.0885609	0.180823	0.0578209	0.265464	0.304548
46747	hsa-miR-1263	0.196622	0.028652	0.059526	141	182	275.5	123.5	120.5	32	98.5	101	123	29	29.5	101	10	0	1	4.5	14.5	16	53.1667	7.66667	0.143564	0.144963	0.395303	0.0466744	N/A	0.0045403	0.0226415	0.0715166	0.0787208	0.227944	0.0448187	0.635857	0.703783
146190	hsa-miR-3927-3p	0.328255	0.0148023	0.0380558	133.5	194.5	255.5	129	129	31.5	99	104.5	126.5	21.5	49.5	81	22.5	18	0.5	11	18.5	19	50.6667	14.9167	0.106436	0.243243	0.317025	0.105018	0.0903388	0.00227015	0.0553459	0.0912454	0.0934809	0.222235	0.0729498	0.480821	0.527092
146061	hsa-miR-1914-3p	0.425437	0.00289875	0.0168636	162.5	196.5	255.5	143.5	137	40	105	114.5	154.5	47.5	56.5	87	16.5	32.5	10.5	22	31	35.5	63.6667	24.6667	0.235149	0.277641	0.340509	0.0770128	0.163112	0.0476731	0.110692	0.152898	0.174662	0.284433	0.121008	0.186362	0.422808
146138	hsa-miR-1909-5p	0.326924	0.0263535	0.0556953	133.5	184.5	250	134.5	117	32.5	105.5	106.5	127.5	28	28.5	82	20.5	2	2.5	15.5	15.5	24.5	46.1667	13.4167	0.138614	0.140049	0.320939	0.0956826	0.0100376	0.0113507	0.0779874	0.0764488	0.120541	0.199867	0.0653414	0.524617	0.692063
145831	hsa-miR-625-5p	0.232236	0.0156614	0.0394456	141	190	267.5	114	120	39	99	100.5	127	26	42.5	93.5	5.5	0	8	9.5	12	21	54	9.33333	0.128713	0.208845	0.365949	0.0256709	N/A	0.0363224	0.0477987	0.0591862	0.103321	0.234502	0.0544599	0.514627	0.551774
145977	hsa-miR-1247-5p	0.440637	0.000937995	0.0121605	170.5	247	286.5	148.5	143	57	124	125	156.5	60	95.5	104	35.5	28.5	26	36.5	41.5	44.5	86.5	35.4167	0.29703	0.469287	0.407045	0.165694	0.143036	0.118048	0.183648	0.204686	0.218942	0.391121	0.172342	0.223015	0.220131
145675	hsa-miR-501-5p	0.382914	0.000447018	0.00998901	209	248.5	309.5	169.5	135.5	47	136.5	127	152.5	102	112.5	151	67	28.5	17.5	55.5	41	50	121.833	43.25	0.50495	0.552826	0.590998	0.312719	0.143036	0.0794552	0.279245	0.202219	0.246002	0.549591	0.210446	0.0784489	0.415492
145690	hsa-miR-512-5p	0.495365	0.0220955	0.0498092	164	202	296.5	167.5	142	34	126	126	153.5	59	68	125	56	39	4	40.5	41	45.5	84	37.6667	0.292079	0.334152	0.489237	0.261377	0.195734	0.0181612	0.203774	0.202219	0.223862	0.371823	0.184188	0.279264	0.460296
145678	hsa-miR-150-5p	0.567521	0.00838782	0.0274847	197.5	261	343.5	156.5	161.5	91.5	154	166	191	87.5	118	168.5	43	52	61.5	69	78	86.5	124.667	65	0.433168	0.579853	0.659491	0.2007	0.260979	0.279228	0.34717	0.38471	0.425584	0.557504	0.316395	0.205926	0.265844
145715	hsa-miR-648	0.322644	0.00566878	0.0226642	150	177.5	243.5	126	125	33	108.5	115	119.5	42	30	77	8	13	3	20	24	18	49.6667	14.3333	0.207921	0.14742	0.30137	0.0373396	0.0652447	0.0136209	0.100629	0.118372	0.0885609	0.218904	0.0706279	0.354312	0.562373
147199	hsa-miR-27b-3p	0.4165	0.0145871	0.0377968	149	197	267.5	132	123	42	133	115	124	40.5	50	95	26.5	11.5	12	44	22.5	23	61.8333	23.25	0.200495	0.2457	0.37182	0.123687	0.0577164	0.0544835	0.221384	0.110974	0.113161	0.272672	0.113568	0.325629	0.533342
147892	hsa-miR-3152-3p	0.320328	0.0121779	0.0340797	139.5	188	244.5	124.5	125	31	108.5	95.5	118.5	20.5	39	69	16	15.5	1	18	6	17	42.8333	12.25	0.101485	0.191646	0.270059	0.0746791	0.0777917	0.0045403	0.090566	0.0295931	0.0836408	0.18773	0.0601352	0.449342	0.577272
147627	hsa-miR-4294	0.371694	0.00280915	0.0166311	147	173.5	238.5	126.5	125.5	36	102	99	126	34.5	28.5	62	11.5	12.5	6	17.5	15	21.5	41.6667	14	0.170792	0.140049	0.242661	0.0536756	0.0627353	0.0272418	0.0880503	0.0739827	0.105781	0.184501	0.0685778	0.285429	0.399735
147165	hsa-let-7b-5p	0.324915	0.000611024	0.0103684	255	294.5	418	175.5	178.5	35.5	151.5	144	176	142	145	248.5	58	62.5	5.5	63	55.5	71.5	178.5	52.6667	0.70297	0.712531	0.972603	0.270712	0.313676	0.0249716	0.316981	0.273736	0.351784	0.796035	0.258643	0.192187	0.457741
147705	hsa-miR-4320	0.166852	0.00179675	0.0142285	144.5	190.5	258	125.5	122.5	36	98	99	111	34	35	85	15.5	5.5	6	12.5	4.5	2.5	51.3333	7.75	0.168317	0.17199	0.332681	0.0723454	0.0276035	0.0272418	0.0628931	0.0221948	0.0123001	0.224329	0.0374298	0.418373	0.646901
147900	hsv2-miR-H6-3p	0.431561	0.00256677	0.0159258	208	236	361.5	168	150.5	47.5	146.5	136.5	171	95	89	162	54	35.5	17	53.5	48.5	64	115.333	45.4167	0.470297	0.437346	0.634051	0.252042	0.178168	0.077185	0.269182	0.239211	0.314883	0.513898	0.221779	0.205005	0.376951
147891	hsa-miR-3175	0.531071	0.000148527	0.00689724	808.5	815	933	445	465	473.5	492	407.5	378.5	698	667	730.5	329	345	442.5	402	317	269.5	698.5	350.833	3.45545	3.27764	2.8591	1.53559	1.73149	2.00908	2.02264	1.5635	1.32595	3.1974	1.69804	0.0957543	0.163665
147186	hsa-miR-200b-3p	0.398635	0.00714541	0.0250722	160	212	279	152	140	33	103	116.5	148	51	76	113.5	33	37.5	3	22.5	32	46	80.1667	29	0.252475	0.373464	0.444227	0.154026	0.188206	0.0136209	0.113208	0.15783	0.226322	0.356722	0.142202	0.271825	0.516288
147709	hsa-miR-3185	0.598191	0.0300785	0.0616932	176	226.5	314	149	156.5	115.5	127	136.5	169	71.5	79.5	137.5	35.5	41	85.5	40	49	67.5	96.1667	53.0833	0.35396	0.390663	0.53816	0.165694	0.205772	0.388195	0.201258	0.241677	0.332103	0.427595	0.255783	0.228009	0.33698
148251	hsa-miR-3689a-5p/hsa-miR-3689b-5p/hsa-miR-3689e	0.404212	0.00423248	0.019524	134	183.5	222.5	120	126.5	34	115	104	116	28	40	49.5	13	12.5	4	26	17.5	14	39.1667	14.5	0.138614	0.19656	0.193738	0.0606768	0.0627353	0.0181612	0.130818	0.0863132	0.0688807	0.176304	0.0712641	0.185311	0.516859
148599	hsa-miR-3680-5p	0.255314	0.00303672	0.0172309	135	169	224.5	114	115.5	31.5	101.5	98	115	23	25	51.5	7.5	4.5	1.5	17	5	10	33.1667	7.58333	0.113861	0.12285	0.201566	0.0350058	0.0225847	0.00681044	0.0855346	0.0246609	0.0492005	0.146092	0.0372995	0.330277	0.737091
148665	hsa-miR-510-5p	0.254124	0.00497762	0.0211159	141	178.5	236.5	113.5	119.5	33	96	100	128.5	25.5	36.5	61.5	3.5	6	3	9	8.5	26.5	41.1667	9.41667	0.126238	0.179361	0.240705	0.0163361	0.0301129	0.0136209	0.045283	0.0419236	0.130381	0.182101	0.0462763	0.314565	0.932845
148206	hsa-miR-3664-5p	0.381532	0.00523893	0.0216552	169.5	227.5	298.5	145.5	146.5	33	108.5	124	152.5	56.5	83	121.5	33	35.5	3	22.5	37.5	49.5	87	30.1667	0.279703	0.407862	0.475538	0.154026	0.178168	0.0136209	0.113208	0.184957	0.243542	0.387701	0.14792	0.256543	0.529808
146024	hsa-miR-383-5p	0.311013	0.00902252	0.0285873	131.5	181.5	253	135	113.5	33.5	99.5	102.5	123.5	23.5	51.5	84.5	17.5	13.5	3.5	16.5	16	22	53.1667	14.8333	0.116337	0.253071	0.330724	0.0816803	0.0677541	0.015891	0.0830189	0.0789149	0.108241	0.233377	0.0725834	0.465093	0.424221
168569	hsa-miR-5088-5p	0.413428	0.00422807	0.019524	137.5	178.5	207	130.5	122	36.5	99	96	122.5	21	30.5	40	20	13	5.5	6	10	15.5	30.5	11.6667	0.10396	0.149877	0.156556	0.0933489	0.0652447	0.0249716	0.0301887	0.0493218	0.0762608	0.136798	0.0565561	0.209312	0.471977
169346	hsa-miR-5195-3p	0.152534	0.00582334	0.0228892	129	170.5	225.5	116	113	31	89	83.5	112.5	23.5	27	56	3.5	5.5	1	0	-5	9.5	35.5	2.41667	0.116337	0.132678	0.219178	0.0163361	0.0276035	0.0045403	N/A	N/A	0.0467405	0.156064	0.0238051	0.35412	0.754341
169276	hsa-miR-4474-3p	0.277163	0.00381556	0.0186204	130.5	186	208.5	114	120	31.5	97	102.5	117	20	42	43.5	4	11.5	1.5	6.5	13.5	16.5	35.1667	8.91667	0.0990099	0.206388	0.170254	0.0186698	0.0577164	0.00681044	0.0327044	0.0665845	0.0811808	0.158551	0.0439444	0.344605	0.662108
169043	hsa-miR-4462	0.332902	0.00348455	0.0179537	168.5	222	314	131.5	129.5	62.5	124	107	144	58	78	150	20	17	32.5	35.5	25	42.5	95.3333	28.75	0.287129	0.383292	0.587084	0.0933489	0.0853199	0.14756	0.178616	0.123305	0.209102	0.419168	0.139542	0.365395	0.347653
169136	hsa-miR-5006-3p	0.261704	0.0303872	0.0621477	119	166.5	213.5	115.5	117	38	93	91	110	10.5	14	38	1.5	-1.5	8	3.5	3	8.5	20.8333	3.83333	0.0519802	0.0687961	0.148728	0.00700117	N/A	0.0363224	0.0176101	0.0147965	0.0418204	0.0898348	0.0235101	0.575406	0.631863
169243	hsa-miR-3682-5p	0.443725	0.0471687	0.0860032	128	171.5	207	125.5	115	32	102	100	115	19	14	35.5	15.5	0.5	2	15.5	10.5	11	22.8333	9.16667	0.0940594	0.0687961	0.138943	0.0723454	0.00250941	0.00908059	0.0779874	0.0517879	0.0541205	0.1006	0.0446385	0.353162	0.712661
169205	hsa-miR-4640-3p	0.658609	0.00742225	0.0255312	145	195.5	218	152.5	145	56	120	112.5	130	34	44	58	38.5	28	26	26	23	25	45.3333	27.75	0.168317	0.216216	0.227006	0.179697	0.140527	0.118048	0.130818	0.11344	0.123001	0.203846	0.134255	0.153247	0.180576
28191	hsa-miR-30e-5p	0.37177	9.36159e-05	0.00675092	273.5	299	393.5	210	184.5	71.5	145	163.5	156	163.5	157	217	95	74.5	39.5	45	72	46.5	179.167	62.0833	0.809406	0.771499	0.849315	0.443407	0.373902	0.179342	0.226415	0.355117	0.228782	0.810073	0.301161	0.0480357	0.345401
42959	hsa-miR-514a-3p	0.121712	1.51096e-05	0.00492072	147	181	236	118	117.5	32.5	97.5	91	120	35.5	32.5	55.5	5	3.5	0.5	2.5	5	11	41.1667	4.58333	0.175743	0.159705	0.217221	0.0233372	0.0175659	0.00227015	0.0125786	0.0246609	0.0541205	0.184223	0.0224222	0.161114	0.781996
46558	hsa-miR-1268a/hsa-miR-1268b	0.38928	0.00233251	0.0154136	210	231	319.5	154	166.5	43.5	130.5	134	181.5	86.5	81.5	140.5	38.5	41	11	24.5	41.5	63	102.833	36.5833	0.428218	0.400491	0.549902	0.179697	0.205772	0.0499432	0.12327	0.204686	0.309963	0.459537	0.178888	0.17295	0.489185
17419	kshv-miR-K12-9-3p	0.269749	0.00210702	0.0149147	154	180	232	121	115.5	33	103.5	92.5	133	30.5	35.5	39	9	-4	1	9.5	4	20.5	35	6.66667	0.15099	0.174447	0.152642	0.042007	N/A	0.0045403	0.0477987	0.0197287	0.100861	0.15936	0.0429872	0.082155	0.854143
11260	hsa-miR-151a-5p	0.401272	0.00344045	0.017904	168	211	288.5	142.5	150.5	38.5	122	117.5	150	47.5	66.5	105.5	35	28.5	6.5	29.5	29.5	31	73.1667	26.6667	0.235149	0.326781	0.412916	0.163361	0.143036	0.0295119	0.148428	0.145499	0.152522	0.324949	0.130393	0.273575	0.382947
31517	hsa-miR-561-3p	0.23378	0.00676679	0.0243623	143	189	262	123	130.5	32	104	99.5	131.5	27	44	85	10.5	7.5	1	14	5.5	26.5	52	10.8333	0.133663	0.216216	0.332681	0.0490082	0.0376412	0.0045403	0.0704403	0.027127	0.130381	0.22752	0.0531897	0.439474	0.822144
11113	hsa-miR-448	0.356132	0.00877858	0.0280236	137	196.5	259.5	127.5	151	37.5	103.5	101.5	133	28.5	51.5	76	15.5	30.5	6.5	12.5	10.5	25	52	16.75	0.141089	0.253071	0.297456	0.0723454	0.153074	0.0295119	0.0628931	0.0517879	0.123001	0.230539	0.0821023	0.349537	0.567606
14313	hsa-miR-499a-5p	0.309206	0.00815605	0.0270835	148.5	226	276	139	144.5	33	114.5	119	132	35.5	76.5	113	27	31	2	12	31	22.5	75	20.9167	0.175743	0.375921	0.44227	0.126021	0.155583	0.00908059	0.0603774	0.152898	0.110701	0.331311	0.102444	0.418793	0.56041
11181	hsa-miR-95-3p	0.226588	0.00421363	0.019524	131.5	192.5	244.5	122.5	131	32.5	99.5	106	123.5	18.5	39.5	62.5	10	12.5	0.5	5	13.5	7.5	40.1667	8.16667	0.0915842	0.194103	0.244618	0.0466744	0.0627353	0.00227015	0.0251572	0.0665845	0.0369004	0.176769	0.0400537	0.441118	0.60351
42811	hsa-miR-542-5p	0.614773	0.0173335	0.0420188	218	263.5	311	207.5	187.5	112.5	126.5	145	202.5	105.5	114	130	93	68	80.5	29.5	50.5	85	116.5	67.75	0.522277	0.560197	0.508806	0.434072	0.34128	0.365494	0.148428	0.249075	0.418204	0.530427	0.326092	0.0502365	0.334314
17289	hsa-miR-616-5p	0.285381	0.0223596	0.050183	139	182	244.5	125.5	128.5	34	107	101.5	132.5	18.5	26	67	8.5	9.5	1	7.5	8	21.5	37.1667	9.33333	0.0915842	0.127764	0.262231	0.0396733	0.0476788	0.0045403	0.0377358	0.0394575	0.105781	0.160526	0.0458111	0.56014	0.720443
10954	hsa-miR-147a	0.388307	0.00660489	0.024056	194	220.5	323.5	160	168	35	126	120	162.5	70.5	67.5	140.5	44	45.5	2.5	31.5	29.5	42	92.8333	32.5	0.34901	0.331695	0.549902	0.205368	0.228356	0.0113507	0.158491	0.145499	0.206642	0.410202	0.159284	0.29569	0.496027
46875	hsa-miR-2276-3p	0.316639	0.00408744	0.0191607	155	195.5	251	123.5	138.5	33	109.5	101	142.5	31.5	44	63	11	17.5	1	18.5	4.5	27	46.1667	13.25	0.155941	0.216216	0.246575	0.0513419	0.0878294	0.0045403	0.0930818	0.0221948	0.132841	0.206244	0.0653049	0.223681	0.737112
11018	hsa-miR-218-5p	0.30341	0.00710048	0.0249944	157	175.5	252.5	124.5	137.5	33	99	104	153.5	40.5	33	68	15	12	1	6	10	34	47.1667	13	0.200495	0.162162	0.266145	0.0700117	0.0602258	0.0045403	0.0301887	0.0493218	0.167282	0.209601	0.063595	0.250886	0.878622
11077	hsa-miR-363-3p	0.299245	0.000166869	0.00703298	220	239	305.5	139	159	35	121	139.5	157	110	94.5	119.5	30	30.5	3	29.5	46.5	40.5	108	30	0.544554	0.464373	0.46771	0.140023	0.153074	0.0136209	0.148428	0.229346	0.199262	0.492213	0.147292	0.0921551	0.502488
46454	hsa-miR-520g-3p	0.267235	0.010913	0.0317976	133.5	188.5	231	119	133.5	32.5	100	95	122.5	17	41	55	10	11.5	1	9	-1	14	37.6667	7.41667	0.0841584	0.201474	0.215264	0.0466744	0.0577164	0.0045403	0.045283	N/A	0.0688807	0.166966	0.044619	0.431489	0.545669
17302	hsa-miR-578	0.335888	0.00198625	0.0146844	176	230.5	304.5	153.5	161	33	115.5	113	147.5	61	76	118	37	38	1	19.5	22.5	38	85	26	0.30198	0.373464	0.46184	0.172695	0.190715	0.0045403	0.0981132	0.110974	0.186962	0.379095	0.127333	0.211235	0.564464
42932	hsa-miR-920	0.403147	0.00576439	0.0227904	199	228	355.5	140	162	102.5	131.5	126	149.5	87	75	177.5	29.5	40	70.5	40	31	39	113.167	41.6667	0.430693	0.36855	0.694716	0.13769	0.200753	0.320091	0.201258	0.152898	0.191882	0.497987	0.200762	0.347766	0.319622
13485	hsa-miR-10a-5p	0.32996	0.00743609	0.0255492	171.5	237	313	138.5	139.5	35.5	128	129	157	50	77.5	138.5	27	18	3	29	36	44.5	88.6667	26.25	0.247525	0.380835	0.542074	0.126021	0.0903388	0.0136209	0.145912	0.177559	0.218942	0.390145	0.128732	0.378053	0.555284
46750	hsa-miR-1254	0.319407	0.0099201	0.030023	146	216.5	266.5	130	137	39	117	104	139.5	23.5	60	68.5	24	17	6.5	25	9.5	7	50.6667	14.8333	0.116337	0.29484	0.268102	0.112019	0.0853199	0.0295119	0.125786	0.0468557	0.0344403	0.226426	0.0723221	0.425186	0.570755
42769	hsa-let-7b-3p	0.401609	0.00618002	0.0233127	154	193	275.5	136.5	141	43	113	111.5	148	39	53.5	101.5	27.5	24	11	22.5	25.5	30	64.6667	23.4167	0.193069	0.262899	0.39726	0.128355	0.120452	0.0499432	0.113208	0.125771	0.147601	0.28441	0.114222	0.3649	0.293489
46803	hsa-miR-503-5p	0.215563	0.0160605	0.0399765	134.5	201	218.5	121	118	32	97.5	94.5	132.5	23.5	57.5	45.5	9	-4	1	7.5	0.5	24.5	42.1667	6.41667	0.116337	0.282555	0.178082	0.042007	N/A	0.0045403	0.0377358	0.00246609	0.120541	0.192325	0.0414581	0.436863	1.15374
146105	hsa-miR-1539	0.308768	0.00426349	0.019524	154.5	200.5	283.5	135	148	32.5	102.5	109.5	140	43.5	51	97	26.5	16.5	1.5	10.5	17.5	34.5	63.8333	17.8333	0.215347	0.250614	0.379648	0.123687	0.0828105	0.00681044	0.0528302	0.0863132	0.169742	0.28187	0.0870322	0.306862	0.646063
146077	hsv2-miR-H3	0.518319	0.0108141	0.0316959	175.5	236	288.5	158	181.5	46.5	134.5	129.5	155	63	89.5	112.5	46.5	63	15.5	38.5	39.5	49.5	88.3333	42.0833	0.311881	0.439803	0.440313	0.217036	0.316186	0.0703746	0.193711	0.194821	0.243542	0.397333	0.205945	0.186251	0.390525
146152	hsa-miR-3179	0.391283	0.0165147	0.0408193	136	197.5	241.5	141.5	139.5	36.5	104.5	102	137.5	23	45.5	72.5	29	15.5	5	15	12.5	23	47	16.6667	0.113861	0.223587	0.283757	0.135356	0.0777917	0.0227015	0.0754717	0.0616523	0.113161	0.207069	0.0810224	0.416017	0.487568
145697	hsa-miR-367-5p	0.224857	0.0466522	0.0853758	134.5	183.5	208	116	121.5	31	98	87.5	104.5	18.5	34	28.5	6.5	0	0	5	-5.5	-5.5	27	0.0833333	0.0915842	0.167076	0.111546	0.0303384	N/A	N/A	0.0251572	N/A	N/A	0.123402	0.0277478	0.316993	0.132033
145701	hsa-miR-668-3p	0.541453	0.0166331	0.0410238	179	239.5	311	177	155.5	55.5	142	149	174.5	66	89.5	143.5	64	42	24	44	53.5	68	99.6667	49.25	0.326733	0.439803	0.561644	0.298716	0.21079	0.108967	0.221384	0.263872	0.334563	0.442727	0.239715	0.265362	0.330209
145843	hsa-miR-330-5p	0.38137	0.0114194	0.0326616	152	204	266.5	133	152	35	115	112	138	42	49.5	99	24.5	32	3	13.5	21.5	36	63.5	21.75	0.207921	0.243243	0.387476	0.114352	0.160602	0.0136209	0.0679245	0.106042	0.177122	0.279547	0.106611	0.340277	0.564215
145696	hsa-miR-655-3p	0.330636	0.00705294	0.024954	152	220	269.5	134	140	33	118.5	107	138.5	31.5	69	92	28	21.5	1	20.5	18.5	26	64.1667	19.25	0.155941	0.339066	0.360078	0.130688	0.107905	0.0045403	0.103145	0.0912454	0.127921	0.285028	0.0942408	0.393946	0.492793
145638	hsa-miR-29a-5p	0.477989	0.00511516	0.021462	161.5	213	252.5	136	158	47	118	113.5	142	42.5	62	68.5	23	41.5	14.5	26	20	28	57.6667	25.5	0.210396	0.304668	0.268102	0.107351	0.208281	0.0658343	0.130818	0.0986436	0.137761	0.261055	0.124782	0.182067	0.386652
145741	hsa-miR-545-3p	0.158846	3.33938e-05	0.00516987	144.5	183	232.5	116	122.5	32.5	92.5	104	120.5	29.5	27	42.5	3.5	4	0	1.5	5.5	9.5	33	4	0.14604	0.132678	0.166341	0.0163361	0.0200753	N/A	0.00754717	0.027127	0.0467405	0.148353	0.0235652	0.114255	0.62612
147845	hsa-miR-3173-3p	0.54136	0.0247387	0.0531248	189	214.5	311.5	156.5	138.5	118	135.5	130	157	74	70	127	42	18	85	42	42.5	43.5	90.3333	45.5	0.366337	0.34398	0.497065	0.196033	0.0903388	0.385925	0.211321	0.209618	0.214022	0.402461	0.217876	0.205458	0.435952
145897	hsa-miR-92b-3p	0.560843	0.00627487	0.0235169	189.5	219	281.5	162.5	169	61	122	152.5	165.5	72.5	71	102.5	52	49	28.5	25	60	41.5	82	42.6667	0.358911	0.348894	0.401174	0.242707	0.245922	0.129398	0.125786	0.295931	0.204182	0.36966	0.207321	0.0750635	0.329435
147195	hsa-miR-18a-5p	0.105721	0.00214575	0.0149147	138.5	174	229.5	112	115	33	103	89	120.5	22.5	26.5	40	0.5	-11.5	1	7	-2.5	-7.5	29.6667	-2.16667	0.111386	0.130221	0.156556	0.00233372	N/A	0.0045403	0.0352201	N/A	N/A	0.132721	0.0140314	0.170948	1.31014
147203	hsa-miR-302a-3p	0.43228	0.00113622	0.0123334	226	246	330	168	173	46	136	136.5	187	103.5	99	142	56.5	58	14	39.5	43	64	114.833	45.8333	0.512376	0.486486	0.555773	0.263711	0.291092	0.0635641	0.198742	0.212084	0.314883	0.518212	0.224013	0.0675591	0.403533
147837	hsa-miR-3119	0.266503	0.000767917	0.0111875	151.5	201	234.5	126.5	129	33.5	99	113.5	131	33.5	56	56	15	7.5	2	11.5	14.5	21.5	48.5	12	0.165842	0.275184	0.219178	0.0700117	0.0376412	0.00908059	0.0578616	0.0715166	0.105781	0.220068	0.0586488	0.248454	0.561124
147981	hsa-miR-4325	0.248233	4.20159e-05	0.00520297	173	215.5	262	124.5	133.5	34	107.5	120	131.5	52.5	65	65	15.5	13.5	3	14.5	22.5	15.5	60.8333	14.0833	0.259901	0.31941	0.254403	0.0723454	0.0677541	0.0136209	0.072956	0.110974	0.0762608	0.277905	0.0689852	0.12972	0.454245
147562	hsa-miR-4253	0.330068	0.0106805	0.0314686	167	229.5	335	148.5	134	34.5	132.5	117	153	53	85.5	162	39.5	20	3	41.5	27	46.5	100.167	29.5833	0.262376	0.420147	0.634051	0.184364	0.100376	0.0136209	0.208805	0.133169	0.228782	0.438858	0.144853	0.425063	0.552557
147846	hsa-miR-4313	0.423091	0.00296243	0.0170297	143	192.5	236.5	125	139	43	108	102.5	131.5	28	41	62.5	17	23.5	11.5	14	13.5	22	43.8333	16.9167	0.138614	0.201474	0.244618	0.0793466	0.117942	0.0522134	0.0704403	0.0665845	0.108241	0.194902	0.0824613	0.273506	0.308925
147748	hsv1-miR-H12	0.255989	7.08287e-05	0.00605205	156.5	190.5	229	119.5	129	34	101.5	104.5	125	43.5	44	44.5	14	8.5	2	9	12.5	17.5	44	10.5833	0.215347	0.216216	0.174168	0.0653442	0.04266	0.00908059	0.045283	0.0616523	0.0861009	0.20191	0.0516868	0.11901	0.505105
148430	hsa-miR-374c-5p	0.232517	0.000593577	0.0103164	155	196.5	231	125.5	112.5	34.5	113.5	98	117	38.5	39.5	58	12	-0.5	2.5	20.5	10.5	3	45.3333	8	0.190594	0.194103	0.227006	0.0560093	N/A	0.0113507	0.103145	0.0517879	0.0147601	0.203901	0.0474106	0.0985093	0.786786
148335	hsa-miR-3606-5p	0.38481	0.0335619	0.0666752	143	193	271	131	134.5	46	105.5	107.5	137.5	23	41	92.5	22	14	14	16	10	31.5	52.1667	17.9167	0.113861	0.201474	0.362035	0.102684	0.0702635	0.0635641	0.0805031	0.0493218	0.154982	0.22579	0.0868863	0.557425	0.435489
148562	hsa-miR-128-1-5p	0.255734	0.00561996	0.0226321	166.5	186.5	273	123	132	32.5	107.5	107	125.5	51	36	99	14.5	5	0	16.5	14	21	62	11.8333	0.252475	0.176904	0.387476	0.0676779	0.0250941	N/A	0.0830189	0.0690506	0.103321	0.272285	0.0696325	0.391774	0.412613
148042	hsa-miR-3662	0.229396	0.0111468	0.0321946	129.5	182	243	126.5	130	34	107	101.5	118	14.5	39.5	71	12.5	11	1	8	9.5	9	41.6667	8.5	0.0717822	0.194103	0.277886	0.0583431	0.055207	0.0045403	0.0402516	0.0468557	0.0442804	0.181257	0.0415797	0.571844	0.465796
148332	hsa-miR-3692-5p	0.270774	0.00134697	0.0128047	145	182	260.5	121.5	129	40	114	104	127	30.5	40	77	13	11.5	7	16.5	12	12	49.1667	12	0.15099	0.19656	0.30137	0.0606768	0.0577164	0.0317821	0.0830189	0.0591862	0.0590406	0.216307	0.0585702	0.356485	0.277529
147334	hsa-miR-3613-5p	0.414585	0.00699421	0.0248052	186	230	314	159.5	149.5	34	132.5	133	174.5	73	78.5	127	50.5	25	1	32.5	47	55	92.8333	35.1667	0.361386	0.385749	0.497065	0.235706	0.125471	0.0045403	0.163522	0.231813	0.270603	0.414733	0.171942	0.174411	0.567687
147718	hsv1-miR-H3-5p	0.45893	0.00727489	0.0253074	186.5	221	281.5	174.5	155.5	38	134	120	167.5	68	70.5	107.5	61.5	33	6	35.5	31	41	82	34.6667	0.336634	0.346437	0.420744	0.287048	0.165621	0.0272418	0.178616	0.152898	0.201722	0.367938	0.168858	0.125001	0.498759
147712	hsv1-miR-H1-5p	0.473322	0.00344586	0.017904	170	222	302	148.5	161	69	124	126	146.5	55	68.5	127.5	40.5	39	37	32.5	34	33.5	83.6667	36.0833	0.272277	0.336609	0.499022	0.189032	0.195734	0.167991	0.163522	0.167694	0.164822	0.369303	0.174799	0.316418	0.0794513
148453	hsa-miR-3074-5p	0.334152	2.92113e-05	0.00516987	146	191	238	126.5	131.5	44.5	107	105	120.5	32.5	40.5	56	17.5	9	12.5	13.5	14.5	13	43	13.3333	0.160891	0.199017	0.219178	0.0816803	0.0451694	0.0567537	0.0679245	0.0715166	0.0639606	0.193029	0.0645009	0.153352	0.194889
46592	hsa-miR-548j-5p	0.202079	0.00143295	0.0129052	139	184.5	230	126	120	33	99	90	115	25.5	23	52	15	5	1	5	2.5	8.5	33.5	6.16667	0.126238	0.113022	0.203523	0.0700117	0.0250941	0.0045403	0.0251572	0.0123305	0.0418204	0.147594	0.0298257	0.331206	0.786076
46474	hsa-miR-766-5p	0.175345	0.00476887	0.0207602	130.5	172.5	228	118.5	112	39	98.5	90.5	118.5	17.5	24.5	51	7.5	-9	6.5	1.5	2.5	7	31	2.66667	0.0866337	0.120393	0.199609	0.0350058	N/A	0.0295119	0.00754717	0.0123305	0.0344403	0.135545	0.0237671	0.42784	0.543366
168885	hsa-miR-5194	0.415698	0.0100437	0.0302429	181	228.5	312.5	158.5	153.5	37.5	126.5	122.5	171	65.5	77.5	138	50.5	36.5	5.5	27.5	32	60	93.6667	35.3333	0.324257	0.380835	0.540117	0.235706	0.183187	0.0249716	0.138365	0.15783	0.295203	0.41507	0.172544	0.269661	0.533137
168811	hsa-miR-1255b-2-3p	0.371331	0.0326635	0.0655547	156.5	199.5	204	126.5	142.5	36	100.5	101.5	117.5	45.5	54	22.5	21.5	30	4	5.5	13.5	13.5	40.6667	14.6667	0.225248	0.265356	0.0880626	0.10035	0.150565	0.0181612	0.027673	0.0665845	0.0664207	0.192889	0.0716257	0.481992	0.681093
168697	hsa-miR-3189-5p	0.47985	0.0227308	0.0507177	133.5	170.5	207.5	126	128	45	106.5	95	113	20.5	20.5	36.5	17	15	13	16.5	5	2	25.8333	11.4167	0.101485	0.100737	0.142857	0.0793466	0.0752823	0.0590238	0.0830189	0.0246609	0.0098401	0.115026	0.0551954	0.20956	0.559299
169241	hsa-miR-5571-3p	0.451703	0.00564555	0.0226642	140.5	163.5	220	128	134	43.5	101	101	132.5	23	17	38	17.5	9.5	11.5	5.5	10.5	10.5	26	10.8333	0.113861	0.0835381	0.148728	0.0816803	0.0476788	0.0522134	0.027673	0.0517879	0.0516605	0.115376	0.0521156	0.28274	0.331407
169211	hsa-miR-5704	0.349489	0.000446969	0.00998901	6303.5	6987	8543	2771.5	3299.5	137.5	2349.5	2606.5	3198	6184.5	6837.5	8368	2659	3182	105.5	2250.5	2515	3087.5	7130	2299.92	30.6163	33.5995	32.7515	12.4107	15.9699	0.479001	11.3233	12.4044	15.1907	32.3224	11.2963	0.0475572	0.495251
169336	hsa-miR-17-5p	0.362131	0.000725576	0.0111875	230	239.5	313.5	164	139.5	46.5	138	141.5	161.5	109.5	88	130	55.5	17	14.5	37.5	53.5	43	109.167	36.8333	0.542079	0.432432	0.508806	0.259043	0.0853199	0.0658343	0.188679	0.263872	0.211562	0.494439	0.179052	0.1137	0.476176
169354	hsa-miR-4493	0.360089	0.00202995	0.0149147	183.5	248.5	312	159.5	160.5	33.5	130.5	127.5	151	69	103	130	47.5	43	1.5	29.5	35.5	42.5	100.667	33.25	0.341584	0.506143	0.508806	0.221704	0.215809	0.00681044	0.148428	0.175092	0.209102	0.452178	0.162824	0.211833	0.499806
169412	hsa-miR-1260a	0.335557	0.000830159	0.011536	486	475	741	210	176	96	320.5	229.5	306.5	368	324	537	100.5	58	64	219	136.5	178	409.667	126	1.82178	1.59214	2.10176	0.469078	0.291092	0.290579	1.10189	0.673243	0.875769	1.83856	0.616941	0.138818	0.532627
30787	hsa-miR-125b-5p	0.281913	0.000945183	0.0121605	162.5	237.5	282	130	136.5	38.5	117.5	112.5	139.5	47	83	104.5	26	10.5	8.5	21.5	27.5	27.5	78.1667	20.25	0.232673	0.407862	0.409002	0.121354	0.0526976	0.0385925	0.108176	0.135635	0.135301	0.349846	0.098626	0.290059	0.431032
11159	hsa-miR-518e-3p	0.145244	0.00290155	0.0168636	123.5	174	209.5	107	111.5	30.5	93	90	112	12	22.5	33.5	4	-11.5	0.5	2.5	0.5	7.5	22.6667	0.583333	0.0594059	0.110565	0.131115	0.0186698	N/A	0.00227015	0.0125786	0.00246609	0.0369004	0.100362	0.014577	0.367942	0.980548
42613	ebv-miR-BART19-5p	0.404304	0.00162184	0.0134788	201	224	299	145.5	160.5	36.5	129	133.5	149.5	82	72	119.5	36	31	7	38.5	51.5	38.5	91.1667	33.75	0.405941	0.353808	0.46771	0.168028	0.155583	0.0317821	0.193711	0.254007	0.189422	0.409153	0.165422	0.139358	0.445759
17541	ebv-miR-BART1-5p	0.401084	0.000166354	0.00703298	137.5	187	214	122	132.5	43	119.5	97.5	122	27.5	38	39	11	16.5	13	10.5	11	16.5	34.8333	13.0833	0.136139	0.186732	0.152642	0.0513419	0.0828105	0.0590238	0.0528302	0.054254	0.0811808	0.158504	0.0635735	0.162779	0.228236
11084	hsa-miR-372-3p	0.425499	0.0230426	0.0510684	159.5	228.5	250	149	161	37	107	104	140	44.5	87	71.5	44.5	44.5	7.5	17	15.5	33	67.6667	27	0.220297	0.427518	0.279843	0.207701	0.223338	0.0340522	0.0855346	0.0764488	0.162362	0.30922	0.131573	0.345024	0.587078
17358	ebv-miR-BART16	0.628031	0.00217228	0.0149448	180	228.5	264.5	171.5	162.5	66	132	130.5	158	68	77	101.5	64	48	36	41.5	48	50.5	82.1667	48	0.336634	0.378378	0.39726	0.298716	0.240903	0.163451	0.208805	0.236745	0.248462	0.370757	0.232847	0.0836759	0.192606
17312	hsa-miR-592	0.374119	0.00795669	0.0266856	160.5	227	311	154.5	156.5	31	119	110	138.5	48.5	74	116.5	40.5	41	1.5	21	22.5	35.5	79.6667	27	0.240099	0.363636	0.455969	0.189032	0.205772	0.00681044	0.10566	0.110974	0.174662	0.353235	0.132152	0.306624	0.55938
11171	hsa-miR-521	0.180462	0.00913509	0.0287129	132.5	198.5	239.5	117.5	111	31	102	84	116	21	48.5	57	9.5	-3	1	9.5	-4	8	42.1667	3.5	0.10396	0.238329	0.223092	0.0443407	N/A	0.0045403	0.0477987	N/A	0.0393604	0.188461	0.03401	0.390399	0.586576
42524	hsa-miR-21-3p	0.122471	0.000614007	0.0103684	137	171.5	227	109	113.5	31	90	92.5	108.5	28.5	32	55	6	-3	2	-1	3.5	6	38.5	2.25	0.141089	0.157248	0.215264	0.0280047	N/A	0.00908059	N/A	0.0172626	0.0295203	0.1712	0.020967	0.227839	0.458868
46689	hsa-miR-1229-3p	0.245769	0.000970511	0.0121854	163	215	273.5	135	133.5	32	103	93	142.5	51	65.5	99	27.5	16.5	2	14	3.5	33.5	71.8333	16.1667	0.252475	0.321867	0.387476	0.128355	0.0828105	0.00908059	0.0704403	0.0172626	0.164822	0.320606	0.0787951	0.210567	0.773827
42970	hsa-miR-744-3p	0.204082	0.000415737	0.00998901	147.5	191	235	126	118.5	31	101	97.5	125	35.5	37.5	60.5	14	2	1	11.5	2.5	19	44.5	8.33333	0.175743	0.184275	0.236791	0.0653442	0.0100376	0.0045403	0.0578616	0.0123305	0.0934809	0.198936	0.0405992	0.166181	0.904342
27740	hsa-miR-574-5p	0.425637	0.0029445	0.0170135	204	245.5	332.5	170.5	162	39	146.5	126.5	171	92.5	97	153	60.5	46	9	48.5	37	66	114.167	44.5	0.457921	0.476658	0.598826	0.28238	0.230866	0.0408627	0.244025	0.182491	0.324723	0.511135	0.217558	0.149702	0.455097
11141	hsa-miR-509-3p	0.492425	0.0160108	0.0399765	179	201	300	163	155	34	118.5	113.5	156.5	66.5	57	81	50.5	32.5	3.5	25	28	47.5	68.1667	31.1667	0.329208	0.280098	0.317025	0.235706	0.163112	0.015891	0.125786	0.138101	0.233702	0.308777	0.15205	0.0828193	0.53601
46501	hsa-miR-1305	0.142975	0.000452546	0.0100371	141.5	197.5	245.5	119	124	31	99	88.5	117.5	24.5	42	62.5	8.5	9	1	4	1.5	9.5	43	5.58333	0.121287	0.206388	0.244618	0.0396733	0.0451694	0.0045403	0.0201258	0.00739827	0.0467405	0.190765	0.0272746	0.330945	0.698718
17272	hsa-miR-551a	0.389903	0.000545045	0.0101489	162.5	200	250.5	144	141.5	43	112	113	124	50.5	54.5	89	34	26.5	13	19	27.5	19	64.6667	23.1667	0.25	0.267813	0.348337	0.158693	0.132999	0.0590238	0.0955975	0.135635	0.0934809	0.288717	0.112572	0.181475	0.322654
42965	hsa-miR-424-5p	0.508679	0.00635311	0.0236906	197.5	256	329.5	137.5	152	95.5	172.5	123.5	172	83	111	148.5	30.5	38.5	66.5	77.5	42.5	66.5	114.167	53.6667	0.410891	0.545455	0.581213	0.142357	0.193225	0.30193	0.389937	0.209618	0.327183	0.51252	0.260708	0.175233	0.359778
46381	hsa-miR-1298-5p	0.208784	0.00709367	0.0249944	172	189.5	292.5	131.5	138.5	32	131.5	94	123.5	57.5	34.5	121	20.5	12.5	1.5	28.5	5	11	71	13.1667	0.284653	0.169533	0.473581	0.0956826	0.0627353	0.00681044	0.143396	0.0246609	0.0541205	0.309256	0.0645677	0.496384	0.765754
42523	hsa-miR-26b-3p	0.34903	0.00183514	0.0142285	170.5	208.5	268	153	150	32	120	111.5	133	59.5	56	101	40.5	27	1.5	23	21.5	24.5	72.1667	23	0.294554	0.275184	0.395303	0.189032	0.135508	0.00681044	0.115723	0.106042	0.120541	0.321681	0.112276	0.20048	0.529523
42892	hsa-miR-450b-3p	0.283769	0.000812719	0.0115019	172	221.5	279.5	129.5	152	31.5	109	113	142	52.5	81.5	105.5	22	29	1	16.5	24	31.5	79.8333	20.6667	0.259901	0.400491	0.412916	0.102684	0.145546	0.0045403	0.0830189	0.118372	0.154982	0.357769	0.101524	0.237538	0.53642
42824	ebv-miR-BART9-5p	0.2398	0.000391992	0.00978992	181.5	211.5	316	126	136	38.5	121.5	103.5	131.5	65	64.5	125	18.5	19.5	8.5	28.5	9	26.5	84.8333	18.4167	0.321782	0.316953	0.489237	0.0863477	0.097867	0.0385925	0.143396	0.0443896	0.130381	0.375991	0.0901624	0.26092	0.477817
17606	kshv-miR-K12-4-5p	0.123719	4.17489e-05	0.00520297	134.5	174.5	222.5	111	121.5	32	96	94	112.5	21.5	25	41.5	5.5	5	2	1	5.5	1	29.3333	3.33333	0.106436	0.12285	0.162427	0.0256709	0.0250941	0.00908059	0.00503145	0.027127	0.00492005	0.130571	0.016154	0.220439	0.672935
46925	hsa-miR-1277-3p	0.290668	0.00615296	0.023295	133	168.5	227.5	121	119	30.5	104	93	115.5	15.5	20	40	13	8	0.5	9.5	3	5.5	25.1667	6.58333	0.0767327	0.0982801	0.156556	0.0606768	0.0401506	0.00227015	0.0477987	0.0147965	0.0270603	0.110523	0.0321255	0.373641	0.673762
46832	hsa-miR-1202	0.311796	0.00243271	0.01559	150.5	214	255.5	128.5	137	31	110	98	137.5	39.5	71	76	21	23	1.5	18	12.5	31	62.1667	17.8333	0.195545	0.348894	0.297456	0.0980163	0.115433	0.00681044	0.090566	0.0616523	0.152522	0.280632	0.0874999	0.278112	0.566999
146064	hsa-miR-718	0.468608	0.00789762	0.0266119	337.5	454.5	556	278	282.5	43.5	207.5	239.5	267	221	308.5	377.5	169.5	171	14.5	116.5	154.5	156	302.333	130.333	1.09406	1.51597	1.4775	0.791132	0.858218	0.0658343	0.586164	0.762022	0.767528	1.36251	0.638483	0.171212	0.461522
146020	hsa-miR-449c-3p	0.136852	0.00322265	0.0176126	137.5	189	256.5	120.5	131	31.5	106	96.5	117	24	42.5	88	8	7.5	1.5	11	6	3.5	51.5	6.25	0.118812	0.208845	0.344423	0.0373396	0.0376412	0.00681044	0.0553459	0.0295931	0.0172202	0.224027	0.0306584	0.506944	0.556091
145990	ebv-miR-BART21-3p	0.52219	0.0273835	0.057358	157.5	230	288.5	135.5	137.5	55	140.5	124.5	163.5	43	84	105.5	25	27.5	26	48.5	39	56	77.5	37	0.212871	0.412776	0.412916	0.116686	0.138018	0.118048	0.244025	0.192355	0.275523	0.346188	0.180776	0.333505	0.375033
145717	hsa-miR-516a-3p/hsa-miR-516b-3p	0.426124	0.0032743	0.0177182	355.5	434	553	261	265.5	34	197	217	273	246	282	369	149.5	149	5	106.5	128	165.5	299	117.25	1.21782	1.38575	1.44423	0.697783	0.747804	0.0227015	0.535849	0.631319	0.814268	1.34927	0.574954	0.087106	0.499218
145785	hsa-miR-526b-3p	0.164575	0.0232735	0.0514019	128.5	172	222.5	112	122	31.5	103.5	96	117	11.5	20	60	1.5	1	1.5	11.5	2.5	8	30.5	4.33333	0.0569307	0.0982801	0.234834	0.00700117	0.00501882	0.00681044	0.0578616	0.0123305	0.0393604	0.130015	0.0213972	0.716075	1.02877
145641	hsa-miR-369-5p	0.118307	0.000569449	0.0103164	139	189	226.5	117	129.5	32	95.5	92.5	106	25.5	35	59	6.5	7.5	2	1.5	4	0	39.8333	3.58333	0.126238	0.17199	0.23092	0.0303384	0.0376412	0.00908059	0.00754717	0.0197287	N/A	0.176383	0.0208672	0.29753	0.628818
145842	hsa-miR-658	0.349672	0.00877674	0.0280236	146.5	201	237.5	128	133.5	33.5	109	104	141.5	29.5	53.5	74	13	12.5	3.5	19.5	16.5	34.5	52.3333	16.5833	0.14604	0.262899	0.289628	0.0606768	0.0627353	0.015891	0.0981132	0.081381	0.169742	0.232856	0.0814232	0.327943	0.629907
146086	hsa-miR-30a-5p	0.314797	0.000341546	0.00953222	189	206	258	129.5	133.5	38	114	117.5	134.5	74.5	59.5	80	19	13.5	8	18.5	32.5	34	71.3333	20.9167	0.368812	0.292383	0.313112	0.0886814	0.0677541	0.0363224	0.0930818	0.160296	0.167282	0.324769	0.102236	0.121703	0.506421
147776	hsa-miR-4317	0.47029	6.541e-05	0.00605205	206.5	233.5	294	158.5	158	61	152.5	141.5	161	97	88.5	121.5	45.5	38.5	31	52	52	49.5	102.333	44.75	0.480198	0.434889	0.475538	0.212369	0.193225	0.140749	0.261635	0.256473	0.243542	0.463542	0.217999	0.0537662	0.211706
147901	kshv-miR-K12-7-5p	0.383608	0.00220778	0.0150371	153.5	195	255.5	136.5	141.5	32	106.5	104	131	35.5	44	59	28	19.5	2	13	14.5	21	46.1667	16.3333	0.175743	0.216216	0.23092	0.130688	0.097867	0.00908059	0.0654088	0.0715166	0.103321	0.207626	0.0796471	0.137622	0.525113
147832	hsa-miR-4326	0.246101	0.00160378	0.0134788	134.5	183.5	236.5	111	124	44	100.5	91	119	21	33.5	53	4.5	12.5	14.5	9.5	2	5.5	35.8333	8.08333	0.10396	0.164619	0.207436	0.0210035	0.0627353	0.0658343	0.0477987	0.00986436	0.0270603	0.158672	0.0390494	0.327681	0.592457
147851	hsa-miR-3201	0.637216	0.0092385	0.0287807	269	293	428.5	220.5	192	182.5	187.5	179.5	228	157.5	141	253	113.5	81	153	98	91	115	183.833	108.583	0.779703	0.692875	0.990215	0.529755	0.406524	0.694665	0.493082	0.448829	0.565806	0.820931	0.52311	0.186249	0.193652
147706	hsa-miR-4255	0.609388	0.0440339	0.0818953	160.5	222.5	254.5	139	144.5	92	117.5	113.5	143.5	44	70.5	67.5	31.5	30	63	23.5	26.5	36	60.6667	35.0833	0.217822	0.346437	0.264188	0.147025	0.150565	0.286039	0.118239	0.130703	0.177122	0.276149	0.168282	0.235875	0.362702
148285	hsa-miR-3941	0.326828	0.000425123	0.00998901	141	180	224	126.5	129.5	38	112	94	121	28	28.5	50	16.5	8	7.5	12	6	14	35.5	10.6667	0.138614	0.140049	0.195695	0.0770128	0.0401506	0.0340522	0.0603774	0.0295931	0.0688807	0.158119	0.0516778	0.205852	0.381631
148466	hsa-miR-3937	0.323454	0.000387204	0.00975228	166.5	210	258.5	142	132.5	32	117	105	138	58	59.5	89.5	30	18.5	2	23.5	18.5	30.5	69	20.5	0.287129	0.292383	0.350294	0.140023	0.0928482	0.00908059	0.118239	0.0912454	0.150062	0.309935	0.10025	0.113088	0.505383
148264	hsa-miR-3665	0.607282	0.00388997	0.0187538	369.5	416	590.5	245.5	249.5	176.5	259.5	273	347.5	256	265	380	141	138.5	146.5	167	183	237	300.333	168.833	1.26733	1.30221	1.48728	0.65811	0.695107	0.665153	0.840252	0.902589	1.16605	1.35227	0.82121	0.0874184	0.239093
148640	hsa-miR-34b-3p	0.215643	0.00403501	0.0190049	132.5	177	235.5	111	127	32	101.5	88.5	117	14	30	41.5	6	10.5	2.5	1	1.5	12	28.5	5.58333	0.0693069	0.14742	0.162427	0.0280047	0.0526976	0.0113507	0.00503145	0.00739827	0.0590406	0.126385	0.0272539	0.395593	0.868188
148327	hsa-miR-3651	0.415712	0.0437325	0.081574	132.5	199.5	243	120.5	137	38	108.5	97.5	120	15	53.5	42.5	13.5	24.5	8	16.5	12	11	37	14.25	0.0742574	0.262899	0.166341	0.0630105	0.122961	0.0363224	0.0830189	0.0591862	0.0541205	0.167832	0.0697699	0.562047	0.431234
147555	hsv2-miR-H19	0.395978	0.00439969	0.0199587	155	175.5	241.5	124.5	128.5	31	107.5	104.5	126.5	40	25.5	43.5	19	10	1.5	13	18.5	18	36.3333	13.3333	0.19802	0.125307	0.170254	0.0886814	0.0501882	0.00681044	0.0654088	0.0912454	0.0885609	0.164527	0.0651492	0.223022	0.504908
42732	hsa-miR-532-3p	0.312549	0.00108918	0.012312	179.5	224	298.5	145.5	147.5	33	116.5	126.5	137.5	63.5	77	128	33	24	3	22.5	39.5	30.5	89.5	25.4167	0.314356	0.378378	0.500978	0.154026	0.120452	0.0136209	0.113208	0.194821	0.150062	0.397904	0.124365	0.238326	0.494473
42493	hsa-miR-892b	0.341604	0.00120052	0.0124708	155	197	246	133.5	154	31.5	112.5	100.5	130.5	43.5	53.5	68.5	23.5	28.5	1.5	16	11	23.5	55.1667	17.3333	0.215347	0.262899	0.268102	0.109685	0.143036	0.00681044	0.0805031	0.054254	0.115621	0.248783	0.084985	0.116861	0.576317
168605	hsa-miR-4653-3p	0.404643	0.00120407	0.0124708	173.5	232	272.5	159	147.5	49	127.5	124	154.5	59	90.5	96	41	23.5	19	22.5	35.5	44	81.8333	30.9167	0.292079	0.444717	0.375734	0.191365	0.117942	0.0862656	0.113208	0.175092	0.216482	0.370844	0.150059	0.206115	0.342457
168708	hsa-miR-296-5p	0.389297	0.0106238	0.0313855	165.5	250	332	154	152.5	44	130.5	117.5	150	47.5	101	149	47.5	36	14	33.5	31.5	47.5	99.1667	35	0.235149	0.496314	0.58317	0.221704	0.180678	0.0635641	0.168553	0.155364	0.233702	0.438211	0.170594	0.413363	0.355483
168767	hsa-miR-4681	0.0909782	0.0153677	0.0390033	120	167.5	223.5	98.5	117.5	33.5	92	82	112.5	16.5	17	48	-13	1.5	4.5	1	-3.5	2	27.1667	-1.25	0.0816832	0.0835381	0.187867	N/A	0.00752823	0.0204313	0.00503145	N/A	0.0098401	0.117696	0.0107078	0.516388	0.632554
168594	hsa-miR-3150b-5p	0.434969	0.0135677	0.0359707	138	204.5	251	138	139	39.5	106.5	100	127.5	28.5	56.5	80	33.5	27.5	10.5	14.5	20.5	24.5	55	21.8333	0.141089	0.277641	0.313112	0.156359	0.138018	0.0476731	0.072956	0.10111	0.120541	0.243947	0.106109	0.372319	0.38375
168570	hsa-miR-2682-3p	0.163092	0.0122863	0.0342098	138	172	190	113.5	122	32	101.5	82.5	105	26.5	30.5	15	8.5	2	2	3	-4	-6.5	24	0.833333	0.131188	0.149877	0.0587084	0.0396733	0.0100376	0.00908059	0.0150943	N/A	N/A	0.113258	0.0184715	0.425194	0.778427
168786	hsa-miR-3618	0.384426	0.00710642	0.0249944	141.5	198	240	130.5	137	44	103	99.5	128	23.5	53	65.5	21.5	20.5	14	7.5	17.5	19.5	47.3333	16.75	0.116337	0.260442	0.25636	0.10035	0.102886	0.0635641	0.0377358	0.0863132	0.095941	0.211046	0.0811317	0.38876	0.315718
169071	hsa-miR-4639-5p	0.241364	0.0229177	0.0508858	139.5	167	224	110	129.5	37.5	100	95	131	20	19	62.5	3.5	2.5	7.5	3	6.5	20.5	33.8333	7.25	0.0990099	0.0933661	0.244618	0.0163361	0.0125471	0.0340522	0.0150943	0.0320592	0.100861	0.145665	0.0351583	0.588631	0.951519
169265	hsa-miR-4733-3p	0.511551	0.00531456	0.0218161	147.5	197	228	139	133.5	65.5	124	110	132.5	31.5	42.5	61	19	18	35.5	13.5	20.5	22	45	21.4167	0.155941	0.208845	0.238748	0.0886814	0.0903388	0.16118	0.0679245	0.10111	0.108241	0.201178	0.102913	0.208435	0.307633
169201	hsa-miR-5047	0.240017	0.00100528	0.0122861	140	174.5	220.5	115	130	34	93.5	87	117.5	28	26	46	7.5	11.5	4	-0.5	-2.5	6.5	33.3333	4.41667	0.138614	0.127764	0.180039	0.0350058	0.0577164	0.0181612	N/A	N/A	0.0319803	0.148806	0.0357159	0.185393	0.459113
169227	hsa-miR-3064-5p	0.325747	0.00513702	0.021462	135	192.5	243.5	126	126	32.5	104	106	120	23	43.5	65.5	20	10.5	2.5	13	17.5	14.5	44	13	0.113861	0.213759	0.25636	0.0933489	0.0526976	0.0113507	0.0654088	0.0863132	0.0713407	0.19466	0.06341	0.375752	0.463161
169282	hsa-miR-4290	0.528029	0.0448197	0.0831808	1606	1563.5	3073.5	980.5	816	282.5	1725.5	1029	1222	1499	1417	2875	870	702	252.5	1631.5	937.5	1120	1930.33	918.917	7.42079	6.96314	11.2524	4.06068	3.52321	1.14642	8.20881	4.62392	5.51046	8.54546	4.51225	0.275639	0.516751
169199	hsa-miR-4518	0.239296	0.0111165	0.0321384	145.5	160.5	213	111.5	114.5	33	109	87.5	110.5	33.5	11.5	49	7	5.5	4	15	1	8	31.3333	6.75	0.165842	0.0565111	0.191781	0.0326721	0.0276035	0.0181612	0.0754717	0.00493218	0.0393604	0.138044	0.0330335	0.520059	0.726726
169005	hsa-miR-520b/hsa-miR-520c-3p	0.137634	0.000689084	0.0110052	136	169	221	112.5	119.5	31	99.5	93	114.5	22.5	23.5	52.5	7	0.5	1	4.5	5.5	6	32.8333	4.08333	0.111386	0.115479	0.205479	0.0326721	0.00250941	0.0045403	0.0226415	0.027127	0.0295203	0.144115	0.0198351	0.369029	0.658788
169416	hsa-miRPlus-A1086	0.300853	0.00285662	0.0167784	142	171.5	212.5	123	131.5	34	106	88.5	125.5	30.5	28.5	40	15.5	4	3.5	4.5	-1.5	19	33	7.5	0.15099	0.140049	0.156556	0.0723454	0.0200753	0.015891	0.0226415	N/A	0.0934809	0.149198	0.0448868	0.0562869	0.792882
17676	hsa-miR-152-3p	0.322508	0.00317097	0.0175429	141	168	221.5	121	120.5	31	94	99.5	122.5	30	30.5	62.5	15	16	1	8	13.5	18	41	11.9167	0.148515	0.149877	0.244618	0.0700117	0.0803011	0.0045403	0.0402516	0.0665845	0.0885609	0.181003	0.058375	0.304394	0.531954
46483	hsa-miR-27a-3p	0.480287	0.00287299	0.0168081	241	246	319.5	155.5	156.5	70	167	167	144.5	131	105	146	43	53.5	39.5	84	79	42	127.333	56.8333	0.648515	0.515971	0.571429	0.2007	0.268507	0.179342	0.422642	0.389642	0.206642	0.578638	0.277912	0.115038	0.374896
46438	hsa-let-7g-5p	0.224544	1.93984e-05	0.00492072	273.5	287.5	378	141.5	140	34	135	130	151	161.5	142	211	31	32	4	53	43	49	171.5	35.3333	0.799505	0.697789	0.825832	0.144691	0.160602	0.0181612	0.266667	0.212084	0.241082	0.774375	0.173881	0.0873213	0.5135
17625	hsa-miR-627-5p	0.647813	0.0495498	0.0894665	154	190.5	239	142	136.5	86.5	119.5	118.5	129.5	40	45.5	79.5	29	27	56	29	30.5	26	55	32.9167	0.19802	0.223587	0.311155	0.135356	0.135508	0.254257	0.145912	0.150432	0.127921	0.244254	0.158231	0.242908	0.301661
42478	hsa-miR-593-5p	0.248526	0.0308275	0.0626243	125.5	159	217.5	106.5	120	33.5	89	94	115	17	17.5	55	-3.5	4.5	3	3	8.5	13.5	29.8333	4.83333	0.0841584	0.0859951	0.215264	N/A	0.0225847	0.0136209	0.0150943	0.0419236	0.0664207	0.128473	0.0319288	0.585101	0.699536
42457	hsa-miR-323a-5p	0.342901	0.000580177	0.0103164	163	218.5	251	136	140	34.5	105.5	111	130	51	69	88.5	28	24.5	4	19	24.5	31.5	69.5	21.9167	0.252475	0.339066	0.34638	0.130688	0.122961	0.0181612	0.0955975	0.120838	0.154982	0.31264	0.107205	0.16707	0.444068
46462	hsa-miR-1224-5p	0.419257	0.0152515	0.038841	163.5	181	278.5	157	134	38	115	118	128	52.5	50	120	47	27.5	8	27	32.5	26	74.1667	28	0.259901	0.2457	0.469667	0.21937	0.138018	0.0363224	0.135849	0.160296	0.127921	0.32509	0.136296	0.385768	0.434622
46822	hsa-miR-1178-3p	0.352986	0.0215844	0.0488566	139	182.5	250	147	118	31	106.5	96.5	126.5	27	42	85.5	33.5	10.5	1	16	14	23	51.5	16.3333	0.133663	0.206388	0.334638	0.156359	0.0526976	0.0045403	0.0805031	0.0690506	0.113161	0.224897	0.0793854	0.452464	0.654254
28759	hsa-miR-758-3p	0.472725	0.0445399	0.0827329	145.5	173.5	239	135	112	37.5	102	106.5	131	37.5	26.5	62	21.5	2.5	7.5	17.5	26	33.5	42	18.0833	0.185644	0.130221	0.242661	0.10035	0.0125471	0.0340522	0.0880503	0.128237	0.164822	0.186175	0.0880097	0.301984	0.648286
17882	hsa-miR-20b-3p	0.468537	0.00387602	0.0187538	169.5	206.5	263	153.5	143	45	118	114.5	152	56	61.5	103.5	42.5	32	15	28.5	26.5	45	73.6667	31.5833	0.277228	0.302211	0.405088	0.198366	0.160602	0.0681044	0.143396	0.130703	0.221402	0.328176	0.153762	0.206503	0.351287
27551	hsa-miR-612	0.592316	0.0137779	0.0364196	140.5	192.5	229	135	147	49.5	112	102.5	133	34.5	50	56	24	34.5	19.5	24.5	18	34	46.8333	25.75	0.170792	0.2457	0.219178	0.112019	0.173149	0.0885358	0.12327	0.0887793	0.167282	0.21189	0.125506	0.179254	0.296367
42504	hsa-miR-593-3p	0.424415	0.00332144	0.0177479	181.5	231	287.5	164	158.5	37.5	116.5	122.5	150	68.5	82.5	125	53	41.5	7	30.5	36.5	46	92	35.75	0.339109	0.405405	0.489237	0.247375	0.208281	0.0317821	0.153459	0.180025	0.226322	0.41125	0.174541	0.182941	0.443637
42897	ebv-miR-BART15	0.459873	0.017592	0.0424092	237.5	336	440	231.5	204.5	33	153	175	220	120	190	269	117	91	3	70.5	89.5	114	193	80.8333	0.594059	0.933661	1.05284	0.546091	0.456713	0.0136209	0.354717	0.44143	0.560886	0.860186	0.395576	0.276744	0.509848
42874	hsa-miR-16-2-3p	0.268925	0.00641828	0.0238438	168	188.5	272.5	135	120	33	101	111.5	133.5	48	42.5	113	23.5	5	2.5	17.5	23.5	26	67.8333	16.3333	0.237624	0.208845	0.44227	0.109685	0.0250941	0.0113507	0.0880503	0.115906	0.127921	0.296246	0.0796679	0.42963	0.621511
17490	hsa-miR-571	0.478358	0.0109534	0.0318508	168.5	193	239	154	134	31	112.5	116	134.5	61	56.5	67.5	48	28	2	25	29	33.5	61.6667	27.5833	0.30198	0.277641	0.264188	0.224037	0.140527	0.00908059	0.125786	0.143033	0.164822	0.28127	0.134548	0.0681043	0.52398
46565	hsa-miR-1207-5p	0.369456	0.00316166	0.0175307	179.5	205.5	312	153.5	131.5	42.5	119.5	123	148.5	78	72	152.5	51	29.5	12.5	30	32.5	47.5	100.833	33.8333	0.386139	0.353808	0.596869	0.23804	0.148055	0.0567537	0.150943	0.160296	0.233702	0.445605	0.164632	0.296208	0.405453
15619	hsa-miR-649	0.267473	0.0365616	0.0710845	124.5	171	237.5	119.5	103	44	95.5	90.5	119.5	18.5	25.5	71.5	9	-7.5	14	1.5	6.5	15.5	38.5	6.5	0.0915842	0.125307	0.279843	0.042007	N/A	0.0635641	0.00754717	0.0320592	0.0762608	0.165578	0.0442877	0.606256	0.607815
10943	hsa-miR-136-5p	0.2834	0.0164357	0.0407058	138	162.5	236	123.5	115	31	112.5	95	113.5	29	21	68.5	5	6.5	1	21.5	12	13	39.5	9.83333	0.143564	0.103194	0.268102	0.0233372	0.0326223	0.0045403	0.108176	0.0591862	0.0639606	0.17162	0.0486371	0.500869	0.754434
10990	hsa-miR-196a-5p	0.333191	0.00452368	0.0201868	165.5	221	291.5	147	130.5	31	116.5	118	142	54.5	72	132	32	21.5	1	28.5	32.5	39.5	86.1667	25.8333	0.269802	0.353808	0.516634	0.149358	0.107905	0.0045403	0.143396	0.160296	0.194342	0.380081	0.12664	0.330182	0.521075
27546	hsa-miR-380-3p	0.27612	0.00447309	0.0201424	133.5	182.5	228.5	122.5	125	30.5	95.5	101	123.5	21	47.5	63.5	13.5	9.5	0.5	12	13.5	17	44	11	0.10396	0.233415	0.248532	0.0630105	0.0476788	0.00227015	0.0603774	0.0665845	0.0836408	0.195303	0.053927	0.406881	0.516212
31026	hsa-miR-101-3p	0.412298	0.00147179	0.0130184	304.5	316	402.5	247.5	196	56	148.5	171	181	195.5	171	232.5	137.5	80	26	57.5	85	75.5	199.667	76.9167	0.967822	0.840295	0.90998	0.641774	0.401506	0.118048	0.289308	0.419236	0.371464	0.906032	0.373556	0.0704777	0.45931
11040	hsa-miR-29b-3p	0.315502	0.000169066	0.00703298	397.5	392	521	170	165	83.5	194.5	183.5	250	284.5	237.5	352	59	49	53.5	107.5	98.5	143	291.333	85.0833	1.40842	1.16708	1.37769	0.275379	0.245922	0.242906	0.540881	0.48582	0.703567	1.31773	0.415746	0.0996938	0.458686
11138	hsa-miR-506-3p	0.241236	0.0010649	0.012312	140.5	182.5	218	120.5	121	31.5	92	94.5	128	29.5	39.5	45	9	4	1.5	4.5	9	23	38	8.5	0.14604	0.194103	0.176125	0.042007	0.0200753	0.00681044	0.0226415	0.0443896	0.113161	0.172089	0.0415142	0.141116	0.911663
146045	hsv2-miR-H4-5p	0.28451	0.0291331	0.0602514	134.5	151.5	227.5	122.5	102	31	97.5	102.5	116.5	27.5	16.5	60.5	14	-3.5	1.5	2.5	14	12.5	34.8333	6.83333	0.136139	0.0810811	0.236791	0.0653442	N/A	0.00681044	0.0125786	0.0690506	0.0615006	0.151337	0.0430569	0.521747	0.711622
145987	hsa-miR-2054	0.436224	0.0175771	0.0424092	139	165	224.5	120.5	103.5	30	100	94.5	114	32	22.5	52	11.5	-3.5	0	18	16.5	10	35.5	8.75	0.158416	0.110565	0.203523	0.0536756	N/A	N/A	0.090566	0.081381	0.0492005	0.157501	0.0687058	0.295144	0.296492
146058	hsv1-miR-H3-3p	0.42915	0.0185562	0.0440137	182.5	222.5	336.5	173	161	37	116.5	128.5	163.5	70	85	173.5	59.5	55	7	29.5	42	60.5	109.5	42.25	0.346535	0.41769	0.679061	0.277713	0.276035	0.0317821	0.148428	0.207152	0.297663	0.481095	0.206462	0.363952	0.494494
146168	hsa-miR-1912	0.383906	0.0108085	0.0316959	148	189.5	238	128	134	32	104.5	98	139	36.5	40	74	14	26.5	2	17	11.5	33	50.1667	17.3333	0.180693	0.19656	0.289628	0.0653442	0.132999	0.00908059	0.0855346	0.0567201	0.162362	0.222294	0.08534	0.264742	0.646887
145962	hsa-miR-639	0.604636	0.0158982	0.0398395	242.5	262	352	192.5	175	89.5	158.5	186.5	239.5	135.5	129	194.5	84	68.5	60.5	73.5	90	137	153	85.5833	0.670792	0.633907	0.761252	0.392065	0.343789	0.274688	0.369811	0.443896	0.674047	0.68865	0.416383	0.0951488	0.331487
145637	hsa-miR-187-3p	0.32848	0.0124837	0.0345049	138	191.5	266.5	135.5	122	32.5	104.5	102	135.5	28.5	49.5	93	21	14	2.5	16.5	15.5	31	57	16.75	0.141089	0.243243	0.363992	0.0980163	0.0702635	0.0113507	0.0830189	0.0764488	0.152522	0.249442	0.0819366	0.447322	0.556364
147608	hsa-miR-4307	0.477865	0.0306668	0.0624259	134	173.5	209.5	117	131.5	33.5	97.5	110.5	124.5	28.5	29	47.5	5.5	21.5	3.5	11.5	25.5	23.5	35	15.1667	0.141089	0.142506	0.18591	0.0256709	0.107905	0.015891	0.0578616	0.125771	0.115621	0.156502	0.0747867	0.162798	0.642135
147938	hsa-miR-4287	0.389125	0.00630024	0.0235526	133	177.5	220.5	126	128.5	38	93.5	94.5	116	20	28	52	16.5	16	7.5	9	8	13.5	33.3333	11.75	0.0990099	0.137592	0.203523	0.0770128	0.0803011	0.0340522	0.045283	0.0394575	0.0664207	0.146708	0.0570879	0.360234	0.350669
147760	hsa-miR-4316	0.322071	0.0339254	0.0672174	130	178	255.5	123.5	128.5	31	95	104	121.5	20	30	79.5	18	19	1	3.5	16.5	15.5	43.1667	12.25	0.0990099	0.14742	0.311155	0.084014	0.0953576	0.0045403	0.0176101	0.081381	0.0762608	0.185862	0.0598606	0.598155	0.643582
147544	hsa-miR-4314	0.395931	0.0304558	0.0621477	126	170	221	120	110	46	87	99	114.5	13	22	39	5.5	0	15.5	2.5	10.5	11	24.6667	7.5	0.0643564	0.108108	0.152642	0.0256709	N/A	0.0703746	0.0125786	0.0517879	0.0541205	0.108369	0.0429065	0.407343	0.543593
147671	hsa-miR-4323	0.58717	0.0343061	0.0677461	148.5	196.5	239.5	151	139.5	43	123	113.5	142.5	39	51	79	42.5	22.5	12	34.5	31	39	56.3333	30.25	0.193069	0.250614	0.309198	0.198366	0.112923	0.0544835	0.173585	0.152898	0.191882	0.25096	0.147356	0.231371	0.373111
147698	hsv2-miR-H22	0.285993	0.00148007	0.0130514	162.5	195	268.5	128	120	32	113	116.5	126	55	53	109.5	18	15.5	2.5	21.5	30.5	24	72.5	18.6667	0.272277	0.260442	0.428571	0.084014	0.0777917	0.0113507	0.108176	0.150432	0.118081	0.32043	0.0916409	0.292855	0.514733
148627	hsa-miR-615-5p	0.404606	0.0019009	0.0143608	146.5	178	243.5	132	129.5	33.5	109	105.5	125	40	39	69	22.5	22	4	21.5	17	22	49.3333	18.1667	0.19802	0.191646	0.270059	0.105018	0.110414	0.0181612	0.108176	0.0838471	0.108241	0.219908	0.0889762	0.19803	0.405157
148669	hsa-miR-185-3p	0.258632	0.012796	0.0349062	135	184	277	130.5	112	32	93.5	112	121.5	30	43.5	100.5	23	6.5	2	4	22.5	22.5	58	13.4167	0.148515	0.213759	0.393346	0.107351	0.0326223	0.00908059	0.0201258	0.110974	0.110701	0.251873	0.0651425	0.503379	0.757806
148654	hsa-miR-184	0.486526	0.0160742	0.0399771	148	187	238.5	147.5	127.5	41	107	107	128.5	38	38.5	81	34	20.5	11	20	20.5	33	52.5	23.1667	0.188119	0.189189	0.317025	0.158693	0.102886	0.0499432	0.100629	0.10111	0.162362	0.231444	0.112604	0.320238	0.374601
148474	hsa-miR-3622a-5p	0.238679	0.00196397	0.0145759	143.5	186.5	233.5	118.5	112.5	31.5	105	94.5	125	32	39.5	64.5	12	1	1.5	17.5	4.5	22.5	45.3333	9.83333	0.158416	0.194103	0.252446	0.0560093	0.00501882	0.00681044	0.0880503	0.0221948	0.110701	0.201655	0.0481308	0.235391	0.920264
147640	kshv-miR-K12-10a-5p	0.197916	0.0243115	0.0526247	127	164.5	214.5	117.5	108	30.5	87	94	112.5	17	19.5	58.5	11.5	-4.5	0.5	1.5	5	9.5	31.6667	3.91667	0.0841584	0.0958231	0.228963	0.0536756	N/A	0.00227015	0.00754717	0.0246609	0.0467405	0.136315	0.0269789	0.590158	0.848627
148181	hsa-miR-203b-5p	0.197317	0.0086512	0.0277961	121	179	227.5	117.5	109	30.5	89	86	110.5	15	23.5	41	7	-1.5	0.5	5.5	-2.5	6	26.5	2.5	0.0742574	0.115479	0.16047	0.0326721	N/A	0.00227015	0.027673	N/A	0.0295203	0.116735	0.0230339	0.369381	0.607605
148284	hsa-miR-208b-3p	0.430918	0.0410373	0.0776148	131	149.5	200	115.5	122	41	91	93	119.5	18	9.5	37	7.5	6.5	10	7.5	4	14.5	21.5	8.33333	0.0891089	0.046683	0.144814	0.0350058	0.0326223	0.045403	0.0377358	0.0197287	0.0713407	0.0935353	0.0403061	0.526165	0.430625
11164	hsa-miR-519e-3p	0.415082	0.0463811	0.0852999	131	163.5	230	121.5	122.5	37	99.5	102.5	114	20.5	20	63.5	10	21	7.5	12	16.5	9	34.6667	12.6667	0.101485	0.0982801	0.248532	0.0466744	0.105395	0.0340522	0.0603774	0.081381	0.0442804	0.149433	0.0620268	0.574426	0.432079
168679	hsa-miR-4763-3p	0.355941	0.00322384	0.0176126	169	195	277	122	129	38	111.5	121	135	59.5	53.5	111.5	14	24	8.5	26.5	38	33	74.8333	24	0.294554	0.262899	0.436399	0.0653442	0.120452	0.0385925	0.133333	0.187423	0.162362	0.331284	0.117918	0.278908	0.481327
168945	hsa-miR-326	0.520739	0.0385818	0.0739299	141	175.5	215.5	146.5	130	32	100.5	104	118.5	32	32.5	50	36.5	21.5	2	14	18	18	38.1667	18.3333	0.158416	0.159705	0.195695	0.170362	0.107905	0.00908059	0.0704403	0.0887793	0.0885609	0.171272	0.0891879	0.12355	0.587094
168934	hsa-miR-4999-5p	0.253839	0.000216708	0.00795132	156.5	189.5	238.5	122	126	31	96.5	98	123.5	42	41.5	61.5	4.5	17	1	12	12	20.5	48.3333	11.1667	0.207921	0.203931	0.240705	0.0210035	0.0853199	0.0045403	0.0603774	0.0591862	0.100861	0.217519	0.0552147	0.0927654	0.666461
168611	hsa-miR-4753-3p	0.345917	0.0227025	0.0506927	137	175	248.5	115.5	116.5	31	100.5	104	126.5	32.5	35.5	96	15	14.5	1	22	18.5	29	54.6667	16.6667	0.160891	0.174447	0.375734	0.0700117	0.0727729	0.0045403	0.110692	0.0912454	0.142681	0.237024	0.0819906	0.507616	0.567362
168572	hsa-miR-4507	0.346506	0.000269032	0.00878641	343	428	578	216.5	177.5	73.5	213.5	191	234.5	238	292	418.5	117.5	74.5	43.5	129	104	135	316.167	100.583	1.17822	1.43489	1.63796	0.548425	0.373902	0.197503	0.649057	0.512947	0.664207	1.41702	0.491007	0.16259	0.362743
169070	hsa-miR-4695-3p	0.452609	0.0223778	0.050183	581.5	538.5	765.5	261.5	190	119.5	516	279	386.5	469.5	405	606	151.5	78.5	89.5	433	195	285.5	493.5	205.5	2.32426	1.99017	2.37182	0.707118	0.393977	0.406356	2.17862	0.961776	1.40467	2.22875	1.00875	0.0933162	0.680968
169182	hsa-miR-4728-3p	0.564923	0.0239193	0.0521557	325	474.5	622.5	321	298.5	80.5	260	292.5	314	219.5	328.5	450.5	209	189	50.5	175.5	203	204.5	332.833	171.917	1.08663	1.61425	1.76321	0.975496	0.948557	0.229285	0.883019	1.00123	1.00615	1.48803	0.840623	0.238913	0.360259
169319	hsa-miR-3136-3p	0.499701	0.00349479	0.0179538	205.5	206.5	262.5	139.5	161.5	66	113.5	129	153.5	97	61	103.5	36	54	35.5	27	44	47	87.1667	40.5833	0.480198	0.299754	0.405088	0.168028	0.271016	0.16118	0.135849	0.217016	0.231242	0.395013	0.197389	0.229467	0.257453
168996	hsa-miR-4524a-3p	0.164886	0.0405872	0.0771261	130	156	204	115.5	115.5	31	84	83	107.5	26	8	43	10	4	0.5	0	0	1	25.6667	2.58333	0.128713	0.039312	0.168297	0.0466744	0.0200753	0.00227015	N/A	N/A	0.00492005	0.112107	0.018485	0.589404	1.10166
169112	hsa-miR-4727-3p	0.358816	0.00124596	0.0125124	145.5	178.5	207.5	122	116.5	41.5	99	97	132.5	34	40	54.5	15	2.5	11.5	18	13.5	25	42.8333	14.25	0.168317	0.19656	0.213307	0.0700117	0.0125471	0.0522134	0.090566	0.0665845	0.123001	0.192728	0.069154	0.117983	0.535494
169169	hsa-miR-5684	0.392363	0.0012706	0.0126434	2309.5	2326.5	4222.5	1367	1069.5	476.5	1249	973.5	1429	2205.5	2183.5	4056	1258.5	955.5	446	1165.5	887	1323.5	2815	1006	10.9183	10.7297	15.8748	5.87398	4.79548	2.02497	5.86415	4.37485	6.51169	12.5076	4.90752	0.233263	0.32892
169365	hsa-miR-3974	0.225038	0.00591091	0.0229833	124	151.5	207.5	118.5	101	30	99	91	104.5	21.5	18	46	11	-4	0.5	7.5	6	4	28.5	4.16667	0.106436	0.0884521	0.180039	0.0513419	N/A	0.00227015	0.0377358	0.0295931	0.0196802	0.124976	0.0281242	0.38829	0.658836
46340	hsa-miR-1289	0.336079	0.00329086	0.0177182	139	182.5	202	120	127.5	34	103.5	98	123.5	26.5	39	38.5	5	12.5	2	14.5	9	21.5	34.6667	10.75	0.131188	0.191646	0.150685	0.0233372	0.0627353	0.00908059	0.072956	0.0443896	0.105781	0.15784	0.0530466	0.195499	0.661775
42640	hsa-miR-20b-5p	0.195967	4.12749e-05	0.00520297	172.5	188.5	238.5	124	130.5	35	108	101.5	143	62.5	44	62.5	9.5	8.5	2.5	15	11.5	14.5	56.3333	10.25	0.309406	0.216216	0.244618	0.0443407	0.04266	0.0113507	0.0754717	0.0567201	0.0713407	0.256747	0.050314	0.186036	0.464286
32731	hsa-miR-190b	0.292856	0.00514163	0.021462	142.5	170	242	124	133	33	104.5	97.5	126	26	26	61.5	14	12	1	10	6.5	16	37.8333	9.91667	0.128713	0.127764	0.240705	0.0653442	0.0602258	0.0045403	0.0503145	0.0320592	0.0787208	0.165727	0.0485341	0.391813	0.548282
17359	ebv-miR-BART4-5p	0.482984	0.00449693	0.0201508	160	210	256.5	154.5	157.5	51	117	108	135.5	46.5	65	77	45	38	19	24	18.5	25	62.8333	28.25	0.230198	0.31941	0.30137	0.210035	0.190715	0.0862656	0.120755	0.0912454	0.123001	0.283659	0.137003	0.166289	0.377115
46684	hsa-miR-1225-3p	0.386369	0.00895554	0.0284662	142.5	201	236.5	135.5	130.5	33	113	102	135	30.5	51.5	52.5	28	13	1	20.5	9.5	24.5	44.8333	16.0833	0.15099	0.253071	0.205479	0.130688	0.0652447	0.0045403	0.103145	0.0468557	0.120541	0.20318	0.0785025	0.251399	0.617402
46531	hsa-miR-1231	0.445506	0.00248322	0.0157991	179	214.5	309	165	155.5	47	117.5	118.5	149.5	67	69.5	115	53.5	34.5	15.5	26.5	32	44	83.8333	34.3333	0.331683	0.341523	0.450098	0.249708	0.173149	0.0703746	0.133333	0.15783	0.216482	0.374435	0.166813	0.175493	0.378009
17571	kshv-miR-K12-11-3p	0.466392	0.0226262	0.0505983	151	205.5	240	148.5	142	35	103.5	105.5	140.5	36	60	55	39	23.5	4	12.5	22	31	50.3333	22	0.178218	0.29484	0.215264	0.18203	0.117942	0.0181612	0.0628931	0.108508	0.152522	0.229441	0.107009	0.259717	0.555402
46556	hsa-miR-623	0.395849	0.00180252	0.0142285	173	219.5	268	156	148	34	128	115.5	146.5	62	70	99	41.5	28	2	33	26.5	37	77	28	0.306931	0.34398	0.387476	0.193699	0.140527	0.00908059	0.166038	0.130703	0.182042	0.346129	0.137015	0.116475	0.489621
27838	hsa-miR-302d-3p	0.410721	0.0227548	0.0507331	159.5	188.5	260	159.5	138	33	106	118	139.5	45	42	94.5	44	17.5	1	14	29	29.5	60.5	22.5	0.222772	0.206388	0.369863	0.205368	0.0878294	0.0045403	0.0704403	0.143033	0.145141	0.266341	0.109392	0.33801	0.641168
17508	hcmv-miR-UL112-3p	0.581968	0.00394752	0.0187795	197.5	226	289	182.5	159	76.5	130	132.5	177.5	83.5	70	118	65.5	39.5	44.5	36	45.5	62.5	90.5	48.9167	0.413366	0.34398	0.46184	0.305718	0.198243	0.202043	0.181132	0.224414	0.307503	0.406395	0.236509	0.145764	0.236891
46944	hsa-miR-1297	0.314468	8.40293e-05	0.00657197	214.5	240.5	312.5	138.5	164.5	41.5	136	120	157	100	92	130.5	26	45	9.5	42	32	32	107.5	31.0833	0.49505	0.452088	0.510763	0.121354	0.225847	0.0431328	0.211321	0.15783	0.157442	0.485967	0.152821	0.0625012	0.432306
46860	hsa-miR-1205	0.186023	0.00344006	0.017904	147.5	226	279	137.5	128.5	33	104.5	97.5	129.5	32	75.5	109	22	10	0.5	11	5	24.5	72.1667	12.1667	0.158416	0.371007	0.426614	0.102684	0.0501882	0.00227015	0.0553459	0.0246609	0.120541	0.318679	0.0592817	0.444176	0.76128
46661	hsa-miR-1294	0.429485	0.000875919	0.0116628	159	200.5	264	138	142	41	113	108	147.5	45.5	52	60	26.5	25.5	9	19.5	15	30.5	52.5	21	0.225248	0.255528	0.234834	0.123687	0.12798	0.0408627	0.0981132	0.0739827	0.150062	0.238536	0.102448	0.0648799	0.390243
11058	hsa-miR-325	0.390265	0.00459932	0.0202807	167	199.5	268.5	138.5	144.5	41.5	112	100	152	52.5	58	93.5	31	20	10.5	20.5	15.5	48.5	68	24.3333	0.259901	0.285012	0.365949	0.144691	0.100376	0.0476731	0.103145	0.0764488	0.238622	0.303621	0.118493	0.182527	0.565679
14271	hsa-miR-539-5p	0.416769	0.00879759	0.0280541	166.5	186.5	239.5	144	141	33.5	111.5	113.5	126.5	53	32	62.5	33.5	21	1.5	17.5	21	19	49.1667	18.9167	0.262376	0.157248	0.244618	0.156359	0.105395	0.00681044	0.0880503	0.103576	0.0934809	0.221414	0.0922787	0.254159	0.524886
46744	hsa-miR-526b-5p	0.417872	0.00645891	0.0238581	153.5	195	253.5	140	150	35	108.5	122	138.5	39	43	75.5	24.5	25.5	3	13	27	26.5	52.5	19.9167	0.193069	0.211302	0.295499	0.114352	0.12798	0.0136209	0.0654088	0.133169	0.130381	0.23329	0.0974854	0.234216	0.49477
11074	hsa-miR-34c-5p	0.239937	6.28719e-05	0.00605205	154.5	195	228.5	128	132	34	106	101.5	131	34	49	55.5	14.5	10.5	2	11	11	12.5	46.1667	10.25	0.168317	0.240786	0.217221	0.0676779	0.0526976	0.00908059	0.0553459	0.054254	0.0615006	0.208775	0.0500928	0.17706	0.416176
46416	hsa-miR-1293	0.428992	0.00231425	0.0153869	190.5	228	307	165.5	152.5	54	140.5	114	167.5	78	75	136	54	35	21	47	23	47	96.3333	37.8333	0.386139	0.36855	0.53229	0.252042	0.175659	0.0953462	0.236478	0.11344	0.231242	0.428993	0.184035	0.209535	0.364696
46789	hsa-miR-513b-5p	0.369385	0.000308018	0.00934113	233	263.5	353	183.5	174.5	54	134.5	123	181.5	119.5	120	181	73.5	57.5	21.5	41.5	34	59	140.167	47.8333	0.591584	0.589681	0.708415	0.343057	0.288582	0.0976163	0.208805	0.167694	0.290283	0.629893	0.232673	0.107968	0.392317
146005	hsa-miR-3129-5p	0.54303	0.0231661	0.0512656	165	207.5	246	145	154.5	41	114	123	157	51	48.5	76.5	32.5	38	9	20.5	28.5	47	58.6667	29.25	0.252475	0.238329	0.299413	0.151692	0.190715	0.0408627	0.103145	0.140567	0.231242	0.263406	0.143037	0.121391	0.465482
17858	hsa-miRPlus-A1073	0.489083	0.0107761	0.0316468	217.5	308	364.5	194.5	203.5	46.5	174.5	156.5	207.5	103	157.5	195.5	80.5	78.5	13.5	80	64.5	92	152	68.1667	0.509901	0.773956	0.765166	0.375729	0.393977	0.061294	0.402516	0.318126	0.452645	0.683008	0.334048	0.219586	0.42066
146085	hsa-miR-3170	0.357765	0.00112009	0.0123334	152	194.5	242.5	120	135	54	116.5	111.5	136.5	30	49	65	9	10.5	21	19.5	18.5	16.5	48	15.8333	0.148515	0.240786	0.254403	0.042007	0.0526976	0.0953462	0.0981132	0.0912454	0.0811808	0.214568	0.076765	0.268481	0.309234
145980	hsa-miR-939-5p	0.510883	0.00455176	0.0202287	161.5	197	267	141	157.5	43	118.5	108.5	140	45.5	51.5	66	29.5	40	12	25	21	26.5	54.3333	25.6667	0.225248	0.253071	0.258317	0.13769	0.200753	0.0544835	0.125786	0.103576	0.130381	0.245545	0.125445	0.0723816	0.379963
145973	hsa-miR-664a-3p	0.62414	0.0150547	0.0384862	261	350.5	434.5	253.5	242.5	91	205.5	214	242	145	205	251.5	133	124	60	115	126	135.5	200.5	115.583	0.717822	1.00737	0.984344	0.62077	0.622334	0.272418	0.578616	0.621455	0.666667	0.903179	0.56371	0.178189	0.257928
145677	hsa-miR-139-5p	0.425371	0.032473	0.065386	129	167.5	217	125.5	120.5	38	105.5	100.5	112.5	13	25.5	42	15.5	3	6	17	13.5	7	26.8333	10.3333	0.0643564	0.125307	0.164384	0.0723454	0.0150565	0.0272418	0.0855346	0.0665845	0.0344403	0.118016	0.0502005	0.427152	0.564687
145633	hsa-let-7d-3p	0.483968	0.00644257	0.0238447	237	294	337	203	173	66.5	203.5	135.5	164	126.5	148.5	161	85.5	56	34.5	112.5	46	59.5	145.333	65.6667	0.626238	0.72973	0.630137	0.399067	0.281054	0.15664	0.566038	0.22688	0.292743	0.662035	0.320404	0.0886025	0.450996
146008	hsa-miR-26b-5p	0.268219	0.00671821	0.0242607	354.5	296	559.5	137	172.5	42	246	173.5	165.5	237.5	148	398	23	51.5	9.5	155	81	54.5	261.167	62.4167	1.17574	0.727273	1.55773	0.107351	0.258469	0.0431328	0.779874	0.399507	0.268143	1.15358	0.309413	0.360332	0.849552
147817	hsa-miR-3196	0.521632	0.00140016	0.0128641	720	693	1149	452	349.5	514	434.5	395	462.5	603.5	548	967.5	338.5	228	482	340.5	304.5	355.5	706.333	341.5	2.98762	2.69287	3.78669	1.57993	1.14429	2.18842	1.71321	1.50185	1.74908	3.15573	1.64613	0.179342	0.208009
147743	hsa-miR-4275	0.489628	0.0420016	0.0790056	135	176	224.5	128.5	143	33	103.5	93.5	126	19.5	30.5	28.5	16	21.5	1.5	10.5	5.5	16.5	26.1667	11.9167	0.0965347	0.149877	0.111546	0.0746791	0.107905	0.00681044	0.0528302	0.027127	0.0811808	0.119319	0.058422	0.230539	0.636101
148593	hsa-miR-3605-3p	0.331391	0.0147357	0.0379503	135	196	205	116	130.5	34	97	99	128.5	24.5	49.5	31.5	11.5	16	2	5	10	21.5	35.1667	11	0.121287	0.243243	0.123288	0.0536756	0.0803011	0.00908059	0.0251572	0.0493218	0.105781	0.162606	0.0538862	0.429511	0.655827
148063	hsa-miR-3713	0.267841	0.00556402	0.0225032	139	192	246.5	125	131	33	108.5	102	129	24.5	37	75	18.5	9.5	1	12	10.5	14	45.5	10.9167	0.121287	0.181818	0.293542	0.0863477	0.0476788	0.0045403	0.0603774	0.0517879	0.0688807	0.198882	0.0532688	0.439386	0.517282
148382	hsa-miR-3609	0.228419	0.0259764	0.0550262	141	162.5	235.5	120.5	116	34.5	102	91.5	126	27.5	12	56.5	7	-3.5	2	9.5	2.5	11.5	32	4.83333	0.136139	0.0589681	0.221135	0.0326721	N/A	0.00908059	0.0477987	0.0123305	0.0565806	0.138747	0.0316925	0.584624	0.662988
148465	hsa-miR-3611	0.601461	0.0243601	0.0526286	610.5	541.5	1046	435	346	409	526.5	413	358	497	392	869	323	229	377	436	323	246.5	586	322.417	2.4604	1.92629	3.40117	1.50758	1.14931	1.71169	2.19371	1.59309	1.21279	2.59595	1.56136	0.287651	0.242643
147589	hsa-miR-1193	0.367688	0.00527345	0.0217676	164	202.5	272.5	146.5	143.5	34	110.5	115	143.5	46	55	97.5	35	22	1.5	17	22.5	34.5	66.1667	22.0833	0.227723	0.27027	0.381605	0.163361	0.110414	0.00681044	0.0855346	0.110974	0.169742	0.293199	0.107806	0.271017	0.550889
147621	hsa-miR-4278	0.193441	0.00191656	0.0143839	134	165.5	200	112	122.5	34.5	100	90.5	125	15	17.5	31	-3	1.5	2.5	5	0.5	9	21.1667	2.58333	0.0742574	0.0859951	0.121331	N/A	0.00752823	0.0113507	0.0251572	0.00246609	0.0442804	0.0938611	0.0181565	0.261052	0.92855
147957	hsa-miR-412-5p	0.366025	0.00102261	0.012312	151	186.5	239	119.5	134	33	106.5	105	130	37	40.5	46	17.5	15.5	1	12.5	14	23.5	41.1667	14	0.183168	0.199017	0.180039	0.0816803	0.0777917	0.0045403	0.0628931	0.0690506	0.115621	0.187408	0.0685962	0.0542916	0.529768
148380	hsa-miR-3913-5p	0.298269	0.0332317	0.0661458	133	192	227.5	119.5	132	33.5	101	101	132.5	16.5	55	28.5	11.5	13	1.5	5	12	13.5	33.3333	9.41667	0.0816832	0.27027	0.111546	0.0536756	0.0652447	0.00681044	0.0251572	0.0591862	0.0664207	0.1545	0.0460825	0.656091	0.530689
148480	hsa-miR-494-5p	0.458004	0.00458072	0.0202287	136	189	215	127	123.5	44	108	109.5	131.5	29	48	46	19	9	13	18	21.5	25	41	17.5833	0.143564	0.235872	0.180039	0.0886814	0.0451694	0.0590238	0.090566	0.106042	0.123001	0.186492	0.085414	0.249292	0.338982
148215	hsa-miR-3591-3p	0.25336	9.36799e-05	0.00675092	146	189	234	123.5	129.5	33	94	96.5	119.5	34	32	51	12	12	2	4	11	13.5	39	9.08333	0.168317	0.157248	0.199609	0.0560093	0.0602258	0.00908059	0.0201258	0.054254	0.0664207	0.175058	0.0443527	0.125502	0.533923
168770	hsa-miR-4699-3p	0.241838	0.0112329	0.0322864	149.5	162.5	202.5	116	113	38	98	101	120	35.5	17	22.5	3	-2.5	6	2	11	7	25	4.41667	0.175743	0.0835381	0.0880626	0.0140023	N/A	0.0272418	0.0100629	0.054254	0.0344403	0.115781	0.0280003	0.448928	0.631087
168890	hsa-miR-1306-5p	0.530401	0.00528997	0.0218036	163.5	187	235	134	148	44.5	118.5	112	134.5	50	38	64	25.5	32.5	12	29.5	21	28	50.6667	24.75	0.247525	0.186732	0.250489	0.11902	0.163112	0.0544835	0.148428	0.103576	0.137761	0.228249	0.121063	0.157657	0.320735
168963	hsa-miR-664b-5p	0.484219	0.000481761	0.0100438	195.5	217	326.5	147	171.5	67	123	139.5	156.5	82	72.5	113	31.5	54	35	31	47	41	89.1667	39.9167	0.405941	0.356265	0.44227	0.147025	0.271016	0.15891	0.155975	0.231813	0.201722	0.401492	0.19441	0.107535	0.255162
168776	hsa-miR-4795-3p	0.428222	0.00128507	0.0126465	399	423	539.5	332	242	84	218.5	181.5	232.5	287	276	370.5	220.5	122.5	52	131	97.5	122	311.167	124.25	1.42079	1.35627	1.4501	1.02917	0.614806	0.236095	0.659119	0.480888	0.600246	1.40905	0.603388	0.0340692	0.42863
169107	hsa-miR-4782-5p	0.188426	0.0327817	0.0656618	122	168	207.5	110	108	34	92.5	92.5	109.5	10	19.5	32.5	-6	-16.5	2	3.5	5	-4.5	20.6667	-2.75	0.049505	0.0958231	0.127202	N/A	N/A	0.00908059	0.0176101	0.0246609	N/A	0.0908432	0.0171172	0.430268	0.45579
169083	hsa-miR-371b-3p	0.525806	0.0173906	0.042123	181.5	240	331.5	168	177.5	44	136.5	121.5	169	68.5	100	99	59	56	12	48	31	56	89.1667	43.6667	0.339109	0.4914	0.387476	0.275379	0.281054	0.0544835	0.241509	0.152898	0.275523	0.405995	0.213474	0.191669	0.429245
168989	hsa-miR-4447	0.642916	0.00422756	0.019524	429.5	448	670	340.5	308.5	193	316	325	380	315.5	312.5	478.5	225.5	190	162	227.5	236.5	272	368.833	218.917	1.56188	1.53563	1.8728	1.05251	0.953576	0.735528	1.14465	1.16646	1.33825	1.65677	1.06516	0.113201	0.193511
169092	hsa-miR-548am-3p	0.178847	0.00115062	0.0123334	131	181.5	217	118.5	123.5	31	99	92.5	110.5	22	37.5	33.5	10.5	2.5	0	8.5	1	3.5	31	4.33333	0.108911	0.184275	0.131115	0.0490082	0.0125471	N/A	0.0427673	0.00493218	0.0172202	0.141434	0.025295	0.273818	0.768099
169120	hsa-miR-4787-3p	0.48055	0.00689691	0.024589	184.5	232.5	319	180	169.5	47	131.5	143.5	151	73.5	90	144.5	66.5	51.5	16	41	55	40.5	102.667	45.0833	0.363861	0.44226	0.565558	0.310385	0.258469	0.0726447	0.206289	0.27127	0.199262	0.457227	0.21972	0.222379	0.378652
168998	hsa-miR-4508	0.460863	0.00967141	0.0295821	2490	3000	4875.5	1587.5	1077.5	471	2008	1517.5	2229	2383	2853	4712.5	1469.5	959.5	439	1918	1429	2120	3316.17	1389.17	11.797	14.0197	18.4442	6.85881	4.81556	1.99319	9.65031	7.04809	10.4305	14.7536	6.79941	0.229356	0.457642
42926	hsa-miR-92a-1-5p	0.402284	0.00713887	0.0250722	152.5	183	231	134.5	132	32	112	98.5	135	43	41	66.5	26	17.5	2	19	11	35.5	50.1667	18.5	0.212871	0.201474	0.260274	0.121354	0.0878294	0.00908059	0.0955975	0.054254	0.174662	0.224873	0.0904628	0.13867	0.625542
10928	hsa-miR-125a-5p	0.619447	0.027386	0.057358	196	232.5	293.5	169	155.5	76	156.5	149.5	202.5	93.5	92.5	131	61	35.5	46	63.5	60	98.5	105.667	60.75	0.462871	0.454545	0.51272	0.284714	0.178168	0.208854	0.319497	0.295931	0.484625	0.476712	0.295298	0.0659944	0.363892
11154	hsa-miR-517c-3p	0.379418	0.0026029	0.0160162	138.5	196.5	230	136.5	135.5	32	111.5	105.5	129.5	33.5	53	62.5	23	19	2	17	18	25	49.6667	17.3333	0.165842	0.260442	0.244618	0.107351	0.0953576	0.00908059	0.0855346	0.0887793	0.123001	0.223634	0.0848508	0.226581	0.466355
33902	hsa-miR-128-3p	0.354058	0.000521986	0.0100703	159	199.5	247	124	137	33	113	105.5	130	45.5	47.5	74	19.5	21.5	3	20	18.5	25.5	55.6667	18	0.225248	0.233415	0.289628	0.0910152	0.107905	0.0136209	0.100629	0.0912454	0.125461	0.24943	0.0883127	0.140525	0.438855
42940	hsa-miR-876-5p	0.353287	0.000517058	0.0100438	142.5	183	241	126.5	128.5	29.5	102.5	92.5	117	34.5	34.5	54.5	16.5	19	-0.5	9	7.5	14.5	41.1667	11	0.170792	0.169533	0.213307	0.0770128	0.0953576	N/A	0.045283	0.0369914	0.0713407	0.184544	0.0651971	0.135022	0.366124
42791	hsa-miR-548b-5p	0.338945	0.0080903	0.0269254	143	182.5	218	124.5	121	31	110.5	98	111.5	35	39	31	25.5	1.5	1	14	14	12	35	11.3333	0.173267	0.191646	0.121331	0.11902	0.00752823	0.0045403	0.0704403	0.0690506	0.0590406	0.162081	0.0549366	0.224998	0.78717
17445	hsa-miR-610	0.420445	0.000637823	0.0104154	144.5	187	248.5	125.5	132	41	112	101.5	134.5	40	43	68.5	23.5	24.5	11.5	15	17	25.5	50.5	19.5	0.19802	0.211302	0.268102	0.109685	0.122961	0.0522134	0.0754717	0.0838471	0.125461	0.225808	0.0949399	0.164851	0.307511
11083	hsa-miR-371a-3p	0.410888	0.0019093	0.0143657	162	206.5	260	140.5	144	32.5	124	113	131	56.5	56.5	86	33.5	36	3.5	22.5	28	26.5	66.3333	25	0.279703	0.277641	0.336595	0.156359	0.180678	0.015891	0.113208	0.138101	0.130381	0.29798	0.122436	0.112282	0.466169
32608	hsa-miR-761	0.32872	0.0186913	0.0441874	146.5	161	215	109	127	57	104	90.5	117.5	34.5	19.5	40.5	0.5	3.5	27	15	3	9.5	31.5	9.75	0.170792	0.0958231	0.158513	0.00233372	0.0175659	0.122588	0.0754717	0.0147965	0.0467405	0.141709	0.0465827	0.283751	0.980076
42615	hsa-miR-135b-3p	0.193431	0.0307711	0.0625525	136	160.5	244.5	121	123	31	92.5	91	117	27	15.5	73.5	10	9	1	-0.5	3.5	9.5	38.6667	5.41667	0.133663	0.0761671	0.287671	0.0466744	0.0451694	0.0045403	N/A	0.0172626	0.0467405	0.165834	0.0320774	0.659458	0.619042
17315	kshv-miR-K12-3-3p	0.219336	0.00280385	0.0166311	135.5	172.5	231	117	123.5	34	114	102	110.5	25	26	54.5	-1.5	3	3.5	9.5	13	5.5	35.1667	5.5	0.123762	0.127764	0.213307	N/A	0.0150565	0.015891	0.0477987	0.0641184	0.0270603	0.154945	0.033985	0.32646	0.629799
42850	hsa-miR-150-3p	0.227222	0.00217736	0.0149448	154.5	172	222	115	129.5	36	101	88	128	42	18	49	6.5	11.5	6	6.5	3	12	36.3333	7.58333	0.207921	0.0884521	0.191781	0.0303384	0.0577164	0.0272418	0.0327044	0.0147965	0.0590406	0.162718	0.036973	0.398361	0.478659
46450	hsa-miR-548o-3p	0.31916	0.0186808	0.0441874	140	182	242	127.5	125.5	30	115.5	89	120	32	26	70	19.5	8.5	0.5	19	0	13.5	42.6667	10.1667	0.158416	0.127764	0.273973	0.0910152	0.04266	0.00227015	0.0955975	N/A	0.0664207	0.186718	0.0595927	0.412943	0.64463
46695	hsa-miR-1228-3p	0.336455	0.000277947	0.00897891	154	212.5	271	136.5	135	34.5	123.5	104	128.5	50	61.5	85.5	30.5	20.5	5.5	21.5	19	25	65.6667	20.3333	0.247525	0.302211	0.334638	0.142357	0.102886	0.0249716	0.108176	0.0937115	0.123001	0.294791	0.0991839	0.149353	0.40488
17624	hsa-miR-532-5p	0.186353	0.000119603	0.00689724	142.5	179.5	222	111	122	30	96.5	84.5	113	34.5	34.5	40.5	9	14	1	2	0.5	11.5	36.5	6.33333	0.170792	0.169533	0.158513	0.042007	0.0702635	0.0045403	0.0100629	0.00246609	0.0565806	0.166279	0.0309867	0.0406272	0.943068
42666	hsa-miR-26a-2-3p	0.343849	0.0437691	0.081574	136.5	177.5	249.5	125.5	130.5	35	102	97.5	128.5	22	25.5	84.5	14.5	15.5	5	11.5	9.5	23.5	44	13.25	0.108911	0.125307	0.330724	0.0676779	0.0777917	0.0227015	0.0578616	0.0468557	0.115621	0.188314	0.0647516	0.656366	0.483574
42581	hsa-miR-513a-5p	0.286891	0.000525769	0.0100703	922	959	1795	389	385	201.5	501	340.5	423	812.5	814.5	1619	266.5	268.5	171.5	408	254	318	1082	281.083	4.02228	4.00246	6.33659	1.24387	1.34755	0.778661	2.05283	1.25277	1.56458	4.78711	1.37338	0.280322	0.306142
46223	hsa-miR-1306-3p	0.434681	0.0357636	0.0697895	130.5	185.5	225.5	118.5	129.5	31.5	111.5	106	124.5	15.5	40.5	54.5	13.5	13	1.5	18.5	18	22	36.8333	14.4167	0.0767327	0.199017	0.213307	0.0630105	0.0652447	0.00681044	0.0930818	0.0887793	0.108241	0.163019	0.0708613	0.46048	0.505194
17299	hcmv-miR-UL22A-3p	0.294784	0.00489618	0.0210324	144.5	193	257.5	134	134	31	113.5	96.5	121	28.5	47	83.5	19.5	19	1	18	13.5	13	53	14	0.141089	0.230958	0.32681	0.0910152	0.0953576	0.0045403	0.090566	0.0665845	0.0639606	0.232953	0.0686707	0.398693	0.497258
19585	hsa-miR-148b-3p	0.499682	0.0401997	0.0764875	158.5	220.5	312.5	170	159	40.5	138	125.5	146	51	73.5	145.5	64.5	43.5	10.5	43	37.5	43.5	90	40.4167	0.252475	0.361179	0.569472	0.30105	0.218319	0.0476731	0.216352	0.184957	0.214022	0.394375	0.197062	0.408454	0.420843
14272	hsa-miR-542-3p	0.234661	0.00177019	0.0142189	137	190	226.5	120	127.5	33.5	115.5	99.5	127.5	25.5	44	71	9.5	8	3.5	11	9	18.5	46.8333	9.91667	0.126238	0.216216	0.277886	0.0443407	0.0401506	0.015891	0.0553459	0.0443896	0.0910209	0.20678	0.0485231	0.368815	0.506668
46326	hsa-miR-1233-3p	0.218012	0.000764217	0.0111875	143.5	201.5	225	117.5	123	30.5	94.5	92.5	126	36	52	57	11.5	5.5	0.5	0	11	20.5	48.3333	8.16667	0.178218	0.255528	0.223092	0.0536756	0.0276035	0.00227015	N/A	0.054254	0.100861	0.218946	0.0477329	0.177311	0.767786
10964	hsa-miR-155-5p	0.551025	0.00477311	0.0207602	250	322	336	226	201	92.5	156.5	176	188	140.5	176	145	109.5	82	63	55.5	89	85	153.833	80.6667	0.695545	0.864865	0.567515	0.511085	0.411543	0.286039	0.279245	0.438964	0.418204	0.709308	0.390847	0.210278	0.232783
42507	hsa-miR-202-5p	0.321163	0.0121221	0.034052	142	174.5	248	130.5	112	29	119	92.5	111	31	25.5	51.5	23	1.5	0	17.5	5	6	36	8.83333	0.153465	0.125307	0.201566	0.107351	0.00752823	N/A	0.0880503	0.0246609	0.0295203	0.160113	0.0514222	0.240839	0.847235
17848	hsa-miRPlus-A1087	0.439991	0.0111895	0.032224	161.5	220.5	258.5	144.5	160	33.5	117	110	144	49.5	75.5	85	31.5	47	3.5	25.5	22	40.5	70	28.3333	0.24505	0.371007	0.332681	0.147025	0.235885	0.015891	0.128302	0.108508	0.199262	0.316246	0.139145	0.204168	0.549984
42492	hsa-miRPlus-A1031	0.371221	0.014019	0.036741	166.5	248	323	163.5	163	32	124	109.5	158	54.5	103	156.5	51.5	53	2	31	22	51	104.667	35.0833	0.269802	0.506143	0.612524	0.240373	0.265997	0.00908059	0.155975	0.108508	0.250923	0.462823	0.171809	0.379021	0.585347
146006	hsa-miR-670-5p	0.331791	0.000692452	0.0110052	174.5	240.5	273	138.5	156	32.5	124	107.5	145	62	87.5	104.5	32.5	34.5	2.5	29.5	21.5	34.5	84.6667	25.8333	0.306931	0.429975	0.409002	0.151692	0.173149	0.0113507	0.148428	0.106042	0.169742	0.381969	0.126734	0.172333	0.484341
146166	hsa-miRPlus-G1065-5p	0.28149	0.0459643	0.084693	130.5	151.5	198	106	117.5	32.5	106	88.5	111.5	18	-3.5	34	-8.5	-0.5	2.5	11.5	-2.5	5	16.1667	1.25	0.0891089	N/A	0.133072	N/A	N/A	0.0113507	0.0578616	N/A	0.0246002	0.111091	0.0312709	0.279833	0.76628
145844	hsa-miR-374a-5p	0.224659	0.000543458	0.0101489	152.5	201	269	124	116	30.5	113.5	107.5	131.5	44.5	52.5	85	14	1.5	1.5	13.5	24	20	60.6667	12.4167	0.220297	0.257985	0.332681	0.0653442	0.00752823	0.00681044	0.0679245	0.118372	0.098401	0.270321	0.0607301	0.211595	0.756466
145827	hsa-miR-200a-5p	0.293219	0.00104051	0.012312	145.5	167	210	130.5	122	34	105	94	120	35.5	23	42.5	17	5.5	4	13.5	4.5	10.5	33.6667	9.16667	0.175743	0.113022	0.166341	0.0793466	0.0276035	0.0181612	0.0679245	0.0221948	0.0516605	0.151702	0.0444819	0.222976	0.576762
145950	hsa-miR-33b-5p	0.357307	0.0272753	0.0572472	128	175	212	116.5	132.5	31	95.5	96	127.5	15	26	46	5.5	12.5	1	3	13.5	20	29	9.25	0.0742574	0.127764	0.180039	0.0256709	0.0627353	0.0045403	0.0150943	0.0665845	0.098401	0.127354	0.0455044	0.415317	0.794514
145889	hsa-miR-196b-5p	0.367626	0.0133753	0.0356762	146.5	188.5	250	133.5	132.5	31	114.5	100.5	129.5	32	35	79.5	20.5	18.5	0.5	25	11.5	20	48.8333	16	0.158416	0.17199	0.311155	0.0956826	0.0928482	0.00227015	0.125786	0.0567201	0.098401	0.213854	0.078618	0.395308	0.552054
147863	hsa-miR-3155a	0.281522	0.0112791	0.0323635	140.5	167.5	218.5	126	112	32	104.5	92	120	31	17.5	49	17.5	-7	2	7.5	3.5	11.5	32.5	5.83333	0.153465	0.0859951	0.191781	0.0816803	N/A	0.00908059	0.0377358	0.0172626	0.0565806	0.143747	0.040468	0.372587	0.729828
147801	hsv1-miR-H11/hsv2-miR-H11-3p	0.260349	0.0399395	0.0760898	118	169	218.5	115.5	122.5	33.5	105	84.5	115.5	4	22.5	40	3.5	5.5	3.5	9	0.5	8.5	22.1667	5.08333	0.019802	0.110565	0.156556	0.0163361	0.0276035	0.015891	0.045283	0.00246609	0.0418204	0.095641	0.0249	0.727593	0.664014
147826	hsa-miR-3153	0.33387	0.00184556	0.0142285	149	187.5	235.5	125.5	140	35	107.5	96	126	38	33.5	65.5	12	24	5.5	8.5	13	20	45.6667	13.8333	0.188119	0.164619	0.25636	0.0560093	0.120452	0.0249716	0.0427673	0.0641184	0.098401	0.203033	0.0677866	0.234712	0.524568
147537	hsa-miR-4264	0.478494	0.025935	0.0549777	146	177	217	106.5	134.5	31.5	115.5	101	116.5	30	25.5	30.5	0	17	1.5	21	13	10.5	28.6667	10.5	0.148515	0.125307	0.119374	N/A	0.0853199	0.00681044	0.10566	0.0641184	0.0516605	0.131065	0.0627139	0.117501	0.596878
147795	hsa-miR-3186-3p	0.463846	0.0215223	0.0488566	201.5	189.5	256.5	151	148	45	124	109.5	145	88.5	37	77.5	38.5	38	16	20.5	28	35	67.6667	29.3333	0.438119	0.181818	0.303327	0.179697	0.190715	0.0726447	0.103145	0.138101	0.172202	0.307755	0.142751	0.416591	0.329142
147884	hsv2-miR-H25	0.59787	0.00950045	0.0293971	2526	3226.5	4267	1589	1117	1811.5	1978	2271	2400	2418	3078.5	4089	1481.5	1007	1782.5	1868	2186	2296	3195.17	1770.17	11.9703	15.1278	16.0039	6.91482	5.05395	8.09308	9.39874	10.7818	11.2964	14.3673	8.5898	0.147669	0.277158
147376	hsa-miR-3679-5p	0.485084	0.0372268	0.0718428	137.5	196.5	255	143.5	147	40.5	118	103.5	131.5	25.5	49.5	84	34.5	29	10.5	28.5	16	20.5	53	23.1667	0.126238	0.243243	0.328767	0.161027	0.145546	0.0476731	0.143396	0.0789149	0.100861	0.232749	0.112903	0.436829	0.39345
148289	hsa-miR-3675-5p	0.142866	0.000372076	0.00970009	140	187.5	214.5	114.5	123.5	32	99.5	89	119.5	26	35.5	46.5	0.5	4	2	3.5	-1	13.5	36	3.75	0.128713	0.174447	0.181996	0.00233372	0.0200753	0.00908059	0.0176101	N/A	0.0664207	0.161719	0.0231041	0.178285	1.09149
147964	hsa-miRPlus-J1005	0.547255	0.0111732	0.032224	159	202	261.5	148.5	153.5	46	139	123.5	141	49	59.5	100	45.5	37	16	36	35.5	38	69.5	34.6667	0.242574	0.292383	0.391389	0.212369	0.185696	0.0726447	0.181132	0.175092	0.186962	0.308782	0.168983	0.245321	0.289316
148038	hsa-miR-3679-3p	0.498619	0.0139737	0.036716	557.5	751	1115	478	481.5	96	408	397.5	492.5	444	598.5	947	363.5	364.5	66	312	308.5	387	663.167	300.25	2.19802	2.94103	3.70646	1.69662	1.82936	0.299659	1.56981	1.52158	1.90406	2.9485	1.47018	0.255807	0.402545
11155	hsa-miR-518a-3p	0.250649	0.000302218	0.0093102	139.5	173	190	110	132.5	30	100	87	112.5	30.5	27.5	29	4	9	0	7.5	-4.5	6.5	29	3.75	0.15099	0.135135	0.113503	0.0186698	0.0451694	N/A	0.0377358	N/A	0.0319803	0.133209	0.0333888	0.141264	0.335438
168843	hsa-miR-5694	0.267683	5.57003e-05	0.00605205	552	579	703	249.5	292	36	200.5	235.5	248	442	427	530.5	137	173.5	6	88.5	145.5	143.5	466.5	115.667	2.18812	2.09828	2.07632	0.63944	0.870765	0.0272418	0.445283	0.717633	0.706027	2.12091	0.567732	0.0279286	0.525882
168575	hsa-miR-4763-5p	0.435369	0.00357396	0.0180422	138	191	231.5	131	129.5	40.5	111	108.5	132.5	25	44	53	18	14	10.5	12.5	20.5	22.5	40.6667	16.3333	0.123762	0.216216	0.207436	0.084014	0.0702635	0.0476731	0.0628931	0.10111	0.110701	0.182472	0.0794424	0.279676	0.299731
168943	hsa-miR-4769-3p	0.502661	0.0243664	0.0526286	233	339	481	255.5	207	49.5	170.5	194.5	222	126	194.5	283	149	96	20	69.5	108	112	201.167	92.4167	0.623762	0.955774	1.10763	0.695449	0.481807	0.0908059	0.349686	0.532676	0.551046	0.895723	0.450245	0.27627	0.463107
169299	hsa-miR-4538	0.252395	0.00506696	0.0213603	139.5	177	239	120.5	143	33	98.5	92.5	120	27	31	64	6.5	23.5	2.5	3.5	7.5	11.5	40.6667	9.16667	0.133663	0.152334	0.250489	0.0303384	0.117942	0.0113507	0.0176101	0.0369914	0.0565806	0.178829	0.0451356	0.350938	0.864697
168976	hsa-miR-3135b	0.575835	0.0324729	0.065386	178	220.5	320	174.5	155.5	69	147.5	114	181.5	66	78	137.5	65	44	40	51	23.5	73	93.8333	49.4167	0.326733	0.383292	0.53816	0.303384	0.220828	0.181612	0.256604	0.115906	0.359164	0.416062	0.239583	0.263078	0.362281
169154	hsa-miR-4803	0.227578	0.0493204	0.0891065	127.5	163.5	225.5	114	122	35	96.5	80.5	113.5	15.5	22.5	60.5	2	11	6	-1	-6	7.5	32.8333	3.25	0.0767327	0.110565	0.236791	0.00933489	0.055207	0.0272418	N/A	N/A	0.0369004	0.141363	0.032171	0.596737	0.594889
169397	hsa-miR-3184-5p	0.643098	0.00966768	0.0295821	138.5	176	197	121.5	136.5	57.5	108	102.5	121	25.5	26.5	36	14.5	18	27.5	15.5	13	17.5	29.3333	17.6667	0.126238	0.130221	0.1409	0.0676779	0.0903388	0.124858	0.0779874	0.0641184	0.0861009	0.132453	0.0851802	0.0572414	0.257392
46210	hsa-miR-1249-3p	0.542686	0.0189551	0.0446039	251	343.5	388.5	236.5	212	56.5	159.5	190	239.5	144	203	233	128	106.5	26.5	75.5	107.5	139	193.333	97.1667	0.712871	0.997543	0.911937	0.597433	0.534504	0.120318	0.379874	0.53021	0.683887	0.874117	0.474371	0.167089	0.421673
42923	hsa-miR-30c-5p	0.3699	0.00217638	0.0149448	238	219	280.5	147.5	141.5	49.5	137	139.5	138.5	134.5	80.5	115.5	34.5	29.5	19.5	49.5	55	41	110.167	38.1667	0.665842	0.395577	0.452055	0.161027	0.148055	0.0885358	0.249057	0.27127	0.201722	0.504491	0.186611	0.282578	0.36388
45775	hsa-miR-1279	0.277506	0.00368181	0.0182621	148	219	261.5	143	128	30.5	99.5	106.5	126.5	38.5	75	101.5	33.5	19.5	0.5	9	21	25.5	71.6667	18.1667	0.190594	0.36855	0.39726	0.156359	0.097867	0.00227015	0.045283	0.103576	0.125461	0.318802	0.0884694	0.351175	0.631154
17810	hsa-miR-29b-1-5p	0.521441	0.00368682	0.0182621	172	209	243	155.5	147	42	118.5	115.5	149.5	63	61.5	84	45	36	12	35	30.5	43	69.5	33.5833	0.311881	0.302211	0.328767	0.210035	0.180678	0.0544835	0.176101	0.150432	0.211562	0.314287	0.163882	0.0427645	0.355633
17353	hsa-miR-609	0.23801	0.00112551	0.0123334	149	184	244.5	127.5	127	31	97	98.5	114.5	35.5	38.5	80	16.5	12	1	11	14.5	11	51.3333	11	0.175743	0.189189	0.313112	0.0770128	0.0602258	0.0045403	0.0553459	0.0715166	0.0541205	0.226014	0.0537937	0.335055	0.479237
42584	hsa-miR-432-3p	0.417293	0.00255324	0.015875	158.5	197.5	223.5	131	135.5	36	106.5	105	143.5	53	57	57	23	22.5	6	22.5	18.5	38	55.6667	21.75	0.262376	0.280098	0.223092	0.107351	0.112923	0.0272418	0.113208	0.0912454	0.186962	0.255189	0.106489	0.114327	0.480224
42446	hsa-miR-576-5p	0.340151	0.000477985	0.0100438	450.5	575	644	253	293.5	42.5	207.5	228.5	279	339	426.5	470	139.5	183.5	12.5	123.5	139.5	179	411.833	129.583	1.67822	2.09582	1.83953	0.651109	0.920954	0.0567537	0.621384	0.688039	0.880689	1.87119	0.636488	0.112546	0.486665
33596	hsa-miR-126-5p	0.528985	0.0499791	0.0900512	212.5	217.5	320	204.5	145	34	160	144.5	153.5	108.5	77.5	161	97.5	43	4	74	68	49	115.667	55.9167	0.537129	0.380835	0.630137	0.455076	0.215809	0.0181612	0.372327	0.335388	0.241082	0.516034	0.272974	0.244136	0.558327
29190	hsa-miR-708-5p	0.440045	0.0247391	0.0531248	129.5	159	205.5	124.5	116.5	37.5	93.5	87.5	122	26.5	17.5	42	12.5	12.5	7.5	9.5	3.5	23.5	28.6667	11.5	0.131188	0.0859951	0.164384	0.0583431	0.0627353	0.0340522	0.0477987	0.0172626	0.115621	0.127189	0.0559688	0.309358	0.60088
14962	hsa-miR-581	0.442541	0.0146666	0.0379036	155.5	212	266	156	137	31	111.5	110	141.5	45	59.5	93	47.5	26.5	1	25.5	24	35	65.8333	26.5833	0.222772	0.292383	0.363992	0.221704	0.132999	0.0045403	0.128302	0.118372	0.172202	0.293049	0.129686	0.240957	0.556866
17563	hsa-miR-644a	0.282272	0.00214291	0.0149147	148.5	191	224	135	117	31	92	103	126	40.5	42	52	20.5	5	1	1	19	24.5	44.8333	11.8333	0.200495	0.206388	0.203523	0.0956826	0.0250941	0.0045403	0.00503145	0.0937115	0.120541	0.203469	0.0574335	0.0144836	0.899724
17623	ebv-miR-BART14-3p	0.420152	0.00568049	0.0226642	148	202.5	241	151	133	45	102	109.5	137.5	37.5	65	80	36.5	22.5	15	11.5	22.5	34	60.8333	23.6667	0.185644	0.31941	0.313112	0.170362	0.112923	0.0681044	0.0578616	0.110974	0.167282	0.272722	0.114585	0.276757	0.414551
11121	hsa-miR-489-3p	0.566709	0.0454987	0.084041	214.5	250	329	173.5	141	158	139.5	141.5	184	107.5	99.5	168.5	63	22	128	53	53	79.5	125.167	66.4167	0.532178	0.488943	0.659491	0.294049	0.110414	0.581158	0.266667	0.261406	0.391144	0.560204	0.317473	0.158265	0.496251
46929	hsa-miR-548n	0.464824	0.00332623	0.0177479	147.5	197	224.5	141	141.5	38	103.5	109.5	125.5	35.5	50	53	27.5	24.5	8	13.5	24	22.5	46.1667	20	0.175743	0.2457	0.207436	0.128355	0.122961	0.0363224	0.0679245	0.118372	0.110701	0.209626	0.0974394	0.167108	0.37924
14854	hsa-miR-569	0.513914	0.0407607	0.0773568	126.5	159	201.5	127	120.5	36.5	90	98	123	19.5	13.5	33	15.5	9	6.5	4.5	9	17.5	22	10.3333	0.0965347	0.0663391	0.129159	0.0723454	0.0451694	0.0295119	0.0226415	0.0443896	0.0861009	0.0973441	0.0500265	0.322747	0.491727
46735	hsa-miR-1179	0.362701	0.0280183	0.0584764	132.5	175	219	112.5	132.5	31	105.5	89	121.5	18	29	52	5	16.5	0	17	1.5	13	33	8.83333	0.0891089	0.142506	0.203523	0.0233372	0.0828105	N/A	0.0855346	0.00739827	0.0639606	0.145046	0.0526083	0.394696	0.67379
46479	hsa-miR-1304-5p	0.458653	0.0135369	0.0359212	520.5	496	1007	247	267	425	269.5	287	370	416.5	359	846	143	167.5	395.5	184	206.5	264	540.5	226.75	2.06188	1.76413	3.31115	0.667445	0.840652	1.79569	0.925786	1.0185	1.29889	2.37905	1.09116	0.345026	0.369873
32891	hsa-miR-769-5p	0.245466	0.00570834	0.0226878	127.5	167	219	124.5	111	35	90	95	109	18	25	47.5	11.5	-5	5	1.5	10.5	5.5	30.1667	4.83333	0.0891089	0.12285	0.18591	0.0536756	N/A	0.0227015	0.00754717	0.0517879	0.0270603	0.132623	0.0325545	0.370486	0.608308
146096	hsa-miR-764	0.157048	0.0121368	0.0340558	121	185	206	116	107.5	33.5	87	89.5	100.5	11.5	29	39.5	4.5	-3.5	3.5	2.5	5	-4.5	26.6667	1.25	0.0569307	0.142506	0.154599	0.0210035	N/A	0.015891	0.0125786	0.0246609	N/A	0.118012	0.0185335	0.45116	0.289039
146173	hsa-miR-2114-3p	0.283495	0.00319217	0.0175429	134.5	184.5	198.5	125.5	118.5	31	95.5	96	114	24	41	37.5	16.5	0.5	1	9	14	13.5	34.1667	9.08333	0.118812	0.201474	0.146771	0.0770128	0.00250941	0.0045403	0.045283	0.0690506	0.0664207	0.155686	0.0441361	0.27007	0.751463
17932	hsa-miR-381-5p	0.530147	0.0202932	0.0468765	148.5	187	237	144	141	38.5	103.5	116	138	37.5	42.5	68.5	28.5	21	8.5	18.5	28.5	39	49.5	24	0.185644	0.208845	0.268102	0.133022	0.105395	0.0385925	0.0930818	0.140567	0.191882	0.220864	0.11709	0.192529	0.440041
146136	hsa-miR-518d-5p/hsa-miR-520c-5p/hsa-miR-526a	0.530299	5.26489e-05	0.00601817	151	194.5	245.5	140	136.5	54.5	114	111.5	138	44	46.5	69	26.5	23	24	27	27.5	28.5	53.1667	26.0833	0.217822	0.228501	0.270059	0.123687	0.115433	0.108967	0.135849	0.135635	0.140221	0.238794	0.126632	0.115571	0.09969
145852	hsa-miR-210-3p	0.513133	0.00140905	0.0128641	173.5	208.5	249	158.5	137.5	60.5	118	121	135.5	53.5	63	87	48	20.5	30	27.5	37.5	31	67.8333	32.4167	0.264851	0.309582	0.340509	0.224037	0.102886	0.136209	0.138365	0.184957	0.152522	0.304981	0.156496	0.124722	0.271133
145634	hsa-miR-132-5p	0.433	0.0153515	0.0389954	163	188.5	252	146.5	140.5	34	107	107.5	131.5	52.5	35.5	91.5	35	26.5	4	22.5	20.5	32	59.8333	23.4167	0.259901	0.174447	0.358121	0.163361	0.132999	0.0181612	0.113208	0.10111	0.157442	0.264156	0.11438	0.347941	0.463213
145847	hsa-miR-766-3p	0.449688	0.0100557	0.0302486	134.5	164.5	218.5	135	131	40	93	102.5	120.5	28.5	23.5	47.5	16	19	10	2.5	16	18.5	33.1667	13.6667	0.141089	0.115479	0.18591	0.0746791	0.0953576	0.045403	0.0125786	0.0789149	0.0910209	0.147493	0.0663257	0.241703	0.477137
147751	hsa-miR-4274	0.47075	0.00760151	0.0259973	270	342.5	417.5	237.5	218	43	153.5	172.5	232	166.5	193.5	249	121.5	109.5	13	66.5	87.5	131.5	203	88.25	0.824257	0.95086	0.97456	0.567095	0.549561	0.0590238	0.334591	0.431566	0.646986	0.916559	0.43147	0.0881657	0.493708
147614	hsa-miR-4299	0.0970223	3.46427e-05	0.00516987	2652	2224	4360.5	352.5	301	188.5	628.5	287.5	335	2541	2079	4210.5	240	185.5	157.5	541	198.5	234.5	2943.5	259.5	12.5792	10.2162	16.4795	1.12019	0.930991	0.715096	2.72201	0.979038	1.15375	13.0916	1.27018	0.241597	0.573351
147780	hsa-miR-4267	0.141316	0.000872306	0.0116628	129	177.5	209.5	112	107	30	89	91.5	111	21	36.5	50.5	2.5	1.5	0	4.5	8.5	6	36	3.83333	0.10396	0.179361	0.197652	0.0116686	0.00752823	N/A	0.0226415	0.0419236	0.0295203	0.160324	0.0226564	0.309759	0.61156
148454	hsa-miR-3682-3p	0.355721	0.00556524	0.0225032	133.5	163.5	203.5	123.5	124.5	31.5	95.5	91	125.5	29.5	24	36.5	7.5	7.5	2	8.5	10	23.5	30	9.83333	0.14604	0.117936	0.142857	0.0350058	0.0376412	0.00908059	0.0427673	0.0493218	0.115621	0.135611	0.0482396	0.113482	0.741206
148282	hsa-miR-3714	0.476214	0.00602908	0.0231504	190	251	298	176	159.5	38	125.5	138	165.5	85	104	120.5	61.5	50	8	36.5	53	64.5	103.167	45.5833	0.420792	0.511057	0.471624	0.287048	0.250941	0.0363224	0.183648	0.261406	0.317343	0.467824	0.222785	0.0967287	0.456234
147707	hsa-miR-3154	0.490788	0.010502	0.0311808	139	179.5	227	128	135	40.5	98.5	100	130.5	30	40.5	43.5	12	20.5	10.5	12	18	31	38	17.3333	0.148515	0.199017	0.170254	0.0560093	0.102886	0.0476731	0.0603774	0.0887793	0.152522	0.172595	0.0847077	0.146773	0.464261
148227	hsa-miR-1251-3p	0.468033	0.043781	0.081574	135.5	174	212.5	121.5	132.5	34	101	95.5	130.5	24.5	24.5	48	13	16	3	12.5	7.5	30	32.3333	13.6667	0.121287	0.120393	0.187867	0.0606768	0.0803011	0.0136209	0.0628931	0.0369914	0.147601	0.143182	0.0670141	0.270288	0.683178
42738	hsa-miR-340-3p	0.312309	0.00341242	0.0178888	157	182	251.5	143.5	128	35	108.5	104	116.5	50.5	42.5	98.5	34.5	18	5	19.5	20	11.5	63.8333	18.0833	0.25	0.208845	0.385519	0.161027	0.0903388	0.0227015	0.0981132	0.0986436	0.0565806	0.281455	0.0879008	0.328442	0.528852
168748	hsa-miR-320e	0.422873	0.00862757	0.0277961	137.5	177.5	218.5	138	123.5	39	97.5	96	116.5	25.5	43	43.5	30.5	12	8.5	10.5	13	14.5	37.3333	14.8333	0.126238	0.211302	0.170254	0.142357	0.0602258	0.0385925	0.0528302	0.0641184	0.0713407	0.169265	0.0715774	0.251328	0.508884
168725	hsa-miR-4700-5p	0.326923	0.00498056	0.0211159	132	170	218	128.5	113.5	38	98.5	95.5	115.5	27	23	52.5	21.5	2.5	8	10.5	9.5	9.5	34.1667	10.25	0.133663	0.113022	0.205479	0.10035	0.0125471	0.0363224	0.0528302	0.0468557	0.0467405	0.150722	0.0492743	0.321996	0.584701
168900	hsa-miR-4721	0.439489	0.0211323	0.0481634	133.5	155	207	116.5	113	35.5	90.5	94.5	123.5	29.5	17.5	44.5	16	7.5	6	7.5	13.5	23	30.5	12.25	0.14604	0.0859951	0.174168	0.0746791	0.0376412	0.0272418	0.0377358	0.0665845	0.113161	0.135401	0.0595072	0.332634	0.539438
168736	hsa-miR-4796-3p	0.331284	0.00549487	0.0223403	166	161.5	228	120	130.5	52.5	90.5	97	121.5	59.5	26	72.5	14	19.5	22.5	5	14.5	21.5	52.6667	16.1667	0.294554	0.127764	0.283757	0.0653442	0.097867	0.102157	0.0251572	0.0715166	0.105781	0.235359	0.0779705	0.396569	0.395079
169139	hsa-miR-5192	0.237309	0.000386219	0.00975228	147.5	174.5	226	122	129	33	90	87.5	120	42.5	41.5	56	6	24.5	3	6.5	5	16	46.6667	10.1667	0.210396	0.203931	0.219178	0.0280047	0.122961	0.0136209	0.0327044	0.0246609	0.0787208	0.211168	0.0501121	0.0362399	0.841751
169055	hsa-miR-3529-5p	0.371771	0.0133795	0.0356762	136.5	161.5	207	110.5	126	33.5	93.5	97	114	28.5	14	42.5	7	16	3.5	6	12	12.5	28.3333	9.5	0.141089	0.0687961	0.166341	0.0326721	0.0803011	0.015891	0.0301887	0.0591862	0.0615006	0.125409	0.0466233	0.4037	0.518554
168997	hsa-miR-5584-5p	0.429306	0.0236014	0.0518289	152.5	174.5	208.5	112	121.5	70	103.5	101.5	118.5	43	27	51	6	8	39	11	18.5	15.5	40.3333	16.3333	0.212871	0.132678	0.199609	0.0280047	0.0401506	0.177072	0.0553459	0.0912454	0.0762608	0.181719	0.0780131	0.236549	0.688835
169408	hsa-miR-181d-5p	0.450031	0.00326507	0.0177182	139	182	225	126.5	126.5	40.5	100	105	124	30.5	39	61.5	22	13	10.5	15	22	25.5	43.6667	18	0.15099	0.191646	0.240705	0.102684	0.0652447	0.0476731	0.0754717	0.108508	0.125461	0.194447	0.0875071	0.231028	0.336645
42576	hsa-miR-342-5p	0.183538	0.0109031	0.0317976	131.5	168	202.5	113	118	32.5	96	85.5	118.5	23	24.5	39	-1	0.5	1	0	-2.5	13	28.8333	1.83333	0.113861	0.120393	0.152642	N/A	0.00250941	0.0045403	N/A	N/A	0.0639606	0.128965	0.0236701	0.160995	1.47475
46869	hsa-miR-1258	0.401488	0.00134687	0.0128047	157	195	229	143.5	134	38	116	108	137.5	46	42	70.5	30.5	17	6	22.5	24.5	16.5	52.8333	19.5	0.227723	0.206388	0.27593	0.142357	0.0853199	0.0272418	0.113208	0.120838	0.0811808	0.23668	0.0950243	0.150522	0.42403
11004	hsa-miR-203a-3p	0.329983	0.000570299	0.0103164	187.5	203	269	133	149.5	41	123	106.5	151.5	78	54.5	101	17.5	28.5	9	31.5	21.5	33	77.8333	23.5	0.386139	0.267813	0.395303	0.0816803	0.143036	0.0408627	0.158491	0.106042	0.162362	0.349752	0.115412	0.203312	0.417457
46732	hsa-miR-1264	0.519383	0.00036243	0.00953222	417	454	590	287	234.5	171	278	287	316.5	302.5	317.5	419	173	108	138	185	197.5	203	346.333	167.417	1.49752	1.5602	1.63992	0.807468	0.542033	0.626561	0.930818	0.974106	0.99877	1.56588	0.813292	0.0455772	0.234947
42622	hsa-miR-579-3p	0.295395	0.0042359	0.019524	142	192	239.5	123.5	138.5	33	109	101.5	133	26.5	40	74.5	15	15.5	1	16.5	12.5	14	47	12.4167	0.131188	0.19656	0.291585	0.0700117	0.0777917	0.0045403	0.0830189	0.0616523	0.0688807	0.206444	0.0609826	0.390682	0.469469
46404	hsa-miR-1244	0.311254	0.0112815	0.0323635	171.5	189.5	282	132.5	152	33	110	108	134	64	28.5	103.5	19	28	0.5	20.5	19.5	21.5	65.3333	18.1667	0.316832	0.140049	0.405088	0.0886814	0.140527	0.00227015	0.103145	0.0961776	0.105781	0.287323	0.0894303	0.469719	0.5175
17875	hsa-miR-500a-5p	0.481212	0.0102897	0.0306423	173	213	247	146.5	150	60	132.5	110.5	138	65	65	45.5	31	28	28	39.5	23	13	58.5	27.0833	0.321782	0.31941	0.178082	0.144691	0.140527	0.127128	0.198742	0.11344	0.0639606	0.273092	0.131415	0.301324	0.334883
42572	hsa-miR-154-3p	0.281289	0.000934591	0.0121605	147	186.5	239.5	139	128	41.5	100.5	100	116	34	37.5	-10.5	20.5	11.5	10	2	9.5	8.5	20.3333	10.3333	0.168317	0.184275	N/A	0.0956826	0.0577164	0.045403	0.0100629	0.0468557	0.0418204	0.176296	0.0495902	0.0640075	0.558716
10995	hsa-miR-199a-3p/hsa-miR-199b-3p	0.485414	0.025439	0.054197	183.5	202	234.5	145	142	37	144	132	131	64.5	54.5	55.5	27.5	23.5	5	41	45	17	58.1667	26.5	0.319307	0.267813	0.217221	0.128355	0.117942	0.0227015	0.206289	0.221948	0.0836408	0.268114	0.130146	0.19038	0.575862
11182	hsa-miR-98-5p	0.293903	0.00454441	0.0202287	182	224	333.5	146	163	34.5	127	113	151	65.5	72	162	33	37.5	1.5	33.5	24	27.5	99.8333	26.1667	0.324257	0.353808	0.634051	0.154026	0.188206	0.00681044	0.168553	0.118372	0.135301	0.437372	0.128545	0.390899	0.501487
27536	hsa-miR-190a-5p	0.387451	0.0100971	0.0302793	170.5	211	230.5	148.5	159	33	116	109.5	138.5	58	56.5	53	39	35	1	20	18.5	9	55.8333	20.4167	0.287129	0.277641	0.207436	0.18203	0.175659	0.0045403	0.100629	0.0912454	0.0442804	0.257402	0.0997307	0.169116	0.70542
42837	hsa-miR-577	0.348493	0.0191375	0.0449264	138	192	242.5	133.5	153	33	103	98.5	132.5	20	36.5	57	14	27.5	0.5	10	7	12	37.8333	11.8333	0.0990099	0.179361	0.223092	0.0653442	0.138018	0.00227015	0.0503145	0.0345253	0.0590406	0.167154	0.058252	0.37651	0.774349
46788	hsa-miR-1299	0.494183	0.00914899	0.0287129	159	207.5	253	138.5	162	43	119.5	106.5	137	41.5	46	69.5	33	37.5	11	25.5	15	20.5	52.3333	23.75	0.205446	0.226044	0.272016	0.154026	0.188206	0.0499432	0.128302	0.0739827	0.100861	0.234502	0.115887	0.145335	0.442851
17349	hsa-miR-595	0.491221	0.0269939	0.0568173	151.5	224	253.5	158	150	39.5	115.5	111	142	37.5	67	72	49	31.5	7.5	22	19	32	58.8333	26.8333	0.185644	0.329238	0.2818	0.228705	0.158093	0.0340522	0.110692	0.0937115	0.157442	0.265561	0.130449	0.2755	0.510561
10925	hsa-miR-10b-5p	0.474746	0.000546373	0.0101489	167	210.5	260.5	143	142.5	47.5	119	114.5	155	56	62.5	73	29.5	25	16.5	27.5	29.5	41.5	63.8333	28.25	0.277228	0.307125	0.285714	0.13769	0.125471	0.0749149	0.138365	0.145499	0.204182	0.290022	0.137687	0.0531247	0.300733
46872	hsa-miR-1262	0.235323	0.000145139	0.00689724	147	199.5	233	124.5	123	39	100.5	99.5	124	33.5	50.5	67	11.5	4.5	8	12	13.5	16	50.3333	10.9167	0.165842	0.248157	0.262231	0.0536756	0.0225847	0.0363224	0.0603774	0.0665845	0.0787208	0.22541	0.0530442	0.230981	0.386741
21702	hsa-miR-219a-1-3p	0.325044	0.00683684	0.0245222	130.5	181.5	226	119	139	40.5	104	98	120.5	19.5	38	60.5	5.5	19	8.5	11	9.5	15.5	39.3333	11.5	0.0965347	0.186732	0.236791	0.0256709	0.0953576	0.0385925	0.0553459	0.0468557	0.0762608	0.173352	0.0563472	0.410025	0.453556
45745	hsa-miR-302f	0.302061	0.00805352	0.026833	142.5	195	221.5	131	151	33	107.5	104.5	121.5	23.5	44.5	43	9	25	0.5	12	11	4	37	10.25	0.116337	0.218673	0.168297	0.042007	0.125471	0.00227015	0.0603774	0.054254	0.0196802	0.167769	0.0506765	0.305005	0.84092
146109	hsa-miR-1910-5p	0.285743	0.00583013	0.0228892	130.5	164.5	238.5	120.5	123	33	93.5	93	113	14.5	19.5	38	7.5	7	2	-1.5	7.5	7	24	4.91667	0.0717822	0.0958231	0.148728	0.0350058	0.0351317	0.00908059	N/A	0.0369914	0.0344403	0.105444	0.03013	0.373323	0.391836
146196	hsa-miR-711	0.618834	0.000745592	0.0111875	906.5	1003	1192	632.5	587.5	455	534	685.5	738	786	850	1016	521.5	460.5	422.5	443.5	595.5	625	884	511.417	3.89109	4.1769	3.97652	2.43407	2.31117	1.91827	2.23145	2.93711	3.07503	4.01484	2.48452	0.036542	0.177355
42839	hsa-miR-135a-5p	0.475108	0.0173024	0.0419777	154.5	204	272.5	132	150.5	33	115.5	109.5	148.5	41	52.5	39.5	22	27	1	22	20	27	44.3333	19.8333	0.20297	0.257985	0.154599	0.102684	0.135508	0.0045403	0.110692	0.0986436	0.132841	0.205185	0.0974848	0.252108	0.492755
146103	hsa-miR-1913	0.526498	0.0168968	0.0413992	181.5	251	341	174	171.5	43.5	141	128	156.5	63.5	96	95.5	60.5	49	11.5	51.5	33.5	44	85	41.6667	0.314356	0.471744	0.373777	0.28238	0.245922	0.0522134	0.259119	0.165228	0.216482	0.386626	0.203558	0.205565	0.414737
145753	hsa-miR-484	0.514773	0.0132522	0.0354696	199	270.5	334	170.5	187.5	46.5	152	158	178	83	117.5	164	55	72.5	14.5	63.5	69	67.5	121.5	57	0.410891	0.577396	0.641879	0.256709	0.363864	0.0658343	0.319497	0.340321	0.332103	0.543388	0.279721	0.219345	0.396019
145974	hsa-miR-200b-5p	0.289063	0.00795023	0.0266856	135.5	195	235.5	127	136.5	36	98.5	102	136.5	18	45.5	64	18.5	13	4	6	15.5	10	42.5	11.1667	0.0891089	0.223587	0.250489	0.0863477	0.0652447	0.0181612	0.0301887	0.0764488	0.0492005	0.187728	0.0542653	0.460558	0.491083
147871	hsa-miR-3180-5p	0.442118	0.000764681	0.0111875	170.5	208.5	279	157	168.5	48	116	131	141	64	59.5	99	38	34	16	23.5	39.5	30	74.1667	30.1667	0.316832	0.292383	0.387476	0.177363	0.17064	0.0726447	0.118239	0.194821	0.147601	0.33223	0.146885	0.148634	0.306344
147683	hsa-miR-3188	0.261857	0.00589288	0.0229833	147	197.5	260.5	129.5	136	34	114.5	103	134.5	28.5	40.5	82.5	11	8.5	1.5	24.5	11.5	13.5	50.5	11.75	0.141089	0.199017	0.322896	0.0513419	0.04266	0.00681044	0.12327	0.0567201	0.0664207	0.221001	0.0578706	0.420251	0.657215
147809	hsa-miR-514b-3p	0.31619	0.00137079	0.0128047	147	184	227.5	130.5	139	34	103	96.5	123.5	36.5	36	36.5	22	14.5	2	13.5	4.5	8.5	36.3333	10.8333	0.180693	0.176904	0.142857	0.102684	0.0727729	0.00908059	0.0679245	0.0221948	0.0418204	0.166818	0.0527462	0.124909	0.661366
147786	hsa-miR-3198	0.520816	0.0101023	0.0302793	160.5	188	244.5	141.5	143	43.5	120	114.5	143	44.5	37.5	74.5	27	24.5	11.5	27	22.5	36	52.1667	24.75	0.220297	0.184275	0.291585	0.126021	0.122961	0.0522134	0.135849	0.110974	0.177122	0.232052	0.120857	0.235344	0.335719
148085	hsa-miR-3687	0.503318	0.00432136	0.019698	538.5	532	659.5	324.5	274.5	229	214	274	482.5	426	369.5	491	214	150.5	196.5	125.5	182	347.5	428.833	202.667	2.10891	1.81572	1.92172	0.998833	0.755332	0.892168	0.631447	0.897657	1.70972	1.94879	0.980859	0.0761781	0.38669
147469	hsa-miR-3909	0.180547	0.00251002	0.0158046	136.5	193.5	215.5	122.5	124	34	103.5	92	129	19.5	29.5	37	5.5	-2.5	1.5	1	1	15	28.6667	3.58333	0.0965347	0.144963	0.144814	0.0256709	N/A	0.00681044	0.00503145	0.00493218	0.0738007	0.128771	0.0232492	0.216798	1.27213
148065	hsa-miR-3689b-3p/hsa-miR-3689c	0.394155	0.00650364	0.0238581	162.5	215	295	151.5	157	36.5	129.5	108	157	51	54	109.5	28	31.5	4.5	32.5	21.5	34	71.5	25.3333	0.252475	0.265356	0.428571	0.130688	0.158093	0.0204313	0.163522	0.106042	0.167282	0.315468	0.124343	0.311164	0.450519
148628	hsa-miR-3199	0.646333	0.0423199	0.0795037	144.5	185.5	243	133	156	42.5	121	108	147	32	33	39	20.5	29.5	10.5	25	14.5	25	34.6667	20.8333	0.158416	0.162162	0.152642	0.0956826	0.148055	0.0476731	0.125786	0.0715166	0.123001	0.15774	0.101952	0.0304044	0.368268
148064	hsa-miR-3926	0.539422	0.0453047	0.0838391	169.5	178.5	289	126	137	83.5	123	110.5	133	56	33.5	60	12	15.5	51.5	26.5	24	22.5	49.8333	25.3333	0.277228	0.164619	0.234834	0.0560093	0.0777917	0.233825	0.133333	0.118372	0.110701	0.22556	0.121672	0.252146	0.507742
148187	hsa-miR-410-5p	0.322919	0.000320472	0.00942772	153.5	200.5	227	136.5	135.5	36	101.5	106	146.5	38.5	49.5	66.5	15	16.5	4	14	18	24	51.5	15.25	0.190594	0.243243	0.260274	0.0700117	0.0828105	0.0181612	0.0704403	0.0887793	0.118081	0.23137	0.074714	0.157002	0.43915
11144	hsa-miR-512-3p	0.343657	0.0460515	0.0847462	136.5	167.5	253.5	136	129	33.5	101	100.5	125.5	22	26	86.5	22	12	1.5	14.5	13.5	17.5	44.8333	13.5	0.108911	0.127764	0.338552	0.102684	0.0602258	0.00681044	0.072956	0.0665845	0.0861009	0.191742	0.0658936	0.664902	0.49573
168958	hsa-miR-2681-5p	0.280147	0.000478247	0.0100438	155.5	196	230.5	118.5	147	43.5	103	103	127.5	39	37	67.5	12	24	11	10.5	9.5	6.5	47.8333	12.25	0.193069	0.181818	0.264188	0.0560093	0.120452	0.0499432	0.0528302	0.0468557	0.0319803	0.213025	0.0596784	0.209665	0.518105
168614	hsa-miR-5197-5p	0.254936	0.000192515	0.00746214	256.5	308.5	380.5	140.5	190	36	130	127	156.5	148.5	161	161	28	72.5	4.5	31.5	37	49.5	156.833	37.1667	0.735149	0.791155	0.630137	0.130688	0.363864	0.0204313	0.158491	0.182491	0.243542	0.718813	0.183251	0.113718	0.627639
168790	hsa-miR-3120-5p	0.173747	0.00233074	0.0154136	145	169	238.5	127.5	123.5	34	98	94.5	116	34	20	55.5	7.5	4	3	-1.5	5	9.5	36.5	4.58333	0.168317	0.0982801	0.217221	0.0350058	0.0200753	0.0136209	N/A	0.0246609	0.0467405	0.161273	0.0280207	0.370693	0.465654
168806	hsa-miR-4659a-3p	0.444578	0.02866	0.059526	141.5	187.5	240.5	139.5	130.5	38	107.5	109.5	141	31.5	48	85.5	29	14.5	6.5	19	22	41.5	55	22.0833	0.155941	0.235872	0.334638	0.135356	0.0727729	0.0295119	0.0955975	0.108508	0.204182	0.24215	0.107655	0.369663	0.55039
168702	hsa-miR-4540	0.397011	0.0327451	0.0656618	149	160	204	121.5	118	44.5	104	97	111	36	14.5	43.5	12.5	0	12.5	10.5	11	-13.5	31.3333	5.5	0.178218	0.0712531	0.170254	0.0583431	N/A	0.0567537	0.0528302	0.054254	N/A	0.139908	0.0555452	0.425925	0.0444977
169262	hsa-miR-5009-5p	0.200237	0.000267775	0.00878641	135.5	189	227.5	125	130	36	103	100.5	125.5	25.5	44.5	50	10	2.5	3	7.5	11.5	10	40	7.41667	0.126238	0.218673	0.195695	0.0466744	0.0125471	0.0136209	0.0377358	0.0567201	0.0492005	0.180202	0.0360831	0.267067	0.521631
169171	hsa-miR-4436b-5p	0.581354	0.0129828	0.035109	202.5	241	299.5	190	183.5	61.5	148	125	166	82	94	110	74	65.5	30.5	48.5	30.5	61.5	95.3333	51.75	0.405941	0.461916	0.430528	0.345391	0.328733	0.138479	0.244025	0.150432	0.302583	0.432795	0.251607	0.0648267	0.35741
42757	hsa-miR-619-3p	0.238693	0.00778672	0.0264784	134.5	166.5	210	116	117	30.5	100.5	85	106	16.5	21.5	34	9	0	0.5	10	-2.5	1.5	24	3.08333	0.0816832	0.105651	0.133072	0.042007	N/A	0.00227015	0.0503145	N/A	0.00738007	0.106802	0.0254929	0.240762	0.949088
11108	hsa-miR-425-3p	0.596393	0.00636485	0.0237047	439.5	507	599.5	392	262.5	165.5	338.5	286	366.5	330.5	365	436	280	145	135.5	248.5	197.5	254.5	377.167	210.167	1.63614	1.79361	1.70646	1.30688	0.727729	0.61521	1.25031	0.974106	1.25215	1.71207	1.02107	0.0460766	0.290732
46259	hsa-miR-885-5p	0.415223	0.00900116	0.0285501	214	289	391	197.5	187.5	45.5	134	142	202	96.5	149	230	81	72.5	15.5	40.5	58	91.5	158.5	59.8333	0.477723	0.732187	0.900196	0.378063	0.363864	0.0703746	0.203774	0.286067	0.450185	0.703368	0.292054	0.30241	0.470801
42535	hsa-miR-661	0.358762	0.000730176	0.0111875	143	177	225	131.5	135	37.5	106.5	98	122	32	33.5	58.5	19	13.5	7.5	11.5	10	20	41.3333	13.5833	0.158416	0.164619	0.228963	0.0886814	0.0677541	0.0340522	0.0578616	0.0493218	0.098401	0.183999	0.066012	0.212299	0.366863
42607	hsa-miR-653-5p	0.23983	0.0126602	0.0346785	142.5	168	226.5	128	117	29.5	93.5	91	121	29.5	21	62.5	10.5	9.5	0.5	0	3.5	16.5	37.6667	6.75	0.14604	0.103194	0.244618	0.0490082	0.0476788	0.00227015	N/A	0.0172626	0.0811808	0.164617	0.0394801	0.440533	0.778142
6880	hsa-miR-297	0.291417	0.00121608	0.0124708	139	191	222.5	129	133.5	31.5	106.5	93	122	31.5	48.5	52.5	13	21.5	1.5	17	5.5	12.5	44.1667	11.8333	0.155941	0.238329	0.205479	0.0606768	0.107905	0.00681044	0.0855346	0.027127	0.0615006	0.199916	0.058259	0.207462	0.634917
32095	hsa-miR-624-3p	0.201072	0.000257742	0.00860685	140.5	169.5	212.5	109	128.5	32	92.5	92.5	111.5	30	30	35	-7	11.5	2	-0.5	5.5	4.5	31.6667	2.66667	0.148515	0.14742	0.136986	N/A	0.0577164	0.00908059	N/A	0.027127	0.0221402	0.144307	0.0290161	0.0440975	0.709645
42567	hsa-miR-590-3p	0.341441	0.016237	0.0403482	135.5	178	212	125.5	123	31	94	103.5	128	19.5	38.5	45.5	15	5	1	3.5	17	23.5	34.5	10.8333	0.0965347	0.189189	0.178082	0.0700117	0.0250941	0.0045403	0.0176101	0.0838471	0.115621	0.154602	0.0527874	0.32725	0.827552
17325	hsa-miR-643	0.245171	0.0120506	0.0340118	128	161	206	120	119.5	31.5	101	86.5	114	17	14	40.5	5.5	4	1	6.5	-3	9	23.8333	3.83333	0.0841584	0.0687961	0.158513	0.0256709	0.0200753	0.0045403	0.0327044	N/A	0.0442804	0.103822	0.0254543	0.462155	0.580506
17630	hsa-miR-588	0.384145	0.0119685	0.0338443	147	194	238	139.5	136.5	31	106.5	107	138.5	36.5	37.5	68	26.5	12	1	9	18	33	47.3333	16.5833	0.180693	0.184275	0.266145	0.123687	0.0602258	0.0045403	0.045283	0.0887793	0.162362	0.210371	0.0808129	0.229759	0.701209
42941	hsa-miR-218-1-3p	0.240052	0.00253878	0.0158514	128.5	171.5	212	124.5	122.5	31	100.5	95.5	115.5	14.5	26	40	7	6	1	2	8	11	26.8333	5.83333	0.0717822	0.127764	0.156556	0.0326721	0.0301129	0.0045403	0.0100629	0.0394575	0.0541205	0.118701	0.0284944	0.363161	0.649105
42562	hsa-miR-105-3p	0.386347	0.00213594	0.0149147	144	198	227	133	129	34.5	104	107.5	125.5	32.5	49	52	23.5	16	4.5	10	21.5	20.5	44.5	16	0.160891	0.240786	0.203523	0.109685	0.0803011	0.0204313	0.0503145	0.106042	0.100861	0.201733	0.0779391	0.198171	0.458997
17439	hcmv-miR-UL36-5p	0.306915	0.00869763	0.0278601	126.5	196.5	220	122.5	122.5	32	107	100.5	120	16.5	44.5	50	14.5	5	3	10	15	15	37	10.4167	0.0816832	0.218673	0.195695	0.0676779	0.0250941	0.0136209	0.0503145	0.0739827	0.0738007	0.16535	0.0507485	0.443683	0.513439
46443	hsa-miR-193a-5p	0.486192	0.0137455	0.0363773	161	200	230	154.5	138.5	34	112.5	103.5	137.5	46.5	47.5	61	43	23	5	17.5	19.5	32.5	51.6667	23.4167	0.230198	0.233415	0.238748	0.2007	0.115433	0.0227015	0.0880503	0.0961776	0.159902	0.23412	0.113827	0.0184442	0.540877
10923	hsa-miR-107	0.57686	0.0174906	0.0422963	551.5	638	824	325	279.5	233	418	416.5	547	434.5	492.5	651	213	169	204	324.5	333	441	526	280.75	2.15099	2.42015	2.54795	0.994166	0.848181	0.92622	1.6327	1.64242	2.16974	2.37303	1.3689	0.0853884	0.385623
46850	hsa-miR-1237-3p	0.482613	0.0122638	0.0342009	168	246	276	160.5	162.5	32.5	131.5	126.5	153.5	66	96	100	52	50	3.5	33.5	44	51.5	87.3333	39.0833	0.326733	0.471744	0.391389	0.242707	0.250941	0.015891	0.168553	0.217016	0.253383	0.396622	0.191415	0.183165	0.478815
17503	hsa-miR-590-5p	0.162609	0.00840979	0.027496	135	193.5	198	124.5	115	33.5	98.5	93	110.5	19	50	38	11	-1.5	3.5	10.5	2	0.5	35.6667	4.33333	0.0940594	0.2457	0.148728	0.0513419	N/A	0.015891	0.0528302	0.00986436	0.00246002	0.162829	0.0264775	0.471645	0.901224
13140	hsa-miR-138-5p	0.264397	0.00108696	0.012312	142	181	223.5	124.5	121	38.5	113	90.5	112	28	39.5	52	15.5	3	8	21	4.5	6.5	39.8333	9.75	0.138614	0.194103	0.203523	0.0723454	0.0150565	0.0363224	0.10566	0.0221948	0.0319803	0.178747	0.04726	0.196219	0.736542
29802	hsa-miR-144-3p	0.262161	0.000477185	0.0100438	1390.5	975.5	1388.5	443.5	479	43	270	433.5	503	1277.5	836	1219.5	328	367.5	13	178	343	396.5	1111	271	6.32426	4.10811	4.77299	1.53092	1.84442	0.0590238	0.895597	1.69174	1.9508	5.06845	1.32875	0.224375	0.545334
42899	hsa-miR-377-5p	0.336464	0.00373856	0.0184262	161.5	206	250	156.5	147	34	107.5	107	118	46	58	76	35	35	3.5	6	16.5	16	60	18.6667	0.227723	0.285012	0.297456	0.163361	0.175659	0.015891	0.0301887	0.081381	0.0787208	0.270064	0.0908668	0.137717	0.72976
42885	hsa-miR-376a-5p	0.311672	0.0159982	0.0399765	131.5	171.5	203.5	109	130.5	33	103	88.5	117.5	18	17.5	40.5	-5	15	3	6.5	2.5	8	25.3333	5	0.0891089	0.0859951	0.158513	N/A	0.0752823	0.0136209	0.0327044	0.0123305	0.0393604	0.111206	0.0346597	0.368675	0.738033
46746	hsa-miR-1269a	0.172689	0.00336138	0.0177818	131.5	173.5	223	123.5	106.5	30	103.5	90.5	103	18.5	31	42	9.5	-8.5	0.5	5.5	4	-1.5	30.5	1.58333	0.0915842	0.152334	0.164384	0.0443407	N/A	0.00227015	0.027673	0.0197287	N/A	0.136101	0.0235031	0.286702	0.743741
4040	hsa-miR-9-5p	0.365462	0.00914703	0.0287129	162.5	231	260	142	132	31.5	123	113	149	45	85	91.5	33	15.5	1	33.5	21	45	73.8333	24.8333	0.222772	0.41769	0.358121	0.154026	0.0777917	0.0045403	0.168553	0.103576	0.221402	0.332861	0.121648	0.300077	0.627812
146140	hsa-miR-1976	0.45679	0.0033732	0.0178067	175	229	286	161	161	45.5	134.5	120	157	60.5	82	121	45	48.5	15.5	36.5	32	42.5	87.8333	36.6667	0.299505	0.402948	0.473581	0.210035	0.243413	0.0703746	0.183648	0.15783	0.209102	0.392012	0.179067	0.22334	0.337736
146142	hsa-miR-1972	0.350658	6.79388e-07	0.00201914	170.5	200.5	234.5	135.5	137.5	46	110	104	129.5	54	51.5	59	18.5	17.5	16	17	17.5	22	54.8333	18.0833	0.267327	0.253071	0.23092	0.0863477	0.0878294	0.0726447	0.0855346	0.0863132	0.108241	0.250439	0.0878184	0.0732538	0.130528
145970	hsa-miR-129-2-3p	0.451733	0.0203579	0.0469396	125.5	175	211.5	123.5	130	38.5	105.5	103	127	19.5	23.5	52.5	7.5	15.5	8.5	15.5	17.5	12.5	31.8333	12.8333	0.0965347	0.115479	0.205479	0.0350058	0.0777917	0.0385925	0.0779874	0.0863132	0.0615006	0.139164	0.0628652	0.418256	0.346208
145822	hsa-miR-214-5p	0.432881	0.0246999	0.0531174	167	234	297.5	141.5	175.5	34	125.5	133	142.5	48.5	93.5	130	26	62	3.5	39	44	37.5	90.6667	35.3333	0.240099	0.459459	0.508806	0.121354	0.311167	0.015891	0.196226	0.217016	0.184502	0.402788	0.174359	0.355117	0.567989
145789	hsa-miR-550a-3-5p/hsa-miR-550a-5p	0.440916	0.000652287	0.0105359	171.5	206	252	148	148	54.5	117	112.5	140.5	52	59	102	34.5	30.5	24.5	28.5	24.5	29.5	71	28.6667	0.257426	0.289926	0.399217	0.161027	0.153074	0.111237	0.143396	0.120838	0.145141	0.315523	0.139119	0.23542	0.137923
145676	hsa-miR-30e-3p	0.323734	0.00084641	0.0115793	149	192.5	229.5	129	129	34.5	111.5	97.5	133.5	40	53	62.5	16	10.5	4	18	14.5	30	51.8333	15.5	0.19802	0.260442	0.244618	0.0746791	0.0526976	0.0181612	0.090566	0.0715166	0.147601	0.23436	0.0758703	0.138466	0.566879
147915	hsa-miR-3174	0.492482	0.00115639	0.0123334	159	199	261	141	139.5	60	122	114	144	42	55.5	86.5	26.5	22.5	30	29	27	31.5	61.3333	27.75	0.207921	0.272727	0.338552	0.123687	0.112923	0.136209	0.145912	0.133169	0.154982	0.273067	0.13448	0.239195	0.112128
147804	hsv1-miR-H17	0.533173	0.0154258	0.039104	1339.5	1475	1983.5	550	478.5	793	769.5	945.5	1359.5	1229	1332.5	1823.5	432.5	363.5	763	677	856.5	1248.5	1461.67	723.5	6.08416	6.54791	7.13699	2.01867	1.82434	3.46425	3.40629	4.22441	6.14268	6.58969	3.51344	0.080073	0.45038
147613	hsa-miR-3145-3p	0.253179	0.0207909	0.0474946	137.5	170.5	243.5	126	115	34.5	109.5	96	111	23	26	70.5	12.5	-3	4.5	15.5	10.5	2	39.8333	7	0.113861	0.127764	0.27593	0.0583431	N/A	0.0204313	0.0779874	0.0517879	0.0098401	0.172518	0.043678	0.520676	0.64181
147523	hsa-miR-4263	0.289466	0.0458591	0.0846017	123	177.5	227	115	129	35	102.5	98	118	9	41	50	2	17.5	6	-0.5	11.5	6.5	33.3333	7.16667	0.0445545	0.201474	0.195695	0.00933489	0.0878294	0.0272418	N/A	0.0567201	0.0319803	0.147241	0.0426213	0.604289	0.713611
147947	hsa-miR-4308	0.593403	0.00424453	0.019524	171.5	205.5	264.5	163.5	146	62.5	129	123.5	152	58.5	58	97	53.5	36.5	33.5	31	34	45.5	71.1667	39	0.289604	0.285012	0.379648	0.249708	0.183187	0.1521	0.155975	0.167694	0.223862	0.318088	0.188754	0.167758	0.209793
147694	hsa-miR-4281	0.576121	0.0465886	0.0853758	146.5	192.5	248	143	138	35	131.5	107.5	131.5	33.5	44	71.5	37.5	31.5	6	31.5	22.5	27	49.6667	26	0.165842	0.216216	0.279843	0.175029	0.158093	0.0272418	0.158491	0.110974	0.132841	0.220634	0.127112	0.258932	0.42377
147772	hsa-miR-4303	0.427193	0.00741347	0.0255305	177	231.5	297.5	149.5	158	40.5	121	125.5	153	58.5	83	140.5	38.5	49	10.5	36	40	43.5	94	36.25	0.289604	0.407862	0.549902	0.179697	0.245922	0.0476731	0.181132	0.197287	0.214022	0.41579	0.177622	0.313452	0.384157
148263	hsa-miR-1273e	0.49049	0.0487283	0.0883051	587	531.5	1242.5	296	253.5	566	326.5	374.5	460.5	474	386	1080	185	134.5	536	235	285	355.5	646.667	288.5	2.34653	1.89681	4.22701	0.863477	0.675031	2.4336	1.18239	1.40567	1.74908	2.82345	1.38487	0.437812	0.46232
148641	hsa-miR-518b	0.543217	0.0202995	0.0468765	181	222	304	170	169.5	46.5	142	136.5	174	69.5	75	136	49	53.5	16.5	44	46.5	67	93.5	46.0833	0.344059	0.36855	0.53229	0.228705	0.268507	0.0749149	0.221384	0.229346	0.329643	0.414966	0.225417	0.246623	0.373346
148353	hsa-miR-3681-5p	0.15652	3.76869e-05	0.00520297	139.5	180	211	124	117.5	31.5	98.5	99.5	113.5	28	38	40	7	2.5	1.5	2.5	12	5.5	35.3333	5.16667	0.138614	0.186732	0.156556	0.0326721	0.0125471	0.00681044	0.0125786	0.0591862	0.0270603	0.160634	0.0251424	0.151382	0.769572
148132	hsa-miR-3622a-3p	0.404627	0.00275724	0.0165212	161	199	238.5	144	125.5	37	119.5	113	141	46.5	52	70.5	28	10	7	22	23	36.5	56.3333	21.0833	0.230198	0.255528	0.27593	0.130688	0.0501882	0.0317821	0.110692	0.11344	0.179582	0.253885	0.102729	0.0902376	0.5271
148621	hsa-miR-892a	0.400546	0.00915875	0.0287129	163.5	196.5	262	143.5	138.5	34	106.5	115	142	49	43.5	92	31	25.5	4	11	28	34.5	61.5	22.3333	0.242574	0.213759	0.360078	0.144691	0.12798	0.0181612	0.0553459	0.138101	0.169742	0.272137	0.109003	0.284819	0.539647
147389	hsa-miR-3691-5p	0.333974	0.0275215	0.0575608	133.5	167	224	128.5	127.5	33	100	88	131	23.5	18.5	55	14	11	3.5	5.5	1.5	22.5	32.3333	9.66667	0.116337	0.0909091	0.215264	0.0653442	0.055207	0.015891	0.027673	0.00739827	0.110701	0.140837	0.0470358	0.466484	0.816316
145999	hsa-miR-517a-3p/hsa-miR-517b-3p	0.406481	0.00375977	0.0184702	164	207.5	257	157	148.5	31	120.5	111	143	54.5	65.5	82	44.5	24.5	1	27	21.5	33.5	67.3333	25.3333	0.269802	0.321867	0.320939	0.207701	0.122961	0.0045403	0.135849	0.106042	0.164822	0.304203	0.123653	0.0979467	0.553321
168768	hsa-miR-4423-5p	0.299828	0.00466107	0.0204016	164.5	178.5	236.5	124	122.5	34.5	120	102	135	51.5	31	66.5	6	-0.5	4.5	18.5	15.5	23.5	49.6667	11.25	0.25495	0.152334	0.260274	0.0280047	N/A	0.0204313	0.0930818	0.0764488	0.115621	0.22252	0.0667175	0.273417	0.619013
168950	hsa-miR-4646-3p	0.508671	0.0223898	0.050183	245.5	338	478.5	235	224.5	47	185	209.5	243	143	182	300	120.5	111	18	72.5	123	132.5	208.333	96.25	0.707921	0.894349	1.17417	0.562427	0.557089	0.0817253	0.36478	0.606658	0.651907	0.925479	0.470764	0.253574	0.455312
168722	hsa-miR-4742-3p	0.403966	0.00457271	0.0202287	144.5	187.5	242	122.5	129.5	57.5	114	104.5	129.5	31.5	45	81	14.5	14	27.5	23	18	19	52.5	19.3333	0.155941	0.22113	0.317025	0.0676779	0.0702635	0.124858	0.115723	0.0887793	0.0934809	0.231365	0.0934638	0.35022	0.248915
168789	hsa-miR-4686	0.37356	0.00613374	0.023295	141	204	222.5	135	134	38.5	109	99.5	124	28	59	58.5	26.5	15.5	8	21.5	9.5	20	48.5	16.8333	0.138614	0.289926	0.228963	0.123687	0.0777917	0.0363224	0.108176	0.0468557	0.098401	0.219168	0.0818724	0.347361	0.424208
168627	hsa-miR-4678	0.315415	0.00610393	0.023295	136.5	180.5	227.5	124.5	133	31	108	95	120.5	21.5	34	61.5	12	12.5	1	15.5	9	16	39	11	0.106436	0.167076	0.240705	0.0560093	0.0627353	0.0045403	0.0779874	0.0443896	0.0787208	0.171405	0.0540638	0.392281	0.510284
169298	hsa-miR-4433a-5p	0.450082	0.0156504	0.0394456	134.5	178.5	218.5	147	124.5	38.5	109	101	123	25.5	30.5	55	29.5	7	8.5	17.5	14.5	14.5	37	15.25	0.126238	0.149877	0.215264	0.13769	0.0351317	0.0385925	0.0880503	0.0715166	0.0713407	0.163793	0.0737203	0.28155	0.50867
169274	hsa-miR-5196-3p	0.588053	0.00852359	0.0276425	182.5	217	284.5	144.5	143	75	148.5	150.5	170	71	74	120.5	34	34.5	46	50	63	59.5	88.5	47.8333	0.351485	0.363636	0.471624	0.158693	0.173149	0.208854	0.251572	0.310727	0.292743	0.395582	0.232623	0.167182	0.269432
169135	hsa-miR-3173-5p	0.217356	0.00149532	0.0130709	146.5	208	245	124.5	113	32	103	108	122.5	33.5	63.5	72	17	6	3	2	24.5	15.5	56.3333	11.3333	0.165842	0.312039	0.2818	0.0793466	0.0301129	0.0136209	0.0100629	0.120838	0.0762608	0.253227	0.0550404	0.304761	0.801491
169088	hsa-miR-4492	0.234701	0.00457404	0.0202287	113	161.5	200.5	107	116	34.5	100	85.5	111.5	0	23.5	36	-4.5	-4.5	4.5	8.5	-3	5.5	19.8333	1.08333	N/A	0.115479	0.1409	N/A	N/A	0.0204313	0.0427673	N/A	0.0270603	0.12819	0.0300863	0.140225	0.381281
42460	hsa-miR-223-5p	0.418921	0.00916858	0.0287134	162.5	200	296	150.5	142	49.5	117.5	117.5	148	62.5	65	149.5	43.5	36	20	31	31	47.5	92.3333	34.8333	0.309406	0.31941	0.585127	0.203034	0.180678	0.0908059	0.155975	0.152898	0.233702	0.404648	0.169515	0.386459	0.289273
42859	hsa-miR-675-3p	0.440238	0.00733147	0.0253952	175.5	238	278	154.5	159	38	105.5	143	152.5	69.5	100.5	123.5	42	50.5	8	25	59.5	52.5	97.8333	39.5833	0.344059	0.493857	0.483366	0.196033	0.25345	0.0363224	0.125786	0.293465	0.258303	0.440428	0.193893	0.189866	0.500471
42905	hcmv-miR-US25-1-5p	0.257835	0.0352448	0.0690036	128.5	168.5	216	122	116.5	31.5	92.5	89	118.5	18.5	22.5	59	11.5	1	1.5	-0.5	4.5	20	33.3333	6.33333	0.0915842	0.110565	0.23092	0.0536756	0.00501882	0.00681044	N/A	0.0221948	0.098401	0.144356	0.0372201	0.523458	1.05787
17818	hsa-miR-27a-5p	0.469625	0.0247912	0.0531599	132	184	227	129.5	132	49	105	95.5	122	18.5	36	66.5	17.5	16.5	18.5	18	12	20	40.3333	17.0833	0.0915842	0.176904	0.260274	0.0816803	0.0828105	0.0839955	0.090566	0.0591862	0.098401	0.176254	0.0827732	0.478552	0.158811
28520	hsa-miR-454-5p	0.345919	0.00709078	0.0249944	144	195.5	223	135.5	126	31	94.5	101.5	128	33	57.5	60.5	20.5	18	1	10.5	12.5	34	50.3333	16.0833	0.163366	0.282555	0.236791	0.0956826	0.0903388	0.0045403	0.0528302	0.0616523	0.167282	0.227571	0.078721	0.264212	0.689489
11005	hsa-miR-204-5p	0.373348	0.0109075	0.0317976	150	197.5	268.5	145	139.5	32.5	114.5	105.5	142	43	57.5	111	33.5	26.5	2.5	20	20.5	39	70.5	23.6667	0.212871	0.282555	0.434442	0.156359	0.132999	0.0113507	0.100629	0.10111	0.191882	0.309956	0.115722	0.36553	0.533882
46266	hsa-miR-1825	0.380201	0.0165509	0.040855	174.5	248.5	364	182.5	155.5	33.5	128	138	165	66.5	108	201	67	42.5	3.5	31.5	53	59	125.167	42.75	0.329208	0.530713	0.786693	0.312719	0.2133	0.015891	0.158491	0.261406	0.290283	0.548871	0.208681	0.417734	0.52481
31349	hsa-miR-524-3p	0.373854	0.0171996	0.0418308	133	167.5	206.5	125.5	114.5	30	86	96.5	121	26.5	23.5	49	13	3	0	-6	11.5	17.5	33	6.5	0.131188	0.115479	0.191781	0.0606768	0.0150565	N/A	N/A	0.0567201	0.0861009	0.146149	0.0546386	0.275684	0.538531
10986	hsa-miR-193a-3p	0.327806	0.00319338	0.0175429	148	182.5	213	127.5	118.5	42	99.5	97.5	132.5	38	36.5	61	13	3.5	12	12.5	9	32	45.1667	13.6667	0.188119	0.179361	0.238748	0.0606768	0.0175659	0.0544835	0.0628931	0.0443896	0.157442	0.202076	0.0662417	0.158649	0.719084
18739	hsa-miR-186-5p	0.458415	0.0347564	0.0683626	171.5	201.5	270.5	184.5	131.5	35	115	121.5	127.5	58	50.5	105	66	18	5	29	34.5	26.5	71.1667	29.8333	0.287129	0.248157	0.410959	0.308051	0.0903388	0.0227015	0.145912	0.17016	0.130381	0.315415	0.144591	0.269508	0.658859
42451	hsa-miR-139-3p	0.603495	0.010526	0.0311897	138.5	203.5	221.5	141.5	136	63.5	115.5	105.5	132.5	30.5	50.5	53.5	24.5	25	33.5	26	16.5	26.5	44.8333	25.3333	0.15099	0.248157	0.209393	0.114352	0.125471	0.1521	0.130818	0.081381	0.130381	0.202847	0.122417	0.241134	0.192388
17863	hsa-miR-934	0.400878	0.00205532	0.0149147	154.5	205	258	133	142	64.5	108	105	143	51	53.5	94.5	13.5	26	33.5	21	15	37.5	66.3333	24.4167	0.252475	0.262899	0.369863	0.0630105	0.130489	0.1521	0.10566	0.0739827	0.184502	0.295079	0.118291	0.220192	0.393883
42509	hsa-miR-219a-5p	0.318782	0.000125972	0.00689724	142	207	213.5	134.5	126	36	105	95	126.5	34.5	39.5	54	18.5	10.5	5	12	10.5	19	42.6667	12.5833	0.170792	0.194103	0.21135	0.0863477	0.0526976	0.0227015	0.0603774	0.0517879	0.0934809	0.192082	0.0612322	0.105968	0.420711
42929	hsa-miR-25-5p	0.389629	6.54326e-05	0.00605205	1745.5	1830	2735.5	989.5	642.5	522.5	851.5	816.5	961.5	1639.5	1684	2579.5	877.5	529	491.5	762.5	728.5	859.5	1967.67	708.083	8.11634	8.27518	10.0959	4.09568	2.65496	2.23156	3.83648	3.59309	4.22878	8.82914	3.44009	0.124578	0.236492
42682	hsa-miR-25-3p	0.578968	0.0474427	0.0864499	317.5	327	405.5	186	210.5	79	186	296	253.5	208.5	187	250.5	79.5	104.5	49.5	98.5	207	154	215.333	115.5	1.03218	0.918919	0.980431	0.371062	0.524467	0.224745	0.495597	1.02096	0.757688	0.977176	0.565753	0.0580241	0.502975
11168	hsa-miR-520d-3p	0.253542	0.0047184	0.0206222	139	188	238	133.5	128	31	90	100.5	121.5	30	45.5	78.5	24	14.5	1	0.5	9.5	21.5	51.3333	11.8333	0.148515	0.223587	0.307241	0.112019	0.0727729	0.0045403	0.00251572	0.0468557	0.105781	0.226448	0.0574141	0.35064	0.834502
17854	hsa-miR-106b-3p	0.527533	0.0180852	0.0433112	176	204.5	243	159.5	145	42.5	112.5	112.5	148.5	67.5	51	84	48.5	39.5	12.5	22	26.5	49	67.5	33	0.334158	0.250614	0.328767	0.226371	0.198243	0.0567537	0.110692	0.130703	0.241082	0.304513	0.160641	0.153542	0.452241
14279	hsa-miR-362-5p	0.327597	0.00222003	0.0150371	141	176	191.5	129	111	30	96.5	89.5	113	34	28.5	39	16	-2.5	0	0	7	8.5	33.8333	4.83333	0.168317	0.140049	0.152642	0.0746791	N/A	N/A	N/A	0.0345253	0.0418204	0.153669	0.0503416	0.0921578	0.424901
14300	hsa-miR-29c-5p	0.292768	0.00688337	0.0245882	137	175	215	126	114	32	88	98.5	120.5	25	30.5	58	16	5	2	-3	11	16.5	37.8333	7.91667	0.123762	0.149877	0.227006	0.0746791	0.0250941	0.00908059	N/A	0.054254	0.0811808	0.166882	0.0488577	0.321672	0.638082
17460	hsa-miR-657	0.515048	0.0301438	0.0617844	138.5	181.5	200.5	136.5	118	39.5	105.5	96.5	126.5	27	33.5	44	26	4.5	9.5	20	12.5	27.5	34.8333	16.6667	0.133663	0.164619	0.172211	0.121354	0.0225847	0.0431328	0.100629	0.0616523	0.135301	0.156831	0.0807756	0.130203	0.558683
17853	hsa-miR-30d-3p	0.416915	0.0187038	0.0441874	146	185	235	135	118	30	100.5	107	127	34	40.5	77.5	24.5	4.5	0	14.5	23	29	50.6667	15.9167	0.168317	0.199017	0.303327	0.114352	0.0225847	N/A	0.072956	0.11344	0.142681	0.223554	0.0932029	0.31657	0.500433
10998	hsa-miR-19b-3p	0.508157	0.0168122	0.0412941	611.5	536.5	632.5	467	335	89.5	261	396	288.5	503.5	386	471	351	222.5	59.5	171	310	187	453.5	216.833	2.49257	1.89681	1.84344	1.63827	1.11669	0.270148	0.860377	1.52898	0.920049	2.07761	1.05575	0.17345	0.47184
42447	hsa-miR-556-3p	0.16403	0.00762749	0.0260562	129.5	190.5	194	114	109.5	31	95	93	110.5	18	35	25.5	0	-7	0.5	3	5.5	7	26.1667	1.5	0.0891089	0.17199	0.0998043	N/A	N/A	0.00227015	0.0150943	0.027127	0.0344403	0.120301	0.019733	0.374746	0.715149
146122	hsa-miR-2053	0.496662	0.0390903	0.0747115	143.5	205	205	145.5	146	32	97.5	111.5	143	40.5	38.5	48.5	32.5	28.5	1	5	24	27	42.5	19.6667	0.200495	0.189189	0.189824	0.151692	0.143036	0.0045403	0.0251572	0.118372	0.132841	0.193169	0.0959399	0.0328839	0.668311
146000	hsa-miR-1911-5p	0.220969	0.0206745	0.0473744	132	190	234.5	132.5	111	31.5	95.5	98	108	23	34.5	75.5	25	-4	0.5	5.5	12	1.5	44.3333	6.75	0.113861	0.169533	0.295499	0.116686	N/A	0.00227015	0.027673	0.0591862	0.00738007	0.192965	0.0426391	0.482255	1.10337
145968	hsa-let-7d-5p	0.268441	3.47905e-05	0.00516987	243	268.5	304.5	146	140.5	46	136	129	142	134	114.5	141	28.5	22	16	51	43	34.5	129.833	32.5	0.663366	0.562654	0.551859	0.133022	0.110414	0.0726447	0.256604	0.212084	0.169742	0.592626	0.159085	0.103775	0.425892
145689	hsa-miR-543	0.151885	0.00450142	0.0201508	127.5	192	205	119	111	32	92.5	85.5	119	19.5	36	43.5	4	-8.5	1	2	0	11.5	33	1.66667	0.0965347	0.176904	0.170254	0.0186698	N/A	0.0045403	0.0100629	N/A	0.0565806	0.147898	0.0224634	0.301599	1.04508
147925	hsa-miR-3126-5p	0.170557	0.00810046	0.0269291	140	150.5	217	111	112.5	42	86	90	102	29.5	0	37	-4.5	-2.5	12	2	2	-1	22.1667	1.33333	0.14604	N/A	0.144814	N/A	N/A	0.0544835	0.0100629	0.00986436	N/A	0.145427	0.0248036	0.0059588	1.03629
147977	hsa-miR-3190-3p	0.343197	0.0144446	0.0374929	129	179.5	228	139	113	34	101.5	108	119.5	19	35.5	56.5	23.5	1.5	4	11.5	14	15	37	11.5833	0.0940594	0.174447	0.221135	0.109685	0.00752823	0.0181612	0.0578616	0.0690506	0.0738007	0.163214	0.0560145	0.393828	0.675288
148247	hsa-miR-2355-3p	0.494107	0.00833892	0.0273546	226.5	273.5	301	189.5	166.5	39.5	140	150.5	195	114.5	124.5	149.5	79	57.5	10	56.5	61.5	92	129.5	59.4167	0.566832	0.611794	0.585127	0.368728	0.288582	0.045403	0.284277	0.303329	0.452645	0.587917	0.290494	0.0384586	0.468699
148393	hsa-miR-676-3p	0.431302	0.00911506	0.0287129	157.5	190.5	224	130	148	32	107.5	105	138	44	50	58.5	17.5	29.5	2	14	21.5	37	50.8333	20.25	0.217822	0.2457	0.228963	0.0816803	0.148055	0.00908059	0.0704403	0.106042	0.182042	0.230828	0.0995567	0.0607921	0.61183
148379	hsa-miR-3654	0.326137	0.00141352	0.0128641	271.5	232.5	384	162	152	110.5	119	124.5	162.5	164	95.5	227	53	36.5	80.5	33	37	55	162.167	49.1667	0.811881	0.469287	0.888454	0.247375	0.183187	0.365494	0.166038	0.182491	0.270603	0.723208	0.235864	0.308638	0.320891
148032	hsa-miR-3685	0.331643	0.000137355	0.00689724	243	297.5	415.5	180	151	68.5	160.5	129	157.5	134	146	235	67.5	38.5	38	73.5	44	52.5	171.667	52.3333	0.663366	0.717445	0.919765	0.315053	0.193225	0.172531	0.369811	0.217016	0.258303	0.766859	0.254323	0.176243	0.298709
17936	hsa-miR-16-1-3p	0.229758	0.0317818	0.0641246	129	161.5	221.5	124	114.5	32	94	90	108.5	21.5	13.5	70	10.5	8.5	2	10.5	4	6.5	35	7	0.106436	0.0663391	0.273973	0.0490082	0.04266	0.00908059	0.0528302	0.0197287	0.0319803	0.148916	0.0342147	0.739629	0.503399
168897	hsa-miR-5187-5p	0.457127	0.035452	0.0692724	131	166.5	206.5	137.5	111.5	50	99	88.5	112.5	23	20.5	50	23	6.5	20	14.5	3	11.5	31.1667	13.0833	0.113861	0.100737	0.195695	0.107351	0.0326223	0.0908059	0.072956	0.0147965	0.0565806	0.136764	0.0625188	0.376233	0.559856
168666	hsa-miR-4659a-5p	0.263857	0.000139789	0.00689724	127.5	165.5	193	110.5	113.5	36.5	86.5	88.5	112	23.5	26	40	4.5	9.5	7.5	3.5	5.5	13	29.8333	7.25	0.116337	0.127764	0.156556	0.0210035	0.0476788	0.0340522	0.0176101	0.027127	0.0639606	0.133552	0.0352387	0.155182	0.501305
169232	hsa-miR-3156-3p	0.487108	0.0234924	0.0516941	135	190	211	135.5	117	50	106	104	122.5	25	44	34.5	25.5	3	20	13.5	17.5	17	34.5	16.0833	0.123762	0.216216	0.135029	0.11902	0.0150565	0.0908059	0.0679245	0.0863132	0.0836408	0.158336	0.0771268	0.318571	0.449382
169038	hsa-miR-488-3p	0.418351	0.00120535	0.0124708	138	195	212	139	136.5	39	106.5	103	131.5	30	44	49.5	21.5	23	9	12	15.5	15	41.1667	16	0.148515	0.216216	0.193738	0.10035	0.115433	0.0408627	0.0603774	0.0764488	0.0738007	0.186156	0.0778788	0.185229	0.345045
169115	hsa-miR-450a-2-3p	0.448304	0.00145315	0.0129537	160.5	197	214	134.5	137.5	42.5	107.5	108	132.5	48.5	44.5	40	18	21.5	11.5	21	16	25	44.3333	18.8333	0.240099	0.218673	0.156556	0.084014	0.107905	0.0522134	0.10566	0.0789149	0.123001	0.205109	0.0919514	0.211555	0.275924
169361	hsa-miR-4481	0.450498	0.0206663	0.0473744	153	195	256	134.5	139.5	48.5	110	110	147.5	50	45	113.5	22.5	31.5	19	27	21	47.5	69.5	28.0833	0.247525	0.22113	0.444227	0.105018	0.158093	0.0862656	0.135849	0.103576	0.233702	0.304294	0.137084	0.400606	0.392994
46584	hsa-miR-1468-5p	0.395001	0.00919855	0.0287331	148	216.5	251	139.5	160	33.5	113	100.5	132.5	36	62	67.5	30	33.5	1.5	18	13	24.5	55.1667	20.0833	0.178218	0.304668	0.264188	0.140023	0.16813	0.00681044	0.090566	0.0641184	0.120541	0.249025	0.098365	0.25931	0.587715
42480	hsa-miR-485-5p	0.400596	0.0142524	0.0371237	159	214	268.5	150	148	35	113.5	103.5	134.5	44	74.5	56.5	40	32	4	12	18	26.5	58.3333	22.0833	0.217822	0.366093	0.221135	0.186698	0.160602	0.0181612	0.0603774	0.0887793	0.130381	0.26835	0.1075	0.3155	0.590799
45936	hsa-miR-1292-5p	0.177755	0.0154337	0.039104	131	178.5	191	109	118	31.5	97	88	109	14.5	38	30.5	-0.5	2.5	0	6.5	2.5	6.5	27.6667	2.91667	0.0717822	0.186732	0.119374	N/A	0.0125471	N/A	0.0327044	0.0123305	0.0319803	0.125963	0.0223906	0.458529	0.513408
42672	hsa-miR-323b-5p	0.430635	0.0013683	0.0128047	163	202.5	257.5	151	151	40.5	124	117	141	48	50.5	80.5	35	25.5	8	23.5	25	24.5	59.6667	23.5833	0.237624	0.248157	0.315068	0.163361	0.12798	0.0363224	0.118239	0.123305	0.120541	0.26695	0.114958	0.157346	0.365093
42635	hsa-miR-541-3p	0.238571	0.00108567	0.012312	136	185.5	204	122.5	133	34.5	105	103	115	19.5	34	28	8.5	9.5	2	3	10	3.5	27.1667	6.08333	0.0965347	0.167076	0.109589	0.0396733	0.0476788	0.00908059	0.0150943	0.0493218	0.0172202	0.1244	0.0296782	0.301693	0.603118
42954	ebv-miR-BART7-5p	0.500249	0.00791568	0.0266426	168.5	217.5	254	141	154	43	131.5	111.5	148.5	52	59.5	49.5	31.5	27	11	25.5	19.5	38	53.6667	25.4167	0.257426	0.292383	0.193738	0.147025	0.135508	0.0499432	0.128302	0.0961776	0.186962	0.247849	0.123986	0.201797	0.376643
10997	hsa-miR-19a-3p	0.411362	0.00264606	0.0161813	443.5	382.5	518.5	241.5	246.5	56	217	251.5	213	330.5	232.5	312	135	128.5	25	120	163	100.5	291.667	112	1.63614	1.14251	1.22114	0.630105	0.644918	0.113507	0.603774	0.803946	0.494465	1.33326	0.548453	0.198934	0.428693
42950	hsa-miR-24-2-5p	0.23344	0.037765	0.0725986	129	181	186	115	106.5	36.5	102.5	85	108.5	12.5	35	22	2	-9	4.5	8.5	0	5.5	23.1667	1.91667	0.0618812	0.17199	0.0861057	0.00933489	N/A	0.0204313	0.0427673	N/A	0.0270603	0.106659	0.0248984	0.54248	0.561398
11053	hsa-miR-32-5p	0.346248	0.00355907	0.0180422	172.5	187.5	231	129	141.5	36.5	122	114	127	58	39	60	7.5	19.5	4.5	32	23	13.5	52.3333	16.6667	0.287129	0.191646	0.234834	0.0350058	0.097867	0.0204313	0.161006	0.11344	0.0664207	0.23787	0.0823619	0.201008	0.63609
28884	hsa-miR-876-3p	0.268857	0.000414416	0.00998901	151.5	210	240.5	132	149.5	35	106.5	104.5	128	36.5	58.5	67.5	18.5	21	3	11.5	15.5	11	54.1667	13.4167	0.180693	0.287469	0.264188	0.0863477	0.105395	0.0136209	0.0578616	0.0764488	0.0541205	0.244117	0.0656325	0.229999	0.483034
146066	hsa-miR-3116	0.37073	0.000444945	0.00998901	158	202	240.5	138	146.5	36.5	108.5	103.5	131.5	42	51.5	63	26	25	5.5	15.5	15.5	20	52.1667	17.9167	0.207921	0.253071	0.246575	0.121354	0.125471	0.0249716	0.0779874	0.0764488	0.098401	0.235856	0.0874388	0.103493	0.42266
146052	hsa-miR-1471	0.642724	0.0411056	0.0776148	168.5	211	290	163.5	168	64.5	134.5	121	163	50	56	103	47	49	32	31.5	31.5	54	69.6667	40.8333	0.247525	0.275184	0.403131	0.21937	0.245922	0.145289	0.158491	0.155364	0.265683	0.308613	0.198353	0.268993	0.261874
145722	hsa-miR-520e	0.331469	0.0023513	0.0154136	146	198	235.5	135	127	33	115.5	97.5	123.5	34.5	49	48	25	9.5	2	22	8	15	43.8333	13.5833	0.170792	0.240786	0.187867	0.116686	0.0476788	0.00908059	0.110692	0.0394575	0.0738007	0.199815	0.0662326	0.182642	0.637247
145751	hsa-miR-23b-5p	0.245492	0.000484018	0.0100438	136.5	182.5	222.5	132	131	33	101	98.5	115.5	25	33.5	53.5	13.5	9	1	11	6	9.5	37.3333	8.33333	0.123762	0.164619	0.209393	0.0630105	0.0451694	0.0045403	0.0553459	0.0295931	0.0467405	0.165925	0.0407333	0.258131	0.514918
147936	kshv-miR-K12-8-5p	0.598229	0.0295523	0.0609082	167	250.5	271	162	182	55.5	134	139.5	162.5	49.5	88.5	101.5	48	56.5	22.5	40	46.5	50.5	79.8333	44	0.24505	0.434889	0.39726	0.224037	0.283563	0.102157	0.201258	0.229346	0.248462	0.359066	0.214804	0.279943	0.287208
46567	hsa-miR-3176	0.16785	0.00295822	0.0170297	134.5	164	207.5	108.5	123.5	35	101	96	116.5	17.5	13.5	31	-3	2	2	3.5	5	-0.5	20.6667	1.5	0.0866337	0.0663391	0.121331	N/A	0.0100376	0.00908059	0.0176101	0.0246609	N/A	0.0914345	0.0153473	0.304135	0.474846
147735	hsa-miR-4289	0.259038	0.0012434	0.0125124	180.5	192.5	247.5	121.5	137.5	45	107.5	115.5	125	64.5	33.5	77.5	5	12	12.5	14	24.5	15.5	58.5	13.9167	0.319307	0.164619	0.303327	0.0233372	0.0602258	0.0567537	0.0704403	0.120838	0.0762608	0.262418	0.067976	0.324186	0.467422
56873	hsa-miR-3124-5p	0.536868	0.0139834	0.036716	979.5	989.5	1458.5	409.5	363.5	890.5	533.5	597.5	738.5	861	845	1245	297.5	236	859.5	439.5	507	626	983.667	494.25	4.26238	4.15233	4.8728	1.38856	1.18444	3.90238	2.21132	2.50062	3.07995	4.42917	2.37788	0.0876267	0.431456
46274	hsa-miR-3187-3p	0.484877	0.0329951	0.0658679	155.5	189	253.5	138.5	155.5	33	113.5	101	149	43	46	66.5	25.5	39	2	20.5	11.5	39.5	51.8333	23	0.212871	0.226044	0.260274	0.11902	0.195734	0.00908059	0.103145	0.0567201	0.194342	0.233063	0.113007	0.104986	0.656994
148514	hsa-miR-365a-5p	0.357865	0.00597551	0.0230425	161	198	247.5	136	152	40.5	103.5	109.5	135.5	44	36	92.5	22	26	8.5	13.5	18.5	22.5	57.5	18.5	0.217822	0.176904	0.362035	0.102684	0.130489	0.0385925	0.0679245	0.0912454	0.110701	0.252254	0.0902728	0.385524	0.362693
11023	hsa-miR-222-3p	0.550988	0.0238448	0.0520696	212	236.5	305.5	212	142	71	177	138.5	168	95.5	89	149.5	94.5	24	39	73.5	47	62.5	111.333	56.75	0.472772	0.437346	0.585127	0.441074	0.120452	0.177072	0.369811	0.231813	0.307503	0.498415	0.274621	0.154802	0.439887
10916	hsa-miR-1-3p	0.356414	0.0128138	0.0349062	146	214.5	253.5	138	142.5	33.5	115	113	153	33.5	66	92	20	22.5	1.5	14	24	41.5	63.8333	20.5833	0.165842	0.324324	0.360078	0.0933489	0.112923	0.00681044	0.0704403	0.118372	0.204182	0.283415	0.101013	0.364761	0.640882
168942	hsa-miR-4636	0.438846	0.0128665	0.0349218	516	557.5	628.5	436	364	43	197	218	315	397	403	434	319	247	11.5	105.5	127.5	206	411.333	169.417	1.96535	1.98034	1.69863	1.48891	1.23965	0.0522134	0.530818	0.628853	1.01353	1.88144	0.825663	0.0842417	0.634085
168682	hsa-miR-4502	0.191909	0.00112437	0.0123334	132.5	173.5	215	121	123	33.5	94	90	120.5	18.5	26.5	43	9.5	1.5	2.5	3.5	1.5	12.5	29.3333	5.16667	0.0915842	0.130221	0.168297	0.0443407	0.00752823	0.0113507	0.0176101	0.00739827	0.0615006	0.130034	0.0249548	0.294976	0.907152
168773	hsa-miR-5702	0.229272	0.000207236	0.0077735	193.5	260	262	127	149.5	33	111	129.5	134.5	85.5	114.5	107	12.5	28.5	1	20.5	40.5	27.5	102.333	21.75	0.423267	0.562654	0.418787	0.0583431	0.143036	0.0045403	0.103145	0.199753	0.135301	0.468236	0.107353	0.174696	0.639726
169254	hsa-miR-4762-3p	0.173172	0.00334415	0.0177818	139	192	222	130	121	33	103.5	91	121.5	17.5	42.5	58.5	14	2	1	7.5	1.5	11.5	39.5	6.25	0.0866337	0.208845	0.228963	0.0653442	0.0100376	0.0045403	0.0377358	0.00739827	0.0565806	0.174814	0.0302728	0.440617	0.882996
169200	hsa-miR-4677-5p	0.49136	0.0290691	0.0601624	142	189.5	235	129.5	141	51.5	135.5	109.5	135	31.5	32.5	69	13.5	15.5	19.5	36.5	19.5	13.5	44.3333	19.6667	0.155941	0.159705	0.270059	0.0630105	0.0777917	0.0885358	0.183648	0.0961776	0.0664207	0.195235	0.0959307	0.332045	0.466944
169103	hsa-miR-4652-3p	0.289409	0.00483762	0.0209278	145	206.5	238.5	139	136.5	39	98	99.5	135	26	52.5	54	19	12.5	6	1	9	24	44.1667	11.9167	0.128713	0.257985	0.21135	0.0886814	0.0627353	0.0272418	0.00503145	0.0443896	0.118081	0.199349	0.0576935	0.3284	0.715075
168994	hsa-miR-3591-5p	0.49922	0.00697238	0.0247574	151	189	226.5	140	146	50	102.5	109	132.5	36.5	47.5	36	23	23.5	18	8	19	23	40	19.0833	0.180693	0.233415	0.1409	0.107351	0.117942	0.0817253	0.0402516	0.0937115	0.113161	0.185003	0.0923572	0.250849	0.311641
169220	hsa-miR-4697-3p	0.361576	0.0206998	0.0473959	144.5	214.5	265.5	125.5	147	37.5	107	106.5	127	28.5	72	44	17	24.5	5.5	14	16.5	21	48.1667	16.4167	0.141089	0.353808	0.172211	0.0793466	0.122961	0.0249716	0.0704403	0.081381	0.103321	0.22237	0.0804036	0.516653	0.412887
169325	hsa-miR-4446-5p	0.432593	0.0129245	0.0350152	153	224	255	143	158.5	34.5	121.5	117.5	137.5	39	76	73	27	36.5	3	30	29.5	24	62.6667	25	0.193069	0.373464	0.285714	0.126021	0.183187	0.0136209	0.150943	0.145499	0.118081	0.284083	0.122892	0.317544	0.473172
42855	ebv-miR-BART6-5p	0.216146	0.00161795	0.0134788	144.5	200	218.5	125	121.5	31	102.5	94.5	120.5	29	62	53	15.5	11.5	1	10.5	5.5	14	48	9.66667	0.143564	0.304668	0.207436	0.0723454	0.0577164	0.0045403	0.0528302	0.027127	0.0688807	0.218556	0.04724	0.371188	0.557452
17338	hsa-miR-660-5p	0.576047	0.00909301	0.0287129	145.5	178	217.5	136	137	45	104.5	100.5	127.5	33	26.5	43.5	28.5	22.5	15.5	12.5	16	15.5	34.3333	18.4167	0.163366	0.130221	0.170254	0.133022	0.112923	0.0703746	0.0628931	0.0789149	0.0762608	0.154614	0.0890648	0.138433	0.30964
46402	hsa-miR-1255b-5p	0.320212	0.00774352	0.0263617	144.5	183	244.5	128.5	132.5	35	98	97.5	122	29	38.5	76.5	24.5	18	5.5	3.5	11.5	20.5	48	13.9167	0.143564	0.189189	0.299413	0.114352	0.0903388	0.0249716	0.0176101	0.0567201	0.100861	0.210722	0.0674757	0.380238	0.601764
42556	hsa-miR-889-3p	0.232801	0.000824035	0.011536	129	169	192	118.5	122.5	32.5	99.5	92	108.5	14.5	22.5	31.5	4	3	2.5	11	5	3.5	22.8333	4.83333	0.0717822	0.110565	0.123288	0.0186698	0.0150565	0.0113507	0.0553459	0.0246609	0.0172202	0.101878	0.0237173	0.263344	0.679049
17306	ebv-miR-BART12	0.413429	0.00840228	0.027496	184	220	290	169.5	154	32.5	125	107.5	164	77.5	72	120	57	39	2.5	29	20.5	56.5	89.8333	34.0833	0.383663	0.353808	0.469667	0.266044	0.195734	0.0113507	0.145912	0.10111	0.277983	0.40238	0.166356	0.149497	0.612809
28047	hsa-miR-890	0.560914	0.00285177	0.0167784	202	236.5	322	184	175	73.5	144.5	141	177	90	86	153	69	59.5	44	49	49.5	68	109.667	56.5	0.445545	0.422604	0.598826	0.322054	0.29862	0.199773	0.246541	0.244143	0.334563	0.488992	0.274282	0.19593	0.191107
10955	hsa-miR-148a-3p	0.306113	0.000988113	0.0121854	142.5	191.5	225.5	126.5	131.5	36	107.5	95.5	124	31	38	69	15	17	6	13.5	9.5	15.5	46	12.75	0.153465	0.186732	0.270059	0.0700117	0.0853199	0.0272418	0.0679245	0.0468557	0.0762608	0.203419	0.0622691	0.295258	0.343199
42624	kshv-miR-K12-10b	0.46073	0.00735748	0.0254557	237	289	369.5	216.5	197.5	37.5	158.5	152.5	196.5	125	141.5	205	107	81	8.5	55.5	64	83.5	157.167	66.5833	0.618812	0.695332	0.802348	0.499417	0.406524	0.0385925	0.279245	0.31566	0.410824	0.705497	0.325044	0.130673	0.493476
42617	hsa-miR-541-5p	0.294099	0.0251732	0.0537012	134.5	176	237.5	133.5	128.5	35.5	111.5	86	123.5	16.5	34	70.5	22.5	14.5	6.5	4	1	15.5	40.3333	10.6667	0.0816832	0.167076	0.27593	0.105018	0.0727729	0.0295119	0.0201258	0.00493218	0.0762608	0.174896	0.0514368	0.556667	0.75627
46675	hsa-miR-1181	0.295026	0.00225452	0.0151593	154.5	177	223	128.5	136	31	99.5	100	131	41	30.5	64.5	17	20.5	1	4.5	11.5	18.5	45.3333	12.1667	0.20297	0.149877	0.252446	0.0793466	0.102886	0.0045403	0.0226415	0.0567201	0.0910209	0.201765	0.0595259	0.254233	0.657397
17444	hsa-miR-632	0.405559	0.0088702	0.0282251	148.5	180.5	229.5	134	138.5	36.5	111.5	100	130.5	39	29.5	71.5	20	24.5	6.5	16.5	10.5	24.5	46.6667	17.0833	0.193069	0.144963	0.279843	0.0933489	0.122961	0.0295119	0.0830189	0.0517879	0.120541	0.205959	0.0835283	0.3319	0.446246
11011	hsa-miR-211-5p	0.359531	0.00311044	0.017421	160	202	249	146.5	142	32	112	101.5	143	43	59.5	77	27.5	28	2	16	12	33	59.8333	19.75	0.212871	0.292383	0.30137	0.128355	0.140527	0.00908059	0.0805031	0.0591862	0.162362	0.268875	0.0966689	0.181156	0.595709
46880	hsa-miR-1183	0.284273	0.0149835	0.0383717	150.5	164	232.5	126.5	122.5	35.5	98.5	99.5	126	28	18.5	61.5	16	2.5	6	2	11	18	36	9.25	0.138614	0.0909091	0.240705	0.0746791	0.0125471	0.0272418	0.0100629	0.054254	0.0885609	0.156742	0.0445576	0.488224	0.741091
11165	hsa-miR-520a-3p	0.34358	0.00107297	0.012312	160.5	214.5	235	134.5	143	33.5	111.5	106	141	45	66.5	67	23.5	25.5	4	15	17	29	59.5	19	0.222772	0.326781	0.262231	0.109685	0.12798	0.0181612	0.0754717	0.0838471	0.142681	0.270595	0.092971	0.194041	0.480112
46345	hsa-miR-1207-3p	0.369527	0.00294204	0.0170135	205.5	285	348	168	190.5	35	148.5	134	167.5	91	137	185.5	54	72.5	5.5	43.5	45	58	137.833	46.4167	0.450495	0.673219	0.726027	0.252042	0.363864	0.0249716	0.218868	0.221948	0.285363	0.61658	0.227843	0.237175	0.495268
146131	hsa-miR-2117	0.325606	0.00568129	0.0226642	147	188	251	138	131	31.5	106.5	105.5	134	35	38	82	18	15.5	1	12	19	25	51.6667	15.0833	0.173267	0.186732	0.320939	0.084014	0.0777917	0.0045403	0.0603774	0.0937115	0.123001	0.22698	0.073906	0.359722	0.538328
146137	hsa-miR-133a-3p	0.417885	0.0140045	0.0367356	147	215.5	243	144.5	133.5	35.5	122.5	102	139.5	31.5	63	71	40	19.5	6.5	18	16	28	55.1667	21.3333	0.155941	0.309582	0.277886	0.186698	0.097867	0.0295119	0.090566	0.0789149	0.137761	0.247803	0.103553	0.32735	0.517763
147651	hsa-miR-3123	0.356897	0.0199727	0.046374	142	183.5	251	134.5	132.5	35	102.5	96.5	131.5	26	35.5	84	21.5	19	5	11.5	11	24.5	48.5	15.4167	0.128713	0.174447	0.328767	0.10035	0.0953576	0.0227015	0.0578616	0.054254	0.120541	0.210642	0.0751777	0.497638	0.482918
147543	hsa-miR-3167	0.301129	0.0111096	0.0321384	136.5	185	224	129	127.5	30	103	93.5	117.5	16	33	56.5	17	12.5	0.5	11.5	6	9.5	35.1667	9.5	0.0792079	0.162162	0.221135	0.0793466	0.0627353	0.00227015	0.0578616	0.0295931	0.0467405	0.154168	0.0464245	0.462484	0.587045
147975	hsa-miR-487a-5p	0.400473	0.00845593	0.0275862	173.5	211.5	283	158	140	36	117.5	121.5	151.5	51.5	66.5	118	43.5	19.5	6	27	32	43.5	78.6667	28.5833	0.25495	0.326781	0.46184	0.203034	0.097867	0.0272418	0.135849	0.15783	0.214022	0.347857	0.139307	0.30197	0.500168
147610	hsa-miR-3186-5p	0.310185	0.000358185	0.00953222	142	176.5	211.5	130	129	33	98.5	95.5	123	28.5	30.5	46	15.5	14	3	5	9	13.5	35	10	0.141089	0.149877	0.180039	0.0723454	0.0702635	0.0136209	0.0251572	0.0443896	0.0664207	0.157002	0.0486996	0.13012	0.514705
148106	hsa-miR-3678-3p	0.129944	0.00651803	0.0238581	125	172.5	203	115.5	110.5	33	95.5	92	109.5	11	34	36	7.5	-5.5	3	3	1	2	27	1.83333	0.0544554	0.167076	0.1409	0.0350058	N/A	0.0136209	0.0150943	0.00493218	0.0098401	0.120811	0.0156987	0.487845	0.731638
147670	hsa-miR-3177-3p	0.543202	0.0419641	0.0789849	140	168.5	206	123	138	39	98.5	106	132.5	24	29.5	34	14.5	19.5	8.5	4.5	14.5	27	29.1667	14.75	0.118812	0.144963	0.133072	0.0676779	0.097867	0.0385925	0.0226415	0.0715166	0.132841	0.132282	0.0718562	0.0989815	0.554642
148554	hsa-miR-3917	0.342634	0.00211343	0.0149147	148	183.5	246.5	131	136	35	107.5	100.5	127	33	36	68.5	20.5	15.5	5	15	9	20.5	45.8333	14.25	0.163366	0.176904	0.268102	0.0956826	0.0777917	0.0227015	0.0754717	0.0443896	0.100861	0.202791	0.069483	0.280903	0.43625
148685	hsa-miR-202-3p	0.295645	0.00605743	0.0232293	137	163.5	201	128.5	122	31	97.5	90.5	123	21.5	17.5	31	17.5	1.5	1	6.5	2.5	9.5	23.3333	6.41667	0.106436	0.0859951	0.121331	0.0816803	0.00752823	0.0045403	0.0327044	0.0123305	0.0467405	0.104587	0.0309207	0.169621	0.961421
148684	hsa-miR-628-3p	0.261196	0.0330004	0.0658679	135.5	175	222	128.5	117	35.5	98.5	90	106.5	13	29	54.5	21	4.5	5.5	3.5	4	-2.5	32.1667	6	0.0643564	0.142506	0.213307	0.0980163	0.0225847	0.0249716	0.0176101	0.0197287	N/A	0.140057	0.0365823	0.531968	0.941877
148349	hsa-miR-3938	0.444515	0.0439927	0.0818699	151	174	216	129.5	127	31	103.5	109	141	39.5	22	53.5	22.5	11.5	1	7	19.5	32	38.3333	15.5833	0.195545	0.108108	0.209393	0.105018	0.0577164	0.0045403	0.0352201	0.0961776	0.157442	0.171015	0.0760189	0.321126	0.720164
148052	hsa-miR-374c-3p	0.281843	0.00108281	0.012312	160.5	200	248	145.5	130	32.5	106	104.5	124	42.5	54.5	84.5	34	12.5	2.5	14.5	15.5	15	60.5	15.6667	0.210396	0.267813	0.330724	0.158693	0.0627353	0.0113507	0.072956	0.0764488	0.0738007	0.269644	0.0759974	0.223201	0.622987
168896	hsa-miR-548ao-3p	0.490588	0.0238131	0.0520387	143.5	177.5	186	132.5	137	48.5	98	102	111.5	32	34	23	24	17.5	18.5	6.5	10	8.5	29.6667	14.1667	0.158416	0.167076	0.0900196	0.112019	0.0878294	0.0839955	0.0327044	0.0493218	0.0418204	0.138504	0.0679484	0.304766	0.459149
168724	hsa-miR-4529-3p	0.292881	0.0186708	0.0441874	135	161.5	220	117.5	119	46.5	100.5	93	115	20.5	15	51	5	3.5	16.5	3	6	12	28.8333	7.66667	0.101485	0.0737101	0.199609	0.0233372	0.0175659	0.0749149	0.0150943	0.0295931	0.0590406	0.124935	0.036591	0.529428	0.671807
168912	hsa-miR-4446-3p	0.328933	0.00357121	0.0180422	140	182.5	213	126	123.5	31	94.5	99.5	120	22	30	45.5	14.5	10	1	-0.5	10.5	13	32.5	8.08333	0.108911	0.14742	0.178082	0.0676779	0.0501882	0.0045403	N/A	0.0517879	0.0639606	0.144804	0.047631	0.239356	0.530004
168733	hsa-miR-5583-3p	0.411583	0.0401181	0.0763811	142	168	232.5	125	131.5	30	103.5	99	130.5	31.5	19	56.5	15.5	22.5	1	4.5	11.5	24	35.6667	13.1667	0.155941	0.0933661	0.221135	0.0723454	0.112923	0.0045403	0.0226415	0.0567201	0.118081	0.156814	0.064542	0.407419	0.716247
169224	hsa-miR-4440	0.46366	0.014377	0.0373828	140	172.5	221.5	127.5	135	36	109.5	101	124	26	24.5	55.5	18	20.5	6	15	11.5	17.5	35.3333	14.75	0.128713	0.120393	0.217221	0.084014	0.102886	0.0272418	0.0754717	0.0567201	0.0861009	0.155442	0.0720724	0.345231	0.369496
169189	hsa-miR-4795-5p	0.466614	0.0083219	0.0273289	247.5	236.5	280.5	203.5	162.5	56	131.5	131.5	161.5	132.5	95	116.5	95	47.5	27	37.5	45.5	52	114.667	50.75	0.655941	0.46683	0.455969	0.443407	0.238394	0.122588	0.188679	0.224414	0.255843	0.526247	0.245554	0.213682	0.439011
169360	hsa-miR-4445-5p	0.641949	0.0138595	0.0365163	259	296	356	263.5	207.5	97	193	167	223	152	150	188.5	148.5	89	68	94	76.5	114	163.5	98.3333	0.752475	0.737101	0.737769	0.693116	0.446675	0.30874	0.472956	0.377312	0.560886	0.742448	0.476614	0.0117045	0.286035
46380	hsa-miR-1255a	0.61574	0.044191	0.0821361	254	263	363	183	166.5	195.5	195	153.5	184.5	145.5	122.5	204	68	54.5	165.5	101.5	73	81	157.333	90.5833	0.720297	0.601966	0.798434	0.317386	0.273526	0.751419	0.510692	0.360049	0.398524	0.706899	0.435266	0.139931	0.401501
11073	hsa-miR-34b-5p	0.231494	0.0243531	0.0526286	124.5	180.5	199.5	118	102	30	98	86	115.5	18	36.5	41.5	5.5	-9	0	2.5	-4.5	12.5	32	1.16667	0.0891089	0.179361	0.162427	0.0256709	N/A	N/A	0.0125786	N/A	0.0615006	0.143632	0.0332501	0.33399	0.761693
11139	hsa-miR-507	0.368485	0.0102537	0.0305969	159.5	235	231	158	128.5	31	111.5	114	138	46.5	91	79.5	44.5	16.5	1	23.5	28	36	72.3333	24.9167	0.230198	0.447174	0.311155	0.207701	0.0828105	0.0045403	0.118239	0.138101	0.177122	0.329509	0.121419	0.332757	0.593755
17347	hsa-miR-708-3p	0.294281	0.0469515	0.0857652	127	193	185.5	128.5	116	31	101	98.5	109	12.5	44.5	23.5	15	3.5	0.5	12	12.5	1.5	26.8333	7.5	0.0618812	0.218673	0.0919765	0.0700117	0.0175659	0.00227015	0.0603774	0.0616523	0.00738007	0.124177	0.0365429	0.670077	0.83935
17935	hsa-miR-101-5p	0.317859	0.00612805	0.023295	128.5	195	192.5	124	116	42	99.5	90	114.5	19.5	38.5	36	8.5	-1	12	13	2	11.5	31.3333	7.66667	0.0965347	0.189189	0.1409	0.0396733	N/A	0.0544835	0.0654088	0.00986436	0.0565806	0.142208	0.0452021	0.325868	0.482569
11043	hsa-miR-302b-3p	0.264951	0.00518797	0.021625	138	204.5	212.5	126	122	31	101	94	127	21	49	53	9	8.5	0.5	12.5	7.5	21.5	41	9.91667	0.10396	0.240786	0.207436	0.042007	0.04266	0.00227015	0.0628931	0.0369914	0.105781	0.184061	0.0487671	0.387617	0.700426
46368	hsa-miR-1282	0.375866	0.0115849	0.0329472	167.5	230	250.5	159	133	31	109.5	115.5	146.5	51	79	95.5	51	20	1	9.5	31.5	44	75.1667	26.1667	0.252475	0.388206	0.373777	0.23804	0.100376	0.0045403	0.0477987	0.155364	0.216482	0.338153	0.1271	0.220459	0.730642
9938	hsa-let-7i-5p	0.484245	0.0164352	0.0407058	196	204.5	267	166.5	148	35	129.5	140	144	86.5	56	113.5	48	37	5	38.5	57.5	41	85.3333	37.8333	0.428218	0.275184	0.444227	0.224037	0.185696	0.0227015	0.193711	0.2836	0.201722	0.382543	0.185245	0.243945	0.470253
27720	hsa-miR-15a-5p	0.463752	0.00300964	0.0171683	753	662	868	329	413.5	129.5	365.5	484.5	415.5	646.5	507	702	214.5	295.5	99.5	275.5	400.5	311	618.5	266.083	3.2005	2.4914	2.74755	1.00117	1.48306	0.451759	1.38616	1.97534	1.53014	2.81315	1.3046	0.12764	0.39957
46222	hsa-miR-1228-5p	0.535136	0.0218161	0.049306	160.5	226.5	293	163	166	58	139	123.5	155.5	47.5	79	129	40	51.5	28	45.5	33	49.5	85.1667	41.25	0.235149	0.388206	0.504892	0.186698	0.258469	0.127128	0.228931	0.162762	0.243542	0.376082	0.201255	0.359708	0.253517
42870	hsa-miR-616-3p	0.469888	0.0160166	0.0399765	136	184.5	209	139	131.5	33	102.5	97	125.5	25.5	45.5	47.5	25.5	21.5	3	18	13	22	39.5	17.1667	0.126238	0.223587	0.18591	0.11902	0.107905	0.0136209	0.090566	0.0641184	0.108241	0.178578	0.0839118	0.274878	0.470001
21498	hsa-miR-654-3p	0.416333	0.00317847	0.0175429	140	200.5	206	137	119.5	33.5	102.5	107.5	126.5	30	45	51.5	24	16	3.5	13.5	19	21.5	42.1667	16.25	0.148515	0.22113	0.201566	0.112019	0.0803011	0.015891	0.0679245	0.0937115	0.105781	0.190404	0.0792713	0.197331	0.441721
42476	hsa-miR-374b-3p	0.34115	0.00328963	0.0177182	133.5	191.5	207	129.5	119.5	32	109	99	124.5	26	45.5	56.5	17	8.5	2	15	16	21.5	42.6667	13.3333	0.128713	0.223587	0.221135	0.0793466	0.04266	0.00908059	0.0754717	0.0789149	0.105781	0.191145	0.0652091	0.282936	0.52221
46221	hsa-miR-519d-3p	0.243552	0.00593069	0.0229833	147	221.5	273.5	137.5	125.5	34	104.5	100	131.5	34.5	62.5	120.5	17.5	12.5	4	19	14	27.5	72.5	15.75	0.170792	0.307125	0.471624	0.0816803	0.0627353	0.0181612	0.0955975	0.0690506	0.135301	0.316514	0.0770877	0.475921	0.502261
13148	hsa-miR-195-5p	0.0550588	0.00340616	0.0178888	176	200	220	113.5	112.5	31	93	85	107	67	42	58.5	-6.5	3.5	1	4	-6	-2	55.8333	-1	0.331683	0.206388	0.228963	N/A	0.0175659	0.0045403	0.0201258	N/A	N/A	0.255678	0.0140773	0.2612	0.593714
29575	hsa-miR-32-3p	0.391579	0.000176651	0.00719189	180	230	266.5	140.5	129.5	78	117.5	111.5	142	65.5	77	106	28.5	19.5	48	26.5	23.5	36	82.8333	30.3333	0.324257	0.378378	0.414873	0.133022	0.097867	0.217934	0.133333	0.115906	0.177122	0.372503	0.145864	0.122395	0.301873
17509	ebv-miR-BART8-5p	0.0446673	0.00254436	0.0158529	111.5	177.5	205.5	111.5	100	30.5	87.5	90.5	104	-3.5	26.5	36	-6.5	-13	0.5	-4	-2	2	19.6667	-3.83333	N/A	0.130221	0.1409	N/A	N/A	0.00227015	N/A	N/A	0.0098401	0.135561	0.00605512	0.0557038	0.884006
46361	hsa-miR-1278	0.274921	0.00575204	0.0227904	128	189.5	191.5	133.5	126	31	98.5	92.5	113.5	18	42.5	42.5	18	10.5	0.5	5.5	6	12	34.3333	8.75	0.0891089	0.208845	0.166341	0.084014	0.0526976	0.00227015	0.027673	0.0295931	0.0590406	0.154765	0.0425481	0.392219	0.673499
146114	hsa-miR-1538	0.477546	0.0211228	0.0481634	140.5	199.5	232.5	144	138.5	49	101.5	106.5	138.5	32.5	47	85.5	28.5	33.5	19	10.5	19	32.5	55	23.8333	0.160891	0.230958	0.334638	0.133022	0.16813	0.0862656	0.0528302	0.0937115	0.159902	0.242162	0.115644	0.360971	0.392575
146110	hsa-miR-3164	0.162631	0.00106822	0.012312	142	194	211	117.5	112	34	92	92	116.5	28.5	49.5	63.5	7	0.5	4	-4	9.5	14.5	47.1667	5.25	0.141089	0.243243	0.248532	0.0326721	0.00250941	0.0181612	N/A	0.0468557	0.0713407	0.210955	0.0343078	0.287091	0.77165
145820	hsa-let-7c-5p	0.371951	0.00175985	0.0141808	193	250.5	318	172.5	145	32	125	133	157.5	87	106	154	59.5	37.5	2	37.5	47.5	52.5	115.667	39.4167	0.430693	0.520885	0.60274	0.277713	0.188206	0.00908059	0.188679	0.234279	0.258303	0.518106	0.19271	0.166099	0.503171
147978	hsa-miR-3140-3p	0.188948	0.00109317	0.012312	138.5	167	208	122.5	117.5	30.5	104.5	96	116	27	20	50	8	2	0.5	10.5	7	5	32.3333	5.5	0.133663	0.0982801	0.195695	0.0373396	0.0100376	0.00227015	0.0528302	0.0345253	0.0246002	0.142546	0.0269338	0.345931	0.691769
147881	hsa-miR-3115	0.287361	0.00159648	0.0134788	138	205	215.5	130.5	122.5	30	98.5	105.5	122.5	30.5	57.5	63	15	10	0	10.5	15	16	50.3333	11.0833	0.15099	0.282555	0.246575	0.0700117	0.0501882	N/A	0.0528302	0.0739827	0.0787208	0.226707	0.0651467	0.299928	0.197391
147771	hsa-miR-4328	0.415609	0.00586541	0.0229833	146.5	206.5	219.5	133.5	111	53.5	110.5	95.5	114	31	56.5	56	23.5	-2.5	23	22	14.5	11	47.8333	15.25	0.153465	0.277641	0.219178	0.109685	N/A	0.104427	0.110692	0.0715166	0.0541205	0.216762	0.0900881	0.286597	0.285856
147930	hsa-miR-3144-3p	0.442842	0.00520452	0.0216352	156.5	209.5	224.5	142	128	44	116	118.5	134.5	39.5	66.5	59	26	12.5	13.5	28.5	31	25.5	55	22.8333	0.195545	0.326781	0.23092	0.121354	0.0627353	0.061294	0.143396	0.152898	0.125461	0.251082	0.11119	0.270437	0.35797
147904	hsa-miR-3148	0.277371	0.0163767	0.0406273	134	199.5	241	128.5	129.5	39	109	99	117.5	18	46.5	89.5	16	17	8	17	8	10	51.3333	12.6667	0.0891089	0.228501	0.350294	0.0746791	0.0853199	0.0363224	0.0855346	0.0394575	0.0492005	0.222635	0.0617523	0.587021	0.368522
[truncated: 186 more rows]

## Sheet:  Sepsis-induced_AKI vs -non_AKI
# Condition pairs: Sepsis-induced_AKI vs Sepsis-non_AKI # Fold Change cut-off: 1.5 # P-value cut-off: 0.05 # Column "ID": array ID of the probes, each miRNA always has its unique probe, but some miRNAs may have two different probes. # Column "Name": the name of each miRNA. # Column "Fold change": the ratio of normalized intensities between two conditions (use normalized data, ratio scale). # Colu…
[truncated: 55 more rows]

[truncated: 1 more sheets: Volcano Plot]
