# Supplementary material for: Differentially expressed miRNAs in sepsis-induced acute kidney injury target oxidative stress and mitochondrial dysfunction pathways
Source: PLoS One. 2017 Mar 15;12(3):e0173292. doi: 10.1371/journal.pone.0173292 (PMC5351858; doi:10.1371/journal.pone.0173292)
Supplement: S3 Table — (XLS) [file pone.0173292.s003.xls]

## Sheet: BP
#Column "GO.ID" stands for the ID of gene ontology term
#Column "Term" stands for the name of gene ontology term
#Column "Ontology" stands for the ontology of GOID belongs to
#Column "Count" stands for the number of DE genes associated with the listed GOID
#Column "Pop.Hits" stands for the number of background population genes associated with the listed GOID
#Column "List.Total" stands for the total number of DE genes
#Column "Pop.Total" stands for the total number of background population genes
#Column "Fold.Enrichment" stands for the Fold Enrichment value of the GOID, it equals (Count/Pop.Hits)/(List.Total/Pop.Total)
#Column "Pvalue" stands for the significance testing value of the GOID
#Column "FDR" stands for the false discovery rate of the GOID, using Benjamini & Hochberg (1995) method
#Column "Enrichment.Score" stands for the Enrichment Score value of the GOID, it equals (-log10(Pvalue))
#Column "Gene.Ratio" stands for the Gene Ratio value genes associated with the GOID, it equals (Count/List.Total)
#Column "GENES" stands for the DE genes associated with the GOID
GO.ID	Term	Ontology	Count	Pop.Hits	List.Total	Pop.Total	Fold.Enrichment	Pvalue	FDR	Enrichment.Score	Gene.Ratio	GENES
GO:0031323	regulation of cellular metabolic process	Biological process	1070	5404	2440	16119	1.30803	5.62408e-31	3.07131e-27	30.2499	0.438525	KPNA1//KPNA2//RAD50//CDKN1A//CDKN2C//CCNL1//PTEN//CNTD2//CCNL2//CDK5R1//CCNB1//CCNG1//CCNH//CCNT2//CDC6//CDC25A//E2F6//NPAT//TAF1//NR2E3//HDAC5//CDX2//CEBPA//KAT5//HEXIM1//CTCF//ZMYND11//ZHX1//AEBP2//DMBX1//OSR1//CREBBP//CRY2//GLIS1//DACH1//DDX5//GLIS3//ASXL1//DLX1//DNMT1//EDNRB//EGR1//AHR//ENO1//EP300//ETS2//JAZF1//MTF2//CPEB3//ZBTB1//SPEN//CNOT1//WDTC1//RTF1//RCOR1//SATB2//NEDD4L//SIRT1//ZFPM2/…
GO:0019222	regulation of metabolic process	Biological process	1160	6025	2440	16119	1.27189	5.40682e-29	1.1962e-25	28.2671	0.47541	KPNA1//KPNA2//RAD50//CDKN1A//CDKN2C//CCNL1//PTEN//CNTD2//CCNL2//CDK5R1//CCNB1//CCNG1//CCNH//CCNT2//CDC6//CDC25A//E2F6//NPAT//TAF1//NR2E3//HDAC5//CDX2//CEBPA//KAT5//HEXIM1//CTCF//ZMYND11//ZHX1//AEBP2//DMBX1//OSR1//CREBBP//CRY2//GLIS1//DACH1//DDX5//GLIS3//ASXL1//DLX1//DNMT1//EDNRB//EGR1//AHR//ENO1//EP300//ETS2//JAZF1//MTF2//CPEB3//ZBTB1//SPEN//CNOT1//WDTC1//RTF1//RCOR1//SATB2//NEDD4L//SIRT1//ZFPM2/…
GO:0060255	regulation of macromolecule metabolic process	Biological process	1005	5062	2440	16119	1.31157	8.73137e-29	1.1962e-25	28.0589	0.411885	KPNA1//KPNA2//RAD50//CDKN1A//CDKN2C//CCNL1//PTEN//CNTD2//CCNL2//CDK5R1//CCNB1//CCNG1//CCNH//CCNT2//CDC6//CDC25A//E2F6//NPAT//TAF1//NR2E3//HDAC5//CDX2//CEBPA//KAT5//HEXIM1//CTCF//ZMYND11//ZHX1//AEBP2//DMBX1//OSR1//CREBBP//CRY2//GLIS1//DACH1//DDX5//GLIS3//ASXL1//DLX1//DNMT1//EDNRB//EGR1//AHR//ENO1//EP300//ETS2//JAZF1//MTF2//CPEB3//ZBTB1//SPEN//CNOT1//WDTC1//RTF1//RCOR1//SATB2//NEDD4L//SIRT1//ZFPM2/…
GO:0080090	regulation of primary metabolic process	Biological process	1065	5434	2440	16119	1.29473	8.76176e-29	1.1962e-25	28.0574	0.436475	KPNA1//KPNA2//RAD50//CDKN1A//CDKN2C//CCNL1//PTEN//CNTD2//CCNL2//CDK5R1//CCNB1//CCNG1//CCNH//CCNT2//CDC6//CDC25A//E2F6//NPAT//TAF1//NR2E3//HDAC5//CDX2//CEBPA//KAT5//HEXIM1//CTCF//ZMYND11//ZHX1//AEBP2//DMBX1//OSR1//CREBBP//CRY2//GLIS1//DACH1//DDX5//GLIS3//ASXL1//DLX1//DNMT1//EDNRB//EGR1//AHR//ENO1//EP300//ETS2//JAZF1//MTF2//CPEB3//ZBTB1//SPEN//CNOT1//WDTC1//RTF1//RCOR1//SATB2//NEDD4L//SIRT1//ZFPM2/…
GO:0010468	regulation of gene expression	Biological process	818	3966	2440	16119	1.36254	2.24822e-27	2.4555e-24	26.6482	0.335246	E2F6//NPAT//CDC6//TAF1//NR2E3//HDAC5//CDX2//CEBPA//KAT5//HEXIM1//CTCF//ZMYND11//ZHX1//AEBP2//DMBX1//OSR1//CREBBP//CRY2//GLIS1//DACH1//DDX5//GLIS3//ASXL1//DLX1//DNMT1//EDNRB//EGR1//AHR//ENO1//EP300//ETS2//JAZF1//MTF2//CPEB3//ZBTB1//SPEN//CNOT1//WDTC1//RTF1//RCOR1//SATB2//NEDD4L//SIRT1//ZFPM2//RYBP//HEY1//CBX6//FOSB//BCL6B//DNAJB5//SIN3A//PHF19//NR6A1//MKX//TAGLN3//STRN3//HIC1//HIVEP1//FOXA1//HNRNP…
GO:2000112	regulation of cellular macromolecule biosynthetic process	Biological process	752	3584	2440	16119	1.38611	4.97688e-27	4.52979e-24	26.303	0.308197	E2F6//NPAT//CDC6//TAF1//NR2E3//HDAC5//CDX2//CEBPA//KAT5//HEXIM1//CTCF//ZMYND11//ZHX1//AEBP2//DMBX1//OSR1//CREBBP//CRY2//GLIS1//DACH1//DDX5//GLIS3//ASXL1//DLX1//DNMT1//EDNRB//EGR1//AHR//ENO1//EP300//ETS2//JAZF1//MTF2//CPEB3//ZBTB1//SPEN//CNOT1//WDTC1//RTF1//RCOR1//SATB2//NEDD4L//SIRT1//ZFPM2//RYBP//HEY1//CBX6//FOSB//BCL6B//DNAJB5//SIN3A//PHF19//NR6A1//MKX//TAGLN3//STRN3//HIC1//HIVEP1//FOXA1//HNRNP…
GO:0019219	regulation of nucleobase-containing compound metabolic process	Biological process	850	4180	2440	16119	1.34336	1.56258e-26	1.21904e-23	25.8062	0.348361	KPNA1//KPNA2//RAD50//E2F6//NPAT//CDC6//TAF1//NR2E3//HDAC5//CDX2//CEBPA//KAT5//HEXIM1//CTCF//ZMYND11//ZHX1//AEBP2//DMBX1//OSR1//CREBBP//CRY2//GLIS1//DACH1//DDX5//GLIS3//ASXL1//DLX1//DNMT1//EDNRB//EGR1//AHR//ENO1//EP300//ETS2//JAZF1//MTF2//CPEB3//ZBTB1//SPEN//CNOT1//WDTC1//RTF1//RCOR1//SATB2//NEDD4L//SIRT1//ZFPM2//RYBP//HEY1//CBX6//FOSB//BCL6B//DNAJB5//SIN3A//PHF19//NR6A1//MKX//TAGLN3//STRN3//HIC1/…
GO:0010556	regulation of macromolecule biosynthetic process	Biological process	766	3696	2440	16119	1.36913	6.9593e-26	4.75059e-23	25.1574	0.313934	E2F6//NPAT//CDC6//TAF1//NR2E3//HDAC5//CDX2//CEBPA//KAT5//HEXIM1//CTCF//ZMYND11//ZHX1//AEBP2//DMBX1//OSR1//CREBBP//CRY2//GLIS1//DACH1//DDX5//GLIS3//ASXL1//DLX1//DNMT1//EDNRB//EGR1//AHR//ENO1//EP300//ETS2//JAZF1//MTF2//CPEB3//ZBTB1//SPEN//CNOT1//WDTC1//RTF1//RCOR1//SATB2//NEDD4L//SIRT1//ZFPM2//RYBP//HEY1//CBX6//FOSB//BCL6B//DNAJB5//SIN3A//PHF19//NR6A1//MKX//TAGLN3//STRN3//HIC1//HIVEP1//FOXA1//HNRNP…
GO:0051171	regulation of nitrogen compound metabolic process	Biological process	861	4274	2440	16119	1.33081	1.5867e-25	9.62773e-23	24.7995	0.352869	KPNA1//KPNA2//RAD50//E2F6//NPAT//CDC6//TAF1//NR2E3//HDAC5//CDX2//CEBPA//KAT5//HEXIM1//CTCF//ZMYND11//ZHX1//AEBP2//DMBX1//OSR1//CREBBP//CRY2//GLIS1//DACH1//DDX5//GLIS3//ASXL1//DLX1//DNMT1//EDNRB//EGR1//AHR//ENO1//EP300//ETS2//JAZF1//MTF2//CPEB3//ZBTB1//SPEN//CNOT1//WDTC1//RTF1//RCOR1//SATB2//NEDD4L//SIRT1//ZFPM2//RYBP//HEY1//CBX6//FOSB//BCL6B//DNAJB5//SIN3A//PHF19//NR6A1//MKX//TAGLN3//STRN3//HIC1/…
GO:0044260	cellular macromolecule metabolic process	Biological process	1340	7312	2440	16119	1.21065	6.1199e-25	3.34208e-22	24.2133	0.54918	SIRT1//KPNA1//KPNA2//RAD50//RAD9B//ADRA2A//NCOA6//SIN3A//INO80E//IGF1//NAP1L1//NFIA//NFIB//DTL//MCM10//WRNIP1//RAD17//RBMS1//SET//TK2//TOP1//TBRG1//MCM3AP//CDC6//CDC25A//CDKN1A//CDKN2C//CCNL1//PTEN//CNTD2//CCNL2//CDK5R1//CCNB1//CCNG1//CCNH//CCNT2//E2F6//NPAT//TAF1//NR2E3//HDAC5//CDX2//CEBPA//KAT5//HEXIM1//CTCF//ZMYND11//ZHX1//AEBP2//DMBX1//OSR1//CREBBP//CRY2//GLIS1//DACH1//DDX5//GLIS3//ASXL1//DLX…
GO:0031326	regulation of cellular biosynthetic process	Biological process	786	3844	2440	16119	1.35079	8.62645e-25	4.28264e-22	24.0642	0.322131	E2F6//NPAT//CDC6//TAF1//NR2E3//HDAC5//CDX2//CEBPA//KAT5//HEXIM1//CTCF//ZMYND11//ZHX1//AEBP2//DMBX1//OSR1//CREBBP//CRY2//GLIS1//DACH1//DDX5//GLIS3//ASXL1//DLX1//DNMT1//EDNRB//EGR1//AHR//ENO1//EP300//ETS2//JAZF1//MTF2//CPEB3//ZBTB1//SPEN//CNOT1//WDTC1//RTF1//RCOR1//SATB2//NEDD4L//SIRT1//ZFPM2//RYBP//HEY1//CBX6//FOSB//BCL6B//DNAJB5//SIN3A//PHF19//NR6A1//MKX//TAGLN3//STRN3//HIC1//HIVEP1//FOXA1//HNRNP…
GO:0009889	regulation of biosynthetic process	Biological process	793	3889	2440	16119	1.34705	1.13101e-24	5.14704e-22	23.9465	0.325	E2F6//NPAT//CDC6//TAF1//NR2E3//HDAC5//CDX2//CEBPA//KAT5//HEXIM1//CTCF//ZMYND11//ZHX1//AEBP2//DMBX1//OSR1//CREBBP//CRY2//GLIS1//DACH1//DDX5//GLIS3//ASXL1//DLX1//DNMT1//EDNRB//EGR1//AHR//ENO1//EP300//ETS2//JAZF1//MTF2//CPEB3//ZBTB1//SPEN//CNOT1//WDTC1//RTF1//RCOR1//SATB2//NEDD4L//SIRT1//ZFPM2//RYBP//HEY1//CBX6//FOSB//BCL6B//DNAJB5//SIN3A//PHF19//NR6A1//MKX//TAGLN3//STRN3//HIC1//HIVEP1//FOXA1//HNRNP…
GO:0048523	negative regulation of cellular process	Biological process	700	3362	2440	16119	1.37546	8.82076e-24	3.7054e-21	23.0545	0.286885	NR2E3//HDAC5//CDX2//CEBPA//KAT5//HEXIM1//CTCF//ZMYND11//ZHX1//AEBP2//DMBX1//OSR1//CREBBP//CRY2//GLIS1//DACH1//DDX5//GLIS3//ASXL1//DLX1//DNMT1//E2F6//EDNRB//EGR1//AHR//ENO1//EP300//ETS2//JAZF1//MTF2//CPEB3//ZBTB1//SPEN//CNOT1//WDTC1//RTF1//RCOR1//SATB2//NEDD4L//SIRT1//ZFPM2//RYBP//HEY1//CBX6//FOSB//BCL6B//DNAJB5//SIN3A//PHF19//NR6A1//MKX//TAGLN3//STRN3//HIC1//HIVEP1//FOXA1//HNRNPA2B1//HOXB4//HOXD8…
GO:0006355	regulation of transcription, DNA-templated	Biological process	687	3287	2440	16119	1.38072	9.83698e-24	3.81202e-21	23.0071	0.281557	E2F6//NPAT//CDC6//TAF1//NR2E3//HDAC5//CDX2//CEBPA//KAT5//HEXIM1//CTCF//ZMYND11//ZHX1//AEBP2//DMBX1//OSR1//CREBBP//CRY2//GLIS1//DACH1//DDX5//GLIS3//ASXL1//DLX1//DNMT1//EDNRB//EGR1//AHR//ENO1//EP300//ETS2//JAZF1//MTF2//CPEB3//ZBTB1//SPEN//CNOT1//WDTC1//RTF1//RCOR1//SATB2//NEDD4L//SIRT1//ZFPM2//RYBP//HEY1//CBX6//FOSB//BCL6B//DNAJB5//SIN3A//PHF19//NR6A1//MKX//TAGLN3//STRN3//HIC1//HIVEP1//FOXA1//HNRNP…
GO:0051252	regulation of RNA metabolic process	Biological process	708	3411	2440	16119	1.3712	1.04707e-23	3.81202e-21	22.98	0.290164	E2F6//NPAT//CDC6//TAF1//NR2E3//HDAC5//CDX2//CEBPA//KAT5//HEXIM1//CTCF//ZMYND11//ZHX1//AEBP2//DMBX1//OSR1//CREBBP//CRY2//GLIS1//DACH1//DDX5//GLIS3//ASXL1//DLX1//DNMT1//EDNRB//EGR1//AHR//ENO1//EP300//ETS2//JAZF1//MTF2//CPEB3//ZBTB1//SPEN//CNOT1//WDTC1//RTF1//RCOR1//SATB2//NEDD4L//SIRT1//ZFPM2//RYBP//HEY1//CBX6//FOSB//BCL6B//DNAJB5//SIN3A//PHF19//NR6A1//MKX//TAGLN3//STRN3//HIC1//HIVEP1//FOXA1//HNRNP…
GO:0048522	positive regulation of cellular process	Biological process	768	3770	2440	16119	1.34576	1.4106e-23	4.81456e-21	22.8506	0.314754	GRM5//CRKL//RAPGEF1//MAP3K1//MAP3K3//MAP3K5//NRAS//MAPK1//RAP1A//TGFBR1//MAP3K12//KIAA1804//MAP3K6//MAP3K13//TAOK2//MAPK14//LPAR1//FGF2//TAB3//KIT//ARRB1//MET//NTRK3//PAK3//MAPK10//PTPN11//PROK2//BMP2//TGFA//MAPKAPK5//MADD//NCOA1//BVES//CRH//CSF1R//CSNK1D//DVL2//EDNRB//ERBB4//SIRT1//RSPO1//ANXA2//CYR61//NKX3-1//CDON//CCND1//WNT1//CCND3//CD40//FNIP1//RB1CC1//EGR3//HMGB2//ARG1//ARNT//RPTOR//CCL2//C…
GO:2001141	regulation of RNA biosynthetic process	Biological process	691	3327	2440	16119	1.37206	4.17032e-23	1.33966e-20	22.3798	0.283197	E2F6//NPAT//CDC6//TAF1//NR2E3//HDAC5//CDX2//CEBPA//KAT5//HEXIM1//CTCF//ZMYND11//ZHX1//AEBP2//DMBX1//OSR1//CREBBP//CRY2//GLIS1//DACH1//DDX5//GLIS3//ASXL1//DLX1//DNMT1//EDNRB//EGR1//AHR//ENO1//EP300//ETS2//JAZF1//MTF2//CPEB3//ZBTB1//SPEN//CNOT1//WDTC1//RTF1//RCOR1//SATB2//NEDD4L//SIRT1//ZFPM2//RYBP//HEY1//CBX6//FOSB//BCL6B//DNAJB5//SIN3A//PHF19//NR6A1//MKX//TAGLN3//STRN3//HIC1//HIVEP1//FOXA1//HNRNP…
GO:0048519	negative regulation of biological process	Biological process	750	3685	2440	16119	1.34453	8.87032e-23	2.69116e-20	22.0521	0.307377	NR2E3//HDAC5//CDX2//CEBPA//KAT5//HEXIM1//CTCF//ZMYND11//ZHX1//AEBP2//DMBX1//OSR1//CREBBP//CRY2//GLIS1//DACH1//DDX5//GLIS3//ASXL1//DLX1//DNMT1//E2F6//EDNRB//EGR1//AHR//ENO1//EP300//ETS2//JAZF1//MTF2//CPEB3//ZBTB1//SPEN//CNOT1//WDTC1//RTF1//RCOR1//SATB2//NEDD4L//SIRT1//ZFPM2//RYBP//HEY1//CBX6//FOSB//BCL6B//DNAJB5//SIN3A//PHF19//NR6A1//MKX//TAGLN3//STRN3//HIC1//HIVEP1//FOXA1//HNRNPA2B1//HOXB4//HOXD8…
GO:0006351	transcription, DNA-templated	Biological process	700	3414	2440	16119	1.35451	7.38895e-22	2.12374e-19	21.1314	0.286885	E2F6//NPAT//CDC6//TAF1//NR2E3//HDAC5//CDX2//CEBPA//KAT5//HEXIM1//CTCF//ZMYND11//ZHX1//AEBP2//DMBX1//OSR1//CREBBP//CRY2//GLIS1//DACH1//DDX5//GLIS3//ASXL1//DLX1//DNMT1//EDNRB//EGR1//AHR//ENO1//EP300//ETS2//JAZF1//MTF2//CPEB3//ZBTB1//SPEN//CNOT1//WDTC1//RTF1//RCOR1//SATB2//NEDD4L//SIRT1//ZFPM2//RYBP//HEY1//CBX6//FOSB//BCL6B//DNAJB5//SIN3A//PHF19//NR6A1//MKX//TAGLN3//STRN3//HIC1//HIVEP1//FOXA1//HNRNP…
GO:0031325	positive regulation of cellular metabolic process	Biological process	503	2283	2440	16119	1.45549	1.38633e-21	3.78538e-19	20.8581	0.206148	GRM5//CRKL//RAPGEF1//MAP3K1//MAP3K3//MAP3K5//NRAS//MAPK1//RAP1A//TGFBR1//MAP3K12//KIAA1804//MAP3K6//MAP3K13//TAOK2//MAPK14//LPAR1//FGF2//TAB3//KIT//ARRB1//MET//NTRK3//PAK3//MAPK10//PTPN11//PROK2//BMP2//TGFA//MAPKAPK5//MADD//NCOA1//BVES//CRH//CSF1R//CSNK1D//DVL2//EDNRB//ERBB4//SIRT1//RSPO1//ANXA2//CYR61//NKX3-1//CDON//CCND1//WNT1//CCND3//CD40//FNIP1//RB1CC1//PCSK9//GREM1//AHI1//SFRP4//PICK1//MAGI2…
GO:0009893	positive regulation of metabolic process	Biological process	525	2413	2440	16119	1.43731	2.42029e-21	6.2939e-19	20.6161	0.215164	GRM5//CRKL//RAPGEF1//MAP3K1//MAP3K3//MAP3K5//NRAS//MAPK1//RAP1A//TGFBR1//MAP3K12//KIAA1804//MAP3K6//MAP3K13//TAOK2//MAPK14//LPAR1//FGF2//TAB3//KIT//ARRB1//MET//NTRK3//PAK3//MAPK10//PTPN11//PROK2//BMP2//TGFA//MAPKAPK5//MADD//NCOA1//BVES//CRH//CSF1R//CSNK1D//DVL2//EDNRB//ERBB4//SIRT1//RSPO1//ANXA2//CYR61//NKX3-1//CDON//CCND1//WNT1//CCND3//CD40//FNIP1//RB1CC1//PCSK9//GREM1//AHI1//SFRP4//PICK1//MAGI2…
GO:0010604	positive regulation of macromolecule metabolic process	Biological process	483	2177	2440	16119	1.46567	2.58224e-21	6.40983e-19	20.588	0.197951	GRM5//CRKL//RAPGEF1//MAP3K1//MAP3K3//MAP3K5//NRAS//MAPK1//RAP1A//TGFBR1//MAP3K12//KIAA1804//MAP3K6//MAP3K13//TAOK2//MAPK14//LPAR1//FGF2//TAB3//KIT//ARRB1//MET//NTRK3//PAK3//MAPK10//PTPN11//PROK2//BMP2//TGFA//MAPKAPK5//MADD//NCOA1//BVES//CRH//CSF1R//CSNK1D//DVL2//EDNRB//ERBB4//SIRT1//RSPO1//ANXA2//CYR61//NKX3-1//CDON//CCND1//WNT1//CCND3//CD40//FNIP1//RB1CC1//PCSK9//GREM1//AHI1//SFRP4//PICK1//MAGI2…
GO:0010628	positive regulation of gene expression	Biological process	313	1264	2440	16119	1.63586	7.16682e-21	1.70165e-18	20.1447	0.128279	NCOA1//GREM1//SRF//PADI2//ARID1B//SMARCD1//ARID1A//SIRT7//RBM15//YAF2//CDX2//KAT5//CTCF//PPARGC1A//CREBBP//DVL2//EBF1//EGR1//EGR2//AHR//ELF2//ELF4//ERBB4//ESRRG//ETS2//MECOM//FGF2//MAPRE3//SPEN//NCOA6//ZNF423//PHF8//ATMIN//ZNF281//SEC14L2//EBF3//XRCC6//BAMBI//SS18L1//BMP10//TOX3//BLOC1S2//ZNF326//RGMB//ATAD2//MDFIC//HAS3//HMGB2//HNF4G//HOXA11//IGF1//IRF1//LRP5//ARNT//ARNTL//SMAD2//SMAD3//SMAD4//S…
GO:0048518	positive regulation of biological process	Biological process	830	4225	2440	16119	1.29778	8.30176e-21	1.82414e-18	20.0808	0.340164	GRM5//CRKL//RAPGEF1//MAP3K1//MAP3K3//MAP3K5//NRAS//MAPK1//RAP1A//TGFBR1//MAP3K12//KIAA1804//MAP3K6//MAP3K13//TAOK2//MAPK14//LPAR1//FGF2//TAB3//KIT//ARRB1//MET//NTRK3//PAK3//MAPK10//PTPN11//PROK2//BMP2//TGFA//MAPKAPK5//MADD//NCOA1//HOXA11//HOXC11//SIX1//ADRA2A//TMF1//MASP1//HLA-G//IL12B//B2M//BVES//CRH//CSF1R//CSNK1D//DVL2//EDNRB//ERBB4//SIRT1//RSPO1//ANXA2//CYR61//NKX3-1//CDON//CCND1//WNT1//CCND3…
GO:0006357	regulation of transcription from RNA polymerase II promoter	Biological process	361	1519	2440	16119	1.56999	8.35078e-21	1.82414e-18	20.0783	0.147951	E2F6//NPAT//CDC6//TAF1//NR2E3//HDAC5//CDX2//CEBPA//KAT5//HEXIM1//CTCF//ZMYND11//ZHX1//AEBP2//DMBX1//OSR1//CREBBP//CRY2//GLIS1//DACH1//DDX5//GLIS3//ASXL1//DLX1//DNMT1//EDNRB//EGR1//AHR//ENO1//EP300//ETS2//JAZF1//MTF2//CPEB3//ZBTB1//SPEN//CNOT1//WDTC1//RTF1//RCOR1//SATB2//NEDD4L//SIRT1//ZFPM2//RYBP//HEY1//CBX6//FOSB//BCL6B//DNAJB5//SIN3A//PHF19//NR6A1//MKX//TAGLN3//STRN3//HIC1//HIVEP1//FOXA1//HNRNP…
GO:0045893	positive regulation of transcription, DNA-templated	Biological process	292	1159	2440	16119	1.66436	1.2175e-20	2.55722e-18	19.9145	0.119672	NCOA1//GREM1//SRF//PADI2//ARID1B//SMARCD1//ARID1A//SIRT7//RBM15//ASF1A//INSIG1//NFE2L2//AHR//CAND1//PHF8//NR2E3//HDAC5//CEBPA//CEBPB//KAT5//ARID3B//ARID5A//PPARGC1A//SUB1//IL17F//CHUK//SPIC//OSR1//CREBBP//MAPK14//GLIS1//DDX5//GLIS3//ASXL1//DLX3//S1PR1//EGR1//EGR2//ELF4//ELF5//ELK3//TET3//EP300//EPAS1//ESR1//ESRRG//ETS2//ETV1//F2RL1//FGF2//IKZF2//MTF2//ZNF292//NCOA6//CAMTA2//KDM6B//RTF1//SATB2//SI…
GO:0050794	regulation of cellular process	Biological process	1625	9385	2440	16119	1.14385	2.27125e-20	4.36101e-18	19.6437	0.665984	KPNA1//KPNA2//RAD50//CDKN1A//CDKN2C//CCNL1//PTEN//CNTD2//CCNL2//CDK5R1//CCNB1//CCNG1//CCNH//CCNT2//CDC6//CDC25A//E2F6//NPAT//TAF1//NR2E3//HDAC5//CDX2//CEBPA//KAT5//HEXIM1//CTCF//ZMYND11//ZHX1//AEBP2//DMBX1//OSR1//CREBBP//CRY2//GLIS1//DACH1//DDX5//GLIS3//ASXL1//DLX1//DNMT1//EDNRB//EGR1//AHR//ENO1//EP300//ETS2//JAZF1//MTF2//CPEB3//ZBTB1//SPEN//CNOT1//WDTC1//RTF1//RCOR1//SATB2//NEDD4L//SIRT1//ZFPM2/…
GO:0006464	cellular protein modification process	Biological process	621	2991	2440	16119	1.37159	2.31586e-20	4.36101e-18	19.6353	0.254508	CDKN1A//CDKN2C//CCNL1//PTEN//CNTD2//CCNL2//CDK5R1//CCNB1//CCNG1//CCNH//CCNT2//CDC6//CDC25A//MBIP//GRM5//CRKL//RAPGEF1//MAP3K1//MAP3K3//MAP3K5//NRAS//MAPK1//RAP1A//TGFBR1//MAP3K12//KIAA1804//MAP3K6//MAP3K13//TAOK2//MAPK14//LPAR1//FGF2//TAB3//KIT//ARRB1//MET//NTRK3//PAK3//MAPK10//PTPN11//PROK2//BMP2//TGFA//MAPKAPK5//MADD//DUSP10//DUSP18//DUSP2//DUSP5//DUSP7//PPP2R1A//RGS3//DUSP16//HUWE1//ARIH2//MAR…
GO:0036211	protein modification process	Biological process	621	2991	2440	16119	1.37159	2.31586e-20	4.36101e-18	19.6353	0.254508	CDKN1A//CDKN2C//CCNL1//PTEN//CNTD2//CCNL2//CDK5R1//CCNB1//CCNG1//CCNH//CCNT2//CDC6//CDC25A//MBIP//GRM5//CRKL//RAPGEF1//MAP3K1//MAP3K3//MAP3K5//NRAS//MAPK1//RAP1A//TGFBR1//MAP3K12//KIAA1804//MAP3K6//MAP3K13//TAOK2//MAPK14//LPAR1//FGF2//TAB3//KIT//ARRB1//MET//NTRK3//PAK3//MAPK10//PTPN11//PROK2//BMP2//TGFA//MAPKAPK5//MADD//DUSP10//DUSP18//DUSP2//DUSP5//DUSP7//PPP2R1A//RGS3//DUSP16//HUWE1//ARIH2//MAR…
GO:0006366	transcription from RNA polymerase II promoter	Biological process	391	1695	2440	16119	1.5239	4.1078e-20	7.47757e-18	19.3864	0.160246	E2F6//NPAT//CDC6//TAF1//NR2E3//HDAC5//CDX2//CEBPA//KAT5//HEXIM1//CTCF//ZMYND11//ZHX1//AEBP2//DMBX1//OSR1//CREBBP//CRY2//GLIS1//DACH1//DDX5//GLIS3//ASXL1//DLX1//DNMT1//EDNRB//EGR1//AHR//ENO1//EP300//ETS2//JAZF1//MTF2//CPEB3//ZBTB1//SPEN//CNOT1//WDTC1//RTF1//RCOR1//SATB2//NEDD4L//SIRT1//ZFPM2//RYBP//HEY1//CBX6//FOSB//BCL6B//DNAJB5//SIN3A//PHF19//NR6A1//MKX//TAGLN3//STRN3//HIC1//HIVEP1//FOXA1//HNRNP…
GO:0034645	cellular macromolecule biosynthetic process	Biological process	864	4459	2440	16119	1.28004	5.56751e-20	9.80779e-18	19.2543	0.354098	RAD9B//ADRA2A//NCOA6//SIRT1//SIN3A//INO80E//IGF1//NAP1L1//NFIA//NFIB//DTL//MCM10//WRNIP1//RAD17//RBMS1//SET//TK2//TOP1//TBRG1//MCM3AP//CDC6//CDC25A//E2F6//NPAT//TAF1//NR2E3//HDAC5//CDX2//CEBPA//KAT5//HEXIM1//CTCF//ZMYND11//ZHX1//AEBP2//DMBX1//OSR1//CREBBP//CRY2//GLIS1//DACH1//DDX5//GLIS3//ASXL1//DLX1//DNMT1//EDNRB//EGR1//AHR//ENO1//EP300//ETS2//JAZF1//MTF2//CPEB3//ZBTB1//SPEN//CNOT1//WDTC1//RTF1/…
GO:2000113	negative regulation of cellular macromolecule biosynthetic process	Biological process	267	1044	2440	16119	1.6895	7.73701e-20	1.32037e-17	19.1114	0.109426	NR2E3//HDAC5//CDX2//CEBPA//KAT5//HEXIM1//CTCF//ZMYND11//ZHX1//AEBP2//DMBX1//OSR1//CREBBP//CRY2//GLIS1//DACH1//DDX5//GLIS3//ASXL1//DLX1//DNMT1//E2F6//EDNRB//EGR1//AHR//ENO1//EP300//ETS2//JAZF1//MTF2//CPEB3//ZBTB1//SPEN//CNOT1//WDTC1//RTF1//RCOR1//SATB2//NEDD4L//SIRT1//ZFPM2//RYBP//HEY1//CBX6//FOSB//BCL6B//DNAJB5//SIN3A//PHF19//NR6A1//MKX//TAGLN3//STRN3//HIC1//HIVEP1//FOXA1//HNRNPA2B1//HOXB4//HOXD8…
GO:0051254	positive regulation of RNA metabolic process	Biological process	300	1220	2440	16119	1.62446	1.59038e-19	2.63184e-17	18.7985	0.122951	NCOA1//GREM1//SRF//PADI2//ARID1B//SMARCD1//ARID1A//SIRT7//RBM15//YAF2//CDX2//KAT5//CTCF//PPARGC1A//CREBBP//DVL2//EBF1//EGR1//EGR2//AHR//ELF2//ELF4//ERBB4//ESRRG//ETS2//MECOM//FGF2//MAPRE3//SPEN//NCOA6//ZNF423//PHF8//ATMIN//ZNF281//SEC14L2//EBF3//XRCC6//BAMBI//SS18L1//BMP10//TOX3//BLOC1S2//ZNF326//RGMB//ATAD2//MDFIC//HAS3//HMGB2//HNF4G//HOXA11//IGF1//IRF1//LRP5//ARNT//ARNTL//SMAD2//SMAD3//SMAD4//S…
GO:0010605	negative regulation of macromolecule metabolic process	Biological process	375	1622	2440	16119	1.52732	1.93455e-19	3.10723e-17	18.7134	0.153689	NR2E3//HDAC5//CDX2//CEBPA//KAT5//HEXIM1//CTCF//ZMYND11//ZHX1//AEBP2//DMBX1//OSR1//CREBBP//CRY2//GLIS1//DACH1//DDX5//GLIS3//ASXL1//DLX1//DNMT1//E2F6//EDNRB//EGR1//AHR//ENO1//EP300//ETS2//JAZF1//MTF2//CPEB3//ZBTB1//SPEN//CNOT1//WDTC1//RTF1//RCOR1//SATB2//NEDD4L//SIRT1//ZFPM2//RYBP//HEY1//CBX6//FOSB//BCL6B//DNAJB5//SIN3A//PHF19//NR6A1//MKX//TAGLN3//STRN3//HIC1//HIVEP1//FOXA1//HNRNPA2B1//HOXB4//HOXD8…
GO:0010558	negative regulation of macromolecule biosynthetic process	Biological process	275	1092	2440	16119	1.66364	2.02322e-19	3.15681e-17	18.694	0.112705	NR2E3//HDAC5//CDX2//CEBPA//KAT5//HEXIM1//CTCF//ZMYND11//ZHX1//AEBP2//DMBX1//OSR1//CREBBP//CRY2//GLIS1//DACH1//DDX5//GLIS3//ASXL1//DLX1//DNMT1//E2F6//EDNRB//EGR1//AHR//ENO1//EP300//ETS2//JAZF1//MTF2//CPEB3//ZBTB1//SPEN//CNOT1//WDTC1//RTF1//RCOR1//SATB2//NEDD4L//SIRT1//ZFPM2//RYBP//HEY1//CBX6//FOSB//BCL6B//DNAJB5//SIN3A//PHF19//NR6A1//MKX//TAGLN3//STRN3//HIC1//HIVEP1//FOXA1//HNRNPA2B1//HOXB4//HOXD8…
GO:0009059	macromolecule biosynthetic process	Biological process	883	4597	2440	16119	1.26892	2.44199e-19	3.70436e-17	18.6123	0.361885	RAD9B//ADRA2A//NCOA6//SIRT1//SIN3A//INO80E//IGF1//NAP1L1//NFIA//NFIB//DTL//MCM10//WRNIP1//RAD17//RBMS1//SET//TK2//TOP1//TBRG1//MCM3AP//CDC6//CDC25A//E2F6//NPAT//TAF1//NR2E3//HDAC5//CDX2//CEBPA//KAT5//HEXIM1//CTCF//ZMYND11//ZHX1//AEBP2//DMBX1//OSR1//CREBBP//CRY2//GLIS1//DACH1//DDX5//GLIS3//ASXL1//DLX1//DNMT1//EDNRB//EGR1//AHR//ENO1//EP300//ETS2//JAZF1//MTF2//CPEB3//ZBTB1//SPEN//CNOT1//WDTC1//RTF1/…
GO:0045935	positive regulation of nucleobase-containing compound metabolic process	Biological process	327	1375	2440	16119	1.57106	7.23067e-19	1.06721e-16	18.1408	0.134016	NCOA1//GREM1//SRF//PADI2//ARID1B//SMARCD1//ARID1A//SIRT7//DRD1//GHRHR//NTRK2//CALCA//CALM3//RBM15//WIZ//YAF2//CDX2//KAT5//CTCF//PPARGC1A//CREBBP//DVL2//EBF1//EGR1//EGR2//AHR//ELF2//ELF4//ERBB4//ESRRG//ETS2//MECOM//FGF2//MAPRE3//SPEN//NCOA6//ZNF423//PHF8//ATMIN//ZNF281//SEC14L2//EBF3//XRCC6//BAMBI//SS18L1//BMP10//TOX3//BLOC1S2//ZNF326//RGMB//ATAD2//MDFIC//HAS3//HMGB2//HNF4G//HOXA11//IGF1//IRF1//LR…
GO:0032774	RNA biosynthetic process	Biological process	704	3528	2440	16119	1.31823	9.09544e-19	1.30711e-16	18.0412	0.288525	E2F6//NPAT//CDC6//TAF1//NR2E3//HDAC5//CDX2//CEBPA//KAT5//HEXIM1//CTCF//ZMYND11//ZHX1//AEBP2//DMBX1//OSR1//CREBBP//CRY2//GLIS1//DACH1//DDX5//GLIS3//ASXL1//DLX1//DNMT1//EDNRB//EGR1//AHR//ENO1//EP300//ETS2//JAZF1//MTF2//CPEB3//ZBTB1//SPEN//CNOT1//WDTC1//RTF1//RCOR1//SATB2//NEDD4L//SIRT1//ZFPM2//RYBP//HEY1//CBX6//FOSB//BCL6B//DNAJB5//SIN3A//PHF19//NR6A1//MKX//TAGLN3//STRN3//HIC1//HIVEP1//FOXA1//HNRNP…
GO:1902680	positive regulation of RNA biosynthetic process	Biological process	293	1199	2440	16119	1.61435	1.16494e-18	1.63122e-16	17.9337	0.120082	NCOA1//GREM1//SRF//PADI2//ARID1B//SMARCD1//ARID1A//SIRT7//RBM15//YAF2//CDX2//KAT5//CTCF//PPARGC1A//CREBBP//DVL2//EBF1//EGR1//EGR2//AHR//ELF2//ELF4//ERBB4//ESRRG//ETS2//MECOM//FGF2//MAPRE3//SPEN//NCOA6//ZNF423//PHF8//ATMIN//ZNF281//SEC14L2//EBF3//XRCC6//BAMBI//SS18L1//BMP10//TOX3//BLOC1S2//ZNF326//RGMB//ATAD2//MDFIC//HAS3//HMGB2//HNF4G//HOXA11//IGF1//IRF1//LRP5//ARNT//ARNTL//SMAD2//SMAD3//SMAD4//S…
GO:0043170	macromolecule metabolic process	Biological process	1442	8217	2440	16119	1.15931	1.48162e-18	2.02279e-16	17.8293	0.590984	SIRT1//KPNA1//KPNA2//RAD50//RAD9B//ADRA2A//NCOA6//SIN3A//INO80E//IGF1//NAP1L1//NFIA//NFIB//DTL//MCM10//WRNIP1//RAD17//RBMS1//SET//TK2//TOP1//TBRG1//MCM3AP//CDC6//CDC25A//CDKN1A//CDKN2C//CCNL1//PTEN//CNTD2//CCNL2//CDK5R1//CCNB1//CCNG1//CCNH//CCNT2//E2F6//NPAT//TAF1//NR2E3//HDAC5//CDX2//CEBPA//KAT5//HEXIM1//CTCF//ZMYND11//ZHX1//AEBP2//DMBX1//OSR1//CREBBP//CRY2//GLIS1//DACH1//DDX5//GLIS3//ASXL1//DLX…
GO:0010629	negative regulation of gene expression	Biological process	263	1050	2440	16119	1.65468	2.94678e-18	3.92496e-16	17.5307	0.107787	NR2E3//HDAC5//CDX2//CEBPA//KAT5//HEXIM1//CTCF//ZMYND11//ZHX1//AEBP2//DMBX1//OSR1//CREBBP//CRY2//GLIS1//DACH1//DDX5//GLIS3//ASXL1//DLX1//DNMT1//E2F6//EDNRB//EGR1//AHR//ENO1//EP300//ETS2//JAZF1//MTF2//CPEB3//ZBTB1//SPEN//CNOT1//WDTC1//RTF1//RCOR1//SATB2//NEDD4L//SIRT1//ZFPM2//RYBP//HEY1//CBX6//FOSB//BCL6B//DNAJB5//SIN3A//PHF19//NR6A1//MKX//TAGLN3//STRN3//HIC1//HIVEP1//FOXA1//HNRNPA2B1//HOXB4//HOXD8…
GO:0009892	negative regulation of metabolic process	Biological process	397	1773	2440	16119	1.47921	4.72807e-18	6.14761e-16	17.3253	0.162705	NR2E3//HDAC5//CDX2//CEBPA//KAT5//HEXIM1//CTCF//ZMYND11//ZHX1//AEBP2//DMBX1//OSR1//CREBBP//CRY2//GLIS1//DACH1//DDX5//GLIS3//ASXL1//DLX1//DNMT1//E2F6//EDNRB//EGR1//AHR//ENO1//EP300//ETS2//JAZF1//MTF2//CPEB3//ZBTB1//SPEN//CNOT1//WDTC1//RTF1//RCOR1//SATB2//NEDD4L//SIRT1//ZFPM2//RYBP//HEY1//CBX6//FOSB//BCL6B//DNAJB5//SIN3A//PHF19//NR6A1//MKX//TAGLN3//STRN3//HIC1//HIVEP1//FOXA1//HNRNPA2B1//HOXB4//HOXD8…
GO:0051173	positive regulation of nitrogen compound metabolic process	Biological process	329	1403	2440	16119	1.54913	5.34277e-18	6.78532e-16	17.2722	0.134836	NCOA1//GREM1//SRF//PADI2//ARID1B//SMARCD1//ARID1A//SIRT7//DRD1//GHRHR//NTRK2//CALCA//CALM3//RBM15//WIZ//YAF2//CDX2//KAT5//CTCF//PPARGC1A//CREBBP//DVL2//EBF1//EGR1//EGR2//AHR//ELF2//ELF4//ERBB4//ESRRG//ETS2//MECOM//FGF2//MAPRE3//SPEN//NCOA6//ZNF423//PHF8//ATMIN//ZNF281//SEC14L2//EBF3//XRCC6//BAMBI//SS18L1//BMP10//TOX3//BLOC1S2//ZNF326//RGMB//ATAD2//MDFIC//HAS3//HMGB2//HNF4G//HOXA11//IGF1//IRF1//LR…
GO:0044767	single-organism developmental process	Biological process	958	5110	2440	16119	1.23849	5.56573e-18	6.90783e-16	17.2545	0.392623	FRAT1//WNT1//FZD5//COL4A3BP//MAPK14//GREM1//NRG1//NOX4//SIDT2//SSH1//SOX6//SHROOM3//SMARCA4//SS18//STK4//TGFB2//MAP7//POSTN//COL11A2//ACAN//ETS2//FBN1//SERP1//HEXB//HOXA11//HOXC10//IGF1//IGFBP4//IHH//MATN3//SUFU//CHD7//NKX3-2//RPS6KA3//BMP1//BMP2//SOX4//SOX11//SPP2//TGFBR1//KLF10//TRPS1//RUNX1//PAPSS2//PKDCC//NOG//MYCN//MYF5//CALCRL//RAPGEF3//NUS1//COL15A1//ADRA2B//S1PR1//ELK3//EPAS1//EPHB2//VASH…
GO:0031327	negative regulation of cellular biosynthetic process	Biological process	280	1146	2440	16119	1.61407	7.83421e-18	9.50725e-16	17.106	0.114754	NR2E3//HDAC5//CDX2//CEBPA//KAT5//HEXIM1//CTCF//ZMYND11//ZHX1//AEBP2//DMBX1//OSR1//CREBBP//CRY2//GLIS1//DACH1//DDX5//GLIS3//ASXL1//DLX1//DNMT1//E2F6//EDNRB//EGR1//AHR//ENO1//EP300//ETS2//JAZF1//MTF2//CPEB3//ZBTB1//SPEN//CNOT1//WDTC1//RTF1//RCOR1//SATB2//NEDD4L//SIRT1//ZFPM2//RYBP//HEY1//CBX6//FOSB//BCL6B//DNAJB5//SIN3A//PHF19//NR6A1//MKX//TAGLN3//STRN3//HIC1//HIVEP1//FOXA1//HNRNPA2B1//HOXB4//HOXD8…
GO:0009890	negative regulation of biosynthetic process	Biological process	283	1162	2440	16119	1.6089	8.0967e-18	9.61219e-16	17.0917	0.115984	NR2E3//HDAC5//CDX2//CEBPA//KAT5//HEXIM1//CTCF//ZMYND11//ZHX1//AEBP2//DMBX1//OSR1//CREBBP//CRY2//GLIS1//DACH1//DDX5//GLIS3//ASXL1//DLX1//DNMT1//E2F6//EDNRB//EGR1//AHR//ENO1//EP300//ETS2//JAZF1//MTF2//CPEB3//ZBTB1//SPEN//CNOT1//WDTC1//RTF1//RCOR1//SATB2//NEDD4L//SIRT1//ZFPM2//RYBP//HEY1//CBX6//FOSB//BCL6B//DNAJB5//SIN3A//PHF19//NR6A1//MKX//TAGLN3//STRN3//HIC1//HIVEP1//FOXA1//HNRNPA2B1//HOXB4//HOXD8…
GO:0048856	anatomical structure development	Biological process	869	4566	2440	16119	1.25728	1.01023e-17	1.17381e-15	16.9956	0.356148	FRAT1//WNT1//FZD5//COL4A3BP//MAPK14//GREM1//NRG1//NOX4//SIDT2//SSH1//SOX6//SHROOM3//SMARCA4//SS18//STK4//TGFB2//MAP7//POSTN//COL11A2//ACAN//ETS2//FBN1//SERP1//HEXB//HOXA11//HOXC10//IGF1//IGFBP4//IHH//MATN3//SUFU//CHD7//NKX3-2//RPS6KA3//BMP1//BMP2//SOX4//SOX11//SPP2//TGFBR1//KLF10//TRPS1//RUNX1//PAPSS2//PKDCC//NOG//MYCN//MYF5//CALCRL//RAPGEF3//NUS1//COL15A1//ADRA2B//S1PR1//ELK3//EPAS1//EPHB2//VASH…
GO:0065007	biological regulation	Biological process	1751	10364	2440	16119	1.11611	1.37441e-17	1.51382e-15	16.8619	0.717623	KPNA1//KPNA2//RAD50//CDKN1A//CDKN2C//CCNL1//PTEN//CNTD2//CCNL2//CDK5R1//CCNB1//CCNG1//CCNH//CCNT2//CDC6//CDC25A//E2F6//NPAT//TAF1//NR2E3//HDAC5//CDX2//CEBPA//KAT5//HEXIM1//CTCF//ZMYND11//ZHX1//AEBP2//DMBX1//OSR1//CREBBP//CRY2//GLIS1//DACH1//DDX5//GLIS3//ASXL1//DLX1//DNMT1//EDNRB//EGR1//AHR//ENO1//EP300//ETS2//JAZF1//MTF2//CPEB3//ZBTB1//SPEN//CNOT1//WDTC1//RTF1//RCOR1//SATB2//NEDD4L//SIRT1//ZFPM2/…
GO:0048731	system development	Biological process	758	3891	2440	16119	1.28693	1.37498e-17	1.51382e-15	16.8617	0.310656	POSTN//COL11A2//ACAN//ETS2//FBN1//SERP1//HEXB//HOXA11//HOXC10//IGF1//IGFBP4//IHH//MATN3//SUFU//CHD7//NKX3-2//RPS6KA3//BMP1//BMP2//SOX4//SOX11//SPP2//TGFBR1//KLF10//TRPS1//RUNX1//PAPSS2//PKDCC//NOG//MAPK14//MYCN//MYF5//TGFB2//CALCRL//RAPGEF3//NUS1//COL15A1//ADRA2B//S1PR1//ELK3//EPAS1//EPHB2//VASH1//SIRT1//HEY1//TSPAN12//CLIC4//ANGPT2//SETD2//ANXA2//HOXA3//HRG//HSPG2//ITGA5//ITGAV//MEIS1//MFGE8//MM…
GO:0032502	developmental process	Biological process	964	5162	2440	16119	1.23369	1.38603e-17	1.51382e-15	16.8582	0.395082	FRAT1//WNT1//FZD5//COL4A3BP//MAPK14//GREM1//NRG1//NOX4//SIDT2//SSH1//SOX6//SHROOM3//SMARCA4//SS18//STK4//TGFB2//MAP7//POSTN//COL11A2//ACAN//ETS2//FBN1//SERP1//HEXB//HOXA11//HOXC10//IGF1//IGFBP4//IHH//MATN3//SUFU//CHD7//NKX3-2//RPS6KA3//BMP1//BMP2//SOX4//SOX11//SPP2//TGFBR1//KLF10//TRPS1//RUNX1//PAPSS2//PKDCC//NOG//MYCN//MYF5//CALCRL//RAPGEF3//NUS1//COL15A1//ADRA2B//S1PR1//ELK3//EPAS1//EPHB2//VASH…
GO:0010467	gene expression	Biological process	921	4894	2440	16119	1.24321	1.44179e-17	1.54385e-15	16.8411	0.377459	E2F6//NPAT//CDC6//TAF1//NR2E3//HDAC5//CDX2//CEBPA//KAT5//HEXIM1//CTCF//ZMYND11//ZHX1//AEBP2//DMBX1//OSR1//CREBBP//CRY2//GLIS1//DACH1//DDX5//GLIS3//ASXL1//DLX1//DNMT1//EDNRB//EGR1//AHR//ENO1//EP300//ETS2//JAZF1//MTF2//CPEB3//ZBTB1//SPEN//CNOT1//WDTC1//RTF1//RCOR1//SATB2//NEDD4L//SIRT1//ZFPM2//RYBP//HEY1//CBX6//FOSB//BCL6B//DNAJB5//SIN3A//PHF19//NR6A1//MKX//TAGLN3//STRN3//HIC1//HIVEP1//FOXA1//HNRNP…
GO:0043412	macromolecule modification	Biological process	628	3115	2440	16119	1.33183	1.7585e-17	1.84676e-15	16.7549	0.257377	CDKN1A//CDKN2C//CCNL1//PTEN//CNTD2//CCNL2//CDK5R1//CCNB1//CCNG1//CCNH//CCNT2//CDC6//CDC25A//MBIP//GRM5//CRKL//RAPGEF1//MAP3K1//MAP3K3//MAP3K5//NRAS//MAPK1//RAP1A//TGFBR1//MAP3K12//KIAA1804//MAP3K6//MAP3K13//TAOK2//MAPK14//LPAR1//FGF2//TAB3//KIT//ARRB1//MET//NTRK3//PAK3//MAPK10//PTPN11//PROK2//BMP2//TGFA//MAPKAPK5//MADD//DUSP10//DUSP18//DUSP2//DUSP5//DUSP7//PPP2R1A//RGS3//DUSP16//HUWE1//ARIH2//MAR…
GO:0031324	negative regulation of cellular metabolic process	Biological process	368	1630	2440	16119	1.49145	2.65839e-17	2.73915e-15	16.5754	0.15082	NR2E3//HDAC5//CDX2//CEBPA//KAT5//HEXIM1//CTCF//ZMYND11//ZHX1//AEBP2//DMBX1//OSR1//CREBBP//CRY2//GLIS1//DACH1//DDX5//GLIS3//ASXL1//DLX1//DNMT1//E2F6//EDNRB//EGR1//AHR//ENO1//EP300//ETS2//JAZF1//MTF2//CPEB3//ZBTB1//SPEN//CNOT1//WDTC1//RTF1//RCOR1//SATB2//NEDD4L//SIRT1//ZFPM2//RYBP//HEY1//CBX6//FOSB//BCL6B//DNAJB5//SIN3A//PHF19//NR6A1//MKX//TAGLN3//STRN3//HIC1//HIVEP1//FOXA1//HNRNPA2B1//HOXB4//HOXD8…
GO:0045892	negative regulation of transcription, DNA-templated	Biological process	236	928	2440	16119	1.68001	2.84217e-17	2.87428e-15	16.5464	0.0967213	NR2E3//HDAC5//CDX2//CEBPA//KAT5//HEXIM1//CTCF//ZMYND11//ZHX1//AEBP2//DMBX1//OSR1//CREBBP//CRY2//GLIS1//DACH1//DDX5//GLIS3//ASXL1//DLX1//DNMT1//E2F6//EDNRB//EGR1//AHR//ENO1//EP300//ETS2//JAZF1//MTF2//CPEB3//ZBTB1//SPEN//CNOT1//WDTC1//RTF1//RCOR1//SATB2//NEDD4L//SIRT1//ZFPM2//RYBP//HEY1//CBX6//FOSB//BCL6B//DNAJB5//SIN3A//PHF19//NR6A1//MKX//TAGLN3//STRN3//HIC1//HIVEP1//FOXA1//HNRNPA2B1//HOXB4//HOXD8…
GO:0050789	regulation of biological process	Biological process	1679	9882	2440	16119	1.12242	3.81571e-17	3.78866e-15	16.4184	0.688115	KPNA1//KPNA2//RAD50//CDKN1A//CDKN2C//CCNL1//PTEN//CNTD2//CCNL2//CDK5R1//CCNB1//CCNG1//CCNH//CCNT2//CDC6//CDC25A//E2F6//NPAT//TAF1//NR2E3//HDAC5//CDX2//CEBPA//KAT5//HEXIM1//CTCF//ZMYND11//ZHX1//AEBP2//DMBX1//OSR1//CREBBP//CRY2//GLIS1//DACH1//DDX5//GLIS3//ASXL1//DLX1//DNMT1//EDNRB//EGR1//AHR//ENO1//EP300//ETS2//JAZF1//MTF2//CPEB3//ZBTB1//SPEN//CNOT1//WDTC1//RTF1//RCOR1//SATB2//NEDD4L//SIRT1//ZFPM2/…
GO:0007275	multicellular organismal development	Biological process	848	4459	2440	16119	1.25634	4.41647e-17	4.30684e-15	16.3549	0.347541	FRAT1//WNT1//FZD5//POSTN//COL11A2//ACAN//ETS2//FBN1//SERP1//HEXB//HOXA11//HOXC10//IGF1//IGFBP4//IHH//MATN3//SUFU//CHD7//NKX3-2//RPS6KA3//BMP1//BMP2//SOX4//SOX11//SPP2//TGFBR1//KLF10//TRPS1//RUNX1//PAPSS2//PKDCC//NOG//MAPK14//MYCN//MYF5//TGFB2//CALCRL//RAPGEF3//NUS1//COL15A1//ADRA2B//S1PR1//ELK3//EPAS1//EPHB2//VASH1//SIRT1//HEY1//TSPAN12//CLIC4//ANGPT2//SETD2//ANXA2//HOXA3//HRG//HSPG2//ITGA5//ITGA…
GO:1902679	negative regulation of RNA biosynthetic process	Biological process	238	947	2440	16119	1.66026	9.33266e-17	8.94135e-15	16.03	0.097541	NR2E3//HDAC5//CDX2//CEBPA//KAT5//HEXIM1//CTCF//ZMYND11//ZHX1//AEBP2//DMBX1//OSR1//CREBBP//CRY2//GLIS1//DACH1//DDX5//GLIS3//ASXL1//DLX1//DNMT1//E2F6//EDNRB//EGR1//AHR//ENO1//EP300//ETS2//JAZF1//MTF2//CPEB3//ZBTB1//SPEN//CNOT1//WDTC1//RTF1//RCOR1//SATB2//NEDD4L//SIRT1//ZFPM2//RYBP//HEY1//CBX6//FOSB//BCL6B//DNAJB5//SIN3A//PHF19//NR6A1//MKX//TAGLN3//STRN3//HIC1//HIVEP1//FOXA1//HNRNPA2B1//HOXB4//HOXD8…
GO:0030154	cell differentiation	Biological process	650	3269	2440	16119	1.31355	9.87365e-17	9.29655e-15	16.0055	0.266393	RXFP2//PTK2B//CCNB1//WARS2//AMOT//ZFPM2//HEY1//TIPARP//HAS2//NTRK2//HDAC7//FBXW7//PTPRJ//SMARCA4//TGFBR2//FZD4//CCM2//QKI//GPNMB//SYNCRIP//MYBBP1A//CLTC//COL6A1//VCAN//ERH//RRAS2//ASF1A//GJA1//HNRNPU//CYR61//IHH//MEF2C//MEF2D//CCDC47//SFRP1//BMP2//SNAI1//WNT11//RUNX2//NOG//MRC2//SEC23IP//TMF1//SPACA1//FKBP8//OTX2//CDON//MCL1//PAX6//CYP26B1//RTF1//CTR9//PPP2R3A//EDNRB//ERBB4//ISL1//KITLG//RET//HOX…
GO:0031328	positive regulation of cellular biosynthetic process	Biological process	333	1454	2440	16119	1.51296	1.34007e-16	1.24036e-14	15.8729	0.136475	NCOA1//GREM1//SRF//PADI2//ARID1B//SMARCD1//ARID1A//SIRT7//DRD1//GHRHR//NTRK2//CALCA//CALM3//RBM15//HTR2C//WIZ//SREBF1//TCF7L2//ARPP19//PPARGC1A//SMEK2//PTPN2//PAIP1//PTK2B//CPEB3//SERP1//RHOA//MAPK1//SOX4//YAF2//CDX2//KAT5//CTCF//CREBBP//DVL2//EBF1//EGR1//EGR2//AHR//ELF2//ELF4//ERBB4//ESRRG//ETS2//MECOM//FGF2//MAPRE3//SPEN//NCOA6//ZNF423//PHF8//ATMIN//ZNF281//SEC14L2//EBF3//XRCC6//BAMBI//SS18L1//…
GO:0010557	positive regulation of macromolecule biosynthetic process	Biological process	315	1359	2440	16119	1.53123	1.77755e-16	1.61787e-14	15.7502	0.129098	NCOA1//GREM1//SRF//PADI2//ARID1B//SMARCD1//ARID1A//SIRT7//RBM15//WIZ//TCF7L2//PAIP1//PTK2B//CPEB3//SERP1//RHOA//MAPK1//SOX4//YAF2//CDX2//KAT5//CTCF//PPARGC1A//CREBBP//DVL2//EBF1//EGR1//EGR2//AHR//ELF2//ELF4//ERBB4//ESRRG//ETS2//MECOM//FGF2//MAPRE3//SPEN//NCOA6//ZNF423//PHF8//ATMIN//ZNF281//SEC14L2//EBF3//XRCC6//BAMBI//SS18L1//BMP10//TOX3//BLOC1S2//ZNF326//RGMB//ATAD2//MDFIC//HAS3//HMGB2//HNF4G//H…
GO:0019438	aromatic compound biosynthetic process	Biological process	757	3929	2440	16119	1.27281	2.73488e-16	2.44839e-14	15.5631	0.310246	E2F6//NPAT//CDC6//TAF1//NR2E3//HDAC5//CDX2//CEBPA//KAT5//HEXIM1//CTCF//ZMYND11//ZHX1//AEBP2//DMBX1//OSR1//CREBBP//CRY2//GLIS1//DACH1//DDX5//GLIS3//ASXL1//DLX1//DNMT1//EDNRB//EGR1//AHR//ENO1//EP300//ETS2//JAZF1//MTF2//CPEB3//ZBTB1//SPEN//CNOT1//WDTC1//RTF1//RCOR1//SATB2//NEDD4L//SIRT1//ZFPM2//RYBP//HEY1//CBX6//FOSB//BCL6B//DNAJB5//SIN3A//PHF19//NR6A1//MKX//TAGLN3//STRN3//HIC1//HIVEP1//FOXA1//HNRNP…
GO:0009891	positive regulation of biosynthetic process	Biological process	335	1477	2440	16119	1.49835	4.74533e-16	4.17972e-14	15.3237	0.137295	NCOA1//GREM1//SRF//PADI2//ARID1B//SMARCD1//ARID1A//SIRT7//DRD1//GHRHR//NTRK2//CALCA//CALM3//RBM15//HTR2C//WIZ//SREBF1//TCF7L2//ARPP19//PPARGC1A//SMEK2//PTPN2//PAIP1//PTK2B//CPEB3//SERP1//RHOA//MAPK1//SOX4//SORBS1//YAF2//CDX2//KAT5//CTCF//CREBBP//DVL2//EBF1//EGR1//EGR2//AHR//ELF2//ELF4//ERBB4//ESRRG//ETS2//MECOM//FGF2//MAPRE3//SPEN//NCOA6//ZNF423//PHF8//ATMIN//ZNF281//SEC14L2//EBF3//XRCC6//BAMBI//…
GO:0016070	RNA metabolic process	Biological process	798	4192	2440	16119	1.25756	6.05135e-16	5.24546e-14	15.2181	0.327049	E2F6//NPAT//CDC6//TAF1//NR2E3//HDAC5//CDX2//CEBPA//KAT5//HEXIM1//CTCF//ZMYND11//ZHX1//AEBP2//DMBX1//OSR1//CREBBP//CRY2//GLIS1//DACH1//DDX5//GLIS3//ASXL1//DLX1//DNMT1//EDNRB//EGR1//AHR//ENO1//EP300//ETS2//JAZF1//MTF2//CPEB3//ZBTB1//SPEN//CNOT1//WDTC1//RTF1//RCOR1//SATB2//NEDD4L//SIRT1//ZFPM2//RYBP//HEY1//CBX6//FOSB//BCL6B//DNAJB5//SIN3A//PHF19//NR6A1//MKX//TAGLN3//STRN3//HIC1//HIVEP1//FOXA1//HNRNP…
GO:0044237	cellular metabolic process	Biological process	1664	9829	2440	16119	1.11839	6.26958e-16	5.34972e-14	15.2028	0.681967	SIRT1//KPNA1//KPNA2//RAD50//ABCD2//ACAA1//ATG16L1//ATG2B//ULK1//BECN1//ATG12//RB1CC1//TECPR1//STX17//SNAP29//SLC25A15//CEBPA//ARG1//DDAH1//RAD9B//ADRA2A//NCOA6//SIN3A//INO80E//IGF1//NAP1L1//NFIA//NFIB//DTL//MCM10//WRNIP1//RAD17//RBMS1//SET//TK2//TOP1//TBRG1//MCM3AP//CDC6//CDC25A//CDKN1A//CDKN2C//CCNL1//PTEN//CNTD2//CCNL2//CDK5R1//CCNB1//CCNG1//CCNH//CCNT2//E2F6//NPAT//MAT2B//MAT2A//PAPSS2//TAF1//…
GO:0009653	anatomical structure morphogenesis	Biological process	484	2319	2440	16119	1.37877	6.407e-16	5.38287e-14	15.1933	0.198361	COL4A3BP//MAPK14//GREM1//NRG1//NOX4//SIDT2//SSH1//SOX6//SHROOM3//SMARCA4//SS18//STK4//TGFB2//MAP7//MYCN//MYF5//BMP1//CALCRL//RAPGEF3//NUS1//COL15A1//ADRA2B//S1PR1//ELK3//EPAS1//EPHB2//VASH1//SIRT1//HEY1//TSPAN12//CLIC4//ANGPT2//SETD2//ANXA2//HOXA3//HRG//HSPG2//ITGA5//ITGAV//MEIS1//MFGE8//MMP19//PDGFA//PKNOX1//PLCD1//DLL4//RTN4//PTEN//PTPRB//PROK2//RORA//CEACAM1//CCL2//SHB//TGFA//TGFBR1//VEZF1//FZ…
GO:0034654	nucleobase-containing compound biosynthetic process	Biological process	743	3857	2440	16119	1.27259	6.56162e-16	5.42924e-14	15.183	0.304508	E2F6//NPAT//CDC6//TAF1//NR2E3//HDAC5//CDX2//CEBPA//KAT5//HEXIM1//CTCF//ZMYND11//ZHX1//AEBP2//DMBX1//OSR1//CREBBP//CRY2//GLIS1//DACH1//DDX5//GLIS3//ASXL1//DLX1//DNMT1//EDNRB//EGR1//AHR//ENO1//EP300//ETS2//JAZF1//MTF2//CPEB3//ZBTB1//SPEN//CNOT1//WDTC1//RTF1//RCOR1//SATB2//NEDD4L//SIRT1//ZFPM2//RYBP//HEY1//CBX6//FOSB//BCL6B//DNAJB5//SIN3A//PHF19//NR6A1//MKX//TAGLN3//STRN3//HIC1//HIVEP1//FOXA1//HNRNP…
GO:0045934	negative regulation of nucleobase-containing compound metabolic process	Biological process	259	1075	2440	16119	1.59162	9.90662e-16	8.07463e-14	15.0041	0.106148	NR2E3//HDAC5//CDX2//CEBPA//KAT5//HEXIM1//CTCF//ZMYND11//ZHX1//AEBP2//DMBX1//OSR1//CREBBP//CRY2//GLIS1//DACH1//DDX5//GLIS3//ASXL1//DLX1//DNMT1//E2F6//EDNRB//EGR1//AHR//ENO1//EP300//ETS2//JAZF1//MTF2//CPEB3//ZBTB1//SPEN//CNOT1//WDTC1//RTF1//RCOR1//SATB2//NEDD4L//SIRT1//ZFPM2//RYBP//HEY1//CBX6//FOSB//BCL6B//DNAJB5//SIN3A//PHF19//NR6A1//MKX//TAGLN3//STRN3//HIC1//HIVEP1//FOXA1//HNRNPA2B1//HOXB4//HOXD8…
GO:0051253	negative regulation of RNA metabolic process	Biological process	240	979	2440	16119	1.61948	1.5456e-15	1.24126e-13	14.8109	0.0983607	NR2E3//HDAC5//CDX2//CEBPA//KAT5//HEXIM1//CTCF//ZMYND11//ZHX1//AEBP2//DMBX1//OSR1//CREBBP//CRY2//GLIS1//DACH1//DDX5//GLIS3//ASXL1//DLX1//DNMT1//E2F6//EDNRB//EGR1//AHR//ENO1//EP300//ETS2//JAZF1//MTF2//CPEB3//ZBTB1//SPEN//CNOT1//WDTC1//RTF1//RCOR1//SATB2//NEDD4L//SIRT1//ZFPM2//RYBP//HEY1//CBX6//FOSB//BCL6B//DNAJB5//SIN3A//PHF19//NR6A1//MKX//TAGLN3//STRN3//HIC1//HIVEP1//FOXA1//HNRNPA2B1//HOXB4//HOXD8…
GO:0051172	negative regulation of nitrogen compound metabolic process	Biological process	262	1097	2440	16119	1.57777	2.05849e-15	1.62919e-13	14.6865	0.107377	NR2E3//HDAC5//CDX2//CEBPA//KAT5//HEXIM1//CTCF//ZMYND11//ZHX1//AEBP2//DMBX1//OSR1//CREBBP//CRY2//GLIS1//DACH1//DDX5//GLIS3//ASXL1//DLX1//DNMT1//E2F6//EDNRB//EGR1//AHR//ENO1//EP300//ETS2//JAZF1//MTF2//CPEB3//ZBTB1//SPEN//CNOT1//WDTC1//RTF1//RCOR1//SATB2//NEDD4L//SIRT1//ZFPM2//RYBP//HEY1//CBX6//FOSB//BCL6B//DNAJB5//SIN3A//PHF19//NR6A1//MKX//TAGLN3//STRN3//HIC1//HIVEP1//FOXA1//HNRNPA2B1//HOXB4//HOXD8…
GO:0044271	cellular nitrogen compound biosynthetic process	Biological process	761	3985	2440	16119	1.26155	2.13146e-15	1.65061e-13	14.6713	0.311885	SLC25A15//CEBPA//ARG1//E2F6//NPAT//CDC6//TAF1//NR2E3//HDAC5//CDX2//KAT5//HEXIM1//CTCF//ZMYND11//ZHX1//AEBP2//DMBX1//OSR1//CREBBP//CRY2//GLIS1//DACH1//DDX5//GLIS3//ASXL1//DLX1//DNMT1//EDNRB//EGR1//AHR//ENO1//EP300//ETS2//JAZF1//MTF2//CPEB3//ZBTB1//SPEN//CNOT1//WDTC1//RTF1//RCOR1//SATB2//NEDD4L//SIRT1//ZFPM2//RYBP//HEY1//CBX6//FOSB//BCL6B//DNAJB5//SIN3A//PHF19//NR6A1//MKX//TAGLN3//STRN3//HIC1//HIVE…
GO:0018130	heterocycle biosynthetic process	Biological process	751	3924	2440	16119	1.26433	2.146e-15	1.65061e-13	14.6684	0.307787	E2F6//NPAT//CDC6//TAF1//NR2E3//HDAC5//CDX2//CEBPA//KAT5//HEXIM1//CTCF//ZMYND11//ZHX1//AEBP2//DMBX1//OSR1//CREBBP//CRY2//GLIS1//DACH1//DDX5//GLIS3//ASXL1//DLX1//DNMT1//EDNRB//EGR1//AHR//ENO1//EP300//ETS2//JAZF1//MTF2//CPEB3//ZBTB1//SPEN//CNOT1//WDTC1//RTF1//RCOR1//SATB2//NEDD4L//SIRT1//ZFPM2//RYBP//HEY1//CBX6//FOSB//BCL6B//DNAJB5//SIN3A//PHF19//NR6A1//MKX//TAGLN3//STRN3//HIC1//HIVEP1//FOXA1//HNRNP…
GO:0045944	positive regulation of transcription from RNA polymerase II promoter	Biological process	216	858	2440	16119	1.66309	2.32753e-15	1.76537e-13	14.6331	0.0885246	NCOA1//GREM1//SRF//RBM15//INSIG1//NFE2L2//AHR//CAND1//TCF7L1//SMAD5//BMP2//RUNX2//FBXW7//NPNT//NR2E3//HDAC5//CEBPA//CEBPB//KAT5//ARID3B//ARID5A//PPARGC1A//SUB1//IL17F//CHUK//SPIC//OSR1//CREBBP//MAPK14//GLIS1//DDX5//GLIS3//ASXL1//DLX3//S1PR1//EGR1//EGR2//ELF4//ELF5//ELK3//TET3//EP300//EPAS1//ESR1//ESRRG//ETS2//ETV1//F2RL1//FGF2//IKZF2//MTF2//ZNF292//NCOA6//CAMTA2//KDM6B//RTF1//SATB2//SIRT1//ZFPM2/…
GO:0022008	neurogenesis	Biological process	302	1314	2440	16119	1.51831	2.74197e-15	2.05122e-13	14.5619	0.12377	PPP2R3A//CDK5//CHL1//CCR4//FBXO45//MARK2//SATB2//GJA1//TLX3//APBB2//MARK1//MEF2C//ASCL1//NTRK2//NTRK3//NR4A2//PAX6//DDIT4//CXCL12//SPOCK1//SRF//NKX2-1//TOP2B//NDEL1//CCK//CDK5R1//CELSR1//RAPGEF2//OTP//SOX4//SOX11//SMARCA4//BDNF//TP53//FLOT1//ADCY1//NTNG1//NEFH//PAK3//BCL2//FZD5//PICALM//FZD7//PARD6B//DOCK7//MYL12B//SEMA4F//B3GNT1//AP2M1//TTC8//COL4A1//COL4A4//COL6A1//CSNK2A1//CSNK2A2//DPYSL3//EFN…
GO:0050793	regulation of developmental process	Biological process	383	1763	2440	16119	1.43514	3.26409e-15	2.40881e-13	14.4862	0.156967	HOXA11//HOXC11//SIX1//OTP//PAX6//TGFBR2//HLA-G//KITLG//BMP2//SMAD4//HES1//ISL1//MAGI2//BDNF//TP53//MYL12B//CFDP1//CDC42EP3//WASF3//BVES//FGD4//CSF1R//FGD5//PTK2B//CYFIP1//RHOQ//BAMBI//HEXB//KIT//MYO10//BRWD1//PRPF40A//CDC42SE1//SHROOM3//CCL2//CCL7//CCL11//CCL13//GAS7//TAOK2//SIX4//TGIF2//TGIF1//RNF10//BNIP3//GREM1//GLIPR2//GCNT2//BCL9L//SMAD2//SMAD3//SNAI1//TGFB2//FOXA1//SFRP1//TGFBR3//NKX2-1//CS…
GO:0007399	nervous system development	Biological process	415	1946	2440	16119	1.40881	4.02836e-15	2.93319e-13	14.3949	0.170082	PPP2R3A//CDK5//CHL1//CCR4//FBXO45//MARK2//SATB2//GJA1//TLX3//APBB2//MARK1//MEF2C//ASCL1//NTRK2//NTRK3//NR4A2//PAX6//DDIT4//CXCL12//SPOCK1//SRF//NKX2-1//TOP2B//NDEL1//CCK//CDK5R1//CELSR1//RAPGEF2//SOX4//SOX11//STK4//CASP8//SEC24B//NCKAP1//PRICKLE1//DVL2//SETD2//APAF1//SUFU//RGMA//PTCH1//SHROOM3//SFRP1//TGIF1//KDM6A//ARID1A//ZIC5//NOG//MED12//OTP//SMARCA4//BDNF//TP53//FLOT1//ADCY1//NTNG1//NEFH//PAK…
GO:0048468	cell development	Biological process	389	1801	2440	16119	1.42687	4.80684e-15	3.45397e-13	14.3181	0.159426	RXFP2//PTK2B//CCNB1//SEC23IP//TMF1//SPACA1//EDNRB//ERBB4//ISL1//KITLG//RET//CUL3//GSK3B//WNT4//BMP2//SNAI1//TGFB2//TGFBR1//TGFBR3//HMGA2//NOG//VEZF1//CCM2//CLIC4//MET//STC1//OTP//PAX6//CHST11//RUNX2//ESR1//SHROOM3//GJA1//HDAC5//SATB2//HEY1//LRP5//SMAD3//SMAD4//CYR61//SIDT2//PDPK1//PAX8//ASCL1//HRH2//IHH//MAP3K1//FRMD6//ROCK1//MEX3C//MATN1//ANGPT2//DND1//SMAD5//MSH2//CXCL12//PRDM1//MAP7//TDRD5//FA…
GO:0048869	cellular developmental process	Biological process	674	3470	2440	16119	1.28315	5.16235e-15	3.66125e-13	14.2872	0.27623	COL4A3BP//MAPK14//GREM1//NRG1//NOX4//SIDT2//SSH1//SOX6//SHROOM3//SMARCA4//SS18//STK4//TGFB2//MAP7//RXFP2//PTK2B//CCNB1//WARS2//AMOT//ZFPM2//HEY1//TIPARP//HAS2//NTRK2//HDAC7//FBXW7//PTPRJ//TGFBR2//FZD4//CCM2//QKI//GPNMB//SYNCRIP//MYBBP1A//CLTC//COL6A1//VCAN//ERH//RRAS2//ASF1A//GJA1//HNRNPU//CYR61//IHH//MEF2C//MEF2D//CCDC47//SFRP1//BMP2//SNAI1//WNT11//RUNX2//NOG//MRC2//SEC23IP//TMF1//SPACA1//FKBP8/…
GO:1901362	organic cyclic compound biosynthetic process	Biological process	768	4045	2440	16119	1.25427	6.27831e-15	4.39562e-13	14.2022	0.314754	E2F6//NPAT//CDC6//TAF1//NR2E3//HDAC5//CDX2//CEBPA//KAT5//HEXIM1//CTCF//ZMYND11//ZHX1//AEBP2//DMBX1//OSR1//CREBBP//CRY2//GLIS1//DACH1//DDX5//GLIS3//ASXL1//DLX1//DNMT1//EDNRB//EGR1//AHR//ENO1//EP300//ETS2//JAZF1//MTF2//CPEB3//ZBTB1//SPEN//CNOT1//WDTC1//RTF1//RCOR1//SATB2//NEDD4L//SIRT1//ZFPM2//RYBP//HEY1//CBX6//FOSB//BCL6B//DNAJB5//SIN3A//PHF19//NR6A1//MKX//TAGLN3//STRN3//HIC1//HIVEP1//FOXA1//HNRNP…
GO:0045595	regulation of cell differentiation	Biological process	293	1274	2440	16119	1.51931	6.96823e-15	4.8169e-13	14.1569	0.120082	OTP//PAX6//KITLG//BDNF//TP53//RNF10//GREM1//GLIPR2//BAMBI//GCNT2//BCL9L//SMAD2//SMAD3//SMAD4//BMP2//SNAI1//TGFB2//FOXA1//SFRP1//TGFBR3//NKX2-1//HOXA11//CSF1//CD36//ABCA1//ITGAV//PPARG//HDAC5//RBM24//MAPK14//CAV3//MAML1//BHLHE41//PTEN//TWF2//CNR1//DMD//DPYSL3//MARK2//PTK2B//NEGR1//RAPGEF1//NTRK2//GPRC5B//BCL11A//RAP1A//RET//CAMK1//RAPGEF2//MAGI2//ADCY6//PAQR3//LPAR1//RAP1GAP2//GSK3B//LGALS1//PRKCS…
GO:0090304	nucleic acid metabolic process	Biological process	877	4727	2440	16119	1.22564	1.00819e-14	6.88218e-13	13.9965	0.359426	SIRT1//KPNA1//KPNA2//RAD50//RAD9B//ADRA2A//NCOA6//SIN3A//INO80E//IGF1//NAP1L1//NFIA//NFIB//DTL//MCM10//WRNIP1//RAD17//RBMS1//SET//TK2//TOP1//TBRG1//MCM3AP//CDC6//CDC25A//E2F6//NPAT//TAF1//NR2E3//HDAC5//CDX2//CEBPA//KAT5//HEXIM1//CTCF//ZMYND11//ZHX1//AEBP2//DMBX1//OSR1//CREBBP//CRY2//GLIS1//DACH1//DDX5//GLIS3//ASXL1//DLX1//DNMT1//EDNRB//EGR1//AHR//ENO1//EP300//ETS2//JAZF1//MTF2//CPEB3//ZBTB1//SPEN…
GO:0010646	regulation of cell communication	Biological process	530	2639	2440	16119	1.32674	3.51825e-14	2.372e-12	13.4537	0.217213	MBIP//GRM5//CRKL//RAPGEF1//MAP3K1//MAP3K3//MAP3K5//NRAS//MAPK1//RAP1A//TGFBR1//MAP3K12//KIAA1804//MAP3K6//MAP3K13//TAOK2//MAPK14//LPAR1//FGF2//TAB3//KIT//ARRB1//MET//NTRK3//PAK3//MAPK10//PTPN11//PROK2//BMP2//TGFA//MAPKAPK5//MADD//DUSP10//DUSP18//DUSP2//DUSP5//DUSP7//PPP2R1A//RGS3//DUSP16//PXDN//ADRBK1//CALCA//PRCP//ADRA2A//FBXW7//SNX6//PTK2B//MAS1//ZFP91//TNFRSF10B//PSMD10//G3BP2//NRK//MAP3K9//GA…
GO:0044249	cellular biosynthetic process	Biological process	983	5425	2440	16119	1.19702	5.98608e-14	3.98658e-12	13.2229	0.402869	SLC25A15//CEBPA//ARG1//RAD9B//ADRA2A//NCOA6//SIRT1//SIN3A//INO80E//IGF1//NAP1L1//NFIA//NFIB//DTL//MCM10//WRNIP1//RAD17//RBMS1//SET//TK2//TOP1//TBRG1//MCM3AP//CDC6//CDC25A//E2F6//NPAT//TAF1//NR2E3//HDAC5//CDX2//KAT5//HEXIM1//CTCF//ZMYND11//ZHX1//AEBP2//DMBX1//OSR1//CREBBP//CRY2//GLIS1//DACH1//DDX5//GLIS3//ASXL1//DLX1//DNMT1//EDNRB//EGR1//AHR//ENO1//EP300//ETS2//JAZF1//MTF2//CPEB3//ZBTB1//SPEN//CNO…
GO:0044267	cellular protein metabolic process	Biological process	724	3819	2440	16119	1.25238	9.1238e-14	6.00302e-12	13.0398	0.296721	CDKN1A//CDKN2C//CCNL1//PTEN//CNTD2//CCNL2//CDK5R1//CCNB1//CCNG1//CCNH//CCNT2//CDC6//CDC25A//MBIP//GRM5//CRKL//RAPGEF1//MAP3K1//MAP3K3//MAP3K5//NRAS//MAPK1//RAP1A//TGFBR1//MAP3K12//KIAA1804//MAP3K6//MAP3K13//TAOK2//MAPK14//LPAR1//FGF2//TAB3//KIT//ARRB1//MET//NTRK3//PAK3//MAPK10//PTPN11//PROK2//BMP2//TGFA//MAPKAPK5//MADD//DUSP10//DUSP18//DUSP2//DUSP5//DUSP7//PPP2R1A//RGS3//DUSP16//HUWE1//ARIH2//MAR…
GO:0044238	primary metabolic process	Biological process	1682	10052	2440	16119	1.10541	1.13419e-13	7.37361e-12	12.9453	0.689344	SIRT1//KPNA1//KPNA2//RAD50//ABCD2//ACAA1//DDAH1//RAD9B//ADRA2A//NCOA6//SIN3A//INO80E//IGF1//NAP1L1//NFIA//NFIB//DTL//MCM10//WRNIP1//RAD17//RBMS1//SET//TK2//TOP1//TBRG1//MCM3AP//CDC6//CDC25A//CDKN1A//CDKN2C//CCNL1//PTEN//CNTD2//CCNL2//CDK5R1//CCNB1//CCNG1//CCNH//CCNT2//E2F6//NPAT//MAT2B//MAT2A//TAF1//NR2E3//HDAC5//CDX2//CEBPA//KAT5//HEXIM1//CTCF//ZMYND11//ZHX1//AEBP2//DMBX1//OSR1//CREBBP//CRY2//GL…
GO:0023051	regulation of signaling	Biological process	526	2633	2440	16119	1.31972	1.23827e-13	7.95553e-12	12.9072	0.215574	MBIP//GRM5//CRKL//RAPGEF1//MAP3K1//MAP3K3//MAP3K5//NRAS//MAPK1//RAP1A//TGFBR1//MAP3K12//KIAA1804//MAP3K6//MAP3K13//TAOK2//MAPK14//LPAR1//FGF2//TAB3//KIT//ARRB1//MET//NTRK3//PAK3//MAPK10//PTPN11//PROK2//BMP2//TGFA//MAPKAPK5//MADD//DUSP10//DUSP18//DUSP2//DUSP5//DUSP7//PPP2R1A//RGS3//DUSP16//ALS2//RAB11B//PCSK9//BVES//PXDN//ADRBK1//CALCA//PRCP//ADRA2A//FBXW7//SNX6//PTK2B//MAS1//ZFP91//TNFRSF10B//PSM…
GO:1901576	organic substance biosynthetic process	Biological process	993	5526	2440	16119	1.1871	4.3989e-13	2.7933e-11	12.3567	0.406967	SLC25A15//CEBPA//ARG1//RAD9B//ADRA2A//NCOA6//SIRT1//SIN3A//INO80E//IGF1//NAP1L1//NFIA//NFIB//DTL//MCM10//WRNIP1//RAD17//RBMS1//SET//TK2//TOP1//TBRG1//MCM3AP//CDC6//CDC25A//E2F6//NPAT//TAF1//NR2E3//HDAC5//CDX2//KAT5//HEXIM1//CTCF//ZMYND11//ZHX1//AEBP2//DMBX1//OSR1//CREBBP//CRY2//GLIS1//DACH1//DDX5//GLIS3//ASXL1//DLX1//DNMT1//EDNRB//EGR1//AHR//ENO1//EP300//ETS2//JAZF1//MTF2//CPEB3//ZBTB1//SPEN//CNO…
GO:0072358	cardiovascular system development	Biological process	206	848	2440	16119	1.6048	4.85568e-13	3.01328e-11	12.3138	0.0844262	CALCRL//RAPGEF3//NUS1//COL15A1//MAPK14//ADRA2B//S1PR1//ELK3//EPAS1//EPHB2//VASH1//SIRT1//HEY1//TSPAN12//CLIC4//ANGPT2//SETD2//ANXA2//HOXA3//HRG//HSPG2//ITGA5//ITGAV//MEIS1//MFGE8//MMP19//PDGFA//PKNOX1//PLCD1//DLL4//RTN4//PTEN//PTPRB//PROK2//RORA//CEACAM1//CCL2//SHB//TGFA//TGFB2//TGFBR1//VEZF1//FZD5//NAA15//APOLD1//ARHGAP24//JAM3//CASP8//KRIT1//NRXN3//ATPIF1//ACVRL1//CDX2//CRKL//DLX3//AHR//RAPGEF1…
GO:0072359	circulatory system development	Biological process	206	848	2440	16119	1.6048	4.85568e-13	3.01328e-11	12.3138	0.0844262	CALCRL//RAPGEF3//NUS1//COL15A1//MAPK14//ADRA2B//S1PR1//ELK3//EPAS1//EPHB2//VASH1//SIRT1//HEY1//TSPAN12//CLIC4//ANGPT2//SETD2//ANXA2//HOXA3//HRG//HSPG2//ITGA5//ITGAV//MEIS1//MFGE8//MMP19//PDGFA//PKNOX1//PLCD1//DLL4//RTN4//PTEN//PTPRB//PROK2//RORA//CEACAM1//CCL2//SHB//TGFA//TGFB2//TGFBR1//VEZF1//FZD5//NAA15//APOLD1//ARHGAP24//JAM3//CASP8//KRIT1//NRXN3//ATPIF1//ACVRL1//CDX2//CRKL//DLX3//AHR//RAPGEF1…
GO:0048699	generation of neurons	Biological process	278	1239	2440	16119	1.48225	8.3463e-13	5.12125e-11	12.0785	0.113934	PPP2R3A//CDK5//CHL1//CCR4//FBXO45//MARK2//SATB2//GJA1//TLX3//APBB2//MARK1//MEF2C//ASCL1//NTRK2//NTRK3//NR4A2//PAX6//DDIT4//CXCL12//SPOCK1//SRF//NKX2-1//TOP2B//NDEL1//CCK//CDK5R1//CELSR1//RAPGEF2//OTP//SOX4//SOX11//BDNF//TP53//FLOT1//ADCY1//NTNG1//NEFH//PAK3//BCL2//FZD5//PICALM//FZD7//PARD6B//DOCK7//MYL12B//SEMA4F//B3GNT1//AP2M1//TTC8//COL4A1//COL4A4//COL6A1//CSNK2A1//CSNK2A2//DPYSL3//EFNA5//EPHB2…
GO:0006139	nucleobase-containing compound metabolic process	Biological process	1082	6109	2440	16119	1.17005	9.08931e-13	5.51519e-11	12.0415	0.443443	SIRT1//KPNA1//KPNA2//RAD50//RAD9B//ADRA2A//NCOA6//SIN3A//INO80E//IGF1//NAP1L1//NFIA//NFIB//DTL//MCM10//WRNIP1//RAD17//RBMS1//SET//TK2//TOP1//TBRG1//MCM3AP//CDC6//CDC25A//E2F6//NPAT//TAF1//NR2E3//HDAC5//CDX2//CEBPA//KAT5//HEXIM1//CTCF//ZMYND11//ZHX1//AEBP2//DMBX1//OSR1//CREBBP//CRY2//GLIS1//DACH1//DDX5//GLIS3//ASXL1//DLX1//DNMT1//EDNRB//EGR1//AHR//ENO1//EP300//ETS2//JAZF1//MTF2//CPEB3//ZBTB1//SPEN…
GO:0009790	embryo development	Biological process	228	971	2440	16119	1.55119	1.07545e-12	6.45386e-11	11.9684	0.0934426	FRAT1//WNT1//FZD5//COL4A3BP//NCKAP1//KIF3A//AMOT//RDH10//DDX5//EPN2//WDTC1//ZFPM2//SIN3A//TANC2//GJA1//APBA2//IHH//INPP5B//SMAD2//SMAD3//SMAD4//MBNL1//MSH2//PDGFRA//ATP7A//SOX6//CHD7//PRKCSH//PTCH1//MKL2//TSHZ3//WDR19//RBBP6//RCN1//BMP2//SOX5//SP2//TGFBR1//TGFBR2//TP53//UBE2A//KDM6A//ZFAND5//FOSL1//CCM2//RUNX1//CCNB1//NOG//SLIT2//ACVRL1//MTSS1//LRP5//UGDH//LDB1//DUSP2//DUSP5//TNRC6C//SOX7//NF2//S…
GO:0071704	organic substance metabolic process	Biological process	1718	10348	2440	16119	1.09677	1.21111e-12	7.189e-11	11.9168	0.704098	SIRT1//KPNA1//KPNA2//RAD50//ABCD2//ACAA1//SLC25A15//CEBPA//ARG1//DDAH1//RAD9B//ADRA2A//NCOA6//SIN3A//INO80E//IGF1//NAP1L1//NFIA//NFIB//DTL//MCM10//WRNIP1//RAD17//RBMS1//SET//TK2//TOP1//TBRG1//MCM3AP//CDC6//CDC25A//CDKN1A//CDKN2C//CCNL1//PTEN//CNTD2//CCNL2//CDK5R1//CCNB1//CCNG1//CCNH//CCNT2//E2F6//NPAT//MAT2B//MAT2A//TAF1//NR2E3//HDAC5//CDX2//KAT5//HEXIM1//CTCF//ZMYND11//ZHX1//AEBP2//DMBX1//OSR1//…
GO:0009966	regulation of signal transduction	Biological process	471	2352	2440	16119	1.32291	2.51698e-12	1.47798e-10	11.5991	0.193033	MBIP//GRM5//CRKL//RAPGEF1//MAP3K1//MAP3K3//MAP3K5//NRAS//MAPK1//RAP1A//TGFBR1//MAP3K12//KIAA1804//MAP3K6//MAP3K13//TAOK2//MAPK14//LPAR1//FGF2//TAB3//KIT//ARRB1//MET//NTRK3//PAK3//MAPK10//PTPN11//PROK2//BMP2//TGFA//MAPKAPK5//MADD//DUSP10//DUSP18//DUSP2//DUSP5//DUSP7//PPP2R1A//RGS3//DUSP16//PXDN//ADRBK1//CALCA//PRCP//ADRA2A//FBXW7//SNX6//PTK2B//MAS1//ZFP91//TNFRSF10B//PSMD10//G3BP2//NRK//MAP3K9//GA…
GO:0009058	biosynthetic process	Biological process	1000	5605	2440	16119	1.17862	2.55287e-12	1.48311e-10	11.593	0.409836	SLC25A15//CEBPA//ARG1//RAD9B//ADRA2A//NCOA6//SIRT1//SIN3A//INO80E//IGF1//NAP1L1//NFIA//NFIB//DTL//MCM10//WRNIP1//RAD17//RBMS1//SET//TK2//TOP1//TBRG1//MCM3AP//CDC6//CDC25A//E2F6//NPAT//TAF1//NR2E3//HDAC5//CDX2//KAT5//HEXIM1//CTCF//ZMYND11//ZHX1//AEBP2//DMBX1//OSR1//CREBBP//CRY2//GLIS1//DACH1//DDX5//GLIS3//ASXL1//DLX1//DNMT1//EDNRB//EGR1//AHR//ENO1//EP300//ETS2//JAZF1//MTF2//CPEB3//ZBTB1//SPEN//CNO…
GO:0071310	cellular response to organic substance	Biological process	368	1757	2440	16119	1.38364	2.86934e-12	1.64942e-10	11.5422	0.15082	PXDN//PRCP//PLA2G4B//CTDSP2//PDIA6//SERP1//ASNS//CCL2//HSP90B1//HERPUD1//FKBP1A//NEDD4L//FNTA//BAMBI//GCNT2//RHOA//SMAD2//SMAD3//SMAD4//SMAD5//MAP3K1//PDGFA//NLK//PPM1A//PPP1CB//SMURF1//PTPRK//TGIF2//TGFB2//TGFBR1//TGFBR2//TGFBR3//TGIF1//KLF10//TP53//UBE2D1//UBE2D3//CCNT2//ZFYVE9//ACVRL1//SORBS1//ATP6V1G3//EIF4EBP2//FGF2//FGF7//SIK2//RHOQ//GAB1//APPL1//EEF2K//FOXO4//NRAS//PDPK1//CAB39//ATP6V1B2//…
GO:0006725	cellular aromatic compound metabolic process	Biological process	1104	6288	2440	16119	1.15986	5.65052e-12	3.21432e-10	11.2479	0.452459	SIRT1//KPNA1//KPNA2//RAD50//RAD9B//ADRA2A//NCOA6//SIN3A//INO80E//IGF1//NAP1L1//NFIA//NFIB//DTL//MCM10//WRNIP1//RAD17//RBMS1//SET//TK2//TOP1//TBRG1//MCM3AP//CDC6//CDC25A//E2F6//NPAT//TAF1//NR2E3//HDAC5//CDX2//CEBPA//KAT5//HEXIM1//CTCF//ZMYND11//ZHX1//AEBP2//DMBX1//OSR1//CREBBP//CRY2//GLIS1//DACH1//DDX5//GLIS3//ASXL1//DLX1//DNMT1//EDNRB//EGR1//AHR//ENO1//EP300//ETS2//JAZF1//MTF2//CPEB3//ZBTB1//SPEN…
GO:0051128	regulation of cellular component organization	Biological process	346	1641	2440	16119	1.39289	6.09612e-12	3.43205e-10	11.2149	0.141803	NET1//EGLN2//IGFBP4//CYR61//LMX1A//SGK1//SPOCK1//KIAA1109//WISP1//TAOK2//TLK1//RSPO1//MTMR2//PCSK9//GREM1//ARRB1//AHI1//SFRP4//PICK1//MAGI2//TRIOBP//TWF2//NEB//HRSP12//CLASP2//EML4//MID1IP1//MAP9//CAV2//CDK13//PTEN//TTK//UBE2D1//CDC23//MAD2L1BP//CIT//SSH1//CXCL12//SSH2//MYL12B//CFDP1//CDC42EP3//WASF3//BVES//FGD4//CSF1R//FGD5//PTK2B//CYFIP1//RHOQ//BAMBI//HEXB//KIT//MYO10//BRWD1//PRPF40A//CDC42SE1/…
GO:0030182	neuron differentiation	Biological process	256	1139	2440	16119	1.48479	6.2282e-12	3.47063e-10	11.2056	0.104918	PPP2R3A//SOX4//SOX11//ASCL1//FLOT1//ADCY1//NTNG1//NEFH//PAK3//BCL2//TOP2B//FZD5//PICALM//FZD7//PARD6B//DOCK7//CCK//CDK5//MYL12B//SEMA4F//CHL1//B3GNT1//AP2M1//TTC8//COL4A1//COL4A4//COL6A1//CSNK2A1//CSNK2A2//DPYSL3//EFNA5//EPHB2//ETV1//ALCAM//CLASP2//ARHGEF12//RGMB//GSK3B//APBB2//HSPA8//ITGA5//ITGAV//KCNQ3//RHOA//RHOC//LAMC1//LIMK1//LMX1A//SMAD4//MET//MYO10//NRAS//OTX2//PAK2//PAX6//PITPNA//PLXNA2//…
GO:0001568	blood vessel development	Biological process	140	531	2440	16119	1.74173	7.23705e-12	3.99207e-10	11.1404	0.057377	CALCRL//RAPGEF3//NUS1//COL15A1//MAPK14//ADRA2B//S1PR1//ELK3//EPAS1//EPHB2//VASH1//SIRT1//HEY1//TSPAN12//CLIC4//ANGPT2//SETD2//ANXA2//HOXA3//HRG//HSPG2//ITGA5//ITGAV//MEIS1//MFGE8//MMP19//PDGFA//PKNOX1//PLCD1//DLL4//RTN4//PTEN//PTPRB//PROK2//RORA//CEACAM1//CCL2//SHB//TGFA//TGFB2//TGFBR1//VEZF1//FZD5//NAA15//APOLD1//ARHGAP24//JAM3//CASP8//KRIT1//NRXN3//ATPIF1//ACVRL1//COL4A1//IHH//NFATC3//CXCL12//R…
GO:0035556	intracellular signal transduction	Biological process	467	2345	2440	16119	1.3156	7.92366e-12	4.32711e-10	11.1011	0.191393	KCNH1//CNTLN//ADRA2B//PPM1L//PTK2B//NRG1//NDST1//MEF2A//MEF2C//MAP3K3//MAP3K5//NRAS//PAK3//NLK//POU4F2//MAPK1//RET//CCL2//TGFA//SHANK3//MAPKAPK5//RAPGEF2//MBIP//GRM5//CRKL//RAPGEF1//MAP3K1//RAP1A//TGFBR1//MAP3K12//KIAA1804//MAP3K6//MAP3K13//TAOK2//MAPK14//LPAR1//FGF2//TAB3//KIT//ARRB1//MET//NTRK3//MAPK10//PTPN11//PROK2//BMP2//MADD//DUSP10//DUSP18//DUSP2//DUSP5//DUSP7//PPP2R1A//RGS3//DUSP16//CDKN1…
GO:0006468	protein phosphorylation	Biological process	299	1383	2440	16119	1.42823	1.10285e-11	5.96306e-10	10.9575	0.122541	CDKN1A//CDKN2C//CCNL1//PTEN//CNTD2//CCNL2//CDK5R1//CCNB1//CCNG1//CCNH//CCNT2//CDC6//CDC25A//MBIP//GRM5//CRKL//RAPGEF1//MAP3K1//MAP3K3//MAP3K5//NRAS//MAPK1//RAP1A//TGFBR1//MAP3K12//KIAA1804//MAP3K6//MAP3K13//TAOK2//MAPK14//LPAR1//FGF2//TAB3//KIT//ARRB1//MET//NTRK3//PAK3//MAPK10//PTPN11//PROK2//BMP2//TGFA//MAPKAPK5//MADD//DUSP10//DUSP18//DUSP2//DUSP5//DUSP7//PPP2R1A//RGS3//DUSP16//LRP4//ARR3//PHIP/…
GO:0001944	vasculature development	Biological process	145	561	2440	16119	1.70747	1.49248e-11	7.99061e-10	10.8261	0.0594262	CALCRL//RAPGEF3//NUS1//COL15A1//MAPK14//ADRA2B//S1PR1//ELK3//EPAS1//EPHB2//VASH1//SIRT1//HEY1//TSPAN12//CLIC4//ANGPT2//SETD2//ANXA2//HOXA3//HRG//HSPG2//ITGA5//ITGAV//MEIS1//MFGE8//MMP19//PDGFA//PKNOX1//PLCD1//DLL4//RTN4//PTEN//PTPRB//PROK2//RORA//CEACAM1//CCL2//SHB//TGFA//TGFB2//TGFBR1//VEZF1//FZD5//NAA15//APOLD1//ARHGAP24//JAM3//CASP8//KRIT1//NRXN3//ATPIF1//ACVRL1//CDX2//CRKL//DLX3//AHR//RAPGEF1…
GO:0046483	heterocycle metabolic process	Biological process	1097	6273	2440	16119	1.15526	2.34088e-11	1.24112e-09	10.6306	0.44959	SIRT1//KPNA1//KPNA2//RAD50//RAD9B//ADRA2A//NCOA6//SIN3A//INO80E//IGF1//NAP1L1//NFIA//NFIB//DTL//MCM10//WRNIP1//RAD17//RBMS1//SET//TK2//TOP1//TBRG1//MCM3AP//CDC6//CDC25A//E2F6//NPAT//TAF1//NR2E3//HDAC5//CDX2//CEBPA//KAT5//HEXIM1//CTCF//ZMYND11//ZHX1//AEBP2//DMBX1//OSR1//CREBBP//CRY2//GLIS1//DACH1//DDX5//GLIS3//ASXL1//DLX1//DNMT1//EDNRB//EGR1//AHR//ENO1//EP300//ETS2//JAZF1//MTF2//CPEB3//ZBTB1//SPEN…
GO:2000026	regulation of multicellular organismal development	Biological process	287	1331	2440	16119	1.42447	4.1469e-11	2.16607e-09	10.3823	0.117623	HOXA11//HOXC11//SIX1//OTP//PAX6//TGFBR2//HLA-G//KITLG//BMP2//SMAD4//HES1//ISL1//MAGI2//BDNF//TP53//SIX4//TGIF2//TGIF1//RNF10//GREM1//GLIPR2//BAMBI//GCNT2//BCL9L//SMAD2//SMAD3//SNAI1//TGFB2//FOXA1//SFRP1//TGFBR3//NKX2-1//PTEN//TWF2//CNR1//DMD//DPYSL3//MARK2//PTK2B//NEGR1//RAPGEF1//NTRK2//GPRC5B//BCL11A//RAP1A//RET//CAMK1//RAPGEF2//ADCY6//PAQR3//LPAR1//RAP1GAP2//GSK3B//LGALS1//PRKCSH//TRPV4//SPOCK1…
GO:0016310	phosphorylation	Biological process	374	1826	2440	16119	1.35307	4.16475e-11	2.16607e-09	10.3804	0.153279	CDKN1A//CDKN2C//CCNL1//PTEN//CNTD2//CCNL2//CDK5R1//CCNB1//CCNG1//CCNH//CCNT2//CDC6//CDC25A//ADRA2B//PPM1L//PTK2B//NRG1//NDST1//MEF2A//MEF2C//MAP3K3//MAP3K5//NRAS//PAK3//NLK//POU4F2//MAPK1//RET//CCL2//TGFA//SHANK3//MAPKAPK5//RAPGEF2//MBIP//GRM5//CRKL//RAPGEF1//MAP3K1//RAP1A//TGFBR1//MAP3K12//KIAA1804//MAP3K6//MAP3K13//TAOK2//MAPK14//LPAR1//FGF2//TAB3//KIT//ARRB1//MET//NTRK3//MAPK10//PTPN11//PROK2/…
GO:0051130	positive regulation of cellular component organization	Biological process	169	694	2440	16119	1.6087	5.60377e-11	2.887e-09	10.2515	0.0692623	PCSK9//GREM1//ARRB1//AHI1//SFRP4//PICK1//MAGI2//PTEN//NCKAP1//TWF2//WNT1//CNOT1//CNOT6L//CNOT2//SURF4//GLIPR2//BAMBI//GCNT2//BCL9L//SMAD2//SMAD3//SMAD4//BMP2//SNAI1//TGFB2//PPARGC1A//APOA5//APOC2//CNR1//DMD//DPYSL3//MARK2//PTK2B//NEGR1//RAPGEF1//NTRK2//GPRC5B//BCL11A//RAP1A//RET//CAMK1//RAPGEF2//CFL2//F2RL1//RHOA//MAP3K1//CCL11//SREBF1//TP53//SLAIN2//RGS2//CAV3//TRPV4//KIT//GSK3B//VCP//ANXA2//RAB…
GO:0006807	nitrogen compound metabolic process	Biological process	1186	6870	2440	16119	1.14045	5.8127e-11	2.96665e-09	10.2356	0.486066	SIRT1//KPNA1//KPNA2//RAD50//SLC25A15//CEBPA//ARG1//DDAH1//RAD9B//ADRA2A//NCOA6//SIN3A//INO80E//IGF1//NAP1L1//NFIA//NFIB//DTL//MCM10//WRNIP1//RAD17//RBMS1//SET//TK2//TOP1//TBRG1//MCM3AP//CDC6//CDC25A//E2F6//NPAT//MAT2B//MAT2A//TAF1//NR2E3//HDAC5//CDX2//KAT5//HEXIM1//CTCF//ZMYND11//ZHX1//AEBP2//DMBX1//OSR1//CREBBP//CRY2//GLIS1//DACH1//DDX5//GLIS3//ASXL1//DLX1//DNMT1//EDNRB//EGR1//AHR//ENO1//EP300//…
GO:0016043	cellular component organization	Biological process	882	4923	2440	16119	1.18355	6.66038e-11	3.36781e-09	10.1765	0.361475	AKT3//SLC25A4//MEF2A//ATG16L1//ATG2B//ULK1//BECN1//ATG12//RB1CC1//TECPR1//STX17//SNAP29//NUP205//SMCHD1//BNC1//SMC4//CIT//SPRY2//GPSM2//DYNLT1//MAP1A//MARK1//ATXN3//NEFM//NEFH//NEFL//MAP7D1//ATXN7//SS18//DOCK7//MAP7//SMN2//SNRPE//NCBP1//GEMIN8//SNRPC//NUFIP1//ZNHIT6//MSH6//MSH2//SPATA22//TOP2A//TOP2B//RAD23B//SMC5//PARP3//RAD50//SMG6//XRCC6//FBXO4//SP100//COL4A3BP//MAPK14//GREM1//NRG1//NOX4//SIDT…
GO:0008152	metabolic process	Biological process	1831	11218	2440	16119	1.07825	6.80118e-11	3.40746e-09	10.1674	0.75041	SIRT1//KPNA1//KPNA2//RAD50//ABCD2//ACAA1//ATG16L1//ATG2B//ULK1//BECN1//ATG12//RB1CC1//TECPR1//STX17//SNAP29//SLC25A15//CEBPA//ARG1//DDAH1//RAD9B//ADRA2A//NCOA6//SIN3A//INO80E//IGF1//NAP1L1//NFIA//NFIB//DTL//MCM10//WRNIP1//RAD17//RBMS1//SET//TK2//TOP1//TBRG1//MCM3AP//CDC6//CDC25A//CDKN1A//CDKN2C//CCNL1//PTEN//CNTD2//CCNL2//CDK5R1//CCNB1//CCNG1//CCNH//CCNT2//E2F6//NPAT//MAT2B//MAT2A//PAPSS2//TAF1//…
GO:0043009	chordate embryonic development	Biological process	150	603	2440	16119	1.64332	1.39445e-10	6.92282e-09	9.8556	0.0614754	COL4A3BP//NCKAP1//KIF3A//AMOT//RDH10//DDX5//EPN2//WDTC1//ZFPM2//SIN3A//TANC2//GJA1//APBA2//IHH//INPP5B//SMAD2//SMAD3//SMAD4//MBNL1//MSH2//PDGFRA//ATP7A//SOX6//CHD7//PRKCSH//PTCH1//MKL2//TSHZ3//WDR19//RBBP6//RCN1//BMP2//SOX5//SP2//TGFBR1//TGFBR2//TP53//UBE2A//KDM6A//ZFAND5//FOSL1//CCM2//RUNX1//CCNB1//NOG//SLIT2//ACVRL1//MTSS1//EP300//MYF5//NKX3-1//PCDH8//PLXNA2//TCAP//SPIC//DAD1//TGFBR3//TJP1//CDX…
GO:0048568	embryonic organ development	Biological process	111	409	2440	16119	1.79287	1.78703e-10	8.79187e-09	9.74787	0.0454918	CEBPA//CEBPB//EPAS1//ARNT//GJA1//IHH//SMAD3//MEF2C//SUFU//AHI1//MESP1//SRF//HES1//RYR2//ARID1A//TCF7L2//CEP290//TCAP//RDH10//WDR19//FZD5//ALDH1A2//LRIG3//LRIG1//NCKAP1//BMP2//OSR1//KIT//KITLG//PBX1//TNRC6C//TGFBR2//RUNX1//SPRY2//EPHB2//INSIG1//MYO6//OTX2//SIX4//SOBP//CHD7//SIX1//WNT1//ZIC1//PAX8//CELSR1//PRKRA//EYA4//NKX3-2//NOG//FOXL2//PDGFRA//SOX11//TCF21//SMARCA4//TGFB2//PKDCC//KDM6A//HIPK1//L…
GO:0000122	negative regulation of transcription from RNA polymerase II promoter	Biological process	152	616	2440	16119	1.63009	1.96501e-10	9.58117e-09	9.70664	0.0622951	SMARCA4//NEDD4//NACC2//HEY1//NR2E3//HDAC5//CDX2//CEBPA//KAT5//HEXIM1//CTCF//ZMYND11//ZHX1//AEBP2//DMBX1//OSR1//CREBBP//CRY2//GLIS1//DACH1//DDX5//GLIS3//ASXL1//DLX1//DNMT1//E2F6//EDNRB//EGR1//AHR//ENO1//EP300//ETS2//JAZF1//MTF2//CPEB3//ZBTB1//SPEN//CNOT1//WDTC1//RTF1//RCOR1//SATB2//NEDD4L//SIRT1//ZFPM2//RYBP//CBX6//FOSB//BCL6B//DNAJB5//SIN3A//PHF19//NR6A1//MKX//TAGLN3//STRN3//HIC1//HIVEP1//FOXA1//…
GO:0034641	cellular nitrogen compound metabolic process	Biological process	1124	6495	2440	16119	1.14323	1.99106e-10	9.62228e-09	9.70092	0.460656	SIRT1//KPNA1//KPNA2//RAD50//SLC25A15//CEBPA//ARG1//RAD9B//ADRA2A//NCOA6//SIN3A//INO80E//IGF1//NAP1L1//NFIA//NFIB//DTL//MCM10//WRNIP1//RAD17//RBMS1//SET//TK2//TOP1//TBRG1//MCM3AP//CDC6//CDC25A//E2F6//NPAT//TAF1//NR2E3//HDAC5//CDX2//KAT5//HEXIM1//CTCF//ZMYND11//ZHX1//AEBP2//DMBX1//OSR1//CREBBP//CRY2//GLIS1//DACH1//DDX5//GLIS3//ASXL1//DLX1//DNMT1//EDNRB//EGR1//AHR//ENO1//EP300//ETS2//JAZF1//MTF2//CP…
GO:0032268	regulation of cellular protein metabolic process	Biological process	321	1543	2440	16119	1.37432	2.10226e-10	1.00706e-08	9.67731	0.131557	CDKN1A//CDKN2C//CCNL1//PTEN//CNTD2//CCNL2//CDK5R1//CCNB1//CCNG1//CCNH//CCNT2//CDC6//CDC25A//MBIP//GRM5//CRKL//RAPGEF1//MAP3K1//MAP3K3//MAP3K5//NRAS//MAPK1//RAP1A//TGFBR1//MAP3K12//KIAA1804//MAP3K6//MAP3K13//TAOK2//MAPK14//LPAR1//FGF2//TAB3//KIT//ARRB1//MET//NTRK3//PAK3//MAPK10//PTPN11//PROK2//BMP2//TGFA//MAPKAPK5//MADD//DUSP10//DUSP18//DUSP2//DUSP5//DUSP7//PPP2R1A//RGS3//DUSP16//DIO2//SELT//LRP4/…
GO:0009719	response to endogenous stimulus	Biological process	282	1323	2440	16119	1.40811	2.29673e-10	1.09065e-08	9.63889	0.115574	ADRA1B//DRD1//EGR1//NR4A2//PPP3CA//SLC18A2//CALM3//PRCP//FKBP1A//NEDD4L//FNTA//BAMBI//GCNT2//RHOA//SMAD2//SMAD3//SMAD4//SMAD5//MAP3K1//PDGFA//NLK//PPM1A//PPP1CB//SMURF1//PTPRK//TGIF2//CCL2//TGFB2//TGFBR1//TGFBR2//TGFBR3//TGIF1//KLF10//TP53//UBE2D1//UBE2D3//CCNT2//ZFYVE9//ACVRL1//SORBS1//ATP6V1G3//EIF4EBP2//FGF2//FGF7//SIK2//RHOQ//GAB1//APPL1//EEF2K//FOXO4//NRAS//PDPK1//CAB39//ATP6V1B2//ATP6V1C1//…
GO:0071495	cellular response to endogenous stimulus	Biological process	214	949	2440	16119	1.48969	2.92815e-10	1.3785e-08	9.53341	0.0877049	PRCP//FKBP1A//NEDD4L//FNTA//BAMBI//GCNT2//RHOA//SMAD2//SMAD3//SMAD4//SMAD5//MAP3K1//PDGFA//NLK//PPM1A//PPP1CB//SMURF1//PTPRK//TGIF2//CCL2//TGFB2//TGFBR1//TGFBR2//TGFBR3//TGIF1//KLF10//TP53//UBE2D1//UBE2D3//CCNT2//ZFYVE9//ACVRL1//SORBS1//ATP6V1G3//EIF4EBP2//FGF2//FGF7//SIK2//RHOQ//GAB1//APPL1//EEF2K//FOXO4//NRAS//PDPK1//CAB39//ATP6V1B2//ATP6V1C1//PIK3C2A//ATP6V1E1//PHIP//PRKAG1//MAPK1//RPTOR//PTPN…
GO:0009888	tissue development	Biological process	340	1657	2440	16119	1.35552	3.09086e-10	1.44267e-08	9.50992	0.139344	MAPK14//MYCN//MYF5//BMP1//TGFB2//COL4A1//IHH//NFATC3//DLL4//CXCL12//RBM15//SRF//STK4//TGFBR2//OSR1//NPNT//SMAD2//SMAD3//SMAD5//TSHZ3//RET//ROBO2//BDNF//SFRP1//SIX1//TCF21//SLIT2//ADAMTS16//FGF2//HOXA11//SMAD4//PBX1//WNT4//CTNNBIP1//PTCH1//BCL2//BMP2//WNT1//PAX8//DCHS1//DUSP2//DUSP5//TNRC6C//SOX7//NOG//NF2//SNAI1//TXNRD1//RTF1//CTR9//CELSR1//AHI1//EDNRB//ERBB4//ISL1//KITLG//NCKAP1//EP300//NKX3-1//…
GO:0051239	regulation of multicellular organismal process	Biological process	420	2123	2440	16119	1.30692	3.12113e-10	1.44445e-08	9.50569	0.172131	HOXA11//HOXC11//SIX1//UBASH3A//RPS6KA4//RPS6KA5//ADRA2A//TMF1//ADRA1B//ACVR1C//NMUR2//BVES//DMD//EPAS1//RANGRF//RYR2//CALCA//CALM3//CAV3//CACNA1G//OTP//PAX6//GLS//TLX3//MECP2//PBX3//NLGN3//TSHZ3//TGFBR2//HLA-G//TRIL//F2RL1//KITLG//ADRA2B//SREBF1//EDNRB//TAC1//GJA1//ADRBK1//BMP2//SMAD4//HES1//ISL1//MAGI2//CALCRL//ANXA6//SRI//BDNF//TP53//CELF2//CHRM2//KCNE1L//CACNA1B//SIX4//NPNT//RHOA//PROK2//SRF//…
GO:0009792	embryo development ending in birth or egg hatching	Biological process	150	610	2440	16119	1.62446	3.38109e-10	1.55161e-08	9.47094	0.0614754	COL4A3BP//NCKAP1//KIF3A//AMOT//RDH10//DDX5//EPN2//WDTC1//ZFPM2//SIN3A//TANC2//GJA1//APBA2//IHH//INPP5B//SMAD2//SMAD3//SMAD4//MBNL1//MSH2//PDGFRA//ATP7A//SOX6//CHD7//PRKCSH//PTCH1//MKL2//TSHZ3//WDR19//RBBP6//RCN1//BMP2//SOX5//SP2//TGFBR1//TGFBR2//TP53//UBE2A//KDM6A//ZFAND5//FOSL1//CCM2//RUNX1//CCNB1//NOG//SLIT2//ACVRL1//MTSS1//EP300//MYF5//NKX3-1//PCDH8//PLXNA2//TCAP//SPIC//DAD1//TGFBR3//TJP1//CDX…
GO:0071840	cellular component organization or biogenesis	Biological process	893	5027	2440	16119	1.17352	3.41541e-10	1.5543e-08	9.46656	0.365984	AKT3//SLC25A4//MEF2A//AATF//NHP2L1//GNL3L//ZNHIT6//MTG1//ATG16L1//ATG2B//ULK1//BECN1//ATG12//RB1CC1//TECPR1//STX17//SNAP29//NUP205//SMCHD1//BNC1//SMC4//CIT//SPRY2//GPSM2//DYNLT1//MAP1A//MARK1//ATXN3//NEFM//NEFH//NEFL//MAP7D1//ATXN7//SS18//DOCK7//MAP7//SMN2//SNRPE//NCBP1//GEMIN8//SNRPC//NUFIP1//MSH6//MSH2//SPATA22//TOP2A//TOP2B//RAD23B//SMC5//PARP3//RAD50//SMG6//XRCC6//FBXO4//SP100//COL4A3BP//MAPK…
GO:1901360	organic cyclic compound metabolic process	Biological process	1121	6492	2440	16119	1.14071	4.07101e-10	1.83734e-08	9.3903	0.459426	SIRT1//KPNA1//KPNA2//RAD50//RAD9B//ADRA2A//NCOA6//SIN3A//INO80E//IGF1//NAP1L1//NFIA//NFIB//DTL//MCM10//WRNIP1//RAD17//RBMS1//SET//TK2//TOP1//TBRG1//MCM3AP//CDC6//CDC25A//E2F6//NPAT//TAF1//NR2E3//HDAC5//CDX2//CEBPA//KAT5//HEXIM1//CTCF//ZMYND11//ZHX1//AEBP2//DMBX1//OSR1//CREBBP//CRY2//GLIS1//DACH1//DDX5//GLIS3//ASXL1//DLX1//DNMT1//EDNRB//EGR1//AHR//ENO1//EP300//ETS2//JAZF1//MTF2//CPEB3//ZBTB1//SPEN…
GO:0060284	regulation of cell development	Biological process	157	650	2440	16119	1.59564	5.24651e-10	2.34846e-08	9.28013	0.0643443	OTP//PAX6//BDNF//TP53//RNF10//GREM1//GLIPR2//BAMBI//GCNT2//BCL9L//SMAD2//SMAD3//SMAD4//BMP2//SNAI1//TGFB2//FOXA1//SFRP1//TGFBR3//NKX2-1//HOXA11//PTEN//TWF2//CNR1//DMD//DPYSL3//MARK2//PTK2B//NEGR1//RAPGEF1//NTRK2//GPRC5B//BCL11A//RAP1A//RET//CAMK1//RAPGEF2//MAGI2//ADCY6//PAQR3//LPAR1//RAP1GAP2//GSK3B//LGALS1//PRKCSH//TRPV4//SPOCK1//ITM2C//RELA//BCL2//EDNRB//WDR36//CDK5//SEMA4F//ARHGAP4//RTN4//CDK5…
GO:0031399	regulation of protein modification process	Biological process	261	1218	2440	16119	1.4156	6.81779e-10	3.02019e-08	9.16636	0.106967	CDKN1A//CDKN2C//CCNL1//PTEN//CNTD2//CCNL2//CDK5R1//CCNB1//CCNG1//CCNH//CCNT2//CDC6//CDC25A//MBIP//GRM5//CRKL//RAPGEF1//MAP3K1//MAP3K3//MAP3K5//NRAS//MAPK1//RAP1A//TGFBR1//MAP3K12//KIAA1804//MAP3K6//MAP3K13//TAOK2//MAPK14//LPAR1//FGF2//TAB3//KIT//ARRB1//MET//NTRK3//PAK3//MAPK10//PTPN11//PROK2//BMP2//TGFA//MAPKAPK5//MADD//DUSP10//DUSP18//DUSP2//DUSP5//DUSP7//PPP2R1A//RGS3//DUSP16//LRP4//ARR3//PHIP/…
GO:0070887	cellular response to chemical stimulus	Biological process	432	2206	2440	16119	1.29368	6.85777e-10	3.02019e-08	9.16382	0.177049	NCOA1//PXDN//PRCP//ARHGEF5//IL6R//CCL2//CCL7//CALCA//KIT//PIK3CD//CCL11//SLIT2//F2RL1//GLYAT//CYP4A11//CYP19A1//CYP26A1//AHR//ALDH1A1//SLC35D1//MAT2B//MAT2A//CYP39A1//CYP26B1//PTGS1//RORA//RORC//UGDH//PAPSS2//PLA2G4B//CTDSP2//PDIA6//SERP1//ASNS//HSP90B1//HERPUD1//FKBP1A//NEDD4L//FNTA//BAMBI//GCNT2//RHOA//SMAD2//SMAD3//SMAD4//SMAD5//MAP3K1//PDGFA//NLK//PPM1A//PPP1CB//SMURF1//PTPRK//TGIF2//TGFB2//T…
GO:0022603	regulation of anatomical structure morphogenesis	Biological process	170	725	2440	16119	1.54903	1.10037e-09	4.80729e-08	8.95846	0.0696721	HOXA11//HOXC11//SIX1//BMP2//SMAD4//HES1//ISL1//MAGI2//MYL12B//CFDP1//CDC42EP3//WASF3//BVES//FGD4//CSF1R//FGD5//PTK2B//CYFIP1//RHOQ//BAMBI//HEXB//KIT//MYO10//BRWD1//PRPF40A//CDC42SE1//SHROOM3//CCL2//CCL7//CCL11//CCL13//GAS7//TAOK2//TGIF2//TGIF1//BNIP3//GREM1//GLIPR2//GCNT2//BCL9L//SMAD2//SMAD3//SNAI1//TGFB2//FOXA1//SFRP1//TGFBR3//NKX2-1//IL17F//AMOT//VASH1//ANGPT2//HRG//FOXO4//BAI3//ROCK1//KRIT1//…
GO:0061061	muscle structure development	Biological process	128	507	2440	16119	1.66782	1.20919e-09	5.2408e-08	8.9175	0.052459	FOXL2//RYR2//ZFPM2//HEY1//NRG1//DLL4//DSP//S1PR1//GREM1//SRF//BVES//DMD//EGR3//ETV1//SIRT1//MKX//MURC//IGF1//MEF2A//MEF2C//MEF2D//FOXO4//MYF5//ZFHX3//NEB//SOX6//MKL2//SCN8A//SGCD//SRI//TAGLN//TCF12//CAV3//SGCE//CDK5//MAPK14//EP300//VGLL2//HOXD10//RHOA//MBNL1//MET//SIX4//RXRG//SIX1//IGSF8//FOXP2//GSK3B//KCNH1//CDON//WNT1//ADAM12//TANC1//PPP2R3A//HDAC5//RBM24//MAML1//BHLHE41//TCF21//PTPLA//BCL9//SM…
GO:0045596	negative regulation of cell differentiation	Biological process	133	535	2440	16119	1.64228	1.66197e-09	7.14648e-08	8.77938	0.0545082	BDNF//TP53//RNF10//FOXA1//SFRP1//TGFBR3//NKX2-1//ABCA1//ITGAV//PPARG//HDAC5//BHLHE41//STAG2//DIS3L2//MTF2//RTF1//ZCCHC11//PHF19//KIT//SMARCA4//MED28//FZD7//MED14//MED17//CTR9//MED12//CDK5//SEMA4F//ARHGAP4//BCL11A//RTN4//CDK5R1//SLIT2//CREBBP//PRDM16//CUL4A//RUNX1//OSR1//CCND1//ZEB1//NKX3-2//TGFBR1//IHH//CDX2//BCL9L//HES1//LRP5//BCL9//SOX4//TCF7L2//VPS72//KLF10//HMGA2//TCF7L1//LDB1//LDB2//NOG//MES…
GO:0034330	cell junction organization	Biological process	70	229	2440	16119	2.01935	2.16359e-09	9.18521e-08	8.66483	0.0286885	DSP//AMOT//HDAC7//TRPV4//TJP1//TLN2//PARD6B//PKP4//ITGA5//TNS1//GJA1//CD9//LAMA3//LAMC1//LAMC2//CD151//CLDN14//LIMS1//MLLT4//CADM3//RSU1//MPP5//CDH24//ACTN1//CLDN12//ARHGEF6//RAB8B//MTSS1//RHOA//RHOC//SMAD3//NF2//NLGN4X//TGFB2//CCM2//CSF1R//SHROOM2//SORBS1//WHAMM//PTK2B//ARHGAP6//PDPK1//RCC2//PTPRK//BCL2//TRIP6//PIP5K1A//ACTN2//TAOK2//EFNA5//MACF1//ROCK1//HRG//WNT4//PTPRJ//SFRP1//PTEN//ACVRL1//SR…
GO:0048513	organ development	Biological process	538	2861	2440	16119	1.24226	2.16974e-09	9.18521e-08	8.66359	0.220492	MAPK14//MYCN//MYF5//BMP1//TGFB2//FANCG//SPO11//INHBB//KIT//MMP19//BCL2//FOXL2//SIRT1//ADAMTS1//ESR1//PDGFRA//STAT5B//MAB21L2//HIPK1//MEIS2//PAX6//RDH10//HOXA11//HOXC11//NKX3-1//TSHZ3//ROBO2//SLIT2//OSR1//NPNT//SMAD2//SMAD3//SMAD5//RET//BDNF//SFRP1//SIX1//TCF21//ADAMTS16//FGF2//SMAD4//PBX1//WNT4//CTNNBIP1//PTCH1//BMP2//WNT1//PAX8//DCHS1//PPP2R3A//EDNRB//ERBB4//ISL1//KITLG//TUSC2//IL15//PIK3CD//TYR…
GO:0007167	enzyme linked receptor protein signaling pathway	Biological process	215	977	2440	16119	1.45376	2.49179e-09	1.04674e-07	8.60349	0.0881148	BMP2//CSF1R//ERBB3//ERBB4//RAPGEF1//NRG1//NTRK2//NTRK3//AHI1//RET//MTSS1//MAPK14//PPM1L//TRPS1//AKAP4//ADRA2A//FBXW7//TGFA//SNX6//GREM1//PDGFC//SPRY1//SPRY2//CDKN1A//ADCY1//ADCY6//CHUK//AP2M1//ADRBK1//EPS15//PTK2B//FGF2//FGF7//TNRC6B//GAB1//TNRC6A//GSK3B//KIT//KITLG//FOXO4//NRAS//PDGFA//PDGFRA//PDPK1//PIK3C2A//PIK3CD//PRKAR2B//ERBB2IP//MAPK1//PTEN//TNRC6C//PTPN11//EPS15L1//RPS6KB2//MAPKAP1//ADAM1…
GO:0048583	regulation of response to stimulus	Biological process	571	3073	2440	16119	1.2275	3.94262e-09	1.64356e-07	8.40422	0.234016	MBIP//GRM5//CRKL//RAPGEF1//MAP3K1//MAP3K3//MAP3K5//NRAS//MAPK1//RAP1A//TGFBR1//MAP3K12//KIAA1804//MAP3K6//MAP3K13//TAOK2//MAPK14//LPAR1//FGF2//TAB3//KIT//ARRB1//MET//NTRK3//PAK3//MAPK10//PTPN11//PROK2//BMP2//TGFA//MAPKAPK5//MADD//DUSP10//DUSP18//DUSP2//DUSP5//DUSP7//PPP2R1A//RGS3//DUSP16//MASP1//HLA-G//IL12B//B2M//PXDN//ADRBK1//CALCA//PRCP//SIN3A//CHUK//CTSK//TBK1//TICAM2//MEF2A//MEF2C//PPP2R5D//…
GO:0048729	tissue morphogenesis	Biological process	130	528	2440	16119	1.62651	4.83133e-09	1.99878e-07	8.31593	0.0532787	COL4A1//IHH//NFATC3//DLL4//CXCL12//RBM15//SRF//STK4//TGFBR2//ADAMTS16//FGF2//NPNT//HOXA11//SMAD4//PBX1//WNT4//CTNNBIP1//PTCH1//BCL2//SIX1//BMP2//TCF21//WNT1//PAX8//DCHS1//SMAD2//SMAD3//NF2//SNAI1//TXNRD1//NOG//CELSR1//AHI1//RET//SOX4//SOX11//CASP8//SEC24B//NCKAP1//PRICKLE1//DVL2//SETD2//APAF1//SUFU//RGMA//SHROOM3//SFRP1//TGIF1//KDM6A//ARID1A//ZIC5//MED12//GJA1//MEF2C//MESP1//RIPK4//CA2//CA9//CHUK…
GO:0010033	response to organic substance	Biological process	447	2331	2440	16119	1.26682	6.02049e-09	2.47202e-07	8.22037	0.183197	PXDN//ADRA1B//DRD1//EGR1//NR4A2//PPP3CA//SLC18A2//CALM3//PRCP//B2M//TNFAIP3//DNAJB4//FAF2//DNAJB5//HSPA8//HSPD1//HERPUD2//CHAC1//CREB3L3//HERPUD1//PLA2G4B//CTDSP2//PDIA6//SERP1//ASNS//CCL2//HSP90B1//FKBP1A//NEDD4L//FNTA//BAMBI//GCNT2//RHOA//SMAD2//SMAD3//SMAD4//SMAD5//MAP3K1//PDGFA//NLK//PPM1A//PPP1CB//SMURF1//PTPRK//TGIF2//TGFB2//TGFBR1//TGFBR2//TGFBR3//TGIF1//KLF10//TP53//UBE2D1//UBE2D3//CCNT2/…
GO:0048514	blood vessel morphogenesis	Biological process	117	465	2440	16119	1.66219	7.74419e-09	3.15605e-07	8.11102	0.0479508	CALCRL//RAPGEF3//NUS1//COL15A1//MAPK14//ADRA2B//S1PR1//ELK3//EPAS1//EPHB2//VASH1//SIRT1//HEY1//TSPAN12//CLIC4//ANGPT2//SETD2//ANXA2//HOXA3//HRG//HSPG2//ITGA5//ITGAV//MEIS1//MFGE8//MMP19//PDGFA//PKNOX1//PLCD1//DLL4//RTN4//PTEN//PTPRB//PROK2//RORA//CEACAM1//CCL2//SHB//TGFA//TGFB2//TGFBR1//VEZF1//FZD5//NAA15//APOLD1//ARHGAP24//JAM3//CASP8//KRIT1//NRXN3//ATPIF1//ACVRL1//COL4A1//IHH//NFATC3//CXCL12//R…
GO:0045597	positive regulation of cell differentiation	Biological process	143	600	2440	16119	1.57447	8.03344e-09	3.24967e-07	8.0951	0.0586066	OTP//PAX6//KITLG//GLIPR2//BAMBI//GCNT2//BCL9L//SMAD2//SMAD3//SMAD4//BMP2//SNAI1//TGFB2//HOXA11//CSF1//CD36//MAPK14//CAV3//MAML1//RELA//RUNX1//AHI1//IHH//SOX6//SOX5//RUNX2//PKDCC//ACVRL1//ZBTB1//IL15//STAT5B//EGR3//FGF2//IL12B//TCF7L2//ATP11C//PRDM1//HLA-G//CEBPA//CEBPB//LRP5//PPARG//SFRP1//BTG1//SFRP4//NCOA3//BCL2//HMGB2//ARNT//SMAP1//CALCA//CASP8//ACIN1//CTNNBIP1//MEF2C//ZFHX3//ADRA2B//DMD//FOXA…
GO:0060537	muscle tissue development	Biological process	90	331	2440	16119	1.79623	8.59829e-09	3.43017e-07	8.06559	0.0368852	FOXL2//NRG1//MAML1//RYR2//ZFPM2//HEY1//DLL4//DSP//S1PR1//CDK5//MAPK14//EP300//VGLL2//HOXD10//RHOA//MBNL1//MEF2C//MET//MYF5//SIX4//RXRG//SIX1//IGSF8//FOXP2//TCF21//CDON//SMAD3//EGR1//EGR2//BCL9L//MEF2D//PLAGL1//BCL9//SOX11//MKX//ZFHX3//BTG1//BDNF//GJA1//MKL2//TCF7L2//NRAS//HSPG2//PTEN//ALDH1A2//TCAP//PPP3CA//ACTA1//CAV2//HOMER1//HDAC5//BCL2//TIPARP//IHH//ZFAND5//PDGFRA//SRF//ACTC1//FHOD3//MEF2A//K…
GO:0007154	cell communication	Biological process	1021	5919	2440	16119	1.13953	8.60526e-09	3.43017e-07	8.06524	0.418443	ATG16L1//ATG2B//ULK1//BECN1//ATG12//RB1CC1//TECPR1//STX17//SNAP29//KCNH1//CNTLN//ADRA2B//PPM1L//PTK2B//NRG1//NDST1//MEF2A//MEF2C//MAP3K3//MAP3K5//NRAS//PAK3//NLK//POU4F2//MAPK1//RET//CCL2//TGFA//SHANK3//MAPKAPK5//RAPGEF2//MBIP//GRM5//CRKL//RAPGEF1//MAP3K1//RAP1A//TGFBR1//MAP3K12//KIAA1804//MAP3K6//MAP3K13//TAOK2//MAPK14//LPAR1//FGF2//TAB3//KIT//ARRB1//MET//NTRK3//MAPK10//PTPN11//PROK2//BMP2//MADD…
GO:0048646	anatomical structure formation involved in morphogenesis	Biological process	213	980	2440	16119	1.43583	8.79758e-09	3.48142e-07	8.05564	0.0872951	CALCRL//RAPGEF3//NUS1//COL15A1//MAPK14//ADRA2B//S1PR1//ELK3//EPAS1//EPHB2//VASH1//SIRT1//HEY1//TSPAN12//CLIC4//ANGPT2//SETD2//ANXA2//HOXA3//HRG//HSPG2//ITGA5//ITGAV//MEIS1//MFGE8//MMP19//PDGFA//PKNOX1//PLCD1//DLL4//RTN4//PTEN//PTPRB//PROK2//RORA//CEACAM1//CCL2//SHB//TGFA//TGFB2//TGFBR1//VEZF1//FZD5//NAA15//APOLD1//ARHGAP24//JAM3//CASP8//KRIT1//NRXN3//ATPIF1//ACVRL1//COL4A1//IHH//NFATC3//CXCL12//R…
GO:0001932	regulation of protein phosphorylation	Biological process	207	948	2440	16119	1.44248	9.81303e-09	3.85532e-07	8.0082	0.0848361	CDKN1A//CDKN2C//CCNL1//PTEN//CNTD2//CCNL2//CDK5R1//CCNB1//CCNG1//CCNH//CCNT2//CDC6//CDC25A//MBIP//GRM5//CRKL//RAPGEF1//MAP3K1//MAP3K3//MAP3K5//NRAS//MAPK1//RAP1A//TGFBR1//MAP3K12//KIAA1804//MAP3K6//MAP3K13//TAOK2//MAPK14//LPAR1//FGF2//TAB3//KIT//ARRB1//MET//NTRK3//PAK3//MAPK10//PTPN11//PROK2//BMP2//TGFA//MAPKAPK5//MADD//DUSP10//DUSP18//DUSP2//DUSP5//DUSP7//PPP2R1A//RGS3//DUSP16//PAQR3//SMAD3//MAS…
GO:0051960	regulation of nervous system development	Biological process	135	563	2440	16119	1.58407	1.42817e-08	5.57088e-07	7.84522	0.0553279	OTP//PAX6//BDNF//TP53//SIX4//SIX1//RNF10//PTEN//TWF2//CNR1//DMD//DPYSL3//MARK2//PTK2B//NEGR1//RAPGEF1//NTRK2//GPRC5B//BCL11A//RAP1A//RET//CAMK1//RAPGEF2//MAGI2//ADCY6//PAQR3//LPAR1//RAP1GAP2//GSK3B//LGALS1//PRKCSH//TRPV4//SPOCK1//ITM2C//RELA//BCL2//EDNRB//LHX5//IGF1//WDR36//CDK5//SEMA4F//ARHGAP4//RTN4//CDK5R1//SLIT2//NEFM//NEFL//RXRG//TCF7L2//MTMR2//WASF3//HES1//BIN1//ZFHX3//CDK5RAP1//YWHAG//DTX1…
GO:0071900	regulation of protein serine/threonine kinase activity	Biological process	105	409	2440	16119	1.69595	1.48003e-08	5.69388e-07	7.82973	0.0430328	CDKN1A//CDKN2C//CCNL1//PTEN//CNTD2//CCNL2//CDK5R1//CCNB1//CCNG1//CCNH//CCNT2//CDC6//CDC25A//MBIP//GRM5//MAPK14//LPAR1//FGF2//TAB3//KIT//ARRB1//MET//NTRK3//PAK3//MAPK1//MAPK10//PTPN11//PROK2//BMP2//TGFA//MAPKAPK5//MADD//DUSP10//DUSP18//DUSP2//DUSP5//DUSP7//PPP2R1A//RGS3//DUSP16//MAS1//ZFP91//TNFRSF10B//GAB1//MDFIC//MDFI//MAP3K1//MAP3K5//MAP3K9//MAP2K4//KIAA1804//SPAG9//MAP3K6//TRIB1//TRIB2//CDK12/…
GO:0060429	epithelium development	Biological process	220	1025	2440	16119	1.4179	1.48056e-08	5.69388e-07	7.82958	0.0901639	COL4A1//IHH//NFATC3//DLL4//CXCL12//RBM15//SRF//STK4//TGFBR2//OSR1//NPNT//SMAD2//SMAD3//SMAD5//TSHZ3//RET//ROBO2//BDNF//SFRP1//SIX1//TCF21//SLIT2//ADAMTS16//FGF2//HOXA11//SMAD4//PBX1//WNT4//CTNNBIP1//PTCH1//BCL2//BMP2//WNT1//PAX8//DCHS1//CELSR1//AHI1//NCKAP1//EP300//MYF5//NKX3-1//PCDH8//PLXNA2//TP53//TCAP//NOG//SOX4//SOX11//CASP8//SEC24B//PRICKLE1//DVL2//SETD2//APAF1//SUFU//RGMA//SHROOM3//TGIF1//K…
GO:0051093	negative regulation of developmental process	Biological process	154	664	2440	16119	1.53215	1.50581e-08	5.75051e-07	7.82223	0.0631148	BDNF//TP53//RNF10//BNIP3//FOXA1//SFRP1//TGFBR3//NKX2-1//ABCA1//ITGAV//PPARG//HDAC5//BHLHE41//EDNRB//GSK3B//IL17F//AMOT//VASH1//ANGPT2//HRG//FOXO4//BAI3//ROCK1//CCL2//KRIT1//STAG2//DIS3L2//MTF2//RTF1//ZCCHC11//PHF19//KIT//SMARCA4//MED28//FZD7//MED14//MED17//CTR9//MED12//PTK2B//GREM1//CDK5//SEMA4F//ARHGAP4//BCL11A//RTN4//CDK5R1//SLIT2//CREBBP//PRDM16//CUL4A//RUNX1//OSR1//CCND1//ZEB1//NKX3-2//TGFBR1…
GO:1901701	cellular response to oxygen-containing compound	Biological process	176	784	2440	16119	1.48301	1.73077e-08	6.56369e-07	7.76176	0.0721311	SORBS1//ATP6V1G3//EIF4EBP2//FGF2//FGF7//SIK2//RHOQ//GAB1//APPL1//EEF2K//FOXO4//NRAS//PDPK1//CAB39//ATP6V1B2//ATP6V1C1//PIK3C2A//ATP6V1E1//PPM1A//PHIP//PRKAG1//MAPK1//RPTOR//PTPN1//PTPN2//PTPN11//SMARCC1//SREBF1//PIK3R3//IRS2//ATP7A//CEBPB//RRAGA//COL4A1//COL6A1//DNMT1//CPEB3//IPO5//PDGFRA//PDGFC//RRAGD//CPEB1//ZEB1//CPEB4//SOCS1//MAPK14//PTAFR//CCL2//MTDH//ZCCHC11//TRIB1//PRDM1//HDAC5//CAPN10//CP…
GO:0050767	regulation of neurogenesis	Biological process	122	500	2440	16119	1.6119	2.51442e-08	9.46982e-07	7.59956	0.05	OTP//PAX6//BDNF//TP53//RNF10//PTEN//TWF2//CNR1//DMD//DPYSL3//MARK2//PTK2B//NEGR1//RAPGEF1//NTRK2//GPRC5B//BCL11A//RAP1A//RET//CAMK1//RAPGEF2//MAGI2//ADCY6//PAQR3//LPAR1//RAP1GAP2//GSK3B//LGALS1//PRKCSH//TRPV4//SPOCK1//ITM2C//RELA//BCL2//EDNRB//WDR36//CDK5//SEMA4F//ARHGAP4//RTN4//CDK5R1//SLIT2//NEFM//NEFL//HES1//BIN1//ZFHX3//CDK5RAP1//SIX1//YWHAG//DTX1//TLX3//ISL1//RHOA//LMX1A//MEIS1//ASCL1//PBX1/…
GO:0023014	signal transduction by phosphorylation	Biological process	144	616	2440	16119	1.54429	2.65101e-08	9.91588e-07	7.57659	0.0590164	ADRA2B//PPM1L//PTK2B//NRG1//NDST1//MEF2A//MEF2C//MAP3K3//MAP3K5//NRAS//PAK3//NLK//POU4F2//MAPK1//RET//CCL2//TGFA//SHANK3//MAPKAPK5//RAPGEF2//MBIP//GRM5//CRKL//RAPGEF1//MAP3K1//RAP1A//TGFBR1//MAP3K12//KIAA1804//MAP3K6//MAP3K13//TAOK2//MAPK14//LPAR1//FGF2//TAB3//KIT//ARRB1//MET//NTRK3//MAPK10//PTPN11//PROK2//BMP2//MADD//DUSP10//DUSP18//DUSP2//DUSP5//DUSP7//PPP2R1A//RGS3//DUSP16//TRIB1//PTGER4//MAP2…
GO:0051246	regulation of protein metabolic process	Biological process	382	1970	2440	16119	1.28099	2.80068e-08	1.04044e-06	7.55274	0.156557	CDKN1A//CDKN2C//CCNL1//PTEN//CNTD2//CCNL2//CDK5R1//CCNB1//CCNG1//CCNH//CCNT2//CDC6//CDC25A//MBIP//GRM5//CRKL//RAPGEF1//MAP3K1//MAP3K3//MAP3K5//NRAS//MAPK1//RAP1A//TGFBR1//MAP3K12//KIAA1804//MAP3K6//MAP3K13//TAOK2//MAPK14//LPAR1//FGF2//TAB3//KIT//ARRB1//MET//NTRK3//PAK3//MAPK10//PTPN11//PROK2//BMP2//TGFA//MAPKAPK5//MADD//DUSP10//DUSP18//DUSP2//DUSP5//DUSP7//PPP2R1A//RGS3//DUSP16//DIO2//SELT//LRP4/…
GO:0048863	stem cell differentiation	Biological process	84	310	2440	16119	1.79005	3.17533e-08	1.17166e-06	7.49821	0.0344262	EDNRB//ERBB4//ISL1//KITLG//RET//GSK3B//WNT4//BMP2//SNAI1//TGFB2//TGFBR1//TGFBR3//HMGA2//NOG//HEY1//SMAD4//GREM1//SRF//ASCL1//GLIPR2//BAMBI//GCNT2//BCL9L//SMAD2//SMAD3//FOXA1//SFRP1//NKX2-1//BCL2//RDH10//CYP26A1//NRG1//SOX11//ALDH1A2//MEF2C//STAG2//DIS3L2//MTF2//RTF1//ZCCHC11//PHF19//KIT//SMARCA4//MED28//FZD7//MED14//MED17//CTR9//MED12//CREBBP//CDX2//HES1//LRP5//BCL9//PRDM16//SOX4//TCF7L2//VPS72//…
GO:0009887	organ morphogenesis	Biological process	187	851	2440	16119	1.45164	3.26688e-08	1.19735e-06	7.48587	0.0766393	MAPK14//MYCN//MYF5//BMP1//TGFB2//PPP2R3A//HOXA11//HOXC11//SIX1//GJA1//IHH//SMAD3//MEF2C//SUFU//AHI1//MESP1//SRF//HSPG2//MEF2D//RUNX2//SHROOM2//MEIS1//SOX11//COL4A3BP//DVL2//FKBP1A//CHD7//PTCH1//MKL2//TGFBR3//KDM6A//DCHS1//ALDH1A2//ISL1//HES1//RYR2//ZFPM2//WHSC1//SEC24B//NEDD4//WNT11//HEY1//SMAD4//BMP2//DLL4//SOX4//NRG1//DSP//S1PR1//CYR61//PAX8//MAGI2//ARID1A//STC1//MATN1//HIPK1//TSPAN12//TCF7L2//…
GO:0007178	transmembrane receptor protein serine/threonine kinase signaling pathway	Biological process	82	301	2440	16119	1.79968	3.57192e-08	1.30042e-06	7.4471	0.0336066	BMP2//FKBP1A//NEDD4L//FNTA//BAMBI//GCNT2//RHOA//SMAD2//SMAD3//SMAD4//SMAD5//MAP3K1//PDGFA//NLK//PPM1A//PPP1CB//SMURF1//PTPRK//TGIF2//CCL2//TGFB2//TGFBR1//TGFBR2//TGFBR3//TGIF1//KLF10//TP53//UBE2D1//UBE2D3//CCNT2//ZFYVE9//ACVRL1//BMP10//TTK//IL17F//SOX11//ZEB1//CAV3//FSTL1//EGR1//RGMB//RGMA//RYR2//GREM2//RUNX2//NOG//ZFYVE16//XIAP//GIPC1//NPNT//PEG10//SIRT1//FAM89B//BCL9L//CHST11//PDPK1//SNX6//PRDM…
GO:0031401	positive regulation of protein modification process	Biological process	186	847	2440	16119	1.4507	3.74471e-08	1.35429e-06	7.42658	0.0762295	GRM5//CRKL//RAPGEF1//MAP3K1//MAP3K3//MAP3K5//NRAS//MAPK1//RAP1A//TGFBR1//MAP3K12//KIAA1804//MAP3K6//MAP3K13//TAOK2//MAPK14//LPAR1//FGF2//TAB3//KIT//ARRB1//MET//NTRK3//PAK3//MAPK10//PTPN11//PROK2//BMP2//TGFA//MAPKAPK5//MADD//CRH//CSF1R//CSNK1D//DVL2//EDNRB//ERBB4//SIRT1//RSPO1//ANXA2//CYR61//NKX3-1//CDON//CCND1//WNT1//CCND3//CD40//FNIP1//RB1CC1//ADRA2A//FBXW7//PLA2G4B//CTDSP2//PDIA6//SERP1//ASNS//…
GO:1902531	regulation of intracellular signal transduction	Biological process	291	1442	2440	16119	1.33314	3.93979e-08	1.41547e-06	7.40453	0.119262	MBIP//GRM5//CRKL//RAPGEF1//MAP3K1//MAP3K3//MAP3K5//NRAS//MAPK1//RAP1A//TGFBR1//MAP3K12//KIAA1804//MAP3K6//MAP3K13//TAOK2//MAPK14//LPAR1//FGF2//TAB3//KIT//ARRB1//MET//NTRK3//PAK3//MAPK10//PTPN11//PROK2//BMP2//TGFA//MAPKAPK5//MADD//DUSP10//DUSP18//DUSP2//DUSP5//DUSP7//PPP2R1A//RGS3//DUSP16//MAS1//ZFP91//TNFRSF10B//PSMD10//G3BP2//NRK//MAP3K9//GAB1//MDFIC//MDFI//MAP2K4//SPAG9//TRIP6//IL12B//IL6R//AKA…
GO:0023052	signaling	Biological process	1003	5845	2440	16119	1.13361	4.52605e-08	1.60384e-06	7.34428	0.411066	KCNH1//CNTLN//ADRA2B//PPM1L//PTK2B//NRG1//NDST1//MEF2A//MEF2C//MAP3K3//MAP3K5//NRAS//PAK3//NLK//POU4F2//MAPK1//RET//CCL2//TGFA//SHANK3//MAPKAPK5//RAPGEF2//MBIP//GRM5//CRKL//RAPGEF1//MAP3K1//RAP1A//TGFBR1//MAP3K12//KIAA1804//MAP3K6//MAP3K13//TAOK2//MAPK14//LPAR1//FGF2//TAB3//KIT//ARRB1//MET//NTRK3//MAPK10//PTPN11//PROK2//BMP2//MADD//DUSP10//DUSP18//DUSP2//DUSP5//DUSP7//PPP2R1A//RGS3//DUSP16//SLC1A…
GO:0044700	single organism signaling	Biological process	1003	5845	2440	16119	1.13361	4.52605e-08	1.60384e-06	7.34428	0.411066	KCNH1//CNTLN//ADRA2B//PPM1L//PTK2B//NRG1//NDST1//MEF2A//MEF2C//MAP3K3//MAP3K5//NRAS//PAK3//NLK//POU4F2//MAPK1//RET//CCL2//TGFA//SHANK3//MAPKAPK5//RAPGEF2//MBIP//GRM5//CRKL//RAPGEF1//MAP3K1//RAP1A//TGFBR1//MAP3K12//KIAA1804//MAP3K6//MAP3K13//TAOK2//MAPK14//LPAR1//FGF2//TAB3//KIT//ARRB1//MET//NTRK3//MAPK10//PTPN11//PROK2//BMP2//MADD//DUSP10//DUSP18//DUSP2//DUSP5//DUSP7//PPP2R1A//RGS3//DUSP16//SLC1A…
GO:0065008	regulation of biological quality	Biological process	558	3042	2440	16119	1.21178	4.55608e-08	1.60384e-06	7.34141	0.228689	SMC5//PARP3//RAD50//SMG6//XRCC6//FBXO4//SP100//SLC1A3//SLC38A1//ALDH9A1//PAH//SLC17A7//SRI//AKAP6//PPARGC1A//DRD1//ARRDC3//SIRT1//PDE4B//JAM3//RC3H1//TNFRSF13B//MEF2C//PIK3CD//BCL2//ZG16B//WDR36//B2M//TNFAIP3//MECP2//CALCA//ADRA1B//ACE//BVES//DMD//EPAS1//RANGRF//RYR2//CALM3//CAV3//CACNA1G//RDH10//LAT//CTNNBIP1//YWHAZ//RASL10B//ADRA2B//SREBF1//DDAH1//PLCB3//EDNRB//TAC1//WNK1//NEDD4L//PRCP//CYP4A11…
GO:0042325	regulation of phosphorylation	Biological process	239	1146	2440	16119	1.37772	4.58157e-08	1.60384e-06	7.33899	0.0979508	CDKN1A//CDKN2C//CCNL1//PTEN//CNTD2//CCNL2//CDK5R1//CCNB1//CCNG1//CCNH//CCNT2//CDC6//CDC25A//MBIP//GRM5//CRKL//RAPGEF1//MAP3K1//MAP3K3//MAP3K5//NRAS//MAPK1//RAP1A//TGFBR1//MAP3K12//KIAA1804//MAP3K6//MAP3K13//TAOK2//MAPK14//LPAR1//FGF2//TAB3//KIT//ARRB1//MET//NTRK3//PAK3//MAPK10//PTPN11//PROK2//BMP2//TGFA//MAPKAPK5//MADD//DUSP10//DUSP18//DUSP2//DUSP5//DUSP7//PPP2R1A//RGS3//DUSP16//LRP4//ARR3//PHIP/…
GO:0034329	cell junction assembly	Biological process	61	203	2440	16119	1.9851	4.6174e-08	1.60609e-06	7.3356	0.025	AMOT//HDAC7//TRPV4//TJP1//TLN2//PARD6B//PKP4//ITGA5//TNS1//GJA1//CD9//LAMA3//LAMC1//LAMC2//CD151//RHOA//RHOC//SORBS1//WHAMM//PTK2B//ARHGAP6//PDPK1//RCC2//PTPRK//BCL2//TRIP6//PIP5K1A//ACTN1//ACTN2//TAOK2//EFNA5//MACF1//ROCK1//HRG//SMAD3//WNT4//PTPRJ//SFRP1//PTEN//ACVRL1//CLDN14//MPP5//SRF//STRN//WNT11//ACTN4//CLDN12//MTDH//RAPGEF1//RAP1A//RAP1B//RAPGEF2//NEDD4L//SNAI1//FZD5//LIMS1//MLLT4//CADM3//R…
GO:0007507	heart development	Biological process	108	434	2440	16119	1.64393	5.43229e-08	1.87758e-06	7.26502	0.0442623	GJA1//IHH//SMAD3//MEF2C//SUFU//AHI1//MESP1//SRF//COL4A3BP//DVL2//FKBP1A//CHD7//PTCH1//MKL2//TGFB2//TGFBR3//KDM6A//DCHS1//ALDH1A2//BMP2//ISL1//HES1//RYR2//ZFPM2//WHSC1//SEC24B//NEDD4//SIX1//SOX11//WNT11//STK4//NRG1//MAML1//CYR61//SOX4//HEY1//SMAD4//ERBB3//ARID1A//DLL4//DSP//S1PR1//GREM1//TRIP11//ADRA1B//BMP10//MEF2D//TCAP//NCKAP1//HAS2//PTPN11//HSPG2//PTEN//PDGFRA//ACTC1//FHOD3//MEF2A//KDM6B//NOX4…
GO:0051094	positive regulation of developmental process	Biological process	181	824	2440	16119	1.45111	5.64351e-08	1.93831e-06	7.24845	0.0741803	HOXA11//HOXC11//SIX1//OTP//PAX6//KITLG//BMP2//GLIPR2//BAMBI//GCNT2//BCL9L//SMAD2//SMAD3//SMAD4//SNAI1//TGFB2//CSF1//CD36//MAPK14//CAV3//MAML1//RELA//BCL2//RET//OSR1//FBN2//MEF2C//WNT4//PKDCC//RUNX1//AHI1//IHH//SOX6//SOX5//RUNX2//ACVRL1//ZBTB1//IL15//STAT5B//EGR3//MESP1//AMOT//OTX2//FGF2//IL12B//TGFBR2//TCF7L2//ATP11C//PRDM1//HLA-G//CDX2//NF2//POU4F2//RPS6KA3//SRF//SOCS3//CEBPA//CEBPB//LRP5//PPARG…
GO:0000904	cell morphogenesis involved in differentiation	Biological process	176	797	2440	16119	1.45882	5.89858e-08	2.00392e-06	7.22925	0.0721311	CUL3//GSK3B//WNT4//BMP2//SNAI1//TGFB2//TGFBR1//TGFBR3//HMGA2//NOG//CLIC4//MET//STC1//HEY1//SMAD4//PAX8//HRH2//IHH//MAP3K1//FRMD6//ROCK1//MATN1//FLOT1//ADCY1//NTNG1//NEFH//PAK3//BCL2//TOP2B//FZD5//PICALM//FZD7//PARD6B//DOCK7//CCK//CDK5//MYL12B//SEMA4F//CHL1//B3GNT1//AP2M1//TTC8//COL4A1//COL4A4//COL6A1//CSNK2A1//CSNK2A2//DPYSL3//EFNA5//EPHB2//ETV1//ALCAM//CLASP2//ARHGEF12//RGMB//APBB2//HSPA8//ITGA5…
GO:0043549	regulation of kinase activity	Biological process	163	726	2440	16119	1.4832	5.90791e-08	2.00392e-06	7.22857	0.0668033	CDKN1A//CDKN2C//CCNL1//PTEN//CNTD2//CCNL2//CDK5R1//CCNB1//CCNG1//CCNH//CCNT2//CDC6//CDC25A//MBIP//GRM5//CRKL//RAPGEF1//MAP3K1//MAP3K3//MAP3K5//NRAS//MAPK1//RAP1A//TGFBR1//MAP3K12//KIAA1804//MAP3K6//MAP3K13//TAOK2//MAPK14//LPAR1//FGF2//TAB3//KIT//ARRB1//MET//NTRK3//PAK3//MAPK10//PTPN11//PROK2//BMP2//TGFA//MAPKAPK5//MADD//DUSP10//DUSP18//DUSP2//DUSP5//DUSP7//PPP2R1A//RGS3//DUSP16//ADRA2A//FBXW7//SN…
GO:0065009	regulation of molecular function	Biological process	460	2451	2440	16119	1.23983	6.13173e-08	2.067e-06	7.21242	0.188525	CDKN1A//CDKN2C//CCNL1//PTEN//CNTD2//CCNL2//CDK5R1//CCNB1//CCNG1//CCNH//CCNT2//CDC6//CDC25A//MBIP//GRM5//CRKL//RAPGEF1//MAP3K1//MAP3K3//MAP3K5//NRAS//MAPK1//RAP1A//TGFBR1//MAP3K12//KIAA1804//MAP3K6//MAP3K13//TAOK2//MAPK14//LPAR1//FGF2//TAB3//KIT//ARRB1//MET//NTRK3//PAK3//MAPK10//PTPN11//PROK2//BMP2//TGFA//MAPKAPK5//MADD//DUSP10//DUSP18//DUSP2//DUSP5//DUSP7//PPP2R1A//RGS3//DUSP16//ADRA2A//FBXW7//SN…
GO:0048598	embryonic morphogenesis	Biological process	132	561	2440	16119	1.55439	6.8175e-08	2.28407e-06	7.16637	0.0540984	AMOT//LRP5//SMAD4//UGDH//LDB1//DUSP2//DUSP5//SMAD2//TNRC6C//SOX7//NOG//SMAD3//NF2//SNAI1//SRF//TXNRD1//RTF1//CTR9//CUL3//WNT4//RET//SOX4//SOX11//STK4//CASP8//SEC24B//NCKAP1//PRICKLE1//DVL2//SETD2//APAF1//SUFU//RGMA//PTCH1//SHROOM3//SFRP1//TGIF1//KDM6A//ARID1A//ZIC5//CELSR1//MED12//GJA1//IHH//MEF2C//AHI1//MESP1//HES1//RYR2//DLL4//TGFBR2//TP53//TRIM15//HOXA11//MAB21L2//ZNF281//CDON//GREM2//TGIF2//G…
GO:0045859	regulation of protein kinase activity	Biological process	155	685	2440	16119	1.49482	7.46232e-08	2.48486e-06	7.12713	0.0635246	CDKN1A//CDKN2C//CCNL1//PTEN//CNTD2//CCNL2//CDK5R1//CCNB1//CCNG1//CCNH//CCNT2//CDC6//CDC25A//MBIP//GRM5//CRKL//RAPGEF1//MAP3K1//MAP3K3//MAP3K5//NRAS//MAPK1//RAP1A//TGFBR1//MAP3K12//KIAA1804//MAP3K6//MAP3K13//TAOK2//MAPK14//LPAR1//FGF2//TAB3//KIT//ARRB1//MET//NTRK3//PAK3//MAPK10//PTPN11//PROK2//BMP2//TGFA//MAPKAPK5//MADD//DUSP10//DUSP18//DUSP2//DUSP5//DUSP7//PPP2R1A//RGS3//DUSP16//ADRA2A//FBXW7//SN…
GO:0048666	neuron development	Biological process	197	916	2440	16119	1.42075	7.58199e-08	2.50941e-06	7.12022	0.0807377	ASCL1//FLOT1//ADCY1//NTNG1//NEFH//PAK3//BCL2//TOP2B//FZD5//PICALM//FZD7//PARD6B//DOCK7//CCK//CDK5//MYL12B//SEMA4F//CHL1//B3GNT1//AP2M1//TTC8//COL4A1//COL4A4//COL6A1//CSNK2A1//CSNK2A2//DPYSL3//EFNA5//EPHB2//ETV1//ALCAM//CLASP2//ARHGEF12//RGMB//GSK3B//APBB2//HSPA8//ITGA5//ITGAV//KCNQ3//RHOA//RHOC//LAMC1//LIMK1//LMX1A//SMAD4//MET//MYO10//NRAS//OTX2//PAK2//PAX6//PITPNA//PLXNA2//POU4F2//MAPK1//PRNP//R…
GO:0019220	regulation of phosphate metabolic process	Biological process	348	1786	2440	16119	1.2872	7.86945e-08	2.58886e-06	7.10406	0.142623	CDKN1A//CDKN2C//CCNL1//PTEN//CNTD2//CCNL2//CDK5R1//CCNB1//CCNG1//CCNH//CCNT2//CDC6//CDC25A//MBIP//GRM5//CRKL//RAPGEF1//MAP3K1//MAP3K3//MAP3K5//NRAS//MAPK1//RAP1A//TGFBR1//MAP3K12//KIAA1804//MAP3K6//MAP3K13//TAOK2//MAPK14//LPAR1//FGF2//TAB3//KIT//ARRB1//MET//NTRK3//PAK3//MAPK10//PTPN11//PROK2//BMP2//TGFA//MAPKAPK5//MADD//DUSP10//DUSP18//DUSP2//DUSP5//DUSP7//PPP2R1A//RGS3//DUSP16//LRP4//ARR3//PHIP/…
GO:0006996	organelle organization	Biological process	497	2685	2440	16119	1.22281	9.98258e-08	3.26436e-06	7.00076	0.203689	AKT3//SLC25A4//MEF2A//ATG16L1//ATG2B//ULK1//BECN1//ATG12//RB1CC1//TECPR1//STX17//SNAP29//SMCHD1//BNC1//SMC4//CIT//SPRY2//GPSM2//DYNLT1//MAP1A//MARK1//ATXN3//NEFM//NEFH//NEFL//MAP7D1//ATXN7//SS18//DOCK7//MAP7//MSH6//MSH2//SPATA22//TOP2A//TOP2B//RAD23B//SMC5//PARP3//RAD50//SMG6//XRCC6//FBXO4//SP100//LDB1//CAPN6//TLK1//SEC23IP//TMF1//SPACA1//PMAIP1//ATP7A//BCL2//TP53//CCK//SRPX//HDAC8//TSPYL4//ASF1A…
GO:0014706	striated muscle tissue development	Biological process	84	318	2440	16119	1.74502	1.08107e-07	3.51412e-06	6.96615	0.0344262	FOXL2//NRG1//MAML1//RYR2//ZFPM2//HEY1//DLL4//DSP//S1PR1//CDK5//MAPK14//EP300//VGLL2//HOXD10//RHOA//MBNL1//MEF2C//MET//MYF5//SIX4//RXRG//SIX1//IGSF8//FOXP2//TCF21//CDON//SMAD3//EGR1//EGR2//BCL9L//MEF2D//PLAGL1//BCL9//SOX11//MKX//ZFHX3//BTG1//BDNF//GJA1//MKL2//TCF7L2//NRAS//HSPG2//PTEN//ALDH1A2//TCAP//PPP3CA//ACTA1//CAV2//HOMER1//HDAC5//BCL2//PDGFRA//SRF//ACTC1//FHOD3//MEF2A//KDM6B//NOX4//SOX6//MES…
GO:0018193	peptidyl-amino acid modification	Biological process	189	876	2440	16119	1.4253	1.11461e-07	3.58949e-06	6.95288	0.077459	PPIF//FKBP1A//FKBP5//FKBP8//FKBP7//RANBP2//FKBP6//ADRA2A//FBXW7//TGFA//SNX6//TPST1//IL12B//IL6R//GSK3B//PHIP//MAPK1//WNK3//CALM3//SPRY2//DDIT4//PPEF2//KAT5//CREBBP//MECP2//TAF1//NCOA3//TRRAP//CDYL//DPH1//GGCX//PROS1//SETD3//SETD8//EHMT1//EP300//PADI2//CDK5//NEK6//UHMK1//MAPK14//ADRBK1//DYRK1A//SMG1//STK39//PAK2//CAB39//BCL2//STK4//TGFBR1//TGFBR2//MAP3K12//CDK5R1//MARK2//PDPK1//NLK//WNK1//OXSR1//S…
GO:0016265	death	Biological process	375	1952	2440	16119	1.26911	1.1174e-07	3.58949e-06	6.95179	0.153689	PMAIP1//ATP7A//BCL2//TP53//CCK//PTEN//IRS2//FNIP1//CYR61//RTN3//RRAGA//CTSC//NEK6//NCKAP1//NISCH//EGLN3//NLRP3//MAPK14//CSE1L//CSNK2A2//DAD1//DAPK1//DSP//AHR//EP300//MECOM//PTK2B//ACIN1//PEG10//FNTA//RYBP//PRAME//FKBP8//PCSK9//BRMS1//MAGI3//APPL1//GJA1//GHITM//PRELID1//PDCD4//TOX3//C3ORF38//MAGEH1//HMGB2//APAF1//NUDT2//XIAP//FAS//IRF1//KPNA1//LGALS1//SHC4//MAL//MEF2A//MEF2C//MEF2D//MAP3K9//PAK2//…
GO:0045664	regulation of neuron differentiation	Biological process	100	399	2440	16119	1.65568	1.16527e-07	3.72136e-06	6.93357	0.0409836	PTEN//TWF2//CNR1//DMD//DPYSL3//MARK2//PTK2B//NEGR1//RAPGEF1//NTRK2//GPRC5B//BCL11A//RAP1A//RET//CAMK1//RAPGEF2//MAGI2//ADCY6//PAQR3//LPAR1//RAP1GAP2//GSK3B//LGALS1//PRKCSH//TRPV4//SPOCK1//ITM2C//BCL2//EDNRB//WDR36//CDK5//SEMA4F//ARHGAP4//RTN4//CDK5R1//SLIT2//NEFM//NEFL//HES1//DTX1//TLX3//ISL1//RHOA//LMX1A//MEIS1//ASCL1//PAX6//PBX1//DIXDC1//ADRA2B//FOXA1//VWC2//MEF2C//NBL1//CDON//TGIF2//BDNF//CXCL…
GO:0051174	regulation of phosphorus metabolic process	Biological process	349	1799	2440	16119	1.28157	1.20487e-07	3.82547e-06	6.91906	0.143033	CDKN1A//CDKN2C//CCNL1//PTEN//CNTD2//CCNL2//CDK5R1//CCNB1//CCNG1//CCNH//CCNT2//CDC6//CDC25A//MBIP//GRM5//CRKL//RAPGEF1//MAP3K1//MAP3K3//MAP3K5//NRAS//MAPK1//RAP1A//TGFBR1//MAP3K12//KIAA1804//MAP3K6//MAP3K13//TAOK2//MAPK14//LPAR1//FGF2//TAB3//KIT//ARRB1//MET//NTRK3//PAK3//MAPK10//PTPN11//PROK2//BMP2//TGFA//MAPKAPK5//MADD//DUSP10//DUSP18//DUSP2//DUSP5//DUSP7//PPP2R1A//RGS3//DUSP16//LRP4//ARR3//PHIP/…
GO:0019538	protein metabolic process	Biological process	818	4688	2440	16119	1.15269	1.21537e-07	3.83648e-06	6.91529	0.335246	CDKN1A//CDKN2C//CCNL1//PTEN//CNTD2//CCNL2//CDK5R1//CCNB1//CCNG1//CCNH//CCNT2//CDC6//CDC25A//MBIP//GRM5//CRKL//RAPGEF1//MAP3K1//MAP3K3//MAP3K5//NRAS//MAPK1//RAP1A//TGFBR1//MAP3K12//KIAA1804//MAP3K6//MAP3K13//TAOK2//MAPK14//LPAR1//FGF2//TAB3//KIT//ARRB1//MET//NTRK3//PAK3//MAPK10//PTPN11//PROK2//BMP2//TGFA//MAPKAPK5//MADD//DUSP10//DUSP18//DUSP2//DUSP5//DUSP7//PPP2R1A//RGS3//DUSP16//HUWE1//ARIH2//MAR…
GO:0008219	cell death	Biological process	374	1948	2440	16119	1.26833	1.24978e-07	3.92244e-06	6.90317	0.153279	PMAIP1//ATP7A//BCL2//TP53//CCK//PTEN//IRS2//FNIP1//CYR61//RTN3//RRAGA//CTSC//NEK6//NCKAP1//NISCH//EGLN3//NLRP3//MAPK14//CSE1L//CSNK2A2//DAD1//DAPK1//DSP//AHR//EP300//MECOM//PTK2B//ACIN1//PEG10//FNTA//RYBP//PRAME//FKBP8//PCSK9//BRMS1//MAGI3//APPL1//GJA1//GHITM//PRELID1//PDCD4//TOX3//C3ORF38//MAGEH1//HMGB2//APAF1//NUDT2//XIAP//FAS//IRF1//KPNA1//LGALS1//SHC4//MAL//MEF2A//MEF2C//MEF2D//MAP3K9//PAK2//…
GO:0016568	chromatin modification	Biological process	125	530	2440	16119	1.55805	1.32585e-07	4.11679e-06	6.87751	0.0512295	HDAC5//BAZ2A//CBX3//ESR1//SATB2//FOXA1//RERE//RSF1//PBRM1//SATB1//SMARCA1//SMARCA4//SMARCC1//SMARCD1//TOP1//ARID1A//PADI2//ARID1B//SIRT1//WAC//CTR9//SETD3//MECP2//PRMT6//EHMT1//MAP3K12//RPS6KA4//RPS6KA5//KAT5//CREBBP//TAF1//NCOA3//TRRAP//CDYL//HUWE1//PHC1//NACC2//KDM4A//ATXN7L3//ATXN7//TAF10//CTCF//JARID2//TRPS1//SREBF1//TP53//HMGA2//CENPV//CCNB1//PHF8//PHF2//KDM3A//UBE2A//CENPO//KDM5C//SETD8//WH…
GO:0001501	skeletal system development	Biological process	107	436	2440	16119	1.62123	1.33432e-07	4.11679e-06	6.87474	0.0438525	MAPK14//MYCN//MYF5//BMP1//TGFB2//HSPG2//MEF2C//MEF2D//RUNX2//ARID5A//OSR1//NFIB//BMP2//TRPS1//WNT2B//HMGA2//CHST11//MEX3C//STC1//MATN1//MAF//NKX3-2//TGFBR1//HOXA11//IHH//SMAD3//SOX6//RELA//SOX5//PKDCC//ACVRL1//IGF1//RHOA//DCHS1//LRRC17//HOXB4//LRP5//SBDS//SETD2//SMAD2//PDGFRA//SIX4//WDR19//SIX1//TBX15//TGFBR2//NDST1//RDH10//SATB2//HOXA4//HOXB2//HOXB5//HOXB6//HOXC9//HOXD10//MDFI//SOX11//ZEB1//TIPA…
GO:0007389	pattern specification process	Biological process	107	436	2440	16119	1.62123	1.33432e-07	4.11679e-06	6.87474	0.0438525	FRAT1//WNT1//FZD5//COL4A1//IHH//NFATC3//DLL4//CXCL12//RBM15//SRF//STK4//TGFBR2//NCKAP1//EP300//SMAD3//MYF5//NKX3-1//PCDH8//PLXNA2//TP53//TCAP//HOXA11//HOXC11//SIX1//GJA1//MEF2C//SUFU//AHI1//MESP1//ISL1//STC1//SMAD2//ERBB4//SATB2//SMAD5//SIM2//BASP1//KIF3A//RTTN//NKX3-2//TGIF1//DVL2//MTF2//PBX3//HOXD8//TCF7L1//ALDH1A2//HEY1//LDB1//MDFI//PAX6//SFRP1//CDX2//CRKL//CYP26A1//EMX2//HIPK1//SF3B1//GRSF1//…
GO:0007517	muscle organ development	Biological process	87	336	2440	16119	1.71052	1.68613e-07	5.17301e-06	6.77311	0.0356557	FOXL2//RYR2//ZFPM2//HEY1//NRG1//DLL4//DSP//S1PR1//CDK5//MAPK14//EP300//VGLL2//HOXD10//RHOA//MBNL1//MEF2C//MET//MYF5//SIX4//RXRG//SIX1//IGSF8//FOXP2//TCF21//CDON//SMAD3//EGR1//EGR2//BCL9L//MEF2D//PLAGL1//BCL9//SOX11//MKX//ZFHX3//BTG1//BDNF//GJA1//MKL2//TCF7L2//NRAS//SERP1//PPP3CA//ACTA1//CAV2//HOMER1//HDAC5//BCL2//EGLN1//BMP2//ACTC1//TCAP//BMP10//FKBP1A//ISL1//TGFBR3//TGFBR2//NOG//ERBB4//FGF2//CCN…
GO:0007417	central nervous system development	Biological process	179	827	2440	16119	1.42987	1.95428e-07	5.96219e-06	6.70901	0.0733607	DMBX1//COL4A1//MACROD2//S1PR1//EGR2//EPHA7//NCOA6//PHF8//AFF2//SLC7A11//XRCC6//CNTNAP2//H3F3B//HMGCS1//HSPG2//SHROOM2//KCNK3//ACAT1//MET//ZFHX3//OXCT1//CDK5RAP1//DDIT4//PTCH1//PTPN11//ROBO2//SFRP1//SFRP4//SMARCA1//TCF7L2//TGFBR2//NKX2-1//ZIC1//FZD5//C11ORF63//FZD4//FZD7//TCF7L1//IRS2//CDK5R1//CCNG1//CD9//DRD1//WASF3//ASCL1//SOX11//MED12//SOX4//NOG//INTU//PBX3//HOXC10//HOXD10//ISL1//GIGYF2//ABT1//…
GO:0002009	morphogenesis of an epithelium	Biological process	103	419	2440	16119	1.62395	2.0945e-07	6.35448e-06	6.67892	0.0422131	COL4A1//IHH//NFATC3//DLL4//CXCL12//RBM15//SRF//STK4//TGFBR2//ADAMTS16//FGF2//NPNT//HOXA11//SMAD4//PBX1//WNT4//CTNNBIP1//PTCH1//BCL2//SIX1//BMP2//TCF21//WNT1//PAX8//DCHS1//CELSR1//AHI1//RET//NOG//SOX4//SOX11//CASP8//SEC24B//NCKAP1//PRICKLE1//DVL2//SETD2//APAF1//SUFU//RGMA//SHROOM3//SFRP1//TGIF1//KDM6A//ARID1A//ZIC5//MED12//GJA1//SMAD3//MEF2C//MESP1//CHUK//HOXB2//HOXB4//LIN7C//MPP5//HES1//RYR2//MAG…
GO:0070848	response to growth factor	Biological process	150	669	2440	16119	1.4812	2.20446e-07	6.65112e-06	6.6567	0.0614754	FKBP1A//NEDD4L//FNTA//BAMBI//GCNT2//RHOA//SMAD2//SMAD3//SMAD4//SMAD5//MAP3K1//PDGFA//NLK//PPM1A//PPP1CB//SMURF1//PTPRK//TGIF2//CCL2//TGFB2//TGFBR1//TGFBR2//TGFBR3//TGIF1//KLF10//TP53//UBE2D1//UBE2D3//CCNT2//ZFYVE9//ACVRL1//SPRY2//CDKN1A//ADCY1//ADCY6//CHUK//ADRBK1//ERBB3//ERBB4//FGF2//FGF7//TNRC6B//GAB1//TNRC6A//GSK3B//NRG1//NDST1//KIT//KITLG//FOXO4//NRAS//PDGFRA//PDPK1//PIK3CD//PPP2R1A//PRKAR2B/…
GO:0071363	cellular response to growth factor stimulus	Biological process	147	653	2440	16119	1.48714	2.26701e-07	6.80229e-06	6.64455	0.0602459	FKBP1A//NEDD4L//FNTA//BAMBI//GCNT2//RHOA//SMAD2//SMAD3//SMAD4//SMAD5//MAP3K1//PDGFA//NLK//PPM1A//PPP1CB//SMURF1//PTPRK//TGIF2//CCL2//TGFB2//TGFBR1//TGFBR2//TGFBR3//TGIF1//KLF10//TP53//UBE2D1//UBE2D3//CCNT2//ZFYVE9//ACVRL1//SPRY2//CDKN1A//ADCY1//ADCY6//CHUK//ADRBK1//ERBB3//ERBB4//FGF2//FGF7//TNRC6B//GAB1//TNRC6A//GSK3B//NRG1//NDST1//KIT//KITLG//FOXO4//NRAS//PDGFRA//PDPK1//PIK3CD//PPP2R1A//PRKAR2B/…
GO:0033554	cellular response to stress	Biological process	282	1417	2440	16119	1.3147	2.4426e-07	7.2891e-06	6.61215	0.115574	SIRT1//ATG16L1//ATG2B//ULK1//BECN1//ATG12//RB1CC1//TECPR1//STX17//SNAP29//MAPK14//RAD9B//TIPRL//PTPN11//RAD17//CEP63//MBIP//MSH6//MSH2//SPATA22//RAD23B//CCNH//RAD50//RAD51AP1//SMC5//ZFYVE26//RBBP8//MDC1//WRNIP1//PARP3//TOPBP1//CSNK1D//EYA4//FANCA//FANCE//FANCG//SMG1//NCOA6//XRCC6//ASF1A//INO80E//ASTE1//LIG3//NONO//FANCI//OTUB1//C11ORF30//UBE2A//UBE2D3//VCP//CUL4A//MORF4L2//HUWE1//PRMT6//TP53//HMG…
GO:0045216	cell-cell junction organization	Biological process	58	198	2440	16119	1.93513	2.57506e-07	7.64262e-06	6.58921	0.0237705	DSP//AMOT//HDAC7//TRPV4//TJP1//TLN2//PARD6B//PKP4//GJA1//CD9//MLLT4//RAB8B//CADM3//CDH24//MTSS1//RHOA//RHOC//CSF1R//SHROOM2//SORBS1//WHAMM//PTK2B//ARHGAP6//PDPK1//RCC2//PTPRK//BCL2//TRIP6//PIP5K1A//ACTN1//ACTN2//TAOK2//EFNA5//MACF1//ROCK1//HRG//SMAD3//WNT4//PTPRJ//SFRP1//PTEN//ACVRL1//CLDN14//MPP5//SRF//STRN//WNT11//ACTN4//CLDN12//MTDH//NEDD4L//SNAI1//FZD5//LIMS1//NF2//NLGN4X//TGFB2//CCM2
GO:0048667	cell morphogenesis involved in neuron differentiation	Biological process	138	606	2440	16119	1.50437	2.66911e-07	7.87893e-06	6.57363	0.0565574	FLOT1//ADCY1//NTNG1//NEFH//PAK3//BCL2//TOP2B//FZD5//PICALM//FZD7//PARD6B//DOCK7//CCK//CDK5//MYL12B//SEMA4F//CHL1//B3GNT1//AP2M1//TTC8//COL4A1//COL4A4//COL6A1//CSNK2A1//CSNK2A2//DPYSL3//EFNA5//EPHB2//ETV1//ALCAM//CLASP2//ARHGEF12//RGMB//GSK3B//APBB2//HSPA8//ITGA5//ITGAV//KCNQ3//RHOA//RHOC//LAMC1//LIMK1//LMX1A//SMAD4//MET//MYO10//NRAS//OTX2//PAK2//PAX6//PITPNA//PLXNA2//POU4F2//MAPK1//PRNP//RGMA//SR…
GO:0022604	regulation of cell morphogenesis	Biological process	95	380	2440	16119	1.65154	2.72105e-07	7.98905e-06	6.56526	0.0389344	MYL12B//CFDP1//CDC42EP3//WASF3//BVES//FGD4//CSF1R//FGD5//PTK2B//CYFIP1//RHOQ//BAMBI//HEXB//KIT//MYO10//BRWD1//PRPF40A//CDC42SE1//SHROOM3//CCL2//CCL7//CCL11//CCL13//GAS7//TAOK2//GREM1//GLIPR2//GCNT2//BCL9L//SMAD2//SMAD3//SMAD4//BMP2//SNAI1//TGFB2//FOXA1//SFRP1//TGFBR3//NKX2-1//WDR36//CDK5//SEMA4F//ARHGAP4//BCL11A//RTN4//CDK5R1//SLIT2//NEFM//NEFL//TCF7L2//TBC1D30//TWF2//LIMK1//NDEL1//RAB11A//ULK1//…
GO:0023057	negative regulation of signaling	Biological process	197	932	2440	16119	1.39636	2.83065e-07	8.2664e-06	6.54811	0.0807377	MBIP//DUSP10//DUSP18//DUSP2//DUSP5//DUSP7//PPP2R1A//RGS3//DUSP16//PCSK9//PXDN//ADRBK1//GRM5//ARRB1//CALCA//BMP2//SNX6//PSMD10//G3BP2//TRIP6//ERBB3//IHH//PAK1IP1//SOCS6//PTPRJ//ATP2B4//F2RL1//PTPN2//PPM1A//PTEN//RGS2//GBA//HIC1//MDFI//NLK//RNF43//CTNNBIP1//CCND1//SFRP1//TLE1//MED12//PEG10//NEDD4L//SIRT1//FAM89B//BAMBI//BCL9L//SMAD2//SMAD3//CHST11//PDPK1//PPP1CB//SMURF1//PRDM16//TGFBR1//TGFBR2//TGF…
GO:0032989	cellular component morphogenesis	Biological process	242	1188	2440	16119	1.3457	2.86639e-07	8.31666e-06	6.54266	0.0991803	COL4A3BP//MAPK14//GREM1//NRG1//NOX4//SIDT2//SSH1//SOX6//SHROOM3//SMARCA4//SS18//STK4//TGFB2//MAP7//SEC23IP//TMF1//SPACA1//CUL3//GSK3B//WNT4//BMP2//SNAI1//TGFBR1//TGFBR3//HMGA2//NOG//CLIC4//MET//STC1//HEY1//SMAD4//PAX8//HRH2//IHH//MAP3K1//FRMD6//ROCK1//MATN1//FLOT1//ADCY1//NTNG1//NEFH//PAK3//BCL2//TOP2B//FZD5//PICALM//FZD7//PARD6B//DOCK7//CCK//CDK5//MYL12B//SEMA4F//CHL1//B3GNT1//AP2M1//TTC8//COL4A…
GO:0007044	cell-substrate junction assembly	Biological process	29	73	2440	16119	2.62436	2.88502e-07	8.31666e-06	6.53985	0.0118852	LAMA3//LAMC1//LAMC2//CD151//SORBS1//WHAMM//PTK2B//ARHGAP6//PDPK1//RCC2//PTPRK//BCL2//TRIP6//PIP5K1A//ACTN1//ACTN2//TAOK2//EFNA5//MACF1//ROCK1//HRG//SMAD3//WNT4//PTPRJ//SFRP1//PTEN//ACVRL1//ITGA5//TNS1
GO:0051247	positive regulation of protein metabolic process	Biological process	218	1051	2440	16119	1.37026	2.89355e-07	8.31666e-06	6.53857	0.0893443	GRM5//CRKL//RAPGEF1//MAP3K1//MAP3K3//MAP3K5//NRAS//MAPK1//RAP1A//TGFBR1//MAP3K12//KIAA1804//MAP3K6//MAP3K13//TAOK2//MAPK14//LPAR1//FGF2//TAB3//KIT//ARRB1//MET//NTRK3//PAK3//MAPK10//PTPN11//PROK2//BMP2//TGFA//MAPKAPK5//MADD//CRH//CSF1R//CSNK1D//DVL2//EDNRB//ERBB4//SIRT1//RSPO1//ANXA2//CYR61//NKX3-1//CDON//CCND1//WNT1//CCND3//CD40//FNIP1//RB1CC1//ADRA2A//FBXW7//PLA2G4B//CTDSP2//PDIA6//SERP1//ASNS//…
GO:0001934	positive regulation of protein phosphorylation	Biological process	147	656	2440	16119	1.48034	3.02845e-07	8.65884e-06	6.51878	0.0602459	GRM5//CRKL//RAPGEF1//MAP3K1//MAP3K3//MAP3K5//NRAS//MAPK1//RAP1A//TGFBR1//MAP3K12//KIAA1804//MAP3K6//MAP3K13//TAOK2//MAPK14//LPAR1//FGF2//TAB3//KIT//ARRB1//MET//NTRK3//PAK3//MAPK10//PTPN11//PROK2//BMP2//TGFA//MAPKAPK5//MADD//ADRA2A//FBXW7//PLA2G4B//CTDSP2//PDIA6//SERP1//ASNS//CCL2//HSP90B1//HERPUD1//GREM1//NRG1//PDGFC//MAS1//ZFP91//TNFRSF10B//NRK//MAP3K9//GAB1//MDFIC//MDFI//MAP2K4//SPAG9//IL12B//I…
GO:0009968	negative regulation of signal transduction	Biological process	189	889	2440	16119	1.40446	3.29912e-07	9.38359e-06	6.4816	0.077459	MBIP//DUSP10//DUSP18//DUSP2//DUSP5//DUSP7//PPP2R1A//RGS3//DUSP16//PXDN//ADRBK1//GRM5//ARRB1//CALCA//BMP2//SNX6//PSMD10//G3BP2//TRIP6//PTPRJ//ATP2B4//F2RL1//PTPN2//PPM1A//PTEN//RGS2//GBA//HIC1//MDFI//NLK//RNF43//CTNNBIP1//CCND1//SFRP1//TLE1//MED12//PEG10//NEDD4L//SIRT1//FAM89B//BAMBI//BCL9L//SMAD2//SMAD3//CHST11//PDPK1//PPP1CB//SMURF1//PRDM16//TGFBR1//TGFBR2//TGFBR3//NKX2-1//TP53//WNT1//SNX25//CAV…
GO:0010647	positive regulation of cell communication	Biological process	229	1116	2440	16119	1.35556	3.42651e-07	9.69543e-06	6.46515	0.0938525	MAPK14//LPAR1//FGF2//TAB3//KIT//ARRB1//MET//NTRK3//PAK3//MAPK1//MAPK10//PTPN11//PROK2//BMP2//TGFA//MAPKAPK5//MADD//ADRA2A//FBXW7//GAB1//MDFIC//MDFI//MAP3K1//MAP3K5//MAP3K9//MAP2K4//KIAA1804//SPAG9//MAP3K6//SORBS1//CRKL//LAT//LASP1//ARHGAP4//ARHGAP6//SH2D1A//SH3BGR//SHB//HOMER1//IL12B//IL6R//GJA1//AKAP5//AKAP12//BMP10//SMAD4//TGFBR1//TTK//ACVRL1//ERBB3//F2RL1//IGF1//NEDD4//NKX3-1//NTRK2//PDGFA//PD…
GO:0010769	regulation of cell morphogenesis involved in differentiation	Biological process	68	248	2440	16119	1.81136	3.95775e-07	1.11408e-05	6.40255	0.0278689	GREM1//GLIPR2//BAMBI//GCNT2//BCL9L//SMAD2//SMAD3//SMAD4//BMP2//SNAI1//TGFB2//FOXA1//SFRP1//TGFBR3//NKX2-1//WDR36//CDK5//SEMA4F//ARHGAP4//BCL11A//RTN4//CDK5R1//SLIT2//NEFM//NEFL//TCF7L2//TWF2//LIMK1//NDEL1//RAB11A//ULK1//NTRK3//SPG20//NEDD4//CXCL12//MARK2//RHOA//SSH1//RET//SSH2//EPHB2//LRP4//PTEN//SYNGAP1//NTRK2//ROBO1//ROBO2//TIAM1//DIXDC1//CIT//GSK3B//RAPGEF2//CAPRIN1//PTPRD//CAPRIN2//PDLIM5//CF…
GO:1902589	single-organism organelle organization	Biological process	344	1790	2440	16119	1.26956	4.01331e-07	1.12393e-05	6.3965	0.140984	TECPR1//STX17//SNAP29//SMC4//CIT//SPRY2//GPSM2//DYNLT1//MAP1A//MARK1//ATXN3//NEFM//NEFH//NEFL//MAP7D1//ATXN7//SS18//DOCK7//MAP7//MSH6//MSH2//SPATA22//TOP2A//TOP2B//SMC5//PARP3//RAD50//SMG6//XRCC6//FBXO4//SP100//CAPN6//DPYSL3//LIMA1//ACTN4//GAS7//ACTN1//TRIOBP//TWF2//CFL2//ARPC5//NISCH//FGD4//ADRA2A//FGD5//AMOT//MON2//ARFIP2//FBXO8//RHOA//LIMK1//NF2//NRAS//PDGFA//PDPK1//SSH1//SHROOM3//ROCK1//ARHGE…
GO:0048732	gland development	Biological process	98	399	2440	16119	1.62256	4.29271e-07	1.19184e-05	6.36727	0.0401639	CEBPA//ATG7//ALDH9A1//PCSK9//HMGCL//HMGCS1//HES1//JARID2//ACAT1//ARG1//SMAD3//MET//ASNS//PHF2//WNT4//PRKCSH//MKL2//CCND1//RELA//SMARCA4//STAT5B//TGFBR3//RUNX1//ALDH1A2//RB1CC1//FA2H//NKX3-1//PAX6//TGFB2//CHUK//CSN2//CSN3//ERBB4//GHRHR//ATP2B2//ATP7A//NCOA1//ISL1//TCF7L2//NKX2-1//HMGA2//NOG//OTP//BCL2//CRH//NR3C1//PBX1//PDGFRA//WNT11//AHR//SIX1//PAX8//NRG1//HOXB9//IGF1//IRS2//CEBPB//MAPK1//ROBO1//…
GO:0012501	programmed cell death	Biological process	332	1720	2440	16119	1.27514	4.29944e-07	1.19184e-05	6.36659	0.136066	PMAIP1//ATP7A//BCL2//TP53//CCK//PTEN//IRS2//FNIP1//CYR61//RTN3//RRAGA//CTSC//NEK6//NCKAP1//NISCH//EGLN3//NLRP3//MAPK14//CSE1L//CSNK2A2//DAD1//DAPK1//DSP//AHR//EP300//MECOM//PTK2B//ACIN1//PEG10//FNTA//RYBP//PRAME//FKBP8//PCSK9//BRMS1//MAGI3//APPL1//GJA1//GHITM//PRELID1//PDCD4//TOX3//C3ORF38//MAGEH1//HMGB2//APAF1//NUDT2//XIAP//FAS//IRF1//KPNA1//LGALS1//SHC4//MAL//MEF2A//MEF2C//MEF2D//MAP3K9//PAK2//…
GO:0048706	embryonic skeletal system development	Biological process	41	124	2440	16119	2.18429	4.52884e-07	1.24909e-05	6.34401	0.0168033	OSR1//SETD2//SMAD2//SMAD3//PDGFRA//SIX4//WDR19//SIX1//TBX15//TGFBR1//TGFBR2//RUNX2//NDST1//RDH10//MEF2C//CHST11//SATB2//HOXA4//HOXB2//HOXB4//HOXB5//HOXB6//HOXC9//HOXD10//HSPG2//MDFI//MYCN//MYF5//SOX11//ZEB1//HOXA11//HOXC11//NOG//IHH//DLX1//SLC35D1//HOXB9//PBX1//MBTD1//NKX3-2//WNT11
GO:0042063	gliogenesis	Biological process	54	183	2440	16119	1.94936	5.09758e-07	1.39189e-05	6.29264	0.0221311	SMARCA4//VCAN//TGFB2//MMP24//DTX1//GAP43//IGF1//NFIB//RNF10//DRD1//WASF3//ASCL1//SOX11//TCF7L2//CD9//MED12//PTK2B//SOX4//NF2//EGR2//ERBB3//RELA//CDK5//PAX6//SOX6//NRG1//PICK1//HES1//RHOA//KCNJ10//POU3F1//PTEN//FA2H//MPP5//HEXB//CCL2//CDKN2C//DUSP10//EGR1//NTRK2//NLGN3//PTPRJ//SOX5//NKX2-1//TRPC4//BIN1//IL6ST//BMP2//MYCN//NTRK3//HMGA2//NOG//PPARG//DLX1
GO:0090092	regulation of transmembrane receptor protein serine/threonine kinase signaling pathway	Biological process	54	183	2440	16119	1.94936	5.09758e-07	1.39189e-05	6.29264	0.0221311	BMP10//SMAD4//BMP2//TGFBR1//TTK//ACVRL1//PPM1A//IL17F//SMAD2//SMAD3//SOX11//ZEB1//CAV3//XIAP//RGMA//GIPC1//NPNT//TGFBR3//PEG10//NEDD4L//SIRT1//FAM89B//BAMBI//BCL9L//CHST11//PDPK1//PPP1CB//SMURF1//SNX6//PRDM16//TGFBR2//NKX2-1//TP53//WNT1//SNX25//CAV2//ZFYVE9//ZNF423//FKBP8//HES1//CYR61//UBE2O//SPG20//GREM1//VWC2//NBL1//SFRP1//TCF7L2//NOG//FKBP1A//MAGI2//FBN1//FBN2//GREM2
GO:0010648	negative regulation of cell communication	Biological process	196	934	2440	16119	1.3863	5.17174e-07	1.40512e-05	6.28636	0.0803279	MBIP//DUSP10//DUSP18//DUSP2//DUSP5//DUSP7//PPP2R1A//RGS3//DUSP16//PXDN//ADRBK1//GRM5//ARRB1//CALCA//BMP2//SNX6//PSMD10//G3BP2//TRIP6//ERBB3//IHH//PAK1IP1//SOCS6//PTPRJ//ATP2B4//F2RL1//PTPN2//PPM1A//PTEN//RGS2//GBA//HIC1//MDFI//NLK//RNF43//CTNNBIP1//CCND1//SFRP1//TLE1//MED12//PEG10//NEDD4L//SIRT1//FAM89B//BAMBI//BCL9L//SMAD2//SMAD3//CHST11//PDPK1//PPP1CB//SMURF1//PRDM16//TGFBR1//TGFBR2//TGFBR3//NK…
GO:0032270	positive regulation of cellular protein metabolic process	Biological process	200	957	2440	16119	1.3806	5.33594e-07	1.44255e-05	6.27279	0.0819672	GRM5//CRKL//RAPGEF1//MAP3K1//MAP3K3//MAP3K5//NRAS//MAPK1//RAP1A//TGFBR1//MAP3K12//KIAA1804//MAP3K6//MAP3K13//TAOK2//MAPK14//LPAR1//FGF2//TAB3//KIT//ARRB1//MET//NTRK3//PAK3//MAPK10//PTPN11//PROK2//BMP2//TGFA//MAPKAPK5//MADD//CRH//CSF1R//CSNK1D//DVL2//EDNRB//ERBB4//SIRT1//RSPO1//ANXA2//CYR61//NKX3-1//CDON//CCND1//WNT1//CCND3//CD40//FNIP1//RB1CC1//ADRA2A//FBXW7//PLA2G4B//CTDSP2//PDIA6//SERP1//ASNS//…
GO:0048864	stem cell development	Biological process	68	250	2440	16119	1.79687	5.45972e-07	1.46874e-05	6.26283	0.0278689	EDNRB//ERBB4//ISL1//KITLG//RET//GSK3B//WNT4//BMP2//SNAI1//TGFB2//TGFBR1//TGFBR3//HMGA2//NOG//HEY1//SMAD4//GREM1//GLIPR2//BAMBI//GCNT2//BCL9L//SMAD2//SMAD3//FOXA1//SFRP1//NKX2-1//BCL2//RDH10//CYP26A1//NRG1//SOX11//ALDH1A2//STAG2//DIS3L2//MTF2//RTF1//ZCCHC11//PHF19//KIT//SMARCA4//MED28//FZD7//MED14//MED17//CTR9//MED12//CREBBP//CDX2//HES1//LRP5//BCL9//PRDM16//SOX4//TCF7L2//VPS72//KLF10//TCF7L1//CUL4…
GO:0000165	MAPK cascade	Biological process	134	592	2440	16119	1.49531	5.68048e-07	1.52064e-05	6.24561	0.054918	MBIP//GRM5//CRKL//RAPGEF1//MAP3K1//MAP3K3//MAP3K5//NRAS//MAPK1//RAP1A//TGFBR1//MAP3K12//KIAA1804//MAP3K6//MAP3K13//TAOK2//MAPK14//LPAR1//FGF2//TAB3//KIT//ARRB1//MET//NTRK3//PAK3//MAPK10//PTPN11//PROK2//BMP2//TGFA//MAPKAPK5//MADD//DUSP10//DUSP18//DUSP2//DUSP5//DUSP7//PPP2R1A//RGS3//DUSP16//TRIB1//PTGER4//MAP2K4//ARHGEF6//RB1CC1//NRK//MAP3K9//GAB1//MDFIC//MDFI//SPAG9//TGFB2//TRIB2//CDK12//PPEF2//AD…
GO:0042692	muscle cell differentiation	Biological process	78	301	2440	16119	1.71189	6.99051e-07	1.8622e-05	6.15549	0.0319672	GREM1//SRF//GSK3B//KCNH1//CDON//WNT1//ADAM12//TANC1//CAV3//MEF2C//HDAC5//RBM24//MAPK14//MAML1//BHLHE41//MET//PTPLA//IGF1//BCL9//TMOD1//ACTA1//ACTC1//TCAP//EDNRB//SMARCA4//MYF5//CFL2//BMP10//FHOD3//LGALS1//MBNL1//MKX//ZFHX3//BTG1//EPAS1//TCF7L2//PPP3CA//CAV2//HOMER1//BCL2//NFATC3//WNT4//MKL2//CHUK//NRAS//SPAG9//CAMK1//MEF2A//BNIP2//SETD3//ZEB1//ANKRD17//FOXO4//MED28//TSHZ3//NRG1//MESP1//MORF4L2//P…
GO:0048812	neuron projection morphogenesis	Biological process	138	616	2440	16119	1.47995	7.11888e-07	1.88719e-05	6.14759	0.0565574	FLOT1//ADCY1//NTNG1//NEFH//PAK3//BCL2//TOP2B//FZD5//PICALM//FZD7//PARD6B//DOCK7//CCK//CDK5//MYL12B//SEMA4F//CHL1//B3GNT1//AP2M1//TTC8//COL4A1//COL4A4//COL6A1//CSNK2A1//CSNK2A2//DPYSL3//EFNA5//EPHB2//ETV1//ALCAM//CLASP2//ARHGEF12//RGMB//GSK3B//APBB2//HSPA8//ITGA5//ITGAV//KCNQ3//RHOA//RHOC//LAMC1//LIMK1//LMX1A//SMAD4//MET//MYO10//NRAS//OTX2//PAK2//PAX6//PITPNA//PLXNA2//POU4F2//MAPK1//PRNP//RGMA//SR…
GO:0031175	neuron projection development	Biological process	170	793	2440	16119	1.4162	7.62958e-07	2.01281e-05	6.1175	0.0696721	FLOT1//ADCY1//NTNG1//NEFH//PAK3//BCL2//TOP2B//FZD5//PICALM//FZD7//PARD6B//DOCK7//CCK//CDK5//MYL12B//SEMA4F//CHL1//B3GNT1//AP2M1//TTC8//COL4A1//COL4A4//COL6A1//CSNK2A1//CSNK2A2//DPYSL3//EFNA5//EPHB2//ETV1//ALCAM//CLASP2//ARHGEF12//RGMB//GSK3B//APBB2//HSPA8//ITGA5//ITGAV//KCNQ3//RHOA//RHOC//LAMC1//LIMK1//LMX1A//SMAD4//MET//MYO10//NRAS//OTX2//PAK2//PAX6//PITPNA//PLXNA2//POU4F2//MAPK1//PRNP//RGMA//SR…
GO:0032879	regulation of localization	Biological process	355	1871	2440	16119	1.25344	9.45058e-07	2.48123e-05	6.02454	0.145492	RSPO1//MTMR2//PCSK9//GREM1//ARRB1//AHI1//SFRP4//PICK1//MAGI2//SLIT2//F2RL1//IL6R//EDNRB//TAC1//MDFI//SUFU//SRI//PTK2B//ACTN2//PSMD10//G3BP2//RAPGEF3//CNR1//ADRA2A//SLC25A4//ARNTL//MARCKS//PRKAR2B//RAP1A//RAP1B//RFX3//SPCS3//SLC2A1//AKAP5//SPCS2//TRIP6//BCL2//CALCA//TRPC3//PDPK1//VASH1//BMP10//DLL4//SP100//STC1//KRIT1//ACVRL1//MACF1//TGFBR3//GLIPR2//CAPN7//TGFB2//TGFBR2//CRH//ADRA2B//IRS2//CCL2//F…
GO:0048704	embryonic skeletal system morphogenesis	Biological process	33	93	2440	16119	2.34412	9.82835e-07	2.56492e-05	6.00752	0.0135246	OSR1//SETD2//SMAD2//SMAD3//PDGFRA//SIX4//WDR19//SIX1//TBX15//TGFBR1//TGFBR2//RUNX2//NDST1//RDH10//MEF2C//CHST11//HOXA11//HOXC11//NOG//SATB2//HOXA4//HOXB2//HOXB4//HOXB5//HOXB6//HOXC9//HOXD10//HSPG2//MDFI//MYCN//MYF5//SOX11//ZEB1
GO:1901700	response to oxygen-containing compound	Biological process	242	1206	2440	16119	1.32561	9.86328e-07	2.56492e-05	6.00598	0.0991803	SORBS1//ATP6V1G3//EIF4EBP2//FGF2//FGF7//SIK2//RHOQ//GAB1//APPL1//EEF2K//FOXO4//NRAS//PDPK1//CAB39//ATP6V1B2//ATP6V1C1//PIK3C2A//ATP6V1E1//PPM1A//PHIP//PRKAG1//MAPK1//RPTOR//PTPN1//PTPN2//PTPN11//SMARCC1//SREBF1//PIK3R3//IRS2//CDK5//ADRA1B//DRD1//HOMER1//CD9//SLC6A1//ACVR1C//EGR1//PTK2B//ANGPT2//RHOA//SMAD2//SIDT2//PTEN//TCF7L2//TGFBR2//SESN2//NR0B2//PTCH1//ATP7A//CEBPB//RRAGA//COL4A1//COL6A1//DNM…
GO:0033555	multicellular organismal response to stress	Biological process	26	65	2440	16119	2.64246	1.00516e-06	2.6015e-05	5.99777	0.0106557	DRD1//HTR2C//MECP2//ALS2//BCL2//BDNF//USP46//CCK//ADRA2A//CRH//EDNRB//NMUR2//RET//SLC6A2//TAC1//CACNA1B//CALCA//OSM//RUNX1//NR4A2//GJA1//MEF2C//HDAC5//LGALS1//PPP3CA//PTEN
GO:0060562	epithelial tube morphogenesis	Biological process	81	319	2440	16119	1.67742	1.04491e-06	2.69163e-05	5.98092	0.0331967	COL4A1//IHH//NFATC3//DLL4//CXCL12//RBM15//SRF//STK4//TGFBR2//ADAMTS16//FGF2//NPNT//HOXA11//SMAD4//PBX1//WNT4//CTNNBIP1//PTCH1//BCL2//SIX1//BMP2//TCF21//WNT1//PAX8//DCHS1//RET//SOX4//SOX11//CASP8//SEC24B//NCKAP1//PRICKLE1//DVL2//SETD2//APAF1//SUFU//RGMA//SHROOM3//SFRP1//TGIF1//KDM6A//ARID1A//ZIC5//NOG//CELSR1//MED12//GJA1//SMAD3//MEF2C//AHI1//MESP1//HES1//RYR2//CLIC4//IGF1//MET//MYCN//NKX3-1//SLIT…
GO:0000902	cell morphogenesis	Biological process	226	1115	2440	16119	1.339	1.0784e-06	2.76485e-05	5.96722	0.092623	CUL3//GSK3B//WNT4//BMP2//SNAI1//TGFB2//TGFBR1//TGFBR3//HMGA2//NOG//CLIC4//MET//STC1//HEY1//SMAD4//PAX8//HRH2//IHH//MAP3K1//FRMD6//ROCK1//MATN1//FLOT1//ADCY1//NTNG1//NEFH//PAK3//BCL2//TOP2B//FZD5//PICALM//FZD7//PARD6B//DOCK7//CCK//CDK5//MYL12B//SEMA4F//CHL1//B3GNT1//AP2M1//TTC8//COL4A1//COL4A4//COL6A1//CSNK2A1//CSNK2A2//DPYSL3//EFNA5//EPHB2//ETV1//ALCAM//CLASP2//ARHGEF12//RGMB//APBB2//HSPA8//ITGA5…
GO:0003002	regionalization	Biological process	85	340	2440	16119	1.65154	1.14148e-06	2.9129e-05	5.94253	0.0348361	NCKAP1//EP300//SMAD3//MYF5//NKX3-1//PCDH8//PLXNA2//TP53//TCAP//HOXA11//HOXC11//SIX1//MEF2C//ISL1//MESP1//SMAD2//BASP1//DVL2//MTF2//PBX3//HOXD8//FZD5//TCF7L1//HEY1//LDB1//MDFI//PAX6//SFRP1//CDX2//KIF3A//CRKL//CYP26A1//EMX2//HIPK1//SF3B1//GRSF1//HOXA4//HOXB2//HOXB4//HOXB5//HOXB6//HOXB9//HOXC9//HOXC10//HOXD10//LRP5//PBX1//CDON//CTNNBIP1//TGFBR1//ALDH1A2//CELSR1//LRP4//OTX2//PTCH1//TGIF1//NOG//DLX1//…
GO:0051716	cellular response to stimulus	Biological process	1066	6342	2440	16119	1.1104	1.15545e-06	2.93485e-05	5.93725	0.436885	SIRT1//ATG16L1//ATG2B//ULK1//BECN1//ATG12//RB1CC1//TECPR1//STX17//SNAP29//MAPK14//RAD9B//TIPRL//PTPN11//RAD17//CEP63//KCNH1//CNTLN//ADRA2B//PPM1L//PTK2B//NRG1//NDST1//MEF2A//MEF2C//MAP3K3//MAP3K5//NRAS//PAK3//NLK//POU4F2//MAPK1//RET//CCL2//TGFA//SHANK3//MAPKAPK5//RAPGEF2//MBIP//GRM5//CRKL//RAPGEF1//MAP3K1//RAP1A//TGFBR1//MAP3K12//KIAA1804//MAP3K6//MAP3K13//TAOK2//LPAR1//FGF2//TAB3//KIT//ARRB1//ME…
GO:0006915	apoptotic process	Biological process	326	1702	2440	16119	1.26534	1.17264e-06	2.96472e-05	5.93083	0.133607	PMAIP1//ATP7A//BCL2//TP53//CCK//PTEN//IRS2//FNIP1//CYR61//CECR2//HMGB2//KPNA1//ARRB1//FOXL2//EGLN3//NLRP3//APAF1//HSPD1//FAS//SMAD3//MAP3K5//NKX3-1//PPARG//RET//ROBO1//VCP//CASP8//TNFRSF10B//CAPN10//DSP//ACIN1//FNTA//PAK2//ROCK1//SATB1//TJP1//CASP7//TJP2//SIVA1//PPIF//SPRY2//CDKN1A//SYCP2//ATG7//PRDX3//RXFP2//OSR1//DAD1//DAPK1//EDNRB//EGR1//EGR2//EGR3//ERBB4//PTK2B//SIRT1//PRAME//FKBP8//SIN3A//AA…
GO:0010941	regulation of cell death	Biological process	264	1337	2440	16119	1.30443	1.2057e-06	3.01655e-05	5.91876	0.108197	PTEN//IRS2//FNIP1//EGLN3//NLRP3//APAF1//HSPD1//FAS//SMAD3//MAP3K5//NKX3-1//PMAIP1//PPARG//RET//ROBO1//VCP//CASP8//TNFRSF10B//CCK//PPIF//SPRY2//CDKN1A//SYCP2//ATG7//PRDX3//RXFP2//OSR1//DAD1//DAPK1//EDNRB//EGR1//EGR2//EGR3//ERBB4//PTK2B//SIRT1//PRAME//FKBP8//SIN3A//AATF//PRELID1//GSK3B//APBB2//XIAP//CYR61//IHH//IL6ST//PRAMEF12//LIMS1//ARRB1//MDM4//ASCL1//ASNS//CHST11//SERPINB2//PAK2//AHI1//PHIP//PR…
GO:0071559	response to transforming growth factor beta	Biological process	61	221	2440	16119	1.82342	1.20971e-06	3.01655e-05	5.91732	0.025	FKBP1A//NEDD4L//FNTA//BAMBI//GCNT2//RHOA//SMAD2//SMAD3//SMAD4//SMAD5//MAP3K1//PDGFA//NLK//PPM1A//PPP1CB//SMURF1//PTPRK//TGIF2//CCL2//TGFB2//TGFBR1//TGFBR2//TGFBR3//TGIF1//KLF10//TP53//UBE2D1//UBE2D3//CCNT2//ZFYVE9//ACVRL1//IL17F//SOX11//ZEB1//CAV3//GIPC1//NPNT//PEG10//SIRT1//FAM89B//BCL9L//CHST11//PDPK1//SNX6//PRDM16//NKX2-1//WNT1//SNX25//CAV2//FBN1//FBN2//ARG1//LIMS1//MEF2C//NOX4//WNT4//SOX6//SF…
GO:0071560	cellular response to transforming growth factor beta stimulus	Biological process	61	221	2440	16119	1.82342	1.20971e-06	3.01655e-05	5.91732	0.025	FKBP1A//NEDD4L//FNTA//BAMBI//GCNT2//RHOA//SMAD2//SMAD3//SMAD4//SMAD5//MAP3K1//PDGFA//NLK//PPM1A//PPP1CB//SMURF1//PTPRK//TGIF2//CCL2//TGFB2//TGFBR1//TGFBR2//TGFBR3//TGIF1//KLF10//TP53//UBE2D1//UBE2D3//CCNT2//ZFYVE9//ACVRL1//IL17F//SOX11//ZEB1//CAV3//GIPC1//NPNT//PEG10//SIRT1//FAM89B//BCL9L//CHST11//PDPK1//SNX6//PRDM16//NKX2-1//WNT1//SNX25//CAV2//FBN1//FBN2//ARG1//LIMS1//MEF2C//NOX4//WNT4//SOX6//SF…
GO:0008283	cell proliferation	Biological process	334	1751	2440	16119	1.26011	1.26618e-06	3.14301e-05	5.8975	0.136885	ELF4//SBDS//NCAPG2//NDEL1//IL15//CALCA//ALDH1A2//ACVRL1//VASH1//TGFBR1//CAV2//KRIT1//ATPIF1//EGR3//FGF2//HMGB2//ARG1//ARNT//RPTOR//CCL2//CCL11//CXCL12//BMP2//VASH2//OTP//PAX6//IHH//LRP5//MYCN//PDGFA//TGFBR2//IRS2//FOXP2//CSF1//TP53//SMAD4//HES1//ISL1//ASCL1//BDNF//CDX2//MAB21L2//PRDX3//TBC1D8//NACC1//NACC2//CRH//CSF1R//CSNK2A1//ADRA2A//EDNRB//HIPK1//ERBB4//PTK2B//RTKN2//FGF7//SIRT1//PRAME//CNOT6L…
GO:0035239	tube morphogenesis	Biological process	84	336	2440	16119	1.65154	1.3173e-06	3.25511e-05	5.88031	0.0344262	COL4A1//IHH//NFATC3//DLL4//CXCL12//RBM15//SRF//STK4//TGFBR2//ADAMTS16//FGF2//NPNT//HOXA11//SMAD4//PBX1//WNT4//CTNNBIP1//PTCH1//BCL2//SIX1//BMP2//TCF21//WNT1//PAX8//DCHS1//RET//SOX4//SOX11//CASP8//SEC24B//NCKAP1//PRICKLE1//DVL2//SETD2//APAF1//SUFU//RGMA//SHROOM3//SFRP1//TGIF1//KDM6A//ARID1A//ZIC5//NOG//CELSR1//MED12//GJA1//SMAD3//MEF2C//AHI1//MESP1//HES1//RYR2//CHD7//ZEB1//CLIC4//IGF1//MET//MYCN//…
GO:0009952	anterior/posterior pattern specification	Biological process	58	208	2440	16119	1.8421	1.5348e-06	3.77546e-05	5.81395	0.0237705	NCKAP1//EP300//SMAD3//MYF5//NKX3-1//PCDH8//PLXNA2//TP53//TCAP//BASP1//PBX3//HOXD8//FZD5//TCF7L1//HEY1//LDB1//HES1//PAX6//WNT1//TDRD5//SMAD4//OTX2//KDM6A//BMP2//WNT2B//NOG//OSR1//SRF//PPP2R3A//SFRP1//MED12//CDX2//KIF3A//CRKL//CYP26A1//EMX2//HIPK1//SF3B1//GRSF1//HOXA4//HOXA11//HOXB2//HOXB4//HOXB5//HOXB6//HOXB9//HOXC9//HOXC10//HOXC11//HOXD10//LRP5//SMAD2//PBX1//CDON//CTNNBIP1//TGFBR1//ALDH1A2//CELSR1
GO:0051338	regulation of transferase activity	Biological process	176	836	2440	16119	1.39077	1.63456e-06	4.00284e-05	5.7866	0.0721311	CDKN1A//CDKN2C//CCNL1//PTEN//CNTD2//CCNL2//CDK5R1//CCNB1//CCNG1//CCNH//CCNT2//CDC6//CDC25A//MBIP//GRM5//CRKL//RAPGEF1//MAP3K1//MAP3K3//MAP3K5//NRAS//MAPK1//RAP1A//TGFBR1//MAP3K12//KIAA1804//MAP3K6//MAP3K13//TAOK2//MAPK14//LPAR1//FGF2//TAB3//KIT//ARRB1//MET//NTRK3//PAK3//MAPK10//PTPN11//PROK2//BMP2//TGFA//MAPKAPK5//MADD//DUSP10//DUSP18//DUSP2//DUSP5//DUSP7//PPP2R1A//RGS3//DUSP16//ADRA2A//FBXW7//SN…
GO:0023056	positive regulation of signaling	Biological process	224	1111	2440	16119	1.33193	1.80392e-06	4.39787e-05	5.74378	0.0918033	MAPK14//LPAR1//FGF2//TAB3//KIT//ARRB1//MET//NTRK3//PAK3//MAPK1//MAPK10//PTPN11//PROK2//BMP2//TGFA//MAPKAPK5//MADD//BVES//ADRA2A//FBXW7//GAB1//MDFIC//MDFI//MAP3K1//MAP3K5//MAP3K9//MAP2K4//KIAA1804//SPAG9//MAP3K6//SORBS1//CRKL//LAT//LASP1//ARHGAP4//ARHGAP6//SH2D1A//SH3BGR//SHB//HOMER1//IL12B//IL6R//AKAP5//AKAP12//BMP10//SMAD4//TGFBR1//TTK//ACVRL1//ERBB3//F2RL1//IGF1//NEDD4//NKX3-1//NTRK2//PDGFA//PD…
GO:0032970	regulation of actin filament-based process	Biological process	71	273	2440	16119	1.71808	1.88896e-06	4.56674e-05	5.72378	0.0290984	TRIOBP//TWF2//NEB//CIT//SSH1//CXCL12//SSH2//PAK3//PREX1//PLEKHH2//SHROOM2//LIMA1//CFL2//F2RL1//FHOD3//SLIT2//PTK2B//RHOA//MAP3K1//CCL11//SHANK3//LIMK1//MTSS1//EFNA5//RHOQ//HRG//PDGFA//ROCK1//DIXDC1//CDK5R1//CELSR1//ARPC5//ARPC1B//PICK1//WHAMM//PTGER4//ALMS1//RAPGEF3//AMOT//SMAD3//NF2//NOX4//WNT4//SFRP1//TAC1//WNT11//S1PR1//ARHGAP6//SPTBN1//CAPZA1//MEF2C//BMP10//CAV3//PDE4B//SRI//STC1//DSP//NEDD4L…
GO:0048562	embryonic organ morphogenesis	Biological process	72	278	2440	16119	1.71094	1.88991e-06	4.56674e-05	5.72356	0.0295082	GJA1//IHH//SMAD3//MEF2C//SUFU//AHI1//MESP1//SRF//HES1//RYR2//ARID1A//TCF7L2//CEP290//TCAP//LRIG3//LRIG1//OSR1//WDR19//SPRY2//EPHB2//INSIG1//MYO6//OTX2//SIX4//SOBP//CHD7//SIX1//WNT1//ZIC1//PAX8//CELSR1//PRKRA//EYA4//NKX3-2//NOG//FOXL2//PDGFRA//SOX11//TCF21//NCKAP1//KDM6A//HIPK1//LRP5//PAX6//ZEB1//SETD2//SMAD2//TBX15//TGFBR1//TGFBR2//RUNX2//NDST1//RDH10//CHST11//SATB2//HOXA4//HOXB2//HOXB4//HOXB5//H…
GO:0040007	growth	Biological process	179	856	2440	16119	1.38143	2.07813e-06	4.99942e-05	5.68233	0.0733607	ESR1//ADRA1B//DDX5//EMP1//ITGAV//ERBB2IP//RPTOR//ACTA1//BCL2//NDRG4//TGFB2//TGFBR3//CAV3//CCNG1//ENTPD5//NET1//EGLN2//IGFBP4//CYR61//LMX1A//SGK1//SPOCK1//KIAA1109//WISP1//TAOK2//SMARCA4//SBDS//NCAPG2//NDEL1//MESP1//S1PR1//MAGI2//MEX3C//STC1//MATN1//SIX4//SIX1//IGF1//FZD7//MAPK14//BCL9//CSNK2A1//PTK2B//H3F3B//NRG1//RHOA//H3F3C//DERL2//PSMD10//RPS6KA3//SFRP1//TGFBR1//AKAP6//CDKN1A//CDKN2C//DCUN1D3/…
GO:0009987	cellular process	Biological process	2212	14171	2440	16119	1.03118	2.09012e-06	5.00621e-05	5.67983	0.906557	AKT3//SLC25A4//MEF2A//SIRT1//KPNA1//KPNA2//RAD50//ABCD2//ACAA1//ATG16L1//ATG2B//ULK1//BECN1//ATG12//RB1CC1//TECPR1//STX17//SNAP29//SLC25A15//CEBPA//ARG1//DDAH1//RAD9B//ADRA2A//NCOA6//SIN3A//INO80E//IGF1//NAP1L1//NFIA//NFIB//DTL//MCM10//WRNIP1//RAD17//RBMS1//SET//TK2//TOP1//TBRG1//MCM3AP//CDC6//CDC25A//STAG1//RGS14//CTCF//NEK6//PHF13//SGOL1//ESCO2//PPP2R1A//SRPK1//TOP2A//NDEL1//SMCHD1//BNC1//SMC4/…
GO:0042327	positive regulation of phosphorylation	Biological process	162	761	2440	16119	1.4063	2.1678e-06	5.1696e-05	5.66398	0.0663934	GRM5//CRKL//RAPGEF1//MAP3K1//MAP3K3//MAP3K5//NRAS//MAPK1//RAP1A//TGFBR1//MAP3K12//KIAA1804//MAP3K6//MAP3K13//TAOK2//MAPK14//LPAR1//FGF2//TAB3//KIT//ARRB1//MET//NTRK3//PAK3//MAPK10//PTPN11//PROK2//BMP2//TGFA//MAPKAPK5//MADD//CRH//CSF1R//CSNK1D//DVL2//EDNRB//ERBB4//SIRT1//RSPO1//ANXA2//CYR61//NKX3-1//CDON//CCND1//WNT1//CCND3//CD40//FNIP1//RB1CC1//ADRA2A//FBXW7//PLA2G4B//CTDSP2//PDIA6//SERP1//ASNS//…
GO:0061458	reproductive system development	Biological process	101	429	2440	16119	1.55529	2.29622e-06	5.45201e-05	5.63899	0.0413934	FANCG//SPO11//INHBB//KIT//MMP19//BCL2//FOXL2//SIRT1//ADAMTS1//ESR1//PDGFRA//STAT5B//DLX3//PEG10//MET//PPARG//PBRM1//E2F8//LHX4//CEBPA//CEBPB//EPAS1//ARNT//PRDX3//PRDM1//ZFPM2//BASP1//OSR1//RDH10//FSHR//SFRP1//SFRP4//FZD5//FZD7//RXFP2//FANCA//HMGB2//HMGCS1//HOXA11//MAS1//MEA1//KITLG//MSH2//NKX3-1//WNT4//LHX9//WNT2B//HMGA2//NCOA1//TIPARP//IDH1//LHX8//TOX2//TCF7L2//CHD7//AHR//CCND1//NKX2-1//TMF1//MA…
GO:0007045	cell-substrate adherens junction assembly	Biological process	23	56	2440	16119	2.71324	2.44015e-06	5.74383e-05	5.61258	0.00942623	SORBS1//WHAMM//PTK2B//ARHGAP6//PDPK1//RCC2//PTPRK//BCL2//TRIP6//PIP5K1A//ACTN1//ACTN2//TAOK2//EFNA5//MACF1//ROCK1//HRG//SMAD3//WNT4//PTPRJ//SFRP1//PTEN//ACVRL1
GO:0048041	focal adhesion assembly	Biological process	23	56	2440	16119	2.71324	2.44015e-06	5.74383e-05	5.61258	0.00942623	EFNA5//MACF1//ROCK1//HRG//SMAD3//WNT4//PTPRJ//SFRP1//ARHGAP6//RCC2//PTEN//ACVRL1//SORBS1//WHAMM//PTK2B//PDPK1//PTPRK//BCL2//TRIP6//PIP5K1A//ACTN1//ACTN2//TAOK2
GO:0033043	regulation of organelle organization	Biological process	156	729	2440	16119	1.41366	2.45079e-06	5.74409e-05	5.61069	0.0639344	TLK1//TRIOBP//TWF2//NEB//CLASP2//EML4//MID1IP1//MAP9//CAV2//CDK13//PTEN//TTK//UBE2D1//CDC23//MAD2L1BP//CIT//SSH1//CXCL12//SSH2//CNOT1//CNOT6L//CNOT2//BNIP3//SURF4//PPARGC1A//CHORDC1//PADI2//NEK6//CDC6//PAK3//PREX1//PLEKHH2//SHROOM2//LIMA1//CFL2//F2RL1//FHOD3//SLIT2//PTK2B//RHOA//MAP3K1//CCL11//CTCF//JARID2//MECP2//TRPS1//SREBF1//TP53//MAPRE1//SLAIN2//RGS2//CAV3//TRPV4//SLAMF1//SYT4//ANXA2//TNKS2/…
GO:0007165	signal transduction	Biological process	904	5319	2440	16119	1.12276	2.53174e-06	5.90847e-05	5.59658	0.370492	KCNH1//CNTLN//ADRA2B//PPM1L//PTK2B//NRG1//NDST1//MEF2A//MEF2C//MAP3K3//MAP3K5//NRAS//PAK3//NLK//POU4F2//MAPK1//RET//CCL2//TGFA//SHANK3//MAPKAPK5//RAPGEF2//MBIP//GRM5//CRKL//RAPGEF1//MAP3K1//RAP1A//TGFBR1//MAP3K12//KIAA1804//MAP3K6//MAP3K13//TAOK2//MAPK14//LPAR1//FGF2//TAB3//KIT//ARRB1//MET//NTRK3//MAPK10//PTPN11//PROK2//BMP2//MADD//DUSP10//DUSP18//DUSP2//DUSP5//DUSP7//PPP2R1A//RGS3//DUSP16//PMAIP…
GO:0070647	protein modification by small protein conjugation or removal	Biological process	162	763	2440	16119	1.40262	2.54999e-06	5.92575e-05	5.59346	0.0663934	HUWE1//ARIH2//MARCH8//FBXO4//RNF180//DTL//MARCH1//PSMA4//PSMA5//PSMB7//PSMB8//PSMD5//PSMD9//SMURF1//PSMD10//PSMD13//BCL2//TPP2//UBE2A//UBE2D1//UBE2D3//TNKS2//CUL3//UBE4A//NPEPPS//UBE3C//CDC34//WWP1//FBXO45//NEDD4L//RCHY1//NEDD4//RNF43//HECW2//RBBP6//RNF146//HERC3//UBE3B//TOR1A//COPS4//ATG7//TRIM3//RAB40B//RNF139//FBXO32//ASB7//ASB15//RC3H1//RNF168//DTX1//UBR1//ZNRF2//FBXO21//WDTC1//TRIM2//SIRT1//…
GO:0048608	reproductive structure development	Biological process	100	425	2440	16119	1.55439	2.64504e-06	6.10669e-05	5.57757	0.0409836	FANCG//SPO11//INHBB//KIT//MMP19//BCL2//FOXL2//SIRT1//ADAMTS1//ESR1//PDGFRA//STAT5B//DLX3//PEG10//MET//PPARG//PBRM1//E2F8//LHX4//CEBPA//CEBPB//EPAS1//ARNT//PRDX3//PRDM1//ZFPM2//BASP1//OSR1//RDH10//FSHR//SFRP1//SFRP4//FZD5//FZD7//RXFP2//FANCA//HMGB2//HMGCS1//HOXA11//MAS1//MEA1//KITLG//MSH2//NKX3-1//WNT4//LHX9//WNT2B//HMGA2//NCOA1//TIPARP//IDH1//LHX8//TOX2//TCF7L2//CHD7//AHR//CCND1//NKX2-1//TMF1//MA…
GO:0001701	in utero embryonic development	Biological process	87	357	2440	16119	1.6099	2.65022e-06	6.10669e-05	5.57672	0.0356557	SPIC//DAD1//TGFBR1//TGFBR3//TJP1//CDX2//CNOT1//CNOT2//SRF//CUL3//SMARCA4//SBDS//NCAPG2//NDEL1//RBBP8//CEBPA//CEBPB//EPAS1//ARNT//SETD2//FZD5//SOCS3//STK4//MDFI//PRDM1//SNAI1//E2F8//CYR61//GAB1//EGLN1//NCOA3//NCOA1//CASP8//NCOA6//HEY1//HES1//NSDHL//PLCD1//MAPK1//NRK//COL4A3BP//NCKAP1//KIF3A//AMOT//RDH10//DDX5//EPN2//WDTC1//ZFPM2//SIN3A//TANC2//GJA1//APBA2//IHH//INPP5B//SMAD2//SMAD3//SMAD4//MBNL1//…
GO:0035295	tube development	Biological process	129	581	2440	16119	1.46677	2.67445e-06	6.13016e-05	5.57276	0.0528689	COL4A1//IHH//NFATC3//DLL4//CXCL12//RBM15//SRF//STK4//TGFBR2//OSR1//NPNT//SMAD2//SMAD3//SMAD5//TSHZ3//RET//ROBO2//BDNF//SFRP1//SIX1//TCF21//SLIT2//ADAMTS16//FGF2//HOXA11//SMAD4//PBX1//WNT4//CTNNBIP1//PTCH1//BCL2//BMP2//WNT1//PAX8//DCHS1//SOX4//SOX11//CASP8//SEC24B//NCKAP1//PRICKLE1//DVL2//SETD2//APAF1//SUFU//RGMA//SHROOM3//TGIF1//KDM6A//ARID1A//ZIC5//NOG//CELSR1//MED12//GJA1//MEF2C//AHI1//MESP1//H…
GO:0090288	negative regulation of cellular response to growth factor stimulus	Biological process	34	101	2440	16119	2.22385	2.68286e-06	6.13016e-05	5.5714	0.0139344	PEG10//NEDD4L//SIRT1//FAM89B//BAMBI//BCL9L//SMAD2//SMAD3//CHST11//PDPK1//PPM1A//PPP1CB//SMURF1//SNX6//PRDM16//TGFBR1//TGFBR2//TGFBR3//NKX2-1//TP53//WNT1//SNX25//CAV2//ZFYVE9//NEDD4//PTPN1//FBN1//FBN2//SPRY2//WNT4//TCF7L2//HRG//CASK//SLIT2
GO:0007409	axonogenesis	Biological process	120	533	2440	16119	1.48731	2.92272e-06	6.65041e-05	5.53421	0.0491803	CDK5//MYL12B//SEMA4F//CHL1//B3GNT1//AP2M1//TTC8//COL4A1//COL4A4//COL6A1//CSNK2A1//CSNK2A2//DPYSL3//EFNA5//EPHB2//ETV1//ALCAM//CLASP2//ARHGEF12//RGMB//GSK3B//APBB2//HSPA8//ITGA5//ITGAV//KCNQ3//RHOA//RHOC//LAMC1//LIMK1//LMX1A//SMAD4//MET//MYO10//NRAS//OTX2//PAK2//PAX6//PITPNA//PLXNA2//POU4F2//MAPK1//PRNP//RGMA//SRGAP1//PTPN11//ROBO1//ROBO2//ROCK1//RPS6KA3//BDNF//SCN8A//SPTBN1//TGFB2//NKX2-1//TRPC1/…
GO:0001525	angiogenesis	Biological process	92	384	2440	16119	1.58272	2.97723e-06	6.74634e-05	5.52619	0.0377049	COL4A1//IHH//NFATC3//DLL4//CXCL12//RBM15//SRF//STK4//TGFBR2//PTK2B//JMJD6//E2F8//CYR61//EGR3//FGF2//GREM1//ROBO1//SLIT2//ACVRL1//IL17F//AMOT//VASH1//ANGPT2//HRG//FOXO4//BAI3//ROCK1//CCL2//KRIT1//TSPAN12//EGLN1//RNH1//SFRP1//SP100//RAPGEF3//HIPK1//DDAH1//ISL1//CCL11//TBXA2R//BTG1//VASH2//RUNX1//MTDH//PRCP//TNFAIP3//HDAC7//HDAC5//LRP5//CALCRL//NUS1//COL15A1//MAPK14//ADRA2B//S1PR1//ELK3//EPAS1//EPHB…
GO:0010001	glial cell differentiation	Biological process	47	160	2440	16119	1.94056	3.1297e-06	7.06252e-05	5.5045	0.0192623	SMARCA4//DRD1//WASF3//ASCL1//SOX11//TCF7L2//CD9//MED12//EGR2//ERBB3//RELA//CDK5//PAX6//SOX6//NRG1//SOX4//PICK1//HES1//RHOA//KCNJ10//POU3F1//PTEN//FA2H//MPP5//CDKN2C//DUSP10//EGR1//NTRK2//NLGN3//PTPRJ//SOX5//NKX2-1//TRPC4//BIN1//IL6ST//BMP2//MYCN//NTRK3//HMGA2//NOG//PPARG//DLX1//MMP24//DTX1//GAP43//IGF1//NFIB
GO:0090101	negative regulation of transmembrane receptor protein serine/threonine kinase signaling pathway	Biological process	35	106	2440	16119	2.18128	3.17917e-06	7.13867e-05	5.49769	0.0143443	PPM1A//PEG10//NEDD4L//SIRT1//FAM89B//BAMBI//BCL9L//SMAD2//SMAD3//CHST11//PDPK1//PPP1CB//SMURF1//SNX6//PRDM16//TGFBR1//TGFBR2//TGFBR3//NKX2-1//TP53//WNT1//SNX25//CAV2//ZFYVE9//SPG20//GREM1//VWC2//NBL1//SFRP1//TCF7L2//NOG//MAGI2//FBN1//FBN2//GREM2
GO:0006928	cellular component movement	Biological process	308	1613	2440	16119	1.26143	3.18959e-06	7.13867e-05	5.49627	0.12623	CENPV//CXCL12//EDNRB//ERBB4//ISL1//KITLG//RET//CDK5//CHL1//CCR4//FBXO45//MARK2//SATB2//GJA1//TLX3//APBB2//MARK1//MEF2C//ASCL1//NTRK2//NTRK3//NR4A2//PAX6//DDIT4//SPOCK1//SRF//NKX2-1//TOP2B//NDEL1//CCK//CDK5R1//CELSR1//RAPGEF2//EGR3//FGF2//GREM1//ROBO1//SLIT2//ARHGEF5//JAM3//IL6R//CCL2//CCL7//CALCA//KIT//PIK3CD//CCL11//F2RL1//MESP1//AMOT//FRMD6//ROCK1//KIF3A//KIF6//ACTR10//STARD9//KIF18A//MYL12B//S…
GO:0048589	developmental growth	Biological process	75	297	2440	16119	1.66822	3.22197e-06	7.1817e-05	5.49188	0.0307377	ESR1//SMARCA4//SBDS//NCAPG2//NDEL1//MESP1//S1PR1//MAGI2//MEX3C//STC1//MATN1//SIX4//SIX1//IGF1//FZD7//MAPK14//BCL9//WDR36//CDK5//SEMA4F//ARHGAP4//BCL11A//RTN4//CDK5R1//SLIT2//APOA5//GAP43//GATM//NINJ1//CCNB1//GJA1//TGFBR2//TWF2//LIMK1//RAB11A//ARIH2//ULK1//CYFIP1//NLGN3//POU4F2//BDNF//NTRK3//SPG20//CXCL12//LRP4//NOG//ERBB4//FGF2//BMP10//NRG1//MEF2C//BASP1//SPRY2//RDH10//NRK//CYP19A1//PTEN//CSF1//R…
GO:0043067	regulation of programmed cell death	Biological process	252	1285	2440	16119	1.29552	3.71314e-06	8.24287e-05	5.43026	0.103279	PTEN//IRS2//FNIP1//EGLN3//NLRP3//APAF1//HSPD1//FAS//SMAD3//MAP3K5//NKX3-1//PMAIP1//PPARG//RET//ROBO1//VCP//CASP8//TNFRSF10B//CCK//PPIF//SPRY2//CDKN1A//SYCP2//ATG7//PRDX3//RXFP2//OSR1//DAD1//DAPK1//EDNRB//EGR1//EGR2//EGR3//ERBB4//PTK2B//SIRT1//PRAME//FKBP8//SIN3A//AATF//PRELID1//GSK3B//APBB2//XIAP//CYR61//IHH//IL6ST//PRAMEF12//LIMS1//ARRB1//MDM4//ASCL1//ASNS//CHST11//SERPINB2//PAK2//AHI1//PHIP//PR…
GO:0030522	intracellular receptor signaling pathway	Biological process	71	278	2440	16119	1.68718	3.80577e-06	8.4143e-05	5.41956	0.0290984	PRCP//CRY2//ESR1//CALCOCO1//MED14//MED17//THRAP3//MED12//EGLN2//PADI2//NCOA6//POU4F2//SAFB//ARID1A//KAT5//PPARGC1A//RHOA//NKX3-1//KDM3A//NCOA3//NCOA1//GHRHR//HMGA2//CNOT1//STRN3//ISL1//CNOT2//DDX5//FOXA1//PPARG//SIRT1//ASXL1//SUGT1//NLRP3//CHUK//TAB3//BCL2//TNFAIP3//CASP8//NR3C1//NEDD4//CYP26A1//ESRRG//CYP26B1//RXRG//SP100//ALDH1A2//NR2C1//PRAME//PRAMEF12//TGIF1//EP300//IGF1//SFRP1//SMARCA4//TCF2…
GO:0045860	positive regulation of protein kinase activity	Biological process	105	455	2440	16119	1.5245	3.82674e-06	8.42655e-05	5.41717	0.0430328	GRM5//CRKL//RAPGEF1//MAP3K1//MAP3K3//MAP3K5//NRAS//MAPK1//RAP1A//TGFBR1//MAP3K12//KIAA1804//MAP3K6//MAP3K13//TAOK2//MAPK14//LPAR1//FGF2//TAB3//KIT//ARRB1//MET//NTRK3//PAK3//MAPK10//PTPN11//PROK2//BMP2//TGFA//MAPKAPK5//MADD//ADRA2A//FBXW7//PLA2G4B//CTDSP2//PDIA6//SERP1//ASNS//CCL2//HSP90B1//HERPUD1//GREM1//NRG1//PDGFC//MAS1//ZFP91//TNFRSF10B//NRK//MAP3K9//GAB1//MDFIC//MDFI//MAP2K4//SPAG9//IL12B//I…
GO:0097061	dendritic spine organization	Biological process	16	32	2440	16119	3.30307	3.84453e-06	8.43172e-05	5.41516	0.00655738	EPHB2//PAK3//PTEN//SHANK3//CDK5//PDLIM5//CFL2//NLGN3//SRCIN1//CDK5R1//NGEF//CAPRIN1//CAPRIN2//TANC1//MTMR2//PICK1
GO:0090287	regulation of cellular response to growth factor stimulus	Biological process	49	171	2440	16119	1.89299	4.23002e-06	9.19716e-05	5.37366	0.020082	IL17F//SMAD2//SMAD3//SMAD4//SOX11//ZEB1//CAV3//GIPC1//NPNT//TGFBR3//PEG10//NEDD4L//SIRT1//FAM89B//BAMBI//BCL9L//CHST11//PDPK1//PPM1A//PPP1CB//SMURF1//SNX6//PRDM16//TGFBR1//TGFBR2//NKX2-1//TP53//WNT1//SNX25//CAV2//ZFYVE9//FZD4//NEDD4//PTPN1//ITGA5//ARNT//FBN1//FBN2//OTX2//RUNX2//SPRY2//WNT4//TCF7L2//ULK1//CASK//SLIT2//HRG//NOG//DMD
GO:0030518	intracellular steroid hormone receptor signaling pathway	Biological process	37	116	2440	16119	2.10713	4.24032e-06	9.19716e-05	5.3726	0.0151639	EGLN2//PADI2//ESR1//NCOA6//POU4F2//SAFB//ARID1A//KAT5//PPARGC1A//RHOA//NKX3-1//KDM3A//NCOA3//NCOA1//MED14//MED17//THRAP3//MED12//GHRHR//HMGA2//CNOT1//STRN3//ISL1//CNOT2//DDX5//FOXA1//NR3C1//NEDD4//EP300//SIRT1//IGF1//SFRP1//SMARCA4//TCF21//CRY2//ARNTL//CALCOCO1
GO:0016055	Wnt signaling pathway	Biological process	82	335	2440	16119	1.61703	4.24406e-06	9.19716e-05	5.37222	0.0336066	BMP2//MAGI2//FZD4//FZD7//MDFIC//PPP2R1A//TCF7L1//CSNK2A1//MACF1//RSPO1//PPM1A//SFRP1//SOX4//MBD2//HIC1//MDFI//NLK//RNF43//CTNNBIP1//CCND1//TLE1//MED12//DVL2//WNT11//WNT4//LRP5//FZD5//TCF7L2//MITF//WNT1//GSK3B//BCL9L//HOXB9//PTEN//BCL9//RYR2//KDM6A//WNT2B//SOX7//MESP1//MAPK14//PRICKLE1//EGR1//ANKRD6//GREM1//RAPGEF1//ISL1//LRP4//PPP2R3A//SFRP4//STK4//NOG//CELSR1//CSNK1D//EDA//BAMBI//XIAP//ARNTL//SM…
GO:0050790	regulation of catalytic activity	Biological process	378	2041	2440	16119	1.22348	4.74501e-06	0.000102421	5.32376	0.154918	CDKN1A//CDKN2C//CCNL1//PTEN//CNTD2//CCNL2//CDK5R1//CCNB1//CCNG1//CCNH//CCNT2//CDC6//CDC25A//MBIP//GRM5//CRKL//RAPGEF1//MAP3K1//MAP3K3//MAP3K5//NRAS//MAPK1//RAP1A//TGFBR1//MAP3K12//KIAA1804//MAP3K6//MAP3K13//TAOK2//MAPK14//LPAR1//FGF2//TAB3//KIT//ARRB1//MET//NTRK3//PAK3//MAPK10//PTPN11//PROK2//BMP2//TGFA//MAPKAPK5//MADD//DUSP10//DUSP18//DUSP2//DUSP5//DUSP7//PPP2R1A//RGS3//DUSP16//ADRA2A//FBXW7//SN…
GO:0032956	regulation of actin cytoskeleton organization	Biological process	61	230	2440	16119	1.75207	4.99596e-06	0.000107413	5.30138	0.025	TRIOBP//TWF2//NEB//CIT//SSH1//CXCL12//SSH2//PAK3//PREX1//PLEKHH2//SHROOM2//LIMA1//CFL2//F2RL1//FHOD3//SLIT2//PTK2B//RHOA//MAP3K1//CCL11//SHANK3//LIMK1//MTSS1//ARPC5//ARPC1B//PICK1//WHAMM//PTGER4//ROCK1//ALMS1//RAPGEF3//AMOT//SMAD3//NF2//NOX4//WNT4//SFRP1//TAC1//WNT11//S1PR1//ARHGAP6//SPTBN1//CAPZA1//MEF2C//BMP10//CAV3//JAM3//CSF1R//PDGFRA//CDK5//NTRK3//NCKAP1//CYFIP1//WASF1//EFNA5//RHOQ//HRG//PDG…
GO:0048585	negative regulation of response to stimulus	Biological process	213	1063	2440	16119	1.32372	5.09253e-06	0.00010906	5.29307	0.0872951	MBIP//DUSP10//DUSP18//DUSP2//DUSP5//DUSP7//PPP2R1A//RGS3//DUSP16//PXDN//ADRBK1//GRM5//ARRB1//CALCA//RC3H1//NLRP3//PPARG//SLIT2//IL1RL1//IL27RA//IL12B//BMP2//SNX6//PSMD10//G3BP2//TRIP6//ERBB3//IHH//PAK1IP1//SOCS6//PTPRJ//ATP2B4//F2RL1//PTPN2//PPM1A//PTEN//RGS2//GBA//HIC1//MDFI//NLK//RNF43//CTNNBIP1//CCND1//SFRP1//TLE1//MED12//PEG10//NEDD4L//SIRT1//FAM89B//BAMBI//BCL9L//SMAD2//SMAD3//CHST11//PDPK1/…
GO:0044087	regulation of cellular component biogenesis	Biological process	108	474	2440	16119	1.5052	5.16353e-06	0.000110149	5.28705	0.0442623	TRIOBP//TWF2//SIX4//SIX1//SSH1//SSH2//NCKAP1//WNT1//HRG//SLIT2//CNOT1//CNOT6L//CNOT2//PPM1A//PAK3//PREX1//FHOD3//PTK2B//RHOA//MAP3K1//CCL11//MAPRE1//SLAIN2//RGS2//CAV3//F2RL1//KIT//GSK3B//VCP//SHANK3//LIMK1//MTSS1//SORL1//PMAIP1//TP53//CCK//CRBN//BCL11A//FAS//PTGER4//ARPC5//ARPC1B//PICK1//LDB2//TBC1D30//AHR//CAND1//WHAMM//GAP43//PPP1R16B//MYO10//DPYSL3//RHOQ//FNBP1L//SRF//TGFBR1//WASL//ROCK1//ALM…
GO:0044707	single-multicellular organism process	Biological process	1050	6286	2440	16119	1.10348	5.54349e-06	0.000117794	5.25622	0.430328	FRAT1//WNT1//FZD5//POSTN//COL11A2//ACAN//ETS2//FBN1//SERP1//HEXB//HOXA11//HOXC10//IGF1//IGFBP4//IHH//MATN3//SUFU//CHD7//NKX3-2//RPS6KA3//BMP1//BMP2//SOX4//SOX11//SPP2//TGFBR1//KLF10//TRPS1//RUNX1//PAPSS2//PKDCC//NOG//MAPK14//MYCN//MYF5//TGFB2//CSF1//BCL2//STC1//RUNX2//CALCRL//RAPGEF3//NUS1//COL15A1//ADRA2B//S1PR1//ELK3//EPAS1//EPHB2//VASH1//SIRT1//HEY1//TSPAN12//CLIC4//ANGPT2//SETD2//ANXA2//HOXA3…
GO:0010562	positive regulation of phosphorus metabolic process	Biological process	177	858	2440	16119	1.36281	5.65315e-06	0.000119196	5.24771	0.072541	GRM5//CRKL//RAPGEF1//MAP3K1//MAP3K3//MAP3K5//NRAS//MAPK1//RAP1A//TGFBR1//MAP3K12//KIAA1804//MAP3K6//MAP3K13//TAOK2//MAPK14//LPAR1//FGF2//TAB3//KIT//ARRB1//MET//NTRK3//PAK3//MAPK10//PTPN11//PROK2//BMP2//TGFA//MAPKAPK5//MADD//CRH//CSF1R//CSNK1D//DVL2//EDNRB//ERBB4//SIRT1//RSPO1//ANXA2//CYR61//NKX3-1//CDON//CCND1//WNT1//CCND3//CD40//FNIP1//RB1CC1//ADRA2A//FBXW7//PLA2G4B//CTDSP2//PDIA6//SERP1//ASNS//…
GO:0045937	positive regulation of phosphate metabolic process	Biological process	177	858	2440	16119	1.36281	5.65315e-06	0.000119196	5.24771	0.072541	GRM5//CRKL//RAPGEF1//MAP3K1//MAP3K3//MAP3K5//NRAS//MAPK1//RAP1A//TGFBR1//MAP3K12//KIAA1804//MAP3K6//MAP3K13//TAOK2//MAPK14//LPAR1//FGF2//TAB3//KIT//ARRB1//MET//NTRK3//PAK3//MAPK10//PTPN11//PROK2//BMP2//TGFA//MAPKAPK5//MADD//CRH//CSF1R//CSNK1D//DVL2//EDNRB//ERBB4//SIRT1//RSPO1//ANXA2//CYR61//NKX3-1//CDON//CCND1//WNT1//CCND3//CD40//FNIP1//RB1CC1//ADRA2A//FBXW7//PLA2G4B//CTDSP2//PDIA6//SERP1//ASNS//…
GO:1901699	cellular response to nitrogen compound	Biological process	109	482	2440	16119	1.49392	6.69556e-06	0.000140632	5.17421	0.0446721	SORBS1//ATP6V1G3//EIF4EBP2//FGF2//FGF7//SIK2//RHOQ//GAB1//APPL1//EEF2K//FOXO4//NRAS//PDPK1//CAB39//ATP6V1B2//ATP6V1C1//PIK3C2A//ATP6V1E1//PPM1A//PHIP//PRKAG1//MAPK1//RPTOR//PTPN1//PTPN2//PTPN11//SMARCC1//SREBF1//PIK3R3//IRS2//CEBPB//RRAGA//COL4A1//COL6A1//DNMT1//CPEB3//IPO5//PDGFRA//PDGFC//RRAGD//CPEB1//ZEB1//CPEB4//SOCS1//PRKRA//SMAD2//SMAD3//ZCCHC11//LIN28B//HDAC5//CAPN10//CPEB2//EGR1//WDTC1//P…
GO:0033674	positive regulation of kinase activity	Biological process	108	478	2440	16119	1.4926	7.68352e-06	0.000160765	5.11444	0.0442623	GRM5//CRKL//RAPGEF1//MAP3K1//MAP3K3//MAP3K5//NRAS//MAPK1//RAP1A//TGFBR1//MAP3K12//KIAA1804//MAP3K6//MAP3K13//TAOK2//MAPK14//LPAR1//FGF2//TAB3//KIT//ARRB1//MET//NTRK3//PAK3//MAPK10//PTPN11//PROK2//BMP2//TGFA//MAPKAPK5//MADD//ADRA2A//FBXW7//PLA2G4B//CTDSP2//PDIA6//SERP1//ASNS//CCL2//HSP90B1//HERPUD1//GREM1//NRG1//PDGFC//MAS1//ZFP91//TNFRSF10B//NRK//MAP3K9//GAB1//MDFIC//MDFI//MAP2K4//SPAG9//IL12B//I…
GO:0017015	regulation of transforming growth factor beta receptor signaling pathway	Biological process	33	101	2440	16119	2.15844	7.75391e-06	0.000161619	5.11048	0.0135246	GIPC1//NPNT//SMAD4//TGFBR3//PEG10//NEDD4L//SIRT1//FAM89B//BAMBI//BCL9L//SMAD2//SMAD3//CHST11//PDPK1//PPM1A//PPP1CB//SMURF1//SNX6//PRDM16//TGFBR1//TGFBR2//NKX2-1//TP53//WNT1//SNX25//CAV2//ZFYVE9//FBN1//FBN2//IL17F//SOX11//ZEB1//CAV3
GO:0006325	chromatin organization	Biological process	133	615	2440	16119	1.42865	7.82167e-06	0.000162411	5.1067	0.0545082	TLK1//HDAC8//TSPYL4//ASF1A//NAP1L5//HMGB2//NAP1L1//RSF1//SET//CENPO//SETD2//TP53//HAT1//H3F3B//ARID2//SMARCA4//SMARCC1//SMARCD1//ARID1A//HDAC5//BAZ2A//CBX3//ESR1//SATB2//FOXA1//RERE//PBRM1//SATB1//SMARCA1//TOP1//PADI2//ARID1B//SIRT1//WAC//CTR9//SETD3//CTCF//ZMYND11//AEBP2//PHF13//DNMT1//EYA4//JMJD1C//MTF2//CBX6//SS18L1//PHF19//NR3C1//JARID2//MBTD1//CHD7//C11ORF30//RBL2//BCORL1//HLTF//VPS72//DEK//…
GO:0043408	regulation of MAPK cascade	Biological process	116	522	2440	16119	1.46803	8.12284e-06	0.000168026	5.09029	0.047541	MBIP//GRM5//CRKL//RAPGEF1//MAP3K1//MAP3K3//MAP3K5//NRAS//MAPK1//RAP1A//TGFBR1//MAP3K12//KIAA1804//MAP3K6//MAP3K13//TAOK2//MAPK14//LPAR1//FGF2//TAB3//KIT//ARRB1//MET//NTRK3//PAK3//MAPK10//PTPN11//PROK2//BMP2//TGFA//MAPKAPK5//MADD//DUSP10//DUSP18//DUSP2//DUSP5//DUSP7//PPP2R1A//RGS3//DUSP16//NRK//MAP3K9//GAB1//MDFIC//MDFI//MAP2K4//SPAG9//TGFB2//TRIB1//TRIB2//CDK12//PPEF2//ADRA2A//NEK10//MEF2C//KITLG…
GO:0042981	regulation of apoptotic process	Biological process	248	1275	2440	16119	1.28496	8.321e-06	0.000171475	5.07982	0.101639	PTEN//IRS2//FNIP1//EGLN3//NLRP3//APAF1//HSPD1//FAS//SMAD3//MAP3K5//NKX3-1//PMAIP1//PPARG//RET//ROBO1//VCP//CASP8//TNFRSF10B//CCK//PPIF//SPRY2//CDKN1A//SYCP2//ATG7//PRDX3//RXFP2//OSR1//DAD1//DAPK1//EDNRB//EGR1//EGR2//EGR3//ERBB4//PTK2B//SIRT1//PRAME//FKBP8//SIN3A//AATF//PRELID1//GSK3B//APBB2//XIAP//CYR61//IHH//IL6ST//PRAMEF12//LIMS1//ARRB1//MDM4//ASCL1//ASNS//CHST11//SERPINB2//PAK2//AHI1//PHIP//PR…
GO:0016567	protein ubiquitination	Biological process	137	638	2440	16119	1.41856	8.37867e-06	0.000172015	5.07682	0.0561475	HUWE1//ARIH2//MARCH8//FBXO4//RNF180//DTL//MARCH1//PSMA4//PSMA5//PSMB7//PSMB8//PSMD5//PSMD9//SMURF1//PSMD10//PSMD13//BCL2//TPP2//UBE2A//UBE2D1//UBE2D3//TNKS2//CUL3//UBE4A//NPEPPS//UBE3C//CDC34//WWP1//FBXO45//NEDD4L//RCHY1//NEDD4//RNF43//HECW2//RBBP6//RNF146//HERC3//UBE3B//UBE2R2//KLHL12//UBE2O//PTEN//WAC//CTR9//PHC1//ATG7//RNF139//TGFBR1//HERPUD1//CDK5//SPOPL//ARRB1//SOX4//TNFAIP3//N4BP1//PRICKLE1…
GO:1901888	regulation of cell junction assembly	Biological process	20	48	2440	16119	2.75256	8.45832e-06	0.000172647	5.07272	0.00819672	EFNA5//MACF1//ROCK1//HRG//SMAD3//WNT4//PTPRJ//SFRP1//ARHGAP6//RCC2//PTEN//ACVRL1//NEDD4L//GJA1//SNAI1//FZD5//RAPGEF1//RAP1A//RAP1B//RAPGEF2
GO:0009896	positive regulation of catabolic process	Biological process	55	204	2440	16119	1.78107	8.5043e-06	0.000172647	5.07036	0.022541	PTEN//ATG7//BNIP3//ULK1//MTDH//TP53INP1//TMEM59//APOA5//AADAC//APOC2//WDFY3//SIRT1//WAC//SCOC//BECN1//RAPGEF3//ABCD2//IRS2//TRIB1//PRICKLE1//CSNK1D//RCHY1//RNF180//TRIB2//GSK3B//PSMD10//TAF1//VCP//USP5//TBC1D30//USP6NL//EGLN2//CSNK2A1//NEDD4L//TIPARP//GJA1//NEDD4//PPP2R3A//SORL1//TNFAIP3//RHBDD1//CUL4B//ADRA1B//IGF1//ARNT//ENTPD5//ADRA2A//TNFRSF1B//CPEB3//CNOT1//TNRC6B//TNRC6C//ZFP36//FBXW7//ATP1…
GO:0051402	neuron apoptotic process	Biological process	55	204	2440	16119	1.78107	8.5043e-06	0.000172647	5.07036	0.022541	EGLN2//EGLN3//TRIM2//PCSK9//MEF2C//CEBPB//CHL1//PPARGC1A//DLX1//ERBB3//PTK2B//ADNP//GABRB2//TOX3//XIAP//ISL1//RHOA//MECP2//MSH2//NEFL//NRAS//NTRK2//NR4A2//SIX4//ATP7A//AMBRA1//BCL2//ROCK1//BDNF//CCL2//SET//SIX1//TYRO3//CPEB4//SYNGAP1//CDK5//EGR1//EPHA7//NR3C1//ASCL1//PMAIP1//MAP2K4//TGFB2//TP53//CDK5R1//CDC34//FAS//NONO//MCL1//FBXW7//APAF1//MAX//PIGT//SCN2A//BNIP3
GO:0009967	positive regulation of signal transduction	Biological process	210	1054	2440	16119	1.31622	8.79437e-06	0.000177874	5.0558	0.0860656	MAPK14//LPAR1//FGF2//TAB3//KIT//ARRB1//MET//NTRK3//PAK3//MAPK1//MAPK10//PTPN11//PROK2//BMP2//TGFA//MAPKAPK5//MADD//ADRA2A//FBXW7//GAB1//MDFIC//MDFI//MAP3K1//MAP3K5//MAP3K9//MAP2K4//KIAA1804//SPAG9//MAP3K6//IL12B//IL6R//AKAP5//AKAP12//BMP10//SMAD4//TGFBR1//TTK//ACVRL1//ERBB3//F2RL1//IGF1//NEDD4//NKX3-1//NTRK2//PDGFA//PDGFRA//TGFB2//CAV2//CSNK2A1//MACF1//RSPO1//PPM1A//SFRP1//SOX4//MBD2//GIPC1//NPNT…
GO:0070997	neuron death	Biological process	62	239	2440	16119	1.71373	9.02044e-06	0.000181773	5.04477	0.0254098	EGLN2//EGLN3//TRIM2//PCSK9//MEF2C//CEBPB//CHL1//PPARGC1A//DLX1//ERBB3//PTK2B//ADNP//GABRB2//TOX3//XIAP//ISL1//RHOA//MECP2//MSH2//NEFL//NRAS//NTRK2//NR4A2//SIX4//ATP7A//AMBRA1//BCL2//ROCK1//BDNF//CCL2//SET//SIX1//TYRO3//CPEB4//SYNGAP1//CDK5//EGR1//EPHA7//NR3C1//ASCL1//PMAIP1//MAP2K4//TGFB2//TP53//CDK5R1//CDC34//APAF1//MAX//PIGT//SCN2A//BNIP3//FAS//SIRT1//SORL1//MAP3K5//DDIT4//PICALM//NONO//MCL1//F…
GO:0030512	negative regulation of transforming growth factor beta receptor signaling pathway	Biological process	26	72	2440	16119	2.38555	9.39358e-06	0.000188597	5.02717	0.0106557	FBN1//FBN2//PEG10//NEDD4L//SIRT1//FAM89B//BAMBI//BCL9L//SMAD2//SMAD3//CHST11//PDPK1//PPM1A//PPP1CB//SMURF1//SNX6//PRDM16//TGFBR1//TGFBR2//TGFBR3//NKX2-1//TP53//WNT1//SNX25//CAV2//ZFYVE9
GO:0010720	positive regulation of cell development	Biological process	55	205	2440	16119	1.77238	9.93653e-06	0.000198767	5.00277	0.022541	OTP//PAX6//GLIPR2//BAMBI//GCNT2//BCL9L//SMAD2//SMAD3//SMAD4//BMP2//SNAI1//TGFB2//RELA//TCF7L2//TWF2//LIMK1//NDEL1//RAB11A//EPHB2//GRM5//KIT//BDNF//SHANK3//BCL11A//NTRK3//BIN1//HES1//IL6ST//PPARG//BCL2//CXCL12//RGS14//SPEN//XRCC6//ASCL1//SOX11//RHOA//NEFL//NTRK2//ROBO1//ROBO2//TIAM1//DIXDC1//SLIT2//CAPRIN1//PTPRD//CAPRIN2//PDE5A//PAX8//NET1//TRIOBP//FGG//PREX1//RFX3//HOXA11
GO:0001763	morphogenesis of a branching structure	Biological process	56	210	2440	16119	1.76164	1.0075e-05	0.000200801	4.99676	0.0229508	COL4A1//IHH//NFATC3//DLL4//CXCL12//RBM15//SRF//STK4//TGFBR2//ADAMTS16//FGF2//NPNT//HOXA11//SMAD4//PBX1//WNT4//CTNNBIP1//PTCH1//BCL2//SIX1//BMP2//TCF21//WNT1//PAX8//DCHS1//CLIC4//IGF1//MET//MYCN//NKX3-1//SLIT2//EPHA7//RDH10//FOXA1//NRAS//NKX2-1//CSF1//LRP5//CCL11//SLC12A2//FGF7//SPRY2//CELSR1//WNT2B//NOG//ESR1//SFRP1//FZD5//SOCS3//PDGFA//BTBD7//NCOA3//CAV3//SIX4//RTN4//SETD2
GO:0001657	ureteric bud development	Biological process	32	98	2440	16119	2.15711	1.07409e-05	0.000213295	4.96896	0.0131148	ADAMTS16//FGF2//NPNT//HOXA11//SMAD4//PBX1//WNT4//CTNNBIP1//PTCH1//BCL2//SIX1//BMP2//TCF21//WNT1//PAX8//DCHS1//HES1//WNT11//NOG//SIX4//WNT2B//BASP1//OSR1//SMAD2//SMAD3//SMAD5//TSHZ3//RET//ROBO2//BDNF//SFRP1//SLIT2
GO:0072001	renal system development	Biological process	67	266	2440	16119	1.66395	1.15571e-05	0.000228672	4.93715	0.027459	RDH10//HOXA11//HOXC11//NKX3-1//TSHZ3//BCL2//ROBO2//SLIT2//OSR1//NPNT//SMAD2//SMAD3//SMAD5//RET//BDNF//SFRP1//SIX1//TCF21//ADAMTS16//FGF2//SMAD4//PBX1//WNT4//CTNNBIP1//PTCH1//BMP2//WNT1//PAX8//DCHS1//KIF3A//ACE//FBN1//ALDH9A1//JMJD6//PCSK9//TIPARP//HAS2//LRP4//TET2//SLC12A1//SOX11//TGFBR1//CA2//ALDH1A2//ADAMTS1//COL4A4//PDGFA//AHI1//CEP290//HES1//WNT11//NOG//SOX4//TTC8//COL4A1//MEF2C//MTSS1//ANGPT…
GO:0032446	protein modification by small protein conjugation	Biological process	144	682	2440	16119	1.39485	1.2503e-05	0.000246329	4.90299	0.0590164	HUWE1//ARIH2//MARCH8//FBXO4//RNF180//DTL//MARCH1//PSMA4//PSMA5//PSMB7//PSMB8//PSMD5//PSMD9//SMURF1//PSMD10//PSMD13//BCL2//TPP2//UBE2A//UBE2D1//UBE2D3//TNKS2//CUL3//UBE4A//NPEPPS//UBE3C//CDC34//WWP1//FBXO45//NEDD4L//RCHY1//NEDD4//RNF43//HECW2//RBBP6//RNF146//HERC3//UBE3B//ATG7//TRIM3//RAB40B//RNF139//FBXO32//ASB7//ASB15//RC3H1//RNF168//DTX1//UBR1//ZNRF2//FBXO21//WDTC1//TRIM2//SIRT1//FBXO33//DCAF12…
GO:0019827	stem cell maintenance	Biological process	37	121	2440	16119	2.02006	1.25397e-05	0.000246329	4.90171	0.0151639	CREBBP//CDX2//BCL9L//HES1//KIT//LRP5//BCL9//PRDM16//SFRP1//SOX4//TCF7L2//VPS72//KLF10//HMGA2//TCF7L1//CUL4A//LDB1//LDB2//NOG//PAX8//MMP24//CNOT1//NFYA//CNOT2//STAG2//DIS3L2//MTF2//RTF1//ZCCHC11//PHF19//SMARCA4//MED28//FZD7//MED14//MED17//CTR9//MED12
GO:0010975	regulation of neuron projection development	Biological process	68	272	2440	16119	1.65154	1.30206e-05	0.000254859	4.88537	0.0278689	TWF2//CNR1//DMD//DPYSL3//MARK2//PTK2B//NEGR1//RAPGEF1//NTRK2//GPRC5B//BCL11A//RAP1A//RET//CAMK1//RAPGEF2//MAGI2//ADCY6//PAQR3//LPAR1//RAP1GAP2//GSK3B//LGALS1//PRKCSH//TRPV4//SPOCK1//ITM2C//WDR36//CDK5//SEMA4F//ARHGAP4//RTN4//CDK5R1//SLIT2//NEFM//NEFL//LIMK1//NDEL1//RAB11A//ULK1//NTRK3//SPG20//NEDD4//CXCL12//RHOA//SSH1//SSH2//EPHB2//LRP4//PTEN//SYNGAP1//ROBO1//ROBO2//TIAM1//DIXDC1//SS18L1//PREX1//…
GO:0048754	branching morphogenesis of an epithelial tube	Biological process	47	168	2440	16119	1.84815	1.32289e-05	0.000257973	4.87848	0.0192623	COL4A1//IHH//NFATC3//DLL4//CXCL12//RBM15//SRF//STK4//TGFBR2//ADAMTS16//FGF2//NPNT//HOXA11//SMAD4//PBX1//WNT4//CTNNBIP1//PTCH1//BCL2//SIX1//BMP2//TCF21//WNT1//PAX8//DCHS1//RDH10//FOXA1//NRAS//NKX2-1//CSF1//LRP5//CCL11//SLC12A2//SPRY2//CELSR1//WNT2B//NCOA3//ESR1//CAV3//SIX4//NOG//CLIC4//IGF1//MET//MYCN//NKX3-1//SLIT2
GO:0009628	response to abiotic stimulus	Biological process	193	962	2440	16119	1.32535	1.33165e-05	0.000257973	4.87561	0.0790984	MBIP//EGLN2//EGLN3//CREBBP//EP300//EPAS1//PTK2B//ANGPT2//KCNMA1//RHOA//ARNT//SMAD3//SMAD4//MECP2//MTHFR//ATP1B1//NR4A2//NOX4//PDGFA//PLAU//DDIT4//EGLN1//RYR2//BDNF//CCL2//CXCL12//BMP2//BNIP3//SRF//STAT5B//TGFB2//TGFBR3//HSP90B1//ACTN4//APOLD1//BECN1//FOSB//INHBB//MEIS2//ASNS//PTCH1//PTGER4//ACTA1//TRPV4//RELA//TGFBR2//FOSL1//CCNB1//SLC2A1//MAP7//TSC22D2//PDPK1//SLC12A2//NR2E3//OPN5//ARRB1//TRPC3/…
GO:0001655	urogenital system development	Biological process	74	303	2440	16119	1.61338	1.33214e-05	0.000257973	4.87545	0.0303279	RDH10//HOXA11//HOXC11//NKX3-1//TSHZ3//BCL2//ROBO2//SLIT2//OSR1//NPNT//SMAD2//SMAD3//SMAD5//RET//BDNF//SFRP1//SIX1//TCF21//ADAMTS16//FGF2//SMAD4//PBX1//WNT4//CTNNBIP1//PTCH1//BMP2//WNT1//PAX8//DCHS1//KIF3A//ACE//FBN1//ALDH9A1//JMJD6//PCSK9//TIPARP//HAS2//LRP4//TET2//SLC12A1//SOX11//TGFBR1//CA2//ALDH1A2//ADAMTS1//AHR//COL4A4//PDGFA//AHI1//CEP290//WNT11//NOG//ESR1//IGF1//FOXA1//HES1//CYP19A1//PTEN//…
GO:0032501	multicellular organismal process	Biological process	1080	6510	2440	16119	1.09595	1.34871e-05	0.000260259	4.87008	0.442623	FRAT1//WNT1//FZD5//POSTN//COL11A2//ACAN//ETS2//FBN1//SERP1//HEXB//HOXA11//HOXC10//IGF1//IGFBP4//IHH//MATN3//SUFU//CHD7//NKX3-2//RPS6KA3//BMP1//BMP2//SOX4//SOX11//SPP2//TGFBR1//KLF10//TRPS1//RUNX1//PAPSS2//PKDCC//NOG//MAPK14//MYCN//MYF5//TGFB2//CSF1//BCL2//STC1//RUNX2//CALCRL//RAPGEF3//NUS1//COL15A1//ADRA2B//S1PR1//ELK3//EPAS1//EPHB2//VASH1//SIRT1//HEY1//TSPAN12//CLIC4//ANGPT2//SETD2//ANXA2//HOXA3…
GO:0072163	mesonephric epithelium development	Biological process	32	99	2440	16119	2.13532	1.35921e-05	0.000260445	4.86671	0.0131148	OSR1//NPNT//SMAD2//SMAD3//SMAD5//TSHZ3//RET//ROBO2//BDNF//SFRP1//SIX1//TCF21//SLIT2//ADAMTS16//FGF2//HOXA11//SMAD4//PBX1//WNT4//CTNNBIP1//PTCH1//BCL2//BMP2//WNT1//PAX8//DCHS1//HES1//WNT11//NOG//SIX4//WNT2B//BASP1
GO:0072164	mesonephric tubule development	Biological process	32	99	2440	16119	2.13532	1.35921e-05	0.000260445	4.86671	0.0131148	OSR1//NPNT//SMAD2//SMAD3//SMAD5//TSHZ3//RET//ROBO2//BDNF//SFRP1//SIX1//TCF21//SLIT2//ADAMTS16//FGF2//HOXA11//SMAD4//PBX1//WNT4//CTNNBIP1//PTCH1//BCL2//BMP2//WNT1//PAX8//DCHS1//HES1//WNT11//NOG//SIX4//WNT2B//BASP1
GO:0048167	regulation of synaptic plasticity	Biological process	36	117	2440	16119	2.03266	1.40258e-05	0.000267801	4.85307	0.0147541	CDK5//RGS14//EGR2//GSK3B//CAMK2A//EGR1//RIMS1//KCNJ10//NRAS//NETO1//RAB11A//SYNGAP1//EPHB2//GRM5//KIT//BDNF//SHANK3//CRH//DRD1//PTK2B//SLC24A2//MECP2//NTRK2//PTEN//STX3//SRF//PICK1//NLGN3//GIPC1//CPEB3//HRH2//MEF2C//MYO6//ATP2B2//YWHAG//RAPGEF2
GO:0030029	actin filament-based process	Biological process	122	561	2440	16119	1.43663	1.40742e-05	0.000267801	4.85158	0.05	FRMD6//ROCK1//DPYSL3//LIMA1//ACTN4//GAS7//ACTN1//TRIOBP//TWF2//CFL2//ARPC5//NISCH//FGD4//ADRA2A//FGD5//AMOT//MON2//ARFIP2//FBXO8//RHOA//LIMK1//ATXN3//NF2//NRAS//PDGFA//PDPK1//SSH1//SHROOM3//ARHGEF5//NUAK2//CAPZA1//SSH2//TRIP10//TAOK2//MTSS1//IQSEC1//NEB//WHAMM//TRPV4//BCL2//CCL11//CAV3//CIT//CXCL12//WASL//MYH4//MYO6//ACTC1//WASF3//DIAPH2//ARHGAP6//PREX1//WASF1//SRF//DMD//MYH2//MYL1//ACTA1//TMOD1/…
GO:0097285	cell-type specific apoptotic process	Biological process	91	394	2440	16119	1.52579	1.60508e-05	0.000304352	4.7945	0.0372951	PTEN//IRS2//FNIP1//SIVA1//FAS//PTK2B//TP53//NRG1//PDPK1//KITLG//BCL2//CCL2//SIRT1//IGF1//IL12B//ARRB1//EGLN2//EGLN3//TRIM2//PCSK9//MEF2C//CEBPB//CHL1//PPARGC1A//DLX1//ERBB3//ADNP//GABRB2//TOX3//XIAP//ISL1//RHOA//MECP2//MSH2//NEFL//NRAS//NTRK2//NR4A2//SIX4//ATP7A//AMBRA1//ROCK1//BDNF//SET//SIX1//TYRO3//CPEB4//SYNGAP1//CDK5//EGR1//EPHA7//NR3C1//ASCL1//PMAIP1//MAP2K4//TGFB2//CDK5R1//CDC34//APAF1//MA…
GO:0044093	positive regulation of molecular function	Biological process	293	1554	2440	16119	1.24556	1.61924e-05	0.000305975	4.79069	0.120082	GRM5//CRKL//RAPGEF1//MAP3K1//MAP3K3//MAP3K5//NRAS//MAPK1//RAP1A//TGFBR1//MAP3K12//KIAA1804//MAP3K6//MAP3K13//TAOK2//MAPK14//LPAR1//FGF2//TAB3//KIT//ARRB1//MET//NTRK3//PAK3//MAPK10//PTPN11//PROK2//BMP2//TGFA//MAPKAPK5//MADD//ADRA2A//FBXW7//EGLN3//NLRP3//APAF1//HSPD1//FAS//SMAD3//NKX3-1//PMAIP1//PPARG//RET//ROBO1//VCP//CASP8//TNFRSF10B//CCK//PLA2G4B//CTDSP2//PDIA6//SERP1//ASNS//CCL2//HSP90B1//HERPU…
GO:0071417	cellular response to organonitrogen compound	Biological process	100	443	2440	16119	1.49123	1.71943e-05	0.000323786	4.76462	0.0409836	SORBS1//ATP6V1G3//EIF4EBP2//FGF2//FGF7//SIK2//RHOQ//GAB1//APPL1//EEF2K//FOXO4//NRAS//PDPK1//CAB39//ATP6V1B2//ATP6V1C1//PIK3C2A//ATP6V1E1//PPM1A//PHIP//PRKAG1//MAPK1//RPTOR//PTPN1//PTPN2//PTPN11//SMARCC1//SREBF1//PIK3R3//IRS2//CEBPB//RRAGA//COL4A1//COL6A1//DNMT1//CPEB3//IPO5//PDGFRA//PDGFC//RRAGD//CPEB1//ZEB1//CPEB4//SOCS1//HDAC5//CAPN10//CPEB2//EGR1//WDTC1//PCSK9//GHRHR//INHBB//PPARG//YWHAG//MEF2…
GO:0051276	chromosome organization	Biological process	166	811	2440	16119	1.35218	1.75124e-05	0.000328643	4.75665	0.0680328	SMC4//CIT//RAD23B//SMC5//PARP3//RAD50//SMG6//XRCC6//FBXO4//SP100//TOP2A//TOP2B//LDB1//TLK1//HDAC8//TSPYL4//ASF1A//NAP1L5//HMGB2//NAP1L1//RSF1//SET//CENPO//SETD2//TP53//HDAC5//KAT5//CREBBP//EP300//SIRT1//MBIP//ING3//MSL2//ATXN7L3//SAFB//SATB1//ATXN7//TAF10//VPS72//EPC1//HMGA2//TRRAP//TCF7L1//HAT1//MORF4L2//H3F3B//ARID2//SMARCA4//SMARCC1//SMARCD1//ARID1A//BAZ2A//CBX3//ESR1//SATB2//FOXA1//RERE//PBRM…
GO:0061138	morphogenesis of a branching epithelium	Biological process	53	199	2440	16119	1.75943	1.78689e-05	0.000334185	4.7479	0.0217213	COL4A1//IHH//NFATC3//DLL4//CXCL12//RBM15//SRF//STK4//TGFBR2//ADAMTS16//FGF2//NPNT//HOXA11//SMAD4//PBX1//WNT4//CTNNBIP1//PTCH1//BCL2//SIX1//BMP2//TCF21//WNT1//PAX8//DCHS1//CLIC4//IGF1//MET//MYCN//NKX3-1//SLIT2//RDH10//FOXA1//NRAS//NKX2-1//CSF1//LRP5//CCL11//SLC12A2//FGF7//SPRY2//CELSR1//WNT2B//NOG//ESR1//SFRP1//FZD5//SOCS3//PDGFA//BTBD7//NCOA3//CAV3//SIX4
GO:0061564	axon development	Biological process	120	553	2440	16119	1.43352	1.83328e-05	0.00034092	4.73677	0.0491803	FLOT1//ADCY1//NTNG1//NEFH//PAK3//BCL2//TOP2B//FZD5//PICALM//FZD7//PARD6B//DOCK7//CCK//CDK5//MYL12B//SEMA4F//CHL1//B3GNT1//AP2M1//TTC8//COL4A1//COL4A4//COL6A1//CSNK2A1//CSNK2A2//DPYSL3//EFNA5//EPHB2//ETV1//ALCAM//CLASP2//ARHGEF12//RGMB//GSK3B//APBB2//HSPA8//ITGA5//ITGAV//KCNQ3//RHOA//RHOC//LAMC1//LIMK1//LMX1A//SMAD4//MET//MYO10//NRAS//OTX2//PAK2//PAX6//PITPNA//PLXNA2//POU4F2//MAPK1//PRNP//RGMA//SR…
GO:0007265	Ras protein signal transduction	Biological process	112	509	2440	16119	1.45361	1.83539e-05	0.00034092	4.73627	0.0459016	CHUK//ADRA2A//RHOA//ARHGAP4//ARHGAP6//LIMK1//SRGAP1//ROCK1//RTKN//CELSR1//NCKAP1//NISCH//CYFIP1//TIAM1//WASF1//FBXO8//PSD2//CYTH3//IQSEC1//MADD//RAPGEF3//RAPGEF1//RAP1A//RAP1B//RAP2B//RAPGEF2//ABCA1//ARHGAP24//NRAS//ALS2//FLOT1//CUL3//LPAR1//F2RL1//ARRB1//CSF1//NRG1//IGF1//KITLG//DGKI//SPRY2//MAPKAP1//SYNGAP1//CDKN1A//CRKL//MAPK14//FGF2//RRAS2//LAT//MAPK1//RREB1//RSU1//TP53//ULK1//MAPKAPK5//RFXAN…
GO:0003006	developmental process involved in reproduction	Biological process	129	604	2440	16119	1.41092	2.00702e-05	0.000371537	4.69745	0.0528689	FANCG//SPO11//INHBB//KIT//MMP19//BCL2//FOXL2//SIRT1//ADAMTS1//ESR1//PDGFRA//STAT5B//RXFP2//PTK2B//CCNB1//SEC23IP//TMF1//SPACA1//SMAD5//DLX3//PEG10//MET//PPARG//PBRM1//E2F8//LHX4//CEBPA//CEBPB//EPAS1//ARNT//PRDX3//PRDM1//ANGPT2//DND1//MSH2//CXCL12//MAP7//TDRD5//AFF4//DDX25//RNF17//JAM3//PIWIL1//QKI//HMGB2//GOPC//KDM3A//ZFPM2//SRD5A1//TCF21//PBX1//BASP1//OSR1//RDH10//FSHR//SFRP1//SFRP4//FZD5//FZD7/…
GO:0006793	phosphorus metabolic process	Biological process	623	3595	2440	16119	1.14482	2.21944e-05	0.000408937	4.65376	0.255328	CDKN1A//CDKN2C//CCNL1//PTEN//CNTD2//CCNL2//CDK5R1//CCNB1//CCNG1//CCNH//CCNT2//CDC6//CDC25A//ADRA2B//PPM1L//PTK2B//NRG1//NDST1//MEF2A//MEF2C//MAP3K3//MAP3K5//NRAS//PAK3//NLK//POU4F2//MAPK1//RET//CCL2//TGFA//SHANK3//MAPKAPK5//RAPGEF2//MBIP//GRM5//CRKL//RAPGEF1//MAP3K1//RAP1A//TGFBR1//MAP3K12//KIAA1804//MAP3K6//MAP3K13//TAOK2//MAPK14//LPAR1//FGF2//TAB3//KIT//ARRB1//MET//NTRK3//MAPK10//PTPN11//PROK2/…
GO:0006796	phosphate-containing compound metabolic process	Biological process	616	3551	2440	16119	1.14598	2.22403e-05	0.000408937	4.65286	0.252459	CDKN1A//CDKN2C//CCNL1//PTEN//CNTD2//CCNL2//CDK5R1//CCNB1//CCNG1//CCNH//CCNT2//CDC6//CDC25A//ADRA2B//PPM1L//PTK2B//NRG1//NDST1//MEF2A//MEF2C//MAP3K3//MAP3K5//NRAS//PAK3//NLK//POU4F2//MAPK1//RET//CCL2//TGFA//SHANK3//MAPKAPK5//RAPGEF2//MBIP//GRM5//CRKL//RAPGEF1//MAP3K1//RAP1A//TGFBR1//MAP3K12//KIAA1804//MAP3K6//MAP3K13//TAOK2//MAPK14//LPAR1//FGF2//TAB3//KIT//ARRB1//MET//NTRK3//MAPK10//PTPN11//PROK2/…
GO:0016570	histone modification	Biological process	84	360	2440	16119	1.54143	2.26251e-05	0.000414617	4.64541	0.0344262	WAC//CTR9//SETD3//MECP2//PRMT6//SATB1//EHMT1//MAP3K12//RPS6KA4//RPS6KA5//KAT5//CREBBP//TAF1//NCOA3//TRRAP//CDYL//HUWE1//PHC1//HDAC5//BAZ2A//NACC2//SIRT1//KDM4A//ATXN7L3//ATXN7//TAF10//CTCF//JARID2//TRPS1//SREBF1//TP53//CCNB1//PHF8//PHF2//KDM3A//UBE2A//KDM5C//SETD8//WHSC1//ARID5A//PPARGC1A//ARRB1//SET//RNF168//RYBP//CUL4B//ASXL1//HMGA2//PADI2//BRD1//BRPF3//MBIP//SMARCA4//EP300//ING3//NAA50//EPC1//…
GO:0043523	regulation of neuron apoptotic process	Biological process	49	181	2440	16119	1.7884	2.28992e-05	0.000418235	4.64018	0.020082	CEBPB//CHL1//PPARGC1A//DLX1//ERBB3//PTK2B//ADNP//GABRB2//TOX3//XIAP//ISL1//RHOA//MECP2//MEF2C//MSH2//NEFL//NRAS//NTRK2//NR4A2//SIX4//ATP7A//AMBRA1//BCL2//ROCK1//BDNF//CCL2//SET//SIX1//TYRO3//CPEB4//SYNGAP1//CDK5//EGR1//EPHA7//PCSK9//NR3C1//ASCL1//PMAIP1//MAP2K4//TGFB2//TP53//CDK5R1//CDC34//NONO//MCL1//FBXW7//EGLN2//EGLN3//TRIM2
GO:0001822	kidney development	Biological process	63	251	2440	16119	1.65812	2.3383e-05	0.000425648	4.6311	0.0258197	RDH10//HOXA11//HOXC11//NKX3-1//TSHZ3//BCL2//ROBO2//SLIT2//OSR1//NPNT//SMAD2//SMAD3//SMAD5//RET//BDNF//SFRP1//SIX1//TCF21//ADAMTS16//FGF2//SMAD4//PBX1//WNT4//CTNNBIP1//PTCH1//BMP2//WNT1//PAX8//DCHS1//COL4A4//PDGFA//AHI1//CEP290//HES1//WNT11//NOG//SOX4//ANGPT2//MAGI2//BASP1//SIX4//MEF2C//MTSS1//EGR1//ACAT1//PDGFRA//WNT2B//KIF3A//ACE//FBN1//ALDH9A1//JMJD6//PCSK9//TIPARP//HAS2//LRP4//TET2//SLC12A1//S…
GO:0007179	transforming growth factor beta receptor signaling pathway	Biological process	51	191	2440	16119	1.76395	2.36553e-05	0.000429176	4.62607	0.0209016	TGFBR3//IL17F//SMAD2//SMAD3//SMAD4//SOX11//ZEB1//CAV3//GIPC1//NPNT//PEG10//NEDD4L//SIRT1//FAM89B//BAMBI//BCL9L//CHST11//PDPK1//PPM1A//PPP1CB//SMURF1//SNX6//PRDM16//TGFBR1//TGFBR2//NKX2-1//TP53//WNT1//SNX25//CAV2//ZFYVE9//FBN1//FBN2//FKBP1A//FNTA//GCNT2//RHOA//SMAD5//MAP3K1//PDGFA//NLK//PTPRK//TGIF2//CCL2//TGFB2//TGIF1//KLF10//UBE2D1//UBE2D3//CCNT2//ACVRL1
GO:0040011	locomotion	Biological process	273	1442	2440	16119	1.25068	2.38536e-05	0.000431339	4.62245	0.111885	CENPV//CXCL12//EDNRB//ERBB4//ISL1//KITLG//RET//CDK5//CHL1//CCR4//FBXO45//MARK2//SATB2//GJA1//TLX3//APBB2//MARK1//MEF2C//ASCL1//NTRK2//NTRK3//NR4A2//PAX6//DDIT4//SPOCK1//SRF//NKX2-1//TOP2B//NDEL1//CCK//CDK5R1//CELSR1//RAPGEF2//EGR3//FGF2//GREM1//ROBO1//SLIT2//ARHGEF5//JAM3//IL6R//CCL2//CCL7//CALCA//KIT//PIK3CD//CCL11//F2RL1//MESP1//AMOT//CMTM1//MAPK14//S1PR1//HRG//CYR61//PLAU//PLAUR//MAPK1//PTAFR/…
GO:0031344	regulation of cell projection organization	Biological process	84	361	2440	16119	1.53716	2.51924e-05	0.000454045	4.59873	0.0344262	SSH1//SSH2//NCKAP1//TWF2//WNT1//HRG//SLIT2//PTEN//CNR1//DMD//DPYSL3//MARK2//PTK2B//NEGR1//RAPGEF1//NTRK2//GPRC5B//BCL11A//RAP1A//RET//CAMK1//RAPGEF2//MAGI2//ADCY6//PAQR3//LPAR1//RAP1GAP2//GSK3B//LGALS1//PRKCSH//TRPV4//SPOCK1//ITM2C//WDR36//CDK5//SEMA4F//ARHGAP4//RTN4//CDK5R1//NEFM//NEFL//F2RL1//KIT//RAB8B//TBC1D30//LIMK1//NDEL1//RAB11A//ULK1//NTRK3//SPG20//NEDD4//CXCL12//RHOA//EPHB2//LRP4//SYNGAP…
GO:0043405	regulation of MAP kinase activity	Biological process	66	267	2440	16119	1.63298	2.54695e-05	0.000457529	4.59398	0.0270492	MBIP//MAPK14//LPAR1//FGF2//TAB3//KIT//ARRB1//MET//NTRK3//PAK3//MAPK1//MAPK10//PTPN11//PROK2//BMP2//TGFA//MAPKAPK5//MADD//DUSP10//DUSP18//DUSP2//DUSP5//DUSP7//PPP2R1A//RGS3//DUSP16//GAB1//MDFIC//MDFI//MAP3K1//MAP3K5//MAP3K9//MAP2K4//KIAA1804//SPAG9//MAP3K6//ADRA2A//NEK10//MEF2C//KITLG//NOX4//PDGFA//PDE5A//CD40//SPRY2//RGS14//STK38//PAQR3//GBA//GSK3B//PTPRJ//RGS2//SORL1//CAV3//PPEF2//DVL2//PTK2B//M…
GO:0031331	positive regulation of cellular catabolic process	Biological process	43	153	2440	16119	1.85663	2.68246e-05	0.000480292	4.57147	0.017623	PTEN//ATG7//BNIP3//ULK1//MTDH//TP53INP1//TMEM59//APOA5//AADAC//APOC2//WDFY3//SIRT1//WAC//SCOC//BECN1//RAPGEF3//ABCD2//IRS2//TRIB1//PRICKLE1//CSNK1D//RCHY1//RNF180//TRIB2//GSK3B//PSMD10//TAF1//VCP//USP5//TBC1D30//USP6NL//ADRA1B//IGF1//ARNT//ENTPD5//ADRA2A//TNFRSF1B//CPEB3//CNOT1//TNRC6B//TNRC6C//ZFP36//ATP1B1
GO:0007610	behavior	Biological process	129	608	2440	16119	1.40163	2.77972e-05	0.00049608	4.556	0.0528689	DRD1//HTR2C//MECP2//ALS2//BCL2//BDNF//USP46//CCK//DACH1//GLS//DERL2//NMUR2//SLIT2//F2RL1//IL6R//CRH//EGR1//EGR2//AFF2//GM2A//TMOD2//MEF2C//LHX8//PRNP//PTEN//RGS14//EPHB2//NLGN4Y//SLC24A2//CNTNAP2//GRM5//NTRK2//NLGN3//PRKAR2B//SLC12A5//NLGN4X//SLC6A1//FOSL1//SHANK3//NRXN3//CHST10//CNR1//HRH2//ITGA5//NETO1//ADCY1//CPEB3//SLC17A7//SGK1//SRF//TAC1//PJA2//ADRA1B//NEGR1//HEXB//NRG1//APBA2//MYO6//ATP2B2…
GO:0061448	connective tissue development	Biological process	56	217	2440	16119	1.70481	2.81374e-05	0.000500516	4.55072	0.0229508	MAPK14//MYCN//MYF5//BMP1//TGFB2//ARID5A//OSR1//HSPG2//MEF2C//MEF2D//NFIB//BMP2//TRPS1//WNT2B//HMGA2//CHST11//RUNX2//MKX//MEX3C//STC1//MATN1//MAF//NKX3-2//TGFBR1//HOXA11//IHH//SMAD3//SOX6//RELA//SOX5//PKDCC//ACVRL1//IL17F//COL11A2//SATB2//ITGB8//SMAD5//ATP7A//ZEB1//TGFBR2//NOG//SNAI1//FGF2//CYR61//CSF1//SPG20//ACAT1//LRP5//OXCT1//RORC//UMODL1//ARRDC3//FOXA1//IGF1//WNT11//EGR1
GO:0032269	negative regulation of cellular protein metabolic process	Biological process	113	520	2440	16119	1.43557	2.992e-05	0.000530497	4.52404	0.0463115	MBIP//DUSP10//DUSP18//DUSP2//DUSP5//DUSP7//PPP2R1A//RGS3//DUSP16//PAQR3//ARRB1//SMAD3//MAS1//NTRK3//PRNP//PTEN//CCNB1//SLIT2//SNX6//TRIB1//TRIB2//NF2//PAK2//PDPK1//WNK1//YWHAG//CAV3//SOCS1//SOCS3//SPRY2//DDIT4//PPEF2//CALM3//SYNCRIP//IGF2BP3//RNF139//DAPK1//CPEB3//GIGYF2//NANOS1//CAPRIN1//PURA//CAPRIN2//TIA1//ENC1//JARID2//MECP2//CDK5//SPOPL//SOX4//TNFAIP3//N4BP1//GIPC1//WAC//DMD//SET//TNRC6A//TN…
GO:0042127	regulation of cell proliferation	Biological process	254	1334	2440	16119	1.25784	3.1268e-05	0.000552604	4.5049	0.104098	ALDH1A2//ACVRL1//VASH1//TGFBR1//CAV2//KRIT1//ATPIF1//EGR3//FGF2//HMGB2//ARG1//ARNT//RPTOR//CCL2//CCL11//CXCL12//BMP2//VASH2//OTP//PAX6//IHH//LRP5//MYCN//PDGFA//TGFBR2//IRS2//FOXP2//SMAD4//HES1//ISL1//BDNF//TP53//CDX2//MAB21L2//PRDX3//TBC1D8//NACC1//NACC2//CRH//CSF1//CSF1R//CSNK2A1//ADRA2A//EDNRB//HIPK1//ERBB4//PTK2B//RTKN2//FGF7//SIRT1//PRAME//CNOT6L//BAMBI//GCNT2//GREM1//GHRHR//BLOC1S2//HAS2//HO…
GO:1901214	regulation of neuron death	Biological process	54	208	2440	16119	1.71506	3.24562e-05	0.000571752	4.4887	0.0221311	EGLN2//EGLN3//TRIM2//PCSK9//MEF2C//CEBPB//CHL1//PPARGC1A//DLX1//ERBB3//PTK2B//ADNP//GABRB2//TOX3//XIAP//ISL1//RHOA//MECP2//MSH2//NEFL//NRAS//NTRK2//NR4A2//SIX4//ATP7A//AMBRA1//BCL2//ROCK1//BDNF//CCL2//SET//SIX1//TYRO3//CPEB4//SYNGAP1//CDK5//EGR1//EPHA7//NR3C1//ASCL1//PMAIP1//MAP2K4//TGFB2//TP53//CDK5R1//CDC34//SIRT1//SORL1//MAP3K5//DDIT4//PICALM//NONO//MCL1//FBXW7
GO:0060998	regulation of dendritic spine development	Biological process	15	33	2440	16119	3.00279	3.29717e-05	0.000578966	4.48186	0.00614754	LPAR1//CPEB3//SHANK3//CAMK1//CDK5//PDLIM5//CFL2//NLGN3//SRCIN1//CDK5R1//NGEF//PTEN//CAPRIN1//CAPRIN2//MEF2C
GO:0034333	adherens junction assembly	Biological process	23	64	2440	16119	2.37408	3.31203e-05	0.000579711	4.47991	0.00942623	SORBS1//WHAMM//PTK2B//ARHGAP6//PDPK1//RCC2//PTPRK//BCL2//TRIP6//PIP5K1A//ACTN1//ACTN2//TAOK2//EFNA5//MACF1//ROCK1//HRG//SMAD3//WNT4//PTPRJ//SFRP1//PTEN//ACVRL1
GO:0001823	mesonephros development	Biological process	32	103	2440	16119	2.0524	3.32869e-05	0.000580766	4.47773	0.0131148	OSR1//NPNT//SMAD2//SMAD3//SMAD5//TSHZ3//RET//ROBO2//BDNF//SFRP1//SIX1//TCF21//SLIT2//ADAMTS16//FGF2//HOXA11//SMAD4//PBX1//WNT4//CTNNBIP1//PTCH1//BCL2//BMP2//WNT1//PAX8//DCHS1//HES1//WNT11//NOG//SIX4//WNT2B//BASP1
GO:0035019	somatic stem cell maintenance	Biological process	19	48	2440	16119	2.61493	3.37536e-05	0.000587032	4.47168	0.00778689	PAX8//CDX2//BCL9L//HES1//KIT//LRP5//BCL9//PRDM16//SFRP1//SOX4//TCF7L2//VPS72//KLF10//HMGA2//TCF7L1//CUL4A//LDB1//LDB2//NOG
GO:0007169	transmembrane receptor protein tyrosine kinase signaling pathway	Biological process	144	695	2440	16119	1.36876	3.39007e-05	0.00058772	4.46979	0.0590164	ADRA2A//FBXW7//TGFA//SNX6//GREM1//NRG1//PDGFC//SPRY1//SPRY2//CDKN1A//ADCY1//ADCY6//CHUK//AP2M1//ADRBK1//EPS15//ERBB3//ERBB4//PTK2B//FGF2//FGF7//TNRC6B//GAB1//TNRC6A//GSK3B//KIT//KITLG//FOXO4//NRAS//PDGFA//PDGFRA//PDPK1//PIK3C2A//PIK3CD//PRKAR2B//ERBB2IP//MAPK1//PTEN//TNRC6C//PTPN11//EPS15L1//RPS6KB2//MAPKAP1//ADAM12//CALM3//IRS2//REPS2//RPS6KA5//SORBS1//ATP6V1G3//EIF4EBP2//SIK2//RHOQ//APPL1//EEF2…
GO:0009894	regulation of catabolic process	Biological process	182	913	2440	16119	1.31689	3.45265e-05	0.000596674	4.46185	0.0745902	LRPPRC//PPP1CB//PPP1R3B//PRKAG1//PTEN//TMF1//DAPK1//ULK1//RB1CC1//BCL2//ATG7//BNIP3//MTDH//TP53INP1//TMEM59//PPIF//APOA5//AADAC//APOC2//WDFY3//SIRT1//WAC//SCOC//BECN1//CPEB2//AMOT//ARRB1//RCC2//EGLN1//RAPGEF3//CNR1//ABCD2//IRS2//ARAP2//ASAP1//ADAP2//SMAP1//TBC1D15//BVES//EFNA5//NTRK2//DYNLT1//DGKI//ARHGEF5//S1PR1//ALDH1A1//WNT11//SYNGAP1//RAPGEF2//NET1//FGD4//FGD5//MCF2L2//ARHGEF12//NGEF//TIAM2//…
GO:0045165	cell fate commitment	Biological process	61	244	2440	16119	1.65154	3.54979e-05	0.000611527	4.4498	0.025	FKBP8//IHH//OTX2//CDON//MCL1//PAX6//CYP26B1//RTF1//CTR9//HOXA11//HOXC11//SIX1//SMAD5//RUNX2//BCL2//TP53//BMP2//ASCL1//SMARCA4//TRIM15//MEF2C//SFRP1//HOXC10//HOXD10//ISL1//SUFU//SOX6//NRG1//LHX6//NKX2-1//DLX1//MESP1//FGF2//FZD7//HES1//MYF5//DOCK7//EPAS1//TCF7L2//SMAD4//TGFB2//TGFBR1//WNT1//TLX3//FOXA1//NTRK3//FZD5//HIPK1//WNT2B//DLL4//WNT4//IL12B//SPRY2//ERBB4//GAP43//SMAD2//MITF//PPARG//PRDM1//SO…
GO:0031589	cell-substrate adhesion	Biological process	67	275	2440	16119	1.6095	3.62425e-05	0.000622391	4.44078	0.027459	MYF5//BCL2//NF2//CASK//CSF1//PTK2B//GSK3B//NINJ1//SFRP1//CD36//CDK5//SORBS1//FREM1//EDA//FGG//NPNT//ITGAL//ITGAV//RHOA//LIMS1//SRF//TIAM1//JAM3//ITGA10//SGCE//ATXN3//ABI3BP//CYR61//ITGA5//VWC2//SPOCK2//GCNT2//ANGPT2//LGALS1//SPOCK1//WNT1//FZD4//FZD7//TRPM7//BVES//LAMC1//TYRO3//SRCIN1//WHAMM//ARHGAP6//PDPK1//RCC2//PTPRK//TRIP6//PIP5K1A//ACTN1//ACTN2//TAOK2//EFNA5//MACF1//ROCK1//HRG//SMAD3//WNT4//P…
GO:0009725	response to hormone	Biological process	161	793	2440	16119	1.34122	3.67823e-05	0.000629682	4.43436	0.0659836	PRCP//SORBS1//ATP6V1G3//EIF4EBP2//FGF2//FGF7//SIK2//RHOQ//GAB1//APPL1//EEF2K//FOXO4//NRAS//PDPK1//CAB39//ATP6V1B2//ATP6V1C1//PIK3C2A//ATP6V1E1//PPM1A//PHIP//PRKAG1//MAPK1//RPTOR//PTPN1//PTPN2//PTPN11//SMARCC1//SREBF1//PIK3R3//IRS2//CRH//KDM3A//SOX30//ASNS//PAPPA//TGFBR3//ESR1//STRN3//FOXA1//IHH//PDGFA//SLC25A36//PTCH1//PTEN//SLC6A1//STAT5B//TACR3//CASP8//NCOA1//ALDH1A2//FOSB//RELA//CCL2//TGFB2//F…
GO:0061384	heart trabecula morphogenesis	Biological process	12	23	2440	16119	3.44669	3.71178e-05	0.000633439	4.43042	0.00491803	HEY1//NRG1//DLL4//FKBP1A//BMP10//EGLN1//SMARCA4//SRF//TGFBR3//CAV3//ADAMTS1//S1PR1
GO:0022607	cellular component assembly	Biological process	341	1862	2440	16119	1.20983	3.96698e-05	0.00067488	4.40154	0.139754	ATG16L1//ATG2B//ULK1//BECN1//ATG12//RB1CC1//NUP205//SMN2//SNRPE//NCBP1//GEMIN8//SNRPC//NUFIP1//ZNHIT6//SEC23IP//TMF1//SPACA1//ANXA2//SRPX//TSPYL4//ASF1A//NAP1L5//HMGB2//NAP1L1//RSF1//SET//CENPO//DPYSL3//LIMA1//ACTN4//GAS7//ACTN1//TRIOBP//TWF2//TP53//HAT1//H3F3B//MBNL1//WASF3//PPARGC1A//CREBBP//FANCA//PTK2B//RIMS1//CLDN14//HES1//FAS//LAMC1//MATN1//MAX//MDM4//MITF//OTX2//MPP6//PPP2R1A//SH3BGR//SLC2…
GO:0010810	regulation of cell-substrate adhesion	Biological process	41	146	2440	16119	1.85515	4.16567e-05	0.000705567	4.38032	0.0168033	MYF5//BCL2//NF2//CASK//CSF1//PTK2B//GSK3B//NINJ1//SFRP1//CD36//NPNT//ABI3BP//CYR61//ITGA5//VWC2//SPOCK2//GCNT2//ANGPT2//LGALS1//SPOCK1//WNT1//FZD4//FZD7//EFNA5//MACF1//ROCK1//HRG//SMAD3//WNT4//PTPRJ//ARHGAP6//RCC2//PTEN//ACVRL1//MFI2//NET1//TRIOBP//FGG//PREX1//PLAU//ATXN3
GO:0018107	peptidyl-threonine phosphorylation	Biological process	24	69	2440	16119	2.29779	4.17319e-05	0.000705567	4.37953	0.00983607	GSK3B//PHIP//MAPK1//WNK3//CALM3//SPRY2//DDIT4//PPEF2//CDK5//ADRBK1//DYRK1A//MARK2//STK39//PDPK1//NLK//CAB39//BCL2//WNK1//TAF1//TGFBR1//TGFBR2//MAP3K12//CDK5R1//OXSR1
GO:0016569	covalent chromatin modification	Biological process	84	366	2440	16119	1.51617	4.25899e-05	0.00071785	4.37069	0.0344262	SIRT1//SMARCA4//WAC//CTR9//SETD3//MECP2//PRMT6//SATB1//EHMT1//MAP3K12//RPS6KA4//RPS6KA5//KAT5//CREBBP//TAF1//NCOA3//TRRAP//CDYL//HUWE1//PHC1//HDAC5//BAZ2A//NACC2//KDM4A//ATXN7L3//ATXN7//TAF10//CTCF//JARID2//TRPS1//SREBF1//TP53//CCNB1//PHF8//PHF2//KDM3A//UBE2A//KDM5C//SETD8//WHSC1//ARID5A//PPARGC1A//ARRB1//SET//RNF168//RYBP//CUL4B//ASXL1//HMGA2//PADI2//BRD1//BRPF3//MBIP//EP300//ING3//NAA50//EPC1//…
GO:0060996	dendritic spine development	Biological process	17	41	2440	16119	2.73913	4.30064e-05	0.00072264	4.36647	0.00696721	EPHB2//PAK3//PTEN//SHANK3//CPEB3//MEF2C//LPAR1//CAMK1//CDK5//PDLIM5//CFL2//NLGN3//SRCIN1//CDK5R1//NGEF//CAPRIN1//CAPRIN2
GO:0030030	cell projection organization	Biological process	215	1110	2440	16119	1.27957	4.50874e-05	0.000755283	4.34594	0.0881148	FLOT1//ADCY1//NTNG1//NEFH//PAK3//BCL2//TOP2B//FZD5//PICALM//FZD7//PARD6B//DOCK7//CCK//CDK5//MYL12B//SEMA4F//CHL1//B3GNT1//AP2M1//TTC8//COL4A1//COL4A4//COL6A1//CSNK2A1//CSNK2A2//DPYSL3//EFNA5//EPHB2//ETV1//ALCAM//CLASP2//ARHGEF12//RGMB//GSK3B//APBB2//HSPA8//ITGA5//ITGAV//KCNQ3//RHOA//RHOC//LAMC1//LIMK1//LMX1A//SMAD4//MET//MYO10//NRAS//OTX2//PAK2//PAX6//PITPNA//PLXNA2//POU4F2//MAPK1//PRNP//RGMA//SR…
GO:0010243	response to organonitrogen compound	Biological process	145	705	2440	16119	1.35871	4.65422e-05	0.00077727	4.33215	0.0594262	ADRA1B//DRD1//EGR1//NR4A2//PPP3CA//SLC18A2//CALM3//SORBS1//ATP6V1G3//EIF4EBP2//FGF2//FGF7//SIK2//RHOQ//GAB1//APPL1//EEF2K//FOXO4//NRAS//PDPK1//CAB39//ATP6V1B2//ATP6V1C1//PIK3C2A//ATP6V1E1//PPM1A//PHIP//PRKAG1//MAPK1//RPTOR//PTPN1//PTPN2//PTPN11//SMARCC1//SREBF1//PIK3R3//IRS2//CDK5//HOMER1//HMGCS1//SLC6A1//ARG1//CEBPB//RRAGA//COL4A1//COL6A1//DNMT1//CPEB3//IPO5//PDGFRA//PDGFC//RRAGD//CPEB1//ZEB1//C…
GO:0071407	cellular response to organic cyclic compound	Biological process	71	298	2440	16119	1.57395	4.68042e-05	0.000779262	4.32971	0.0290984	PRKRA//SMAD2//SMAD3//ZCCHC11//LIN28B//MEF2C//RORA//RORC//NR2E3//PGRMC2//ESR1//ESRRG//NR6A1//HNF4G//NKX3-1//NR4A2//PPARG//RORB//RXRG//NR2C1//NR0B2//NR1D2//NR3C1//IL15//SFRP1//RYR2//RYR3//CRH//RELA//EGR1//SSH1//HSP90B1//RAPGEF3//SLC26A3//EGR2//EGR3//RAPGEF1//NOX4//RAP1A//RAP1B//SLC8A3//STC1//AKAP6//RAPGEF2//CIITA//HEY1//ISL1//WBP2//KAT5//ABCA1//HMGCS1//PTCH1//GABRB2//FBXO32//ARG1//TRIM63//ADCY6//DR…
GO:0051347	positive regulation of transferase activity	Biological process	121	570	2440	16119	1.40236	4.77575e-05	0.000792717	4.32096	0.0495902	GRM5//CRKL//RAPGEF1//MAP3K1//MAP3K3//MAP3K5//NRAS//MAPK1//RAP1A//TGFBR1//MAP3K12//KIAA1804//MAP3K6//MAP3K13//TAOK2//MAPK14//LPAR1//FGF2//TAB3//KIT//ARRB1//MET//NTRK3//PAK3//MAPK10//PTPN11//PROK2//BMP2//TGFA//MAPKAPK5//MADD//ADRA2A//FBXW7//PLA2G4B//CTDSP2//PDIA6//SERP1//ASNS//CCL2//HSP90B1//HERPUD1//PTEN//GREM1//NRG1//PDGFC//MAS1//ZFP91//TNFRSF10B//NRK//MAP3K9//GAB1//MDFIC//MDFI//MAP2K4//SPAG9//IL…
GO:0060997	dendritic spine morphogenesis	Biological process	13	27	2440	16119	3.18074	5.24916e-05	0.000868657	4.27991	0.00532787	CDK5//PDLIM5//CFL2//NLGN3//SRCIN1//SHANK3//CDK5R1//NGEF//PTEN//CAPRIN1//CAPRIN2//EPHB2//PAK3
GO:0001890	placenta development	Biological process	40	143	2440	16119	1.84787	5.65827e-05	0.000933529	4.24732	0.0163934	CEBPA//CEBPB//EPAS1//ARNT//PRDX3//PRDM1//SFRP4//STC1//DEDD//SETD2//FZD5//SOCS3//ITGB8//RBM15//FOSL1//ARID1A//STK4//MDFI//SNAI1//E2F8//CYR61//CDX2//GAB1//EGLN1//NCOA3//NCOA1//CASP8//NCOA6//HEY1//HES1//NSDHL//PLCD1//MAPK1//NRK//DLX3//PEG10//MET//PPARG//PBRM1//LHX4
GO:0048511	rhythmic process	Biological process	63	258	2440	16119	1.61313	5.68577e-05	0.000933673	4.24521	0.0258197	FANCG//SPO11//INHBB//KIT//MMP19//BCL2//FOXL2//SIRT1//ADAMTS1//ESR1//PDGFRA//STAT5B//EGR2//ADCY1//CRY2//DDX5//DYRK1A//EGR1//EGR3//EP300//SETX//GSK3B//FAS//ARNTL//NONO//NTRK2//NTRK3//HEBP1//PROK2//BDNF//SREBF1//HOMER1//CRH//PPARGC1A//CSNK1D//AHR//PPP1CB//RORA//RORC//BHLHE41//TYRO3//NCOA1//FSHR//ARRB1//FZD4//FBXL3//PSPC1//RORB//KLF10//NR1D2//NKX2-1//SIN3A//PTEN//ROBO2//SLIT2//UMODL1//RUNX1//CDK5//CB…
GO:2000736	regulation of stem cell differentiation	Biological process	29	92	2440	16119	2.08237	5.69334e-05	0.000933673	4.24463	0.0118852	GREM1//GLIPR2//BAMBI//GCNT2//BCL9L//SMAD2//SMAD3//SMAD4//BMP2//SNAI1//TGFB2//FOXA1//SFRP1//TGFBR3//NKX2-1//TCF7L2//PAX8//CNOT1//NFYA//CNOT2//HMGA2//TCF7L1//PRICKLE1//HES1//GSK3B//HOXB4//PDGFRA//SOX6//SOX5
GO:0061383	trabecula morphogenesis	Biological process	16	38	2440	16119	2.78154	5.75168e-05	0.000940417	4.24021	0.00655738	HEY1//NRG1//DLL4//FBN2//SFRP1//FKBP1A//BMP10//EGLN1//SMARCA4//SRF//TGFBR3//CAV3//ADAMTS1//S1PR1//GREM1//RHOA
GO:0016477	cell migration	Biological process	198	1015	2440	16119	1.28869	5.95685e-05	0.000971056	4.22498	0.0811475	CENPV//CXCL12//EDNRB//ERBB4//ISL1//KITLG//RET//CDK5//CHL1//CCR4//FBXO45//MARK2//SATB2//GJA1//TLX3//APBB2//MARK1//MEF2C//ASCL1//NTRK2//NTRK3//NR4A2//PAX6//DDIT4//SPOCK1//SRF//NKX2-1//TOP2B//NDEL1//CCK//CDK5R1//CELSR1//RAPGEF2//EGR3//FGF2//GREM1//ROBO1//SLIT2//ARHGEF5//JAM3//IL6R//CCL2//CCL7//CALCA//KIT//PIK3CD//CCL11//F2RL1//MESP1//AMOT//NCKAP1//VCAN//TGFB2//TGFBR1//PDPK1//PTK2B//VASH1//BMP10//DLL…
GO:0048738	cardiac muscle tissue development	Biological process	43	158	2440	16119	1.79788	6.17219e-05	0.00100316	4.20956	0.017623	NRG1//MAML1//RYR2//ZFPM2//HEY1//DLL4//DSP//S1PR1//TCAP//PDGFRA//SRF//ACTC1//FHOD3//MEF2A//KDM6B//NOX4//SOX6//MESP1//BMP2//EGLN1//BMP10//FKBP1A//ISL1//TGFBR3//MEF2C//ATG7//CAV3//CCNB1//C3ORF58//TGFB2//GJA1//TGFBR2//NOG//ERBB4//FGF2//BVES//AKAP6//PRICKLE1//GREM1//HSPG2//PTEN//MKL2//ALDH1A2
GO:0021953	central nervous system neuron differentiation	Biological process	46	173	2440	16119	1.75655	6.48315e-05	0.00104832	4.18821	0.0188525	HOXC10//HOXD10//ISL1//GIGYF2//ABT1//ZC4H2//PTCH1//SOX4//LHX4//ASCL1//LHX5//WNT1//PRDM8//ATP2B2//ATP7A//RORA//LDB1//ULK1//SHANK3//SUFU//ROBO1//SLIT2//DRD1//LHX6//ATG7//NKX2-1//OTP//DLX1//LHX8//RAPGEF2//ERBB4//ROBO2//PAX6//EPHB2//NR4A2//CDK5//NTRK2//PTEN//NDEL1//FBXO45//NFIB//DLL4//HES1//LMX1A//SOX5//SPOCK1
GO:0051493	regulation of cytoskeleton organization	Biological process	78	338	2440	16119	1.5245	6.48843e-05	0.00104832	4.18786	0.0319672	TRIOBP//TWF2//NEB//CLASP2//EML4//MID1IP1//CIT//SSH1//CXCL12//SSH2//CHORDC1//PAK3//PREX1//PLEKHH2//SHROOM2//LIMA1//CFL2//F2RL1//FHOD3//SLIT2//PTK2B//RHOA//MAP3K1//CCL11//MAPRE1//SLAIN2//RGS2//CAV3//TRPV4//SHANK3//LIMK1//MTSS1//EFNA5//RHOQ//HRG//PDGFA//ROCK1//DIXDC1//CDK5R1//CELSR1//ARPC5//ARPC1B//PICK1//SBDS//CCNB1//WHAMM//PTGER4//ALMS1//RAPGEF3//AMOT//SMAD3//NF2//NOX4//WNT4//SFRP1//TAC1//WNT11//S…
GO:0030036	actin cytoskeleton organization	Biological process	105	485	2440	16119	1.4302	6.62057e-05	0.00106354	4.1791	0.0430328	DPYSL3//LIMA1//ACTN4//GAS7//ACTN1//TRIOBP//TWF2//CFL2//NEB//WHAMM//TRPV4//BCL2//CCL11//CAV3//CIT//SSH1//CXCL12//SSH2//WASL//WASF3//DIAPH2//ARHGAP6//PREX1//WASF1//MTSS1//SRF//TMOD1//ACTA1//ACTC1//TCAP//PAK3//PLEKHH2//SHROOM2//F2RL1//FHOD3//SLIT2//PTK2B//RHOA//MAP3K1//CDK5//FMNL2//EPB41L2//RHOQ//NCKAP1//CNN2//TRPM7//HSP90B1//CAPN10//S1PR1//FGF7//KIT//PTPN1//PIP5K1A//SHANK3//LIMK1//EFNA5//HRG//PDGFA…
GO:0046777	protein autophosphorylation	Biological process	50	193	2440	16119	1.71144	6.62158e-05	0.00106354	4.17904	0.0204918	EPHA7//EEF2K//RAD50//NEK10//PDGFA//RAP2B//CALM3//PTK2B//GREM1//CDK5//NEK6//CLK3//UHMK1//CSF1R//CSNK2A1//DAPK1//DYRK1A//MARK2//ERBB4//SMG1//SIK2//JAK1//KIT//MAP3K3//MET//MAP3K9//NTRK2//NTRK3//PAK2//PDGFRA//PDPK1//NLK//CDK12//TRPM7//CLK4//WNK3//STK4//STK10//TAF1//TYRO3//YES1//MAP3K12//CAMK2A//ULK1//KIAA1804//MAPKAPK5//STK16//MAP3K13//STK17B//MELK
GO:0042594	response to starvation	Biological process	41	149	2440	16119	1.8178	6.91139e-05	0.00110684	4.16043	0.0168033	ATG16L1//ATG2B//ULK1//BECN1//ATG12//RB1CC1//TECPR1//STX17//SNAP29//ATG7//SIRT1//PCSK9//TNRC6A//INHBB//MAX//WNT4//SFRP1//SREBF1//TCF7L2//KLF10//WNT2B//FNIP1//WDFY3//WAC//SCOC//MYBBP1A//ASNS//PMAIP1//BCL2//SLC2A1//TP53//CPEB4//NUAK2//PICK1//PPARGC1A//FSTL1//HMGCL//ACAT1//OXCT1//SLC18A2//ZFP36
GO:1901698	response to nitrogen compound	Biological process	155	768	2440	16119	1.33327	6.99807e-05	0.00111452	4.15502	0.0635246	ADRA1B//DRD1//EGR1//NR4A2//PPP3CA//SLC18A2//CALM3//SORBS1//ATP6V1G3//EIF4EBP2//FGF2//FGF7//SIK2//RHOQ//GAB1//APPL1//EEF2K//FOXO4//NRAS//PDPK1//CAB39//ATP6V1B2//ATP6V1C1//PIK3C2A//ATP6V1E1//PPM1A//PHIP//PRKAG1//MAPK1//RPTOR//PTPN1//PTPN2//PTPN11//SMARCC1//SREBF1//PIK3R3//IRS2//CDK5//HOMER1//CDKN1A//SIN3A//CCND1//CCNG1//HMGCS1//SLC6A1//ARG1//CEBPB//RRAGA//COL4A1//COL6A1//DNMT1//CPEB3//IPO5//PDGFRA/…
GO:0016458	gene silencing	Biological process	31	102	2440	16119	2.00775	7.00018e-05	0.00111452	4.15489	0.0127049	BAZ2A//SIRT1//HDAC5//MECP2//SMARCA4//HAT1//PRKRA//ASZ1//CNOT1//TNRC6B//CNOT6L//NCBP1//CNOT2//FKBP6//PIWIL1//SMAD2//SMAD3//ZCCHC11//LIN28B//ASF1A//SIN3A//MIER1//CNOT8//TNRC6A//TNRC6C//ZFP36//DND1//PHF8//PHF2//DNMT1//SOX6
GO:0060548	negative regulation of cell death	Biological process	148	728	2440	16119	1.34301	7.06235e-05	0.00112115	4.15105	0.0606557	IRS2//PPIF//SPRY2//CDKN1A//SYCP2//ATG7//PRDX3//RXFP2//OSR1//DAD1//DAPK1//EDNRB//EGR1//EGR2//EGR3//ERBB4//PTK2B//SIRT1//PRAME//FKBP8//SIN3A//AATF//PRELID1//GSK3B//APBB2//XIAP//HSPD1//CYR61//IHH//FAS//IL6ST//PRAMEF12//LIMS1//ARRB1//SMAD3//MDM4//ASCL1//ASNS//CHST11//SERPINB2//PAK2//AHI1//PHIP//PRNP//PSMA4//PSMA5//PSMB7//PSMB8//PSMD5//PSMD9//PSMD10//PSMD13//PTEN//NKX3-2//BCL2//RELA//PROK2//RPS6KA3//S…
GO:0061001	regulation of dendritic spine morphogenesis	Biological process	11	21	2440	16119	3.46036	7.53591e-05	0.00119286	4.12286	0.0045082	NGEF//PTEN//CAPRIN1//CAPRIN2//CDK5//PDLIM5//CFL2//NLGN3//SRCIN1//SHANK3//CDK5R1
GO:0035265	organ growth	Biological process	30	98	2440	16119	2.02229	7.85282e-05	0.00123943	4.10497	0.0122951	MESP1//S1PR1//PTEN//STK4//TCF7L2//WWC2//SERP1//C3ORF58//BMP10//TGFB2//TGFBR3//GJA1//TGFBR2//NOG//ERBB4//FGF2//NRG1//MEF2C//CCNB1//BASP1//SPRY2//FGF7//AKAP6//CAV3//ADRA1B//SMAD2//NLGN4X//PTPN11//BCL2//MAP7
GO:0071453	cellular response to oxygen levels	Biological process	33	112	2440	16119	1.94645	8.18818e-05	0.00128864	4.08681	0.0135246	CPEB4//PICK1//EGLN2//EGLN3//CREBBP//EP300//EPAS1//ARNT//EGLN1//UBE2D1//UBE2D3//CA9//CUL2//ATG7//EGR1//FAS//PPARGC1A//CPEB2//SIRT1//KCNK3//MDM4//NKX3-1//PMAIP1//BCL2//RORA//SFRP1//CPEB1//BNIP3//STC1//TP53//CCNB1//NPEPPS//LPAR1
GO:0043085	positive regulation of catalytic activity	Biological process	249	1323	2440	16119	1.24333	8.34887e-05	0.00131015	4.07837	0.102049	GRM5//CRKL//RAPGEF1//MAP3K1//MAP3K3//MAP3K5//NRAS//MAPK1//RAP1A//TGFBR1//MAP3K12//KIAA1804//MAP3K6//MAP3K13//TAOK2//MAPK14//LPAR1//FGF2//TAB3//KIT//ARRB1//MET//NTRK3//PAK3//MAPK10//PTPN11//PROK2//BMP2//TGFA//MAPKAPK5//MADD//ADRA2A//FBXW7//EGLN3//NLRP3//APAF1//HSPD1//FAS//SMAD3//NKX3-1//PMAIP1//PPARG//RET//ROBO1//VCP//CASP8//TNFRSF10B//CCK//PLA2G4B//CTDSP2//PDIA6//SERP1//ASNS//CCL2//HSP90B1//HERPU…
GO:0051149	positive regulation of muscle cell differentiation	Biological process	21	59	2440	16119	2.35134	8.46024e-05	0.00132382	4.07262	0.00860656	MAPK14//CAV3//MAML1//MEF2C//ZFHX3//BTG1//BCL2//TSHZ3//NRG1//MESP1//MORF4L2//AKAP6//GREM1//CYP26B1//MEF2A//MYF5//CDON//BNIP2//SETD3//CAMK1//SPAG9
GO:0031329	regulation of cellular catabolic process	Biological process	164	823	2440	16119	1.31641	8.59192e-05	0.00134059	4.06591	0.0672131	LRPPRC//PPP1CB//PPP1R3B//PRKAG1//PTEN//TMF1//DAPK1//ULK1//RB1CC1//BCL2//ATG7//BNIP3//MTDH//TP53INP1//TMEM59//PPIF//APOA5//AADAC//APOC2//WDFY3//SIRT1//WAC//SCOC//BECN1//CPEB2//AMOT//ARRB1//RCC2//EGLN1//RAPGEF3//CNR1//ABCD2//IRS2//ARAP2//ASAP1//ADAP2//SMAP1//TBC1D15//BVES//EFNA5//NTRK2//DYNLT1//DGKI//ARHGEF5//S1PR1//ALDH1A1//WNT11//SYNGAP1//RAPGEF2//NET1//FGD4//FGD5//MCF2L2//ARHGEF12//NGEF//TIAM2//…
GO:0060347	heart trabecula formation	Biological process	9	15	2440	16119	3.96369	8.6238e-05	0.00134173	4.0643	0.00368852	FKBP1A//HEY1//BMP10//EGLN1//SMARCA4//SRF//TGFBR3//CAV3//ADAMTS1
GO:0048705	skeletal system morphogenesis	Biological process	52	205	2440	16119	1.67571	8.67175e-05	0.00134535	4.06189	0.0213115	MAPK14//MYCN//MYF5//BMP1//TGFB2//HSPG2//MEF2C//MEF2D//RUNX2//STC1//MATN1//OSR1//SETD2//SMAD2//SMAD3//PDGFRA//SIX4//WDR19//SIX1//TBX15//TGFBR1//TGFBR2//NDST1//RDH10//CHST11//SATB2//HOXA4//HOXB2//HOXB4//HOXB5//HOXB6//HOXC9//HOXD10//MDFI//SOX11//ZEB1//HOXA11//HOXC11//NOG//FBN2//SFRP1//HAS2//LRP5//CYP26B1//INSIG1//FREM1//GREM1//TIPARP//HOXD8//NKX3-2//ZFAND5//PRKRA
GO:0006470	protein dephosphorylation	Biological process	46	175	2440	16119	1.73647	8.75239e-05	0.00135402	4.05787	0.0188525	GBA//CALM3//DUSP10//DUSP18//DUSP2//DUSP5//DUSP7//EYA4//MTM1//SSH1//MTMR8//PTEN//PTPN1//PTPN2//PTPN4//PTPN9//PTPN11//PTPRB//PTPRD//PTPRE//PTPRJ//PTPRK//PTP4A1//PTP4A2//DUSP16//SSH2//MTMR1//MTMR2//PTPLA//DNAJC6//CDC25A//PPM1A//PPM1D//PPP2R1A//CTDSP2//PPM1L//PPM1K//PPP1R12A//PPEF2//PPP1CB//PPP2R3A//PPP3CA//CTTNBP2NL//SMEK2//BCL2//STYX
GO:0007267	cell-cell signaling	Biological process	225	1182	2440	16119	1.25752	9.22591e-05	0.00142324	4.03499	0.0922131	SLC1A3//SLC38A1//ALDH9A1//PAH//SLC17A7//HOXA11//HOXC11//SIX1//CDK5//CRH//DRD1//YWHAZ//BMP2//HMGA2//EEA1//AKAP9//CACNG3//ADCY1//GIPC1//ADCY6//CHRNA2//CHRNA5//AP2M1//SYT2//DLG2//DTNA//RIMS1//GABRA6//GABRB2//GLS//GNAI3//GNG5//GRIA2//GRM5//APBA2//HSPA8//HTR1F//HTR2C//HTR3A//KCNA4//KCNH1//KCNJ3//KCNJ10//KCNK1//KCNK3//KCNMA1//KCNQ3//ATXN3//MYO6//NEFL//PCDH8//PDPK1//PLCB3//GNG2//MAPK1//SLC12A5//RPS6KA3/…
GO:0051248	negative regulation of protein metabolic process	Biological process	125	601	2440	16119	1.37399	9.28344e-05	0.00142808	4.03229	0.0512295	MBIP//DUSP10//DUSP18//DUSP2//DUSP5//DUSP7//PPP2R1A//RGS3//DUSP16//PAQR3//ARRB1//SMAD3//MAS1//NTRK3//PRNP//PTEN//CCNB1//SLIT2//SNX6//TRIB1//TRIB2//NF2//PAK2//PDPK1//WNK1//YWHAG//CAV3//SOCS1//SOCS3//SPRY2//DDIT4//PPEF2//CALM3//CHAC1//TMEM59//SYNCRIP//IGF2BP3//RNF139//DAPK1//CPEB3//GIGYF2//NANOS1//CAPRIN1//PURA//CAPRIN2//TIA1//ENC1//JARID2//MECP2//CDK5//SPOPL//SOX4//TNFAIP3//N4BP1//EDNRB//GIPC1//WAC…
GO:0071229	cellular response to acid chemical	Biological process	40	146	2440	16119	1.8099	9.34675e-05	0.00143378	4.02934	0.0163934	CEBPB//RRAGA//COL4A1//COL6A1//DNMT1//CPEB3//IPO5//PDGFRA//PDGFC//RPTOR//RRAGD//CPEB1//ZEB1//CPEB4//SOCS1//UBR1//PPARGC1A//TWF2//OSR1//CYP26A1//ABCA1//PHC1//PTK2B//MEF2C//NTRK3//CYP26B1//RET//RORB//WNT11//FZD4//FZD7//ALDH1A2//ADCY6//GNG2//SFRP1//SREBF1//CCNB1//EGR1//ANXA2//OXCT1
GO:0007420	brain development	Biological process	129	624	2440	16119	1.36569	9.54124e-05	0.00145952	4.0204	0.0528689	NOG//DVL2//WNT1//HES1//BMP2//SLC8A3//PRDM8//DRD1//EMX2//LMX1A//MEF2C//PTEN//DLX1//MECP2//NLGN4X//TP53//ATRN//NCOA1//CDK5R1//FOXP2//HOXB2//SEMA6D//RAPGEF2//EGR2//ATG7//DIXDC1//CDK5//ATP2B2//ATP7A//RORA//LHX5//LDB1//ULK1//NFIB//SEC24B//BCL2//ASCL1//CNTNAP2//NKX2-1//BASP1//PADI2//RHOA//ZNF148//MAPKAP1//CALM3//GSK3B//MAS1//NF2//SRF//TTC8//CHD7//SHANK3//PAX6//FBXO45//LHX6//NDEL1//RTN4//ROBO1//SLIT2//H…
GO:0030111	regulation of Wnt signaling pathway	Biological process	53	211	2440	16119	1.65936	9.81622e-05	0.00149739	4.00806	0.0217213	BMP2//CSNK2A1//MACF1//RSPO1//PPM1A//SFRP1//SOX4//MBD2//HIC1//MDFI//NLK//RNF43//CTNNBIP1//CCND1//TLE1//MED12//LRP5//FZD5//SOX7//MESP1//MAPK14//PRICKLE1//EGR1//ANKRD6//GREM1//RAPGEF1//GSK3B//ISL1//LRP4//WNT4//PPP2R3A//SFRP4//STK4//TCF7L2//WNT11//NOG//CSNK1D//DVL2//EDA//BAMBI//XIAP//ARNTL//SMAD3//GPRC5B//CAPRIN2//WNT2B//TNKS2//RNF146//DIXDC1//LGR5//MDFIC//PPP2R1A//TCF7L1
GO:0031345	negative regulation of cell projection organization	Biological process	31	104	2440	16119	1.96914	0.000104759	0.00159356	3.97981	0.0127049	HRG//SLIT2//ADCY6//PAQR3//DPYSL3//LPAR1//RAP1GAP2//GSK3B//LGALS1//BCL11A//PRKCSH//TRPV4//SPOCK1//ITM2C//CDK5//SEMA4F//ARHGAP4//RTN4//CDK5R1//TBC1D30//ULK1//SPG20//EPHB2//RHOA//LRP4//PTEN//SYNGAP1//CIT//RAPGEF2//NGEF//ARHGAP24
GO:0051169	nuclear transport	Biological process	85	381	2440	16119	1.47381	0.000110081	0.00166986	3.95829	0.0348361	NUP205//TNPO1//ARNTL//TP53//MAPK1//MDFI//SUFU//SRI//IPO7//PRICKLE1//DRD1//PHIP//PPP3CA//TMCO6//RANBP2//MCM3AP//SMG1//SMG6//DDX25//NCBP1//CDC40//NUP133//THOC2//SMG7//FYB//KPNA1//KPNA2//KPNA4//KPNA5//IPO5//RERE//TRPS1//CSE1L//EGR2//GSK3B//SMURF1//CDK5//MYBBP1A//RGS14//SET//CAMK1//TGFB2//ZFYVE9//PSMD10//G3BP2//HES1//TRIP6//SETD2//IWS1//TBRG1//CDKN1A//SIRT1//IGF1//TCF7L2//FZD7//BAMBI//SMAD3//MAPK14//…
GO:0018210	peptidyl-threonine modification	Biological process	24	73	2440	16119	2.17188	0.000116162	0.00175722	3.93494	0.00983607	GSK3B//PHIP//MAPK1//WNK3//CALM3//SPRY2//DDIT4//PPEF2//CDK5//ADRBK1//DYRK1A//MARK2//STK39//PDPK1//NLK//CAB39//BCL2//WNK1//TAF1//TGFBR1//TGFBR2//MAP3K12//CDK5R1//OXSR1
GO:0007423	sensory organ development	Biological process	105	492	2440	16119	1.40985	0.000119351	0.00180048	3.92317	0.0430328	MAB21L2//HIPK1//MEIS2//PAX6//TGFB2//PPP2R3A//FOXL2//GJA1//CDON//TGFBR1//TGFBR2//WNT2B//SHROOM2//MEIS1//SOX11//IHH//SMARCA4//ARID1A//TSPAN12//AHI1//CEP290//TCAP//RDH10//WDR19//FZD5//ALDH1A2//LRIG3//LRIG1//RORB//NR2E3//CRB1//PRDM1//SPRY2//EPHB2//INSIG1//MYO6//OTX2//SIX4//SOBP//CHD7//SIX1//WNT1//ZIC1//PAX8//CELSR1//PRKRA//OSR1//EYA4//NKX3-2//NOG//MCOLN3//HES1//FKBP8//MITF//MYF5//PKNOX1//RCN1//DIXDC1…
GO:0071902	positive regulation of protein serine/threonine kinase activity	Biological process	61	254	2440	16119	1.58652	0.000122305	0.00183997	3.91255	0.025	GRM5//MAPK14//LPAR1//FGF2//TAB3//KIT//ARRB1//MET//NTRK3//PAK3//MAPK1//MAPK10//PTPN11//PROK2//BMP2//TGFA//MAPKAPK5//MADD//MAS1//ZFP91//TNFRSF10B//GAB1//MDFIC//MDFI//MAP3K1//MAP3K5//MAP3K9//MAP2K4//KIAA1804//SPAG9//MAP3K6//ADRA2A//NEK10//MEF2C//KITLG//NOX4//PDGFA//PDE5A//CD40//DVL2//PTK2B//MAGI3//FZD5//FZD4//MAPRE3//PSMD10//CCND1//CCND3//ADRA2B//SIRT1//ATP2B4//RAPGEF2//SPRY2//CSF1R//CAB39//RPTOR//A…
GO:0009267	cellular response to starvation	Biological process	34	119	2440	16119	1.88747	0.000125897	0.00188881	3.89998	0.0139344	ATG16L1//ATG2B//ULK1//BECN1//ATG12//RB1CC1//TECPR1//STX17//SNAP29//ATG7//WDFY3//SIRT1//WAC//SCOC//MYBBP1A//ASNS//PMAIP1//BCL2//SLC2A1//TP53//CPEB4//NUAK2//PICK1//PCSK9//TNRC6A//INHBB//MAX//WNT4//SFRP1//SREBF1//TCF7L2//KLF10//WNT2B//FNIP1
GO:0043069	negative regulation of programmed cell death	Biological process	139	685	2440	16119	1.34052	0.000127169	0.00190265	3.89562	0.0569672	IRS2//PPIF//SPRY2//CDKN1A//SYCP2//ATG7//PRDX3//RXFP2//OSR1//DAD1//DAPK1//EDNRB//EGR1//EGR2//EGR3//ERBB4//PTK2B//SIRT1//PRAME//FKBP8//SIN3A//AATF//PRELID1//GSK3B//APBB2//XIAP//HSPD1//CYR61//IHH//FAS//IL6ST//PRAMEF12//LIMS1//ARRB1//SMAD3//MDM4//ASCL1//ASNS//CHST11//SERPINB2//PAK2//AHI1//PHIP//PRNP//PSMA4//PSMA5//PSMB7//PSMB8//PSMD5//PSMD9//PSMD10//PSMD13//PTEN//NKX3-2//BCL2//RELA//PROK2//RPS6KA3//S…
GO:0030334	regulation of cell migration	Biological process	108	510	2440	16119	1.39895	0.000132215	0.00197275	3.87872	0.0442623	SLIT2//F2RL1//IL6R//PDPK1//PTK2B//VASH1//BMP10//DLL4//SP100//STC1//KRIT1//ACVRL1//MACF1//TGFBR3//GLIPR2//CAPN7//TAC1//TGFB2//TGFBR2//CCL2//FGF2//ARHGAP4//ACE//PDGFA//PLAU//SORL1//IGF1//NOX4//BCL2//SEMA6D//TRIB1//CSF1//CSF1R//ADRA2A//DRD1//S1PR1//RRAS2//GCNT2//HAS2//CYR61//ITGA5//ITGAV//KIT//RHOA//SMAD3//NTRK3//PDGFRA//MAPK1//RET//CCL7//CCL11//BMP2//SNAI1//TRIP6//WNT11//PTP4A1//CBLL1//IRS2//SPAG9/…
GO:0048878	chemical homeostasis	Biological process	165	836	2440	16119	1.30384	0.000135369	0.0020143	3.86848	0.067623	PPARGC1A//SIRT1//EDNRB//TAC1//CYP4A11//NEDD4L//RANGRF//HSP90B1//SLC12A5//SLC24A2//GPR12//HEXB//HTR2C//ATP1B1//ATP2B4//TMEM165//TRPV4//RYR2//CCL2//CCL7//CCL11//CCL13//CXCL12//STC1//GCM2//CD40//HERPUD1//SV2A//MT2A//ATP7A//PRNP//ATP6V1G3//FTL//MFI2//ATP6V1B2//ATP6V1C1//ATP6V1E1//TFR2//CYBRD1//SRI//SLC39A14//SLC26A9//CLCN3//ATP12A//SLC9A5//CLIC4//CCR4//LPAR1//ESR1//F2RL1//PTK2B//GJA1//PDGFRA//NMUR2//…
GO:0050768	negative regulation of neurogenesis	Biological process	30	101	2440	16119	1.96222	0.000144162	0.00213931	3.84115	0.0122951	BDNF//TP53//RNF10//CDK5//SEMA4F//ARHGAP4//BCL11A//RTN4//CDK5R1//SLIT2//ULK1//SPG20//MYCN//NTRK3//HMGA2//NOG//DLX1//HES1//EPHB2//RHOA//LRP4//PTEN//SYNGAP1//CIT//GSK3B//RAPGEF2//SOX11//PAX6//SORL1//DYNLT1
GO:0048709	oligodendrocyte differentiation	Biological process	24	74	2440	16119	2.14253	0.000147528	0.00218333	3.83113	0.00983607	WASF3//ASCL1//SOX11//TCF7L2//CD9//MED12//PAX6//SOX6//KCNJ10//PTEN//FA2H//PPARG//DLX1//HES1//CDK5//CDKN2C//DUSP10//EGR1//NTRK2//NLGN3//PTPRJ//SOX5//NKX2-1//TRPC4
GO:0002520	immune system development	Biological process	148	739	2440	16119	1.32302	0.000148311	0.00218898	3.82883	0.0606557	TUSC2//IL15//PIK3CD//STAT5B//TYRO3//BVES//ESCO2//TNFRSF13B//SIN3A//PDGFRA//RBM47//SFRP1//SLC8A3//TOP2A//SLC7A6OS//DOCK7//PTK2B//LGALS1//LGALS8//KIT//JAM3//RUNX1//BCL2//TP53//FNIP1//SOX4//ATP11C//CCR4//TGFBR2//HLA-G//KITLG//RC3H1//RORC//MSH6//MSH2//CNN2//CSF1//CSF1R//RTKN2//TIPARP//TGFB2//PICALM//CUL4A//KIRREL3//CDK13//MELK//CEBPA//PRDX3//NCOA6//TET2//SNRK//HDAC5//ZBTB1//IFNA4//IL11//BCL11A//PTPN2…
GO:0030509	BMP signaling pathway	Biological process	34	120	2440	16119	1.87174	0.000150492	0.00221519	3.82249	0.0139344	BMP2//XIAP//RGMA//ZNF423//FKBP8//HES1//CYR61//SMAD2//SMAD4//UBE2O//SOX11//ACVRL1//SPG20//GREM1//VWC2//NBL1//SMURF1//SFRP1//TCF7L2//WNT1//NOG//FBN1//GREM2//FSTL1//EGR1//BMP10//RGMB//SMAD5//RYR2//TGFBR3//UBE2D1//UBE2D3//RUNX2//ZFYVE16
GO:0048584	positive regulation of response to stimulus	Biological process	276	1498	2440	16119	1.21715	0.000154717	0.00227126	3.81046	0.113115	MAPK14//LPAR1//FGF2//TAB3//KIT//ARRB1//MET//NTRK3//PAK3//MAPK1//MAPK10//PTPN11//PROK2//BMP2//TGFA//MAPKAPK5//MADD//MASP1//HLA-G//IL12B//B2M//SIN3A//CHUK//CTSK//DUSP7//TBK1//TICAM2//MEF2A//MEF2C//MAP3K1//PPP2R5D//RELA//RPS6KA3//MAP2K4//HSP90B1//UBE2D1//UBE2D3//CASP8//RPS6KA5//CD36//IL6ST//OSM//TAC1//F2RL1//IL6R//ZBTB1//SH2D1B//REG3G//HSPD1//SIRT1//IL27RA//HRG//CNR1//ADRA2A//FBXW7//GAB1//MDFIC//MDF…
GO:0008285	negative regulation of cell proliferation	Biological process	122	591	2440	16119	1.36371	0.000155931	0.00228295	3.80707	0.05	VASH1//TGFBR1//CAV2//KRIT1//ATPIF1//ACVRL1//BDNF//TP53//RNF10//INTU//PTPRK//CASK//RC3H1//BTLA//TNFRSF13B//PRDM1//IHH//ROBO1//GREM1//SMAD3//BCL2//SFRP1//HLA-G//PDE5A//PRNP//DACH1//PMAIP1//TRIB1//IL12B//IL15//OGN//PPARG//CTNNBIP1//TNFAIP3//SOX11//MEF2C//NKX3-1//PAX6//A4GNT//PTCH1//PTEN//TGFB2//TGFBR3//MTSS1//GJA1//TGFBR2//NOG//SRPX//HES1//WNT11//ACVR1C//RAPGEF1//LIMS1//FBXW7//NFIB//NR2E3//SPRY2//CD…
GO:0007015	actin filament organization	Biological process	63	267	2440	16119	1.55875	0.000163187	0.00238176	3.78732	0.0258197	DPYSL3//LIMA1//ACTN4//GAS7//ACTN1//TRIOBP//TWF2//CFL2//CIT//SSH1//CXCL12//SSH2//WASL//WASF3//DIAPH2//ARHGAP6//PREX1//WASF1//MTSS1//SRF//ACTA1//ACTC1//TCAP//PAK3//PLEKHH2//SHROOM2//F2RL1//FHOD3//SLIT2//PTK2B//RHOA//MAP3K1//CCL11//HSP90B1//SHANK3//LIMK1//ARPC5//ARPC1B//PICK1//SORBS1//ARRB1//CUL3//WHAMM//PTGER4//ROCK1//ALMS1//RAPGEF3//AMOT//SMAD3//NF2//NOX4//WNT4//SFRP1//TAC1//WNT11//S1PR1//SPTBN1//…
GO:0046660	female sex differentiation	Biological process	32	111	2440	16119	1.90447	0.000163552	0.00238176	3.78634	0.0131148	FANCG//SPO11//INHBB//KIT//MMP19//BCL2//FOXL2//SIRT1//ADAMTS1//ESR1//PDGFRA//STAT5B//FANCA//FSHR//TIPARP//IDH1//LHX8//WNT4//LHX9//SFRP1//TOX2//CHD7//ARRB1//FZD4//DACH1//TYRO3//NCOA3//ROBO2//SLIT2//ZFPM2//UMODL1//RUNX1
GO:0060343	trabecula formation	Biological process	12	26	2440	16119	3.04899	0.000170144	0.00247116	3.76918	0.00491803	FBN2//SFRP1//FKBP1A//HEY1//BMP10//EGLN1//SMARCA4//SRF//TGFBR3//CAV3//ADAMTS1//GREM1
GO:0051270	regulation of cellular component movement	Biological process	124	604	2440	16119	1.35623	0.000175699	0.00254507	3.75523	0.0508197	SLIT2//F2RL1//IL6R//PDPK1//PTK2B//VASH1//BMP10//DLL4//SP100//STC1//KRIT1//ACVRL1//MACF1//TGFBR3//GLIPR2//CAPN7//TAC1//TGFB2//TGFBR2//CCL2//FGF2//ARHGAP4//ACE//PDGFA//PLAU//SORL1//IGF1//NOX4//BCL2//SEMA6D//TRIB1//CDK5//AMOT//ERBB4//GAB1//RHOA//LAMA3//MAP3K1//PAX6//PLXNA2//DOCK10//RCC2//RTN4//SGK1//SRCIN1//PARD6B//CSF1//CSF1R//ADRA2A//DRD1//S1PR1//RRAS2//GCNT2//HAS2//CYR61//ITGA5//ITGAV//KIT//SMAD3…
GO:0006606	protein import into nucleus	Biological process	55	226	2440	16119	1.60769	0.000179003	0.00257246	3.74714	0.022541	NUP205//TNPO1//ARNTL//TP53//MAPK1//MDFI//SUFU//SRI//FYB//KPNA1//KPNA2//KPNA4//KPNA5//IPO5//RERE//TRPS1//TGFB2//ZFYVE9//PSMD10//G3BP2//HES1//TRIP6//CDKN1A//SIRT1//IGF1//TCF7L2//FZD7//BAMBI//SMAD3//MAPK14//UACA//SMN2//ZIC1//MDFIC//PKIA//EDA//IL12B//RHOA//NLRP3//PPM1A//CD36//AKAP6//GSK3B//SMAD4//TGFBR1//FAM89B//ERBB4//IPO7//PRICKLE1//DRD1//PHIP//PPP3CA//TMCO6//RANBP2//MCM3AP
GO:0044744	protein targeting to nucleus	Biological process	55	226	2440	16119	1.60769	0.000179003	0.00257246	3.74714	0.022541	NUP205//TNPO1//ARNTL//TP53//MAPK1//MDFI//SUFU//SRI//IPO7//PRICKLE1//DRD1//PHIP//PPP3CA//TMCO6//RANBP2//MCM3AP//FYB//KPNA1//KPNA2//KPNA4//KPNA5//IPO5//RERE//TRPS1//TGFB2//ZFYVE9//PSMD10//G3BP2//HES1//TRIP6//CDKN1A//SIRT1//IGF1//TCF7L2//FZD7//BAMBI//SMAD3//MAPK14//UACA//SMN2//ZIC1//MDFIC//PKIA//EDA//IL12B//RHOA//NLRP3//PPM1A//CD36//AKAP6//GSK3B//SMAD4//TGFBR1//FAM89B//ERBB4
GO:1902593	single-organism nuclear import	Biological process	55	226	2440	16119	1.60769	0.000179003	0.00257246	3.74714	0.022541	NUP205//TNPO1//ARNTL//TP53//MAPK1//MDFI//SUFU//SRI//IPO7//PRICKLE1//DRD1//PHIP//PPP3CA//TMCO6//RANBP2//MCM3AP//FYB//KPNA1//KPNA2//KPNA4//KPNA5//IPO5//RERE//TRPS1//TGFB2//ZFYVE9//PSMD10//G3BP2//HES1//TRIP6//CDKN1A//SIRT1//IGF1//TCF7L2//FZD7//BAMBI//SMAD3//MAPK14//UACA//SMN2//ZIC1//MDFIC//PKIA//EDA//IL12B//RHOA//NLRP3//PPM1A//CD36//AKAP6//GSK3B//SMAD4//TGFBR1//FAM89B//ERBB4
GO:0051271	negative regulation of cellular component movement	Biological process	44	170	2440	16119	1.70983	0.000180145	0.00258208	3.74438	0.0180328	SLIT2//VASH1//BMP10//DLL4//SP100//STC1//KRIT1//ACVRL1//TGFBR3//FGF2//ARHGAP4//TRIB1//SEMA6D//NISCH//OSBPL8//CNN2//DACH1//DPYSL3//CLIC4//NF2//WNT4//PTEN//PTPRJ//PTPRK//RAP2B//BCL2//SFRP1//SRF//NKX2-1//WNT11//NOG//TP53INP1//MAGI2//ANGPT2//HRG//GREM1//NBL1//HDAC5//ACVR1C//PADI2//PTGER4//CCL2//ACTN4//ACTN1
GO:0045137	development of primary sexual characteristics	Biological process	54	221	2440	16119	1.61417	0.00018282	0.00260933	3.73798	0.0221311	FANCG//SPO11//INHBB//KIT//MMP19//BCL2//FOXL2//SIRT1//ADAMTS1//ESR1//PDGFRA//STAT5B//ZFPM2//BASP1//OSR1//RDH10//FSHR//SFRP1//SFRP4//FZD5//FZD7//RXFP2//FANCA//HMGB2//HMGCS1//HOXA11//MAS1//MEA1//KITLG//MSH2//NKX3-1//WNT4//LHX9//WNT2B//HMGA2//NCOA1//TIPARP//IDH1//LHX8//TOX2//CCND1//NKX2-1//TMF1//MAP7//ARRB1//FZD4//DACH1//TCF21//AKAP9//ROBO2//SLIT2//UMODL1//RUNX1//CBX2
GO:0050896	response to stimulus	Biological process	1260	7785	2440	16119	1.0692	0.000183002	0.00260933	3.73754	0.516393	SIRT1//ATG16L1//ATG2B//ULK1//BECN1//ATG12//RB1CC1//TECPR1//STX17//SNAP29//MAPK14//RAD9B//TIPRL//PTPN11//RAD17//CEP63//KCNH1//CNTLN//ADRA2B//PPM1L//PTK2B//NRG1//NDST1//MEF2A//MEF2C//MAP3K3//MAP3K5//NRAS//PAK3//NLK//POU4F2//MAPK1//RET//CCL2//TGFA//SHANK3//MAPKAPK5//RAPGEF2//MBIP//GRM5//CRKL//RAPGEF1//MAP3K1//RAP1A//TGFBR1//MAP3K12//KIAA1804//MAP3K6//MAP3K13//TAOK2//LPAR1//FGF2//TAB3//KIT//ARRB1//ME…
GO:0006511	ubiquitin-dependent protein catabolic process	Biological process	97	453	2440	16119	1.41456	0.000188108	0.00267516	3.72559	0.0397541	HUWE1//ARIH2//WWP1//FBXO45//NEDD4L//RCHY1//NEDD4//RNF43//SMURF1//HECW2//RBBP6//RNF146//HERC3//UBE3B//UBE3C//PTEN//CUL3//ERLIN2//KIAA0368//DERL2//UBE2J1//YOD1//HSP90B1//VCP//RHBDD1//DERL3//WNT1//PSMA4//PSMA5//PSMB7//PSMB8//PSMD5//PSMD9//PSMD10//PSMD13//UBE2D1//CDC23//CCNB1//FBXL3//FBXL5//FBXO4//FBXW7//UBE2K//RAD23B//GIPC1//WAC//N4BP1//TRIB1//PRICKLE1//CSNK1D//RNF180//TRIB2//GSK3B//TAF1//USP5//KAT5…
GO:0006913	nucleocytoplasmic transport	Biological process	83	376	2440	16119	1.45827	0.00019089	0.00270767	3.71922	0.0340164	NUP205//TNPO1//ARNTL//TP53//MAPK1//MDFI//SUFU//SRI//IPO7//PRICKLE1//DRD1//PHIP//PPP3CA//TMCO6//RANBP2//MCM3AP//SMG1//SMG6//DDX25//NCBP1//CDC40//NUP133//THOC2//SMG7//FYB//KPNA1//KPNA2//KPNA4//KPNA5//IPO5//RERE//TRPS1//CSE1L//EGR2//GSK3B//SMURF1//TGFB2//ZFYVE9//PSMD10//G3BP2//HES1//TRIP6//SETD2//IWS1//CDKN1A//SIRT1//IGF1//TCF7L2//FZD7//BAMBI//SMAD3//MAPK14//UACA//SMN2//ZIC1//MDFIC//PKIA//EDA//IL12B…
GO:0060070	canonical Wnt signaling pathway	Biological process	51	206	2440	16119	1.6355	0.000193276	0.00273441	3.71382	0.0209016	TCF7L2//MITF//WNT1//GSK3B//DVL2//LRP5//FZD5//SOX7//MESP1//MAPK14//PRICKLE1//EGR1//ANKRD6//GREM1//RAPGEF1//ISL1//LRP4//WNT4//PPP2R3A//SFRP1//SFRP4//BMP2//STK4//WNT11//NOG//CSNK1D//EDA//BAMBI//RSPO1//XIAP//ARNTL//SMAD3//GPRC5B//CAPRIN2//SOX4//WNT2B//TNKS2//RNF146//DIXDC1//LGR5//BCL9L//HOXB9//PTEN//CCND1//BCL9//RYR2//KDM6A//FZD4//FZD7//TCF7L1//MED12
GO:0046545	development of primary female sexual characteristics	Biological process	29	98	2440	16119	1.95488	0.00019837	0.00279922	3.70252	0.0118852	FANCG//SPO11//INHBB//KIT//MMP19//BCL2//FOXL2//SIRT1//ADAMTS1//ESR1//PDGFRA//STAT5B//FANCA//FSHR//TIPARP//IDH1//LHX8//WNT4//LHX9//SFRP1//TOX2//ARRB1//FZD4//ROBO2//SLIT2//ZFPM2//UMODL1//RUNX1//DACH1
GO:0060674	placenta blood vessel development	Biological process	13	30	2440	16119	2.86266	0.000200712	0.00282496	3.69743	0.00532787	NCOA6//HEY1//HES1//CYR61//NSDHL//PLCD1//MAPK1//FZD5//ITGB8//RBM15//FOSL1//ARID1A//SOCS3
GO:0051147	regulation of muscle cell differentiation	Biological process	33	117	2440	16119	1.86327	0.000205154	0.00288007	3.68792	0.0135246	HDAC5//RBM24//MAPK14//CAV3//MAML1//BHLHE41//MKX//ZFHX3//MEF2C//BTG1//BCL2//MEF2A//MYF5//CDON//BNIP2//SETD3//CAMK1//SPAG9//SRF//ZEB1//ANKRD17//FOXO4//MED28//TSHZ3//NRG1//MESP1//MORF4L2//BMP10//AKAP6//PRICKLE1//BMP2//GREM1//CYP26B1
GO:0051216	cartilage development	Biological process	44	171	2440	16119	1.69983	0.000207607	0.00290032	3.68276	0.0180328	MAPK14//MYCN//MYF5//BMP1//TGFB2//ARID5A//OSR1//HSPG2//MEF2C//MEF2D//NFIB//BMP2//TRPS1//WNT2B//HMGA2//CHST11//RUNX2//MEX3C//STC1//MATN1//MAF//NKX3-2//TGFBR1//HOXA11//IHH//SMAD3//SOX6//RELA//SOX5//PKDCC//ACVRL1//SNAI1//FGF2//CYR61//WNT11//NOG//IL17F//COL11A2//SATB2//ITGB8//SMAD5//ATP7A//ZEB1//TGFBR2
GO:0030336	negative regulation of cell migration	Biological process	42	161	2440	16119	1.72334	0.000207659	0.00290032	3.68265	0.0172131	SLIT2//VASH1//BMP10//DLL4//SP100//STC1//KRIT1//ACVRL1//TGFBR3//FGF2//ARHGAP4//TRIB1//SEMA6D//ANGPT2//HRG//GREM1//NBL1//HDAC5//ACVR1C//PADI2//PTGER4//CCL2//NISCH//OSBPL8//CNN2//DACH1//DPYSL3//CLIC4//NF2//WNT4//PTEN//PTPRJ//PTPRK//RAP2B//BCL2//SFRP1//SRF//NKX2-1//WNT11//NOG//TP53INP1//MAGI2
GO:0071396	cellular response to lipid	Biological process	72	318	2440	16119	1.49573	0.000224585	0.00312872	3.64862	0.0295082	MAPK14//MAPK1//PTAFR//CCL2//MTDH//ZCCHC11//TRIB1//PRDM1//RORA//RORC//NR2E3//PGRMC2//ESR1//ESRRG//NR6A1//HNF4G//NKX3-1//NR4A2//PPARG//RORB//RXRG//NR2C1//NR0B2//NR1D2//NR3C1//NLRP3//ABCA1//EDNRB//HMGB2//TICAM2//IL12B//ARG1//MEF2C//PDE4B//PLSCR4//RELA//TNFAIP3//TNFRSF1B//CD36//CD40//CTR9//TWF2//OSR1//CYP26A1//PHC1//PTK2B//NTRK3//CYP26B1//RET//WNT11//FZD4//FZD7//ALDH1A2//IL15//SFRP1//ADCY6//GNG2//EGR…
GO:0031400	negative regulation of protein modification process	Biological process	87	400	2440	16119	1.43684	0.000229528	0.00318945	3.63916	0.0356557	MBIP//DUSP10//DUSP18//DUSP2//DUSP5//DUSP7//PPP2R1A//RGS3//DUSP16//PAQR3//ARRB1//SMAD3//MAS1//NTRK3//PRNP//PTEN//CCNB1//SLIT2//SNX6//TRIB1//TRIB2//NF2//PAK2//PDPK1//WNK1//YWHAG//CAV3//SOCS1//SOCS3//SPRY2//DDIT4//PPEF2//CALM3//JARID2//MECP2//CDK5//SPOPL//SOX4//TNFAIP3//N4BP1//DMD//SET//PTPN2//RGS14//STK38//GBA//GSK3B//PTPRJ//RGS2//SORL1//PDCD4//SFRP1//CDKN1A//HEXIM1//CDK5RAP1//PSMA4//PSMA5//PSMB7//…
GO:0002062	chondrocyte differentiation	Biological process	26	85	2440	16119	2.0207	0.000232511	0.0032227	3.63356	0.0106557	CHST11//RUNX2//MEX3C//MATN1//MAF//TRPS1//NKX3-2//TGFBR1//HOXA11//IHH//SMAD3//SOX6//RELA//SOX5//PKDCC//ACVRL1//ARID5A//OSR1//MAPK14//HSPG2//MEF2C//MEF2D//NFIB//BMP2//WNT2B//HMGA2
GO:0043620	regulation of DNA-templated transcription in response to stress	Biological process	17	46	2440	16119	2.4414	0.000233535	0.00322869	3.63165	0.00696721	NEDD4//NFE2L2//EPAS1//SIN3A//ARNT//EGLN2//EGLN3//CREBBP//EP300//EGLN1//UBE2D1//UBE2D3//CA9//CUL2//RGS14//RPS6KA3//BCLAF1
GO:0007264	small GTPase mediated signal transduction	Biological process	144	723	2440	16119	1.31575	0.000235021	0.00323685	3.62889	0.0590164	CDKN1A//CRKL//MAPK14//ADRA2A//FGF2//RRAS2//LAT//IGF1//NRAS//MAPK1//RREB1//RSU1//TP53//ULK1//MAPKAPK5//RFXANK//SYNGAP1//USP8//G3BP2//CHUK//RHOA//ARHGAP4//ARHGAP6//LIMK1//SRGAP1//ROCK1//RTKN//CELSR1//NCKAP1//NISCH//CYFIP1//TIAM1//WASF1//FBXO8//PSD2//CYTH3//IQSEC1//MADD//RAPGEF3//RAPGEF1//RAP1A//RAP1B//RAP2B//RAPGEF2//ABCA1//ARHGAP24//ALS2//FLOT1//CUL3//LPAR1//F2RL1//ARRB1//CSF1//NRG1//KITLG//DGKI//…
GO:0007160	cell-matrix adhesion	Biological process	46	182	2440	16119	1.66969	0.00023531	0.00323685	3.62836	0.0188525	MYF5//BCL2//NF2//CASK//CSF1//PTK2B//GSK3B//NINJ1//SFRP1//CD36//TRPM7//SORBS1//WHAMM//ARHGAP6//PDPK1//RCC2//PTPRK//TRIP6//PIP5K1A//ACTN1//ACTN2//TAOK2//EFNA5//MACF1//ROCK1//HRG//SMAD3//WNT4//PTPRJ//PTEN//ACVRL1//PLAU//CDK5//FREM1//EDA//FGG//NPNT//ITGAL//ITGAV//RHOA//LIMS1//SRF//TIAM1//JAM3//ITGA10//SGCE
GO:0014070	response to organic cyclic compound	Biological process	140	700	2440	16119	1.32123	0.000236527	0.00324542	3.62612	0.057377	CCNB1//CDK5//ADRA1B//DRD1//HOMER1//HMGCS1//SLC6A1//BDNF//PRKRA//PPARG//RYR2//SMAD2//SMAD3//ZCCHC11//LIN28B//ASNS//SOX30//ESR1//STRN3//FOXA1//IHH//PDGFA//SLC25A36//PTCH1//PTEN//STAT5B//TACR3//CASP8//NCOA1//ALDH1A2//FOSB//RELA//CCL2//SREBF1//TGFB2//FOSL1//ARG1//MEF2C//CCND1//BECN1//DGKQ//TRPC3//CEBPA//MTHFR//STC1//GBA//NKX3-1//CA9//CNR1//SLC7A11//KCNK1//BCL2//CHRNA5//CD36//RORA//RORC//HDAC5//EGR1//…
GO:0070482	response to oxygen levels	Biological process	61	260	2440	16119	1.5499	0.000242119	0.00331382	3.61597	0.025	EGLN2//EGLN3//CREBBP//EP300//EPAS1//PTK2B//ANGPT2//KCNMA1//RHOA//ARNT//SMAD3//SMAD4//MECP2//MTHFR//ATP1B1//NR4A2//NOX4//PDGFA//PLAU//DDIT4//EGLN1//RYR2//BDNF//CCL2//CXCL12//BMP2//BNIP3//SRF//STAT5B//TGFB2//TGFBR3//HSP90B1//ACTN4//APOLD1//BECN1//CPEB4//PICK1//CDKN1A//UBE2D1//UBE2D3//CA9//CUL2//LPAR1//ATG7//EGR1//FAS//PPARGC1A//CPEB2//SIRT1//KCNK3//MDM4//NKX3-1//PMAIP1//BCL2//RORA//SFRP1//CPEB1//ST…
GO:0051049	regulation of transport	Biological process	258	1400	2440	16119	1.21742	0.00025331	0.00345832	3.59635	0.105738	RSPO1//MTMR2//PCSK9//GREM1//ARRB1//AHI1//SFRP4//PICK1//MAGI2//F2RL1//EDNRB//TAC1//MDFI//SUFU//SRI//PTK2B//ACTN2//PSMD10//G3BP2//RAPGEF3//CNR1//ADRA2A//SLC25A4//ARNTL//MARCKS//PRKAR2B//RAP1A//RAP1B//RFX3//SPCS3//SLC2A1//AKAP5//SPCS2//TRIP6//BCL2//CALCA//TRPC3//CRH//ADRA2B//IRS2//NEDD4L//WNK3//NEDD4//SETD2//IWS1//NUP50//NUP205//NUP133//RANBP2//SEH1L//POM121//MET//PPIF//ABCA1//SIRT1//PTCH1//DMD//CAL…
GO:0036294	cellular response to decreased oxygen levels	Biological process	30	104	2440	16119	1.90562	0.000255111	0.00347422	3.59327	0.0122951	EGLN2//EGLN3//CREBBP//EP300//EPAS1//ARNT//EGLN1//UBE2D1//UBE2D3//CA9//CUL2//PPARGC1A//CPEB2//EGR1//SIRT1//KCNK3//MDM4//NKX3-1//PMAIP1//BCL2//RORA//SFRP1//CPEB1//BNIP3//STC1//TP53//CCNB1//NPEPPS//CPEB4//PICK1
GO:0007611	learning or memory	Biological process	48	193	2440	16119	1.64298	0.000261964	0.00355867	3.58176	0.0196721	DRD1//RGS14//EPHB2//NLGN4Y//SLC24A2//CNTNAP2//GRM5//NTRK2//NLGN3//PRKAR2B//SLC12A5//NLGN4X//SLC6A1//FOSL1//SHANK3//NRXN3//CHST10//CNR1//HRH2//ITGA5//PTEN//NETO1//ADCY1//CRH//CPEB3//MECP2//SLC17A7//SGK1//SRF//TAC1//PJA2//CDK5//ADRA1B//KIT//NRAS//ATXN1//TANC1//SYNGAP1//FOXP2//EGR1//EGR2//AFF2//GM2A//TMOD2//MEF2C//LHX8//PRNP//BDNF
GO:0048169	regulation of long-term neuronal synaptic plasticity	Biological process	12	27	2440	16119	2.93607	0.000264266	0.00358069	3.57796	0.00491803	EPHB2//GRM5//KIT//BDNF//SHANK3//EGR1//RIMS1//KCNJ10//NRAS//NETO1//RAB11A//SYNGAP1
GO:0090263	positive regulation of canonical Wnt signaling pathway	Biological process	20	59	2440	16119	2.23937	0.000264896	0.00358069	3.57692	0.00819672	CSNK1D//DVL2//EDA//BAMBI//RSPO1//XIAP//ARNTL//SMAD3//GPRC5B//WNT4//PPP2R3A//SFRP1//SFRP4//CAPRIN2//SOX4//WNT2B//TNKS2//RNF146//DIXDC1//LGR5
GO:1901861	regulation of muscle tissue development	Biological process	31	109	2440	16119	1.87881	0.000268106	0.00361513	3.57169	0.0127049	SMAD3//MKX//ZFHX3//MAPK14//MEF2C//BTG1//BDNF//GJA1//MKL2//TCF7L2//NRAS//CDON//HDAC5//BCL2//TGFBR2//NOG//ERBB4//FGF2//BMP10//NRG1//CCNB1//AKAP6//CAV3//PPARGC1A//PRICKLE1//BMP2//GREM1//DDX5//NR1D2//ARNTL//CYP26B1
GO:0008585	female gonad development	Biological process	28	95	2440	16119	1.94708	0.000272941	0.00367126	3.56393	0.0114754	FANCG//SPO11//INHBB//KIT//MMP19//BCL2//FOXL2//SIRT1//ADAMTS1//ESR1//PDGFRA//STAT5B//FSHR//ARRB1//FZD4//ROBO2//SLIT2//ZFPM2//UMODL1//RUNX1//FANCA//TIPARP//IDH1//LHX8//WNT4//LHX9//SFRP1//TOX2
GO:0042326	negative regulation of phosphorylation	Biological process	69	304	2440	16119	1.49942	0.00027843	0.00372312	3.55528	0.0282787	MBIP//DUSP10//DUSP18//DUSP2//DUSP5//DUSP7//PPP2R1A//RGS3//DUSP16//PAQR3//ARRB1//SMAD3//MAS1//NTRK3//PRNP//PTEN//CCNB1//SLIT2//SNX6//TRIB1//TRIB2//NF2//PAK2//PDPK1//WNK1//YWHAG//CAV3//SOCS1//SOCS3//SPRY2//DDIT4//PPEF2//CALM3//DMD//PTPN2//RGS14//STK38//GBA//GSK3B//PTPRJ//RGS2//SORL1//PSMD10//PDCD4//SFRP1//CDKN1A//HEXIM1//CDK5RAP1//ZMYND11//MECOM//F2RL1//SFRP4//GREM1//SNX25//NOG//SRCIN1//RAPGEF1//IG…
GO:0051129	negative regulation of cellular component organization	Biological process	99	469	2440	16119	1.39447	0.000278948	0.00372312	3.55448	0.0405738	MTMR2//TRIOBP//TWF2//CLASP2//EML4//MID1IP1//TTK//UBE2D1//CDC23//HRG//SLIT2//BNIP3//FOXA1//SFRP1//TGFBR3//NKX2-1//ADCY6//PAQR3//DPYSL3//LPAR1//RAP1GAP2//GSK3B//LGALS1//BCL11A//PRKCSH//TRPV4//SPOCK1//ITM2C//PPM1A//CDK5//SEMA4F//ARHGAP4//RTN4//CDK5R1//PLEKHH2//SHROOM2//LIMA1//FHOD3//JARID2//MECP2//MAPRE1//SYT4//SHANK3//SORL1//CRBN//PTGER4//PICK1//SET//LYPLA1//ANXA13//PKDCC//GOPC//SBDS//CCNB1//MSH2//…
GO:0050770	regulation of axonogenesis	Biological process	32	114	2440	16119	1.85436	0.000279524	0.00372312	3.55358	0.0131148	WDR36//CDK5//SEMA4F//ARHGAP4//BCL11A//RTN4//CDK5R1//SLIT2//NEFM//NEFL//TWF2//LIMK1//NDEL1//RAB11A//ULK1//NTRK3//SPG20//CXCL12//EPHB2//RHOA//LRP4//PTEN//SYNGAP1//NTRK2//ROBO1//ROBO2//TIAM1//DIXDC1//MARK2//SSH1//RET//SSH2
GO:0071901	negative regulation of protein serine/threonine kinase activity	Biological process	32	114	2440	16119	1.85436	0.000279524	0.00372312	3.55358	0.0131148	MBIP//DUSP10//DUSP18//DUSP2//DUSP5//DUSP7//PPP2R1A//RGS3//DUSP16//PTEN//SPRY2//RGS14//STK38//PAQR3//GBA//GSK3B//PTPRJ//RGS2//SORL1//CAV3//PDCD4//SFRP1//CDKN1A//HEXIM1//CDK5RAP1//CHORDC1//SIRT1//PKIA//PRKAR2B//CDKN2C//LRP5//YWHAG
GO:0030177	positive regulation of Wnt signaling pathway	Biological process	26	86	2440	16119	1.99721	0.000285922	0.00379907	3.54375	0.0106557	BMP2//CSNK1D//DVL2//EDA//BAMBI//RSPO1//XIAP//ARNTL//SMAD3//GPRC5B//WNT4//PPP2R3A//SFRP1//SFRP4//CAPRIN2//SOX4//WNT2B//TNKS2//RNF146//DIXDC1//LGR5//ANKRD6//CSNK2A1//MACF1//PPM1A//MBD2
GO:0051170	nuclear import	Biological process	55	230	2440	16119	1.57973	0.000288279	0.0038211	3.54019	0.022541	NUP205//TNPO1//ARNTL//TP53//MAPK1//MDFI//SUFU//SRI//IPO7//PRICKLE1//DRD1//PHIP//PPP3CA//TMCO6//RANBP2//MCM3AP//FYB//KPNA1//KPNA2//KPNA4//KPNA5//IPO5//RERE//TRPS1//TGFB2//ZFYVE9//PSMD10//G3BP2//HES1//TRIP6//CDKN1A//SIRT1//IGF1//TCF7L2//FZD7//BAMBI//SMAD3//MAPK14//UACA//SMN2//ZIC1//MDFIC//PKIA//EDA//IL12B//RHOA//NLRP3//PPM1A//CD36//AKAP6//GSK3B//SMAD4//TGFBR1//FAM89B//ERBB4
GO:0043409	negative regulation of MAPK cascade	Biological process	34	124	2440	16119	1.81136	0.000297725	0.00393675	3.52618	0.0139344	MBIP//DUSP10//DUSP18//DUSP2//DUSP5//DUSP7//PPP2R1A//RGS3//DUSP16//SPRY2//RGS14//STK38//PAQR3//GBA//GSK3B//PTPRJ//RGS2//SORL1//CAV3//PDCD4//SFRP1//ZMYND11//MECOM//F2RL1//SFRP4//RAPGEF1//IGF1//ARRB1//VRK3//PTPN1//PTPN2//NF2//PPEF2//PSMD10
GO:1902532	negative regulation of intracellular signal transduction	Biological process	74	332	2440	16119	1.47245	0.000305732	0.00403286	3.51466	0.0303279	MBIP//DUSP10//DUSP18//DUSP2//DUSP5//DUSP7//PPP2R1A//RGS3//DUSP16//PSMD10//G3BP2//TRIP6//ATP2B4//PTEN//UBR1//SIRT1//ARNTL//DDIT4//MAPKAPK5//FNIP1//ARHGAP24//CUL3//WWC2//PTPN2//NF2//SOCS1//ZMYND11//ESR1//RHOA//PPM1A//RORA//TLE1//TNFAIP3//CASP8//IL1RL1//SPRY2//RGS14//STK38//PAQR3//GBA//GSK3B//PTPRJ//RGS2//SORL1//CAV3//PPEF2//PDCD4//SFRP1//DYRK1A//SNAI1//CDC34//MECOM//F2RL1//SFRP4//LEPROT//HMGA2//RAP…
GO:0007548	sex differentiation	Biological process	63	273	2440	16119	1.5245	0.000313038	0.00409956	3.5044	0.0258197	FANCG//SPO11//INHBB//KIT//MMP19//BCL2//FOXL2//SIRT1//ADAMTS1//ESR1//PDGFRA//STAT5B//SMAD5//ZFPM2//BASP1//OSR1//RDH10//FSHR//SFRP1//SFRP4//FZD5//FZD7//RXFP2//FANCA//HMGB2//HMGCS1//HOXA11//MAS1//MEA1//KITLG//MSH2//NKX3-1//WNT4//LHX9//WNT2B//HMGA2//NCOA1//TIPARP//IDH1//LHX8//TOX2//TCF7L2//CHD7//CCND1//NKX2-1//TMF1//MAP7//ARRB1//FZD4//CBX2//DACH1//PTPN11//SYCP2//TCF21//AKAP9//TYRO3//NCOA3//ROBO2//SLI…
GO:0060675	ureteric bud morphogenesis	Biological process	21	64	2440	16119	2.16764	0.000313206	0.00409956	3.50417	0.00860656	ADAMTS16//FGF2//NPNT//HOXA11//SMAD4//PBX1//WNT4//CTNNBIP1//PTCH1//BCL2//SIX1//BMP2//TCF21//WNT1//PAX8//DCHS1//NOG//SIX4//WNT2B//HES1//WNT11
GO:0042149	cellular response to glucose starvation	Biological process	9	17	2440	16119	3.49737	0.00031387	0.00409956	3.50325	0.00368852	MYBBP1A//ASNS//PMAIP1//BCL2//SLC2A1//TP53//CPEB4//NUAK2//PICK1
GO:0072073	kidney epithelium development	Biological process	37	139	2440	16119	1.75847	0.000314286	0.00409956	3.50267	0.0151639	OSR1//NPNT//SMAD2//SMAD3//SMAD5//TSHZ3//RET//ROBO2//BDNF//SFRP1//SIX1//TCF21//SLIT2//ADAMTS16//FGF2//HOXA11//SMAD4//PBX1//WNT4//CTNNBIP1//PTCH1//BCL2//BMP2//WNT1//PAX8//DCHS1//AHI1//HES1//WNT11//NOG//MAGI2//SIX4//BASP1//MEF2C//MTSS1//ACAT1//WNT2B
GO:0071705	nitrogen compound transport	Biological process	133	664	2440	16119	1.32322	0.000314542	0.00409956	3.50232	0.0545082	SLC25A15//YWHAZ//ABCA1//SLC6A14//SLC7A11//SLC7A1//SLC38A1//SLC7A7//SLC7A6//SMG1//SMG6//DDX25//NCBP1//CDC40//NUP133//THOC2//SMG7//SLC18A2//SLC25A13//SLC38A6//SLC36A2//SLC36A1//SLC6A12//SLC7A2//RAPGEF3//CNR1//ADRA2A//SLC25A4//ARNTL//MARCKS//PRKAR2B//RAP1A//RAP1B//RFX3//SPCS3//SLC2A1//AKAP5//SPCS2//CRH//ADRA2B//SETD2//IWS1//ARG1//GIPC1//RIMS1//GLS//MYO6//NTRK2//SLC17A7//BDNF//TRPC4//SLC6A1//RHBG//SL…
GO:0044085	cellular component biogenesis	Biological process	358	2016	2440	16119	1.17312	0.000316384	0.00411375	3.49978	0.146721	AATF//NHP2L1//GNL3L//ZNHIT6//MTG1//ATG16L1//ATG2B//ULK1//BECN1//ATG12//RB1CC1//NUP205//SMN2//SNRPE//NCBP1//GEMIN8//SNRPC//NUFIP1//SEC23IP//TMF1//SPACA1//ANXA2//SRPX//TSPYL4//ASF1A//NAP1L5//HMGB2//NAP1L1//RSF1//SET//CENPO//DPYSL3//LIMA1//ACTN4//GAS7//ACTN1//TRIOBP//TWF2//TP53//HAT1//H3F3B//KRR1//WDR36//EXOSC7//SIRT1//UTP18//SBDS//CHD7//PAPD5//LAS1L//UTP23//TSR2//MBNL1//WASF3//PPARGC1A//CREBBP//FAN…
GO:0010498	proteasomal protein catabolic process	Biological process	65	284	2440	16119	1.51197	0.000323362	0.00418638	3.49031	0.0266393	PTEN//CUL3//TMF1//NFE2L2//ENC1//ERLIN2//KIAA0368//DERL2//UBE2J1//YOD1//HSP90B1//VCP//RHBDD1//DERL3//PSMA4//PSMA5//PSMB7//PSMB8//PSMD5//PSMD9//PSMD10//PSMD13//UBE2D1//CDC23//CCNB1//FBXL3//FBXL5//FBXO4//FBXW7//UBE2K//RAD23B//GIPC1//WAC//N4BP1//TRIB1//PRICKLE1//CSNK1D//RCHY1//RNF180//TRIB2//GSK3B//TAF1//USP5//KAT5//WWP1//FBXO45//NEDD4L//SIRT1//SPOPL//ARNTL//ARRB1//ATXN3//PCBP2//CRBN//FBXL19//SMURF1/…
GO:0051603	proteolysis involved in cellular protein catabolic process	Biological process	104	499	2440	16119	1.37683	0.000323504	0.00418638	3.49012	0.042623	HUWE1//ARIH2//WWP1//FBXO45//NEDD4L//RCHY1//NEDD4//RNF43//SMURF1//HECW2//RBBP6//RNF146//HERC3//UBE3B//UBE3C//USP18//RNF168//UBR1//FBXO21//USP24//TRPC4AP//FBXO8//FBXO4//UBE2K//DTL//USP53//UBA6//PSMD9//USP46//UBE2A//UBE2D1//UBE2D3//UCHL3//FBXO11//USP5//USP48//CUL4B//CUL2//USP30//USP45//CDC23//USP8//UBE4A//HERPUD1//ATXN3//PTEN//CUL3//TMF1//PMAIP1//SOCS6//NFE2L2//ENC1//ERLIN2//KIAA0368//DERL2//UBE2J1/…
GO:0010608	posttranscriptional regulation of gene expression	Biological process	95	449	2440	16119	1.39774	0.000337293	0.00435451	3.47199	0.0389344	DIO2//SELT//CNOT1//TNRC6B//PUM2//CNOT6L//DDX25//EIF4E3//CNOT2//LARP6//RGS2//PPP1R15B//MAPKAPK5//PIWIL1//CNOT8//QKI//PUM1//NCBP1//EIF5B//HRSP12//MEX3D//PAIP1//PTK2B//CPEB3//SERP1//RHOA//MAPK1//SOX4//CRTAP//NCKAP1//PPARGC1A//CSN3//STX12//HSPD1//LAMP1//LAMP2//SMAD3//MDM4//ATP1B1//FBXW7//PTEN//WIZ//NAA15//COG3//TBRG1//SYNCRIP//IGF2BP3//RNF139//DAPK1//GIGYF2//NANOS1//CAPRIN1//PURA//CAPRIN2//TIA1//ENC1…
GO:0043632	modification-dependent macromolecule catabolic process	Biological process	98	466	2440	16119	1.38928	0.000342632	0.004413	3.46517	0.0401639	HUWE1//ARIH2//WWP1//FBXO45//NEDD4L//RCHY1//NEDD4//RNF43//SMURF1//HECW2//RBBP6//RNF146//HERC3//UBE3B//UBE3C//USP18//RNF168//UBR1//FBXO21//USP24//TRPC4AP//FBXO8//FBXO4//UBE2K//DTL//USP53//UBA6//PSMD9//USP46//UBE2A//UBE2D1//UBE2D3//UCHL3//FBXO11//USP5//USP48//CUL4B//CUL2//USP30//USP45//CDC23//USP8//UBE4A//HERPUD1//PTEN//CUL3//ERLIN2//KIAA0368//DERL2//UBE2J1//YOD1//HSP90B1//VCP//RHBDD1//DERL3//WNT1//…
GO:0006607	NLS-bearing protein import into nucleus	Biological process	8	14	2440	16119	3.77494	0.000346948	0.00445807	3.45974	0.00327869	FYB//KPNA1//KPNA2//KPNA4//KPNA5//IPO5//RERE//TRPS1
GO:0035335	peptidyl-tyrosine dephosphorylation	Biological process	29	101	2440	16119	1.89681	0.000349451	0.00447971	3.45661	0.0118852	PTPN1//DUSP10//DUSP18//DUSP2//DUSP5//DUSP7//EYA4//MTM1//SSH1//MTMR8//PTEN//PTPN2//PTPN4//PTPN9//PTPN11//PTPRB//PTPRD//PTPRE//PTPRJ//PTPRK//PTP4A1//PTP4A2//DUSP16//SSH2//MTMR1//MTMR2//PTPLA//DNAJC6//CDC25A
GO:0048663	neuron fate commitment	Biological process	22	69	2440	16119	2.10631	0.000359927	0.00460319	3.44379	0.00901639	ASCL1//HOXC10//HOXD10//ISL1//SUFU//LHX6//NKX2-1//DLX1//PAX6//HES1//OTX2//WNT1//TLX3//FOXA1//NTRK3//SIX1//IHH//DLL4//NRG1//SMAD4//TGFB2//TGFBR1
GO:2000146	negative regulation of cell motility	Biological process	42	165	2440	16119	1.68156	0.000365846	0.00466796	3.4367	0.0172131	SLIT2//VASH1//BMP10//DLL4//SP100//STC1//KRIT1//ACVRL1//TGFBR3//FGF2//ARHGAP4//TRIB1//SEMA6D//NISCH//OSBPL8//CNN2//DACH1//DPYSL3//CLIC4//NF2//WNT4//PTEN//PTPRJ//PTPRK//RAP2B//BCL2//SFRP1//SRF//NKX2-1//WNT11//NOG//TP53INP1//MAGI2//ANGPT2//HRG//GREM1//NBL1//HDAC5//ACVR1C//PADI2//PTGER4//CCL2
GO:2000027	regulation of organ morphogenesis	Biological process	40	155	2440	16119	1.70481	0.000369135	0.00469894	3.43281	0.0163934	HOXA11//HOXC11//SIX1//BMP2//SMAD4//HES1//ISL1//MAGI2//AHI1//MESP1//PAX9//RUNX2//CSF1//BDNF//BCL2//DVL2//MED12//WNT2B//FGF7//FOXP2//MET//PDGFA//ESR1//SFRP1//BTBD7//CAV3//MMP20//WNT4//SIX4//PAX8//SEC24B//CELSR1//NOG//GREM1//ANKRD6//BMP10//LIMS1//FBXW7//NFIB//BASP1
GO:0032535	regulation of cellular component size	Biological process	54	227	2440	16119	1.57151	0.000373361	0.00474169	3.42787	0.0221311	TRIOBP//TWF2//NEB//CIT//SSH1//CXCL12//SSH2//WDTC1//ATP2B2//RPTOR//RAB11A//WDR36//CDK5//SEMA4F//ARHGAP4//BCL11A//RTN4//CDK5R1//SLIT2//PAK3//PREX1//PLEKHH2//SHROOM2//LIMA1//CFL2//F2RL1//FHOD3//PTK2B//RHOA//MAP3K1//CCL11//NEFM//NEFL//ARPC5//ARPC1B//PICK1//LIMK1//NDEL1//PTEN//CAV3//AMOT//RET//RB1CC1//ULK1//NTRK3//SPG20//ALS2//WHAMM//SPTBN1//CAPZA1//RAB3B//NCKAP1//CYFIP1//WASF1
GO:0043583	ear development	Biological process	49	201	2440	16119	1.61045	0.000375418	0.00475675	3.42548	0.020082	CEP290//TCAP//LRIG3//LRIG1//WDR19//SPRY2//EPHB2//INSIG1//MYO6//OTX2//SIX4//SOBP//CHD7//SIX1//WNT1//ZIC1//PAX8//CELSR1//PRKRA//OSR1//EYA4//NKX3-2//NOG//MCOLN3//HES1//ATP2B2//ZEB1//CEBPA//IGF1//MAF//PDGFA//PTPN11//BDNF//BMP2//CCM2//LGR5//SLC25A27//SEC24B//TMC1//GABRB2//KIF3A//AHI1//KCNK3//NTRK3//DCHS1//DVL2//RDH10//SHROOM2//BCL2
GO:0044257	cellular protein catabolic process	Biological process	107	518	2440	16119	1.36459	0.000377036	0.00476619	3.42362	0.0438525	HUWE1//ARIH2//WWP1//FBXO45//NEDD4L//RCHY1//NEDD4//RNF43//SMURF1//HECW2//RBBP6//RNF146//HERC3//UBE3B//UBE3C//CTSK//CASP8//USP18//RNF168//UBR1//FBXO21//USP24//TRPC4AP//FBXO8//FBXO4//UBE2K//DTL//USP53//UBA6//PSMD9//USP46//UBE2A//UBE2D1//UBE2D3//UCHL3//FBXO11//USP5//USP48//CUL4B//CUL2//USP30//USP45//CDC23//USP8//UBE4A//HERPUD1//ATXN3//PTEN//CUL3//TMF1//PMAIP1//SOCS6//NFE2L2//ENC1//ERLIN2//KIAA0368//D…
GO:0050890	cognition	Biological process	53	222	2440	16119	1.57714	0.000383783	0.00484019	3.41591	0.0217213	DRD1//CRH//EGR1//EGR2//AFF2//GM2A//TMOD2//MEF2C//LHX8//PRNP//PTEN//BDNF//RGS14//EPHB2//NLGN4Y//SLC24A2//CNTNAP2//GRM5//NTRK2//NLGN3//PRKAR2B//SLC12A5//NLGN4X//SLC6A1//FOSL1//SHANK3//NRXN3//CHST10//CNR1//HRH2//ITGA5//NETO1//ADCY1//CPEB3//MECP2//SLC17A7//SGK1//SRF//TAC1//PJA2//CDK5//ADRA1B//KIT//NRAS//ATXN1//TANC1//SYNGAP1//FOXP2//TTC8//CHL1//CYFIP1//CHD7//TUSC3
GO:0007049	cell cycle	Biological process	282	1555	2440	16119	1.19803	0.000384662	0.00484019	3.41492	0.115574	SMC4//CIT//FANCG//RBBP8//CCNG2//RAD17//CDC6//MAPK14//RAD9B//TIPRL//PTPN11//CEP63//CDKN1A//CDKN2C//CCNL1//PTEN//CNTD2//CCNL2//CDK5R1//CCNB1//CCNG1//CCNH//CCNT2//CDC25A//PHF8//CRLF3//PPP3CA//MCM10//PSMA4//PSMA5//PSMB7//PSMB8//PSMD5//PSMD9//PSMD10//PSMD13//CCND1//CAMK2A//CUL4A//CUL3//CUL2//CDC34//E2F6//NPAT//AKAP9//ARPP19//NEDD1//LIN54//CSNK1D//EP300//MAPRE1//PPP1R12A//PPP1CB//CEP192//PPP2R1A//PRKAR…
GO:0019941	modification-dependent protein catabolic process	Biological process	97	462	2440	16119	1.38701	0.000388713	0.00487991	3.41037	0.0397541	HUWE1//ARIH2//WWP1//FBXO45//NEDD4L//RCHY1//NEDD4//RNF43//SMURF1//HECW2//RBBP6//RNF146//HERC3//UBE3B//UBE3C//USP18//RNF168//UBR1//FBXO21//USP24//TRPC4AP//FBXO8//FBXO4//UBE2K//DTL//USP53//UBA6//PSMD9//USP46//UBE2A//UBE2D1//UBE2D3//UCHL3//FBXO11//USP5//USP48//CUL4B//CUL2//USP30//USP45//CDC23//USP8//UBE4A//HERPUD1//PTEN//CUL3//ERLIN2//KIAA0368//DERL2//UBE2J1//YOD1//HSP90B1//VCP//RHBDD1//DERL3//WNT1//…
GO:0008406	gonad development	Biological process	52	217	2440	16119	1.58304	0.000394124	0.0049365	3.40437	0.0213115	FANCG//SPO11//INHBB//KIT//MMP19//BCL2//FOXL2//SIRT1//ADAMTS1//ESR1//PDGFRA//STAT5B//ZFPM2//RXFP2//FANCA//FSHR//HMGB2//HMGCS1//HOXA11//MAS1//MEA1//KITLG//MSH2//NKX3-1//WNT4//LHX9//SFRP1//WNT2B//HMGA2//NCOA1//TIPARP//IDH1//LHX8//TOX2//CCND1//NKX2-1//TMF1//MAP7//ARRB1//FZD4//TCF21//AKAP9//ROBO2//SLIT2//UMODL1//RUNX1//BASP1//OSR1//RDH10//SFRP4//FZD5//FZD7
GO:0007010	cytoskeleton organization	Biological process	175	913	2440	16119	1.26624	0.000396252	0.00495179	3.40203	0.0717213	SPRY2//GPSM2//DYNLT1//MAP1A//MARK1//ATXN3//NEFM//NEFH//NEFL//MAP7D1//ATXN7//SS18//DOCK7//MAP7//CAPN6//DPYSL3//LIMA1//ACTN4//GAS7//ACTN1//TRIOBP//TWF2//CFL2//ARPC5//NISCH//FGD4//ADRA2A//FGD5//AMOT//MON2//ARFIP2//FBXO8//RHOA//LIMK1//NF2//NRAS//PDGFA//PDPK1//SSH1//SHROOM3//ROCK1//ARHGEF5//NUAK2//CAPZA1//SSH2//TRIP10//TAOK2//MTSS1//IQSEC1//NEB//WHAMM//TRPV4//BCL2//CCL11//CAV3//TLN2//KIF18A//CLASP2//B…
GO:0007616	long-term memory	Biological process	12	28	2440	16119	2.83121	0.000399131	0.00497638	3.39888	0.00491803	RGS14//ADCY1//CRH//CPEB3//MECP2//NTRK2//SLC17A7//SGK1//SRF//TAC1//CHST10//PJA2
GO:0017148	negative regulation of translation	Biological process	23	74	2440	16119	2.05326	0.000404161	0.00502762	3.39345	0.00942623	TNRC6A//TNRC6C//ZFP36//RNF168//SRP9//EIF4EBP2//FMR1//PAIP2B//EIF4EBP3//CPEB2//CPEB3//CPEB1//SYNCRIP//IGF2BP3//RNF139//DAPK1//GIGYF2//NANOS1//CAPRIN1//PURA//CAPRIN2//TIA1//ENC1
GO:0043161	proteasome-mediated ubiquitin-dependent protein catabolic process	Biological process	61	265	2440	16119	1.52066	0.000414351	0.00513215	3.38263	0.025	PTEN//CUL3//ERLIN2//KIAA0368//DERL2//UBE2J1//YOD1//HSP90B1//VCP//RHBDD1//DERL3//PSMA4//PSMA5//PSMB7//PSMB8//PSMD5//PSMD9//PSMD10//PSMD13//UBE2D1//CDC23//CCNB1//FBXL3//FBXL5//FBXO4//FBXW7//UBE2K//RAD23B//GIPC1//WAC//N4BP1//TRIB1//PRICKLE1//CSNK1D//RCHY1//RNF180//TRIB2//GSK3B//TAF1//USP5//TOR1A//KAT5//WWP1//FBXO45//NEDD4L//SIRT1//SPOPL//ARNTL//ARRB1//ATXN3//NFE2L2//PCBP2//CRBN//FBXL19//SMURF1//UBE2…
GO:0048534	hematopoietic or lymphoid organ development	Biological process	139	703	2440	16119	1.30619	0.000414444	0.00513215	3.38253	0.0569672	TUSC2//IL15//PIK3CD//STAT5B//TYRO3//BVES//ESCO2//TNFRSF13B//SIN3A//PDGFRA//RBM47//SFRP1//SLC8A3//TOP2A//SLC7A6OS//DOCK7//PTK2B//LGALS1//LGALS8//KIT//JAM3//RUNX1//BCL2//TP53//FNIP1//SOX4//ATP11C//KITLG//RC3H1//RORC//CNN2//CSF1//CSF1R//RTKN2//TIPARP//TGFB2//PICALM//CUL4A//KIRREL3//CDK13//MELK//CEBPA//PRDX3//NCOA6//TET2//SNRK//HDAC5//ZBTB1//IFNA4//IL11//MSH2//BCL11A//PTPN2//EGR1//PKNOX1//CHD7//PREX1…
GO:0051145	smooth muscle cell differentiation	Biological process	17	48	2440	16119	2.33968	0.000419358	0.00518125	3.37742	0.00696721	EDNRB//SMARCA4//SRF//ZEB1//ANKRD17//FOXO4//MED28//TSHZ3//MESP1//SIX1//HES1//NPNT//HEY1//MEF2C//NFATC3//WNT4//MKL2
GO:0060485	mesenchyme development	Biological process	49	202	2440	16119	1.60248	0.000424158	0.00522057	3.37247	0.020082	EDNRB//ERBB4//ISL1//KITLG//RET//GSK3B//WNT4//BMP2//SNAI1//TGFB2//TGFBR1//TGFBR3//HMGA2//NOG//ERBB3//NEDD4//HEY1//SMAD4//ZFPM2//GREM1//GLIPR2//BAMBI//GCNT2//BCL9L//SMAD2//SMAD3//FOXA1//SFRP1//NKX2-1//BCL2//RDH10//CYP26A1//NRG1//SOX11//ALDH1A2//MEF2C//NUP133//NCKAP1//MESP1//RTN4//WNT11//HES1//BASP1//OSR1//SIX4//SIX1//TCF21//HAS2
GO:0001678	cellular glucose homeostasis	Biological process	26	88	2440	16119	1.95182	0.000426124	0.00522057	3.37046	0.0106557	RAB11FIP2//RAB11FIP5//SELT//RAB11B//CRH//ARRB1//SRI//EFNA5//LRP5//SIDT2//TCF7L2//ADRA2A//SIN3A//LGALS1//MEF2C//OXCT1//NOX4//PPP3CA//SOX4//SRF//TJP1//IRS2//RANBP2//SESN2//PPARGC1A//SIRT1
GO:0001892	embryonic placenta development	Biological process	26	88	2440	16119	1.95182	0.000426124	0.00522057	3.37046	0.0106557	SETD2//FZD5//SOCS3//STK4//MDFI//PRDM1//SNAI1//E2F8//CYR61//CDX2//GAB1//EGLN1//NCOA3//NCOA1//CASP8//NCOA6//HEY1//HES1//NSDHL//PLCD1//MAPK1//NRK//CEBPA//CEBPB//EPAS1//ARNT
GO:0031669	cellular response to nutrient levels	Biological process	38	146	2440	16119	1.71941	0.000426364	0.00522057	3.37022	0.0155738	ATG16L1//ATG2B//ULK1//BECN1//ATG12//RB1CC1//TECPR1//STX17//SNAP29//NCOA1//ATG7//SIRT1//PCSK9//TNRC6A//INHBB//MAX//WNT4//SFRP1//SREBF1//TCF7L2//KLF10//WNT2B//FNIP1//WDFY3//WAC//SCOC//MYBBP1A//ASNS//PMAIP1//BCL2//SLC2A1//TP53//CPEB4//NUAK2//PICK1//SRF//IL15//RPTOR
GO:0033144	negative regulation of intracellular steroid hormone receptor signaling pathway	Biological process	13	32	2440	16119	2.68375	0.000432924	0.005286	3.36359	0.00532787	CNOT1//STRN3//ISL1//CNOT2//SIRT1//IGF1//SFRP1//SMARCA4//TCF21//CRY2//ARNTL//RHOA//HMGA2
GO:0040013	negative regulation of locomotion	Biological process	48	197	2440	16119	1.60962	0.000433644	0.005286	3.36287	0.0196721	SLIT2//VASH1//BMP10//DLL4//SP100//STC1//KRIT1//ACVRL1//TGFBR3//FGF2//ARHGAP4//TRIB1//SEMA6D//NISCH//OSBPL8//CNN2//DACH1//DPYSL3//CLIC4//NF2//WNT4//PTEN//PTPRJ//PTPRK//RAP2B//BCL2//SFRP1//SRF//NKX2-1//WNT11//NOG//TP53INP1//MAGI2//ANGPT2//HRG//PTPN2//ROBO1//ROBO2//GREM1//NBL1//HDAC5//ARRDC3//ACVR1C//PADI2//PTGER4//CCL2//ITGAV//GRM5
GO:2000145	regulation of cell motility	Biological process	110	537	2440	16119	1.35321	0.000434904	0.00528955	3.36161	0.045082	SLIT2//F2RL1//IL6R//PDPK1//PTK2B//VASH1//BMP10//DLL4//SP100//STC1//KRIT1//ACVRL1//MACF1//TGFBR3//GLIPR2//CAPN7//TAC1//TGFB2//TGFBR2//CCL2//FGF2//ARHGAP4//ACE//PDGFA//PLAU//SORL1//IGF1//NOX4//BCL2//SEMA6D//TRIB1//CDK5//AMOT//ERBB4//GAB1//RHOA//LAMA3//MAP3K1//PAX6//PLXNA2//DOCK10//RCC2//RTN4//SGK1//SRCIN1//PARD6B//CSF1//CSF1R//ADRA2A//DRD1//S1PR1//RRAS2//GCNT2//HAS2//CYR61//ITGA5//ITGAV//KIT//SMAD3…
GO:0001889	liver development	Biological process	30	107	2440	16119	1.85219	0.000436288	0.00529459	3.36023	0.0122951	WNT1//E2F8//MESP1//LIMS1//FBXW7//CEBPA//ATG7//ALDH9A1//PCSK9//HMGCL//HMGCS1//HES1//JARID2//ACAT1//ARG1//SMAD3//MET//ASNS//PHF2//WNT4//PRKCSH//MKL2//CCND1//RELA//SMARCA4//STAT5B//TGFBR3//RUNX1//ALDH1A2//RB1CC1
GO:0010563	negative regulation of phosphorus metabolic process	Biological process	77	353	2440	16119	1.441	0.000466295	0.00563371	3.33134	0.0315574	MBIP//DUSP10//DUSP18//DUSP2//DUSP5//DUSP7//PPP2R1A//RGS3//DUSP16//PAQR3//ARRB1//SMAD3//MAS1//NTRK3//PRNP//PTEN//CCNB1//SLIT2//SNX6//TRIB1//TRIB2//NF2//PAK2//PDPK1//WNK1//YWHAG//CAV3//SOCS1//SOCS3//ADRA2A//EDNRB//GNAI3//GABBR2//PDGFA//SPRY2//DDIT4//PPEF2//CALM3//AKAP6//EGLN1//DMD//CDKN1A//CDKN2C//SIRT1//ATXN1//ATXN7//PTPN2//RGS14//STK38//GBA//GSK3B//PTPRJ//RGS2//SORL1//PSMD10//PDCD4//SFRP1//HEXIM1…
GO:0045936	negative regulation of phosphate metabolic process	Biological process	77	353	2440	16119	1.441	0.000466295	0.00563371	3.33134	0.0315574	MBIP//DUSP10//DUSP18//DUSP2//DUSP5//DUSP7//PPP2R1A//RGS3//DUSP16//PAQR3//ARRB1//SMAD3//MAS1//NTRK3//PRNP//PTEN//CCNB1//SLIT2//SNX6//TRIB1//TRIB2//NF2//PAK2//PDPK1//WNK1//YWHAG//CAV3//SOCS1//SOCS3//ADRA2A//EDNRB//GNAI3//GABBR2//PDGFA//SPRY2//DDIT4//PPEF2//CALM3//AKAP6//EGLN1//DMD//CDKN1A//CDKN2C//SIRT1//ATXN1//ATXN7//PTPN2//RGS14//STK38//GBA//GSK3B//PTPRJ//RGS2//SORL1//PSMD10//PDCD4//SFRP1//HEXIM1…
GO:0043066	negative regulation of apoptotic process	Biological process	134	676	2440	16119	1.3095	0.0004695	0.00565991	3.32836	0.054918	IRS2//PTK2B//NRG1//PDPK1//KITLG//BCL2//CCL2//IGF1//CEBPB//CHL1//PPARGC1A//DLX1//ERBB3//ADNP//GABRB2//TOX3//XIAP//ISL1//RHOA//MECP2//MEF2C//MSH2//NEFL//NRAS//NTRK2//NR4A2//SIX4//ATP7A//AMBRA1//ROCK1//BDNF//SET//SIX1//TYRO3//CPEB4//SYNGAP1//MITF//WNT1//DOCK8//RORC//PAX8//CXCL12//CFDP1//SFRP1//FGG//NFE2L2//TNFAIP3//KRIT1//TCF7L2//CAST//ITGA5//MCL1//TLE1//PPIF//SPRY2//CDKN1A//SYCP2//ATG7//PRDX3//RXFP…
GO:0006950	response to stress	Biological process	569	3348	2440	16119	1.12273	0.000471073	0.00566636	3.32691	0.233197	SIRT1//ATG16L1//ATG2B//ULK1//BECN1//ATG12//RB1CC1//TECPR1//STX17//SNAP29//MAPK14//RAD9B//TIPRL//PTPN11//RAD17//CEP63//MBIP//MSH6//MSH2//SPATA22//RAD23B//CCNH//RAD50//RAD51AP1//SMC5//ZFYVE26//RBBP8//MDC1//WRNIP1//DRD1//HTR2C//MECP2//ALS2//BCL2//BDNF//USP46//CCK//EGLN2//EGLN3//CREBBP//EP300//EPAS1//PTK2B//ANGPT2//KCNMA1//RHOA//ARNT//SMAD3//SMAD4//MTHFR//ATP1B1//NR4A2//NOX4//PDGFA//PLAU//DDIT4//EGLN…
GO:0030278	regulation of ossification	Biological process	43	172	2440	16119	1.65154	0.000473778	0.00568637	3.32443	0.017623	LRP4//MEF2C//SMURF1//BCL2//SFRP1//CALCA//S1PR1//GJA1//MATN1//OSR1//FBN2//SMAD3//WNT4//BMP2//PKDCC//PTK2B//GREM1//DDX5//HDAC5//LRP5//HDAC7//SUFU//PTCH1//RORB//NOG//CEBPA//CEBPB//HEY1//NPNT//IGF1//CYR61//IL6R//IL6ST//SMAD5//CTNNBIP1//SOX11//RUNX2//TAC1//TGFB2//CSF1//EGR2//PBX1//PTGER4
GO:0034332	adherens junction organization	Biological process	29	103	2440	16119	1.85998	0.000499847	0.00598611	3.30116	0.0118852	MTSS1//SORBS1//WHAMM//PTK2B//ARHGAP6//PDPK1//RCC2//PTPRK//BCL2//TRIP6//PIP5K1A//ACTN1//ACTN2//TAOK2//EFNA5//MACF1//ROCK1//HRG//SMAD3//WNT4//PTPRJ//SFRP1//PTEN//ACVRL1//DSP//MLLT4//RAB8B//CADM3//CDH24
GO:0070727	cellular macromolecule localization	Biological process	218	1174	2440	16119	1.2267	0.000507616	0.00606584	3.29446	0.0893443	GOLGA1//SORL1//GCC1//TRIP11//GCC2//NUP205//TNPO1//ARNTL//TP53//MAPK1//MDFI//SUFU//SRI//IPO7//PRICKLE1//DRD1//PHIP//PPP3CA//TMCO6//RANBP2//MCM3AP//GIPC1//MYO6//YWHAG//HOMER3//PICK1//AKAP6//AKAP5//AKAP12//FYB//KPNA1//KPNA2//KPNA4//KPNA5//IPO5//RERE//TRPS1//CSE1L//EGR2//GSK3B//SMURF1//RABGEF1//TAOK2//ARL6IP1//SEC62//SPCS3//RPS20//SRP9//SPCS2//NEDD4//SNX16//ZFYVE16//TIMM10//YWHAZ//CDK5//SEC24B//SEC23…
GO:0051098	regulation of binding	Biological process	51	214	2440	16119	1.57436	0.000511044	0.00609348	3.29154	0.0209016	MITD1//GSK3B//CTNNBIP1//SORL1//CDK5//EP300//FKBP1A//BAMBI//ARRB1//CAPRIN2//TCF7L2//KRIT1//RAPGEF2//HERPUD1//WAPAL//BTAF1//HMGB2//HES1//IGF1//ISL1//SMARCA4//MDFI//NFIB//RSF1//SP100//HMGA2//HDAC5//BTBD1//TGFBR1//TGFBR3//CAMK1//NRG1//BCL2//CDON//ANXA2//RUNX1T1//GREM2//NOG//NKX3-1//MEF2C//CRBN//SPAG9//MAPRE1//MAPRE3//HEY1//SIN3A//SOX11//SRI//SMAD2//SMAD3//SMAD4
GO:0061035	regulation of cartilage development	Biological process	18	53	2440	16119	2.2436	0.000515651	0.00613502	3.28764	0.00737705	MAF//TRPS1//NKX3-2//TGFBR1//HOXA11//IHH//SMAD3//SOX6//RELA//SOX5//RUNX2//PKDCC//ACVRL1//CYR61//BMP1//BMP2//WNT11//NOG
GO:0016202	regulation of striated muscle tissue development	Biological process	30	108	2440	16119	1.83504	0.000518003	0.0061496	3.28567	0.0122951	MKX//ZFHX3//MAPK14//MEF2C//BTG1//BDNF//GJA1//MKL2//TCF7L2//NRAS//CDON//HDAC5//BCL2//TGFBR2//NOG//ERBB4//FGF2//BMP10//NRG1//CCNB1//AKAP6//CAV3//PRICKLE1//BMP2//GREM1//DDX5//NR1D2//ARNTL//CYP26B1//SMAD3
GO:0051179	localization	Biological process	833	5040	2440	16119	1.09185	0.000520921	0.00617083	3.28323	0.341393	GOLGA1//SORL1//GCC1//TRIP11//GCC2//NUP205//TNPO1//ARNTL//TP53//SLC25A15//SPRY2//GPSM2//DYNLT1//MAPK1//SLC1A3//SLC38A1//SLC17A7//CENPV//CXCL12//HRH2//EDNRB//ERBB4//ISL1//KITLG//RET//CDK5//CHL1//CCR4//FBXO45//MARK2//SATB2//GJA1//TLX3//APBB2//MARK1//MEF2C//ASCL1//NTRK2//NTRK3//NR4A2//PAX6//DDIT4//SPOCK1//SRF//NKX2-1//TOP2B//NDEL1//CCK//CDK5R1//CELSR1//RAPGEF2//MAL//SRPX//ARRB1//CALCA//EGR3//FGF2//GR…
GO:0023061	signal release	Biological process	80	371	2440	16119	1.42451	0.000529244	0.00623669	3.27634	0.0327869	YWHAZ//SYT2//RIMS1//GLS//HSPA8//LIN7C//SLC17A7//LIN7B//SLC6A1//SLC6A12//SLC18A2//SYN2//SYT4//CACNA1B//NRXN3//RAPGEF3//CNR1//ADRA2A//SLC25A4//ARNTL//MARCKS//PRKAR2B//RAP1A//RAP1B//RFX3//SPCS3//SLC2A1//AKAP5//SPCS2//CDK5//STX12//PCLO//STX7//INHBB//PTPN11//SOX11//SMAD2//TRPV4//GHRHR//CAPN10//SERP1//ISL1//OXCT1//PSMD9//SOX4//TCF7L2//NR0B2//IRS2//TMF1//CRH//ADRA2B//RAB11FIP2//RAB11FIP5//SELT//RAB11B//…
GO:0036293	response to decreased oxygen levels	Biological process	57	246	2440	16119	1.53069	0.000529446	0.00623669	3.27618	0.0233607	EGLN2//EGLN3//CREBBP//EP300//EPAS1//PTK2B//ANGPT2//KCNMA1//RHOA//ARNT//SMAD3//SMAD4//MECP2//MTHFR//ATP1B1//NR4A2//NOX4//PDGFA//PLAU//DDIT4//EGLN1//RYR2//BDNF//CCL2//CXCL12//BMP2//BNIP3//SRF//STAT5B//TGFB2//TGFBR3//HSP90B1//ACTN4//APOLD1//BECN1//CPEB4//PICK1//UBE2D1//UBE2D3//CA9//CUL2//PPARGC1A//CPEB2//EGR1//SIRT1//KCNK3//MDM4//NKX3-1//PMAIP1//BCL2//RORA//SFRP1//CPEB1//STC1//TP53//CCNB1//NPEPPS
GO:0010611	regulation of cardiac muscle hypertrophy	Biological process	11	25	2440	16119	2.9067	0.000529907	0.00623669	3.2758	0.0045082	BMP10//IGF1//IL6ST//MEF2C//PDE5A//GSK3B//RGS2//CAV3//AKAP6//ATP2B4//TRPC3
GO:0046822	regulation of nucleocytoplasmic transport	Biological process	44	178	2440	16119	1.63298	0.000531113	0.00623743	3.27481	0.0180328	MDFI//SUFU//SRI//PSMD10//G3BP2//TRIP6//SETD2//IWS1//CDKN1A//SIRT1//IGF1//FZD7//BAMBI//SMAD3//MAPK14//KPNA1//IPO5//UACA//SMN2//ZIC1//MDFIC//PKIA//EDA//IL12B//RHOA//NLRP3//PPM1A//CD36//NEDD4//UHMK1//PTPN11//CDK5//SOX4//SP100//GSK3B//TCF7L2//CAMK1//NUDT4//AKAP6//SMAD4//TGFBR1//FAM89B//ERBB4//PPP1R12A
GO:0007612	learning	Biological process	31	113	2440	16119	1.81231	0.000533106	0.0062474	3.27319	0.0127049	DRD1//CRH//SRF//TAC1//CDK5//RGS14//ADRA1B//HRH2//KIT//MECP2//NRAS//NLGN3//ATXN1//NETO1//TANC1//SYNGAP1//SHANK3//FOXP2//EPHB2//NLGN4Y//SLC24A2//CNTNAP2//GRM5//NTRK2//PRKAR2B//SLC12A5//NLGN4X//SLC6A1//FOSL1//NRXN3//CHST10
GO:0032332	positive regulation of chondrocyte differentiation	Biological process	9	18	2440	16119	3.30307	0.000543624	0.00635702	3.2647	0.00368852	HOXA11//IHH//SMAD3//SOX6//RELA//SOX5//RUNX2//PKDCC//ACVRL1
GO:0006935	chemotaxis	Biological process	127	638	2440	16119	1.31502	0.000550557	0.006397	3.2592	0.0520492	ARHGEF5//IL6R//CCL2//CCL7//CALCA//KIT//PIK3CD//CCL11//SLIT2//F2RL1//CDK5//MYL12B//SEMA4F//CHL1//B3GNT1//AP2M1//TTC8//COL4A1//COL4A4//COL6A1//CSNK2A1//CSNK2A2//DPYSL3//EFNA5//EPHB2//ETV1//ALCAM//CLASP2//ARHGEF12//RGMB//GSK3B//APBB2//HSPA8//ITGA5//ITGAV//KCNQ3//RHOA//RHOC//LAMC1//LIMK1//LMX1A//SMAD4//MET//MYO10//NRAS//OTX2//PAK2//PAX6//PITPNA//PLXNA2//POU4F2//MAPK1//PRNP//RGMA//SRGAP1//PTPN11//ROBO…
GO:0030163	protein catabolic process	Biological process	127	638	2440	16119	1.31502	0.000550557	0.006397	3.2592	0.0520492	HUWE1//ARIH2//WWP1//FBXO45//NEDD4L//RCHY1//NEDD4//RNF43//SMURF1//HECW2//RBBP6//RNF146//HERC3//UBE3B//UBE3C//ACE//LYPLA1//CTSK//CASP8//USP18//RNF168//UBR1//FBXO21//USP24//TRPC4AP//FBXO8//FBXO4//UBE2K//DTL//USP53//UBA6//PSMD9//USP46//UBE2A//UBE2D1//UBE2D3//UCHL3//FBXO11//USP5//USP48//CUL4B//CUL2//USP30//USP45//CDC23//USP8//UBE4A//HERPUD1//ATXN3//PTEN//CUL3//TMF1//PMAIP1//SOCS6//NFE2L2//ENC1//ERLIN2…
GO:0042330	taxis	Biological process	127	638	2440	16119	1.31502	0.000550557	0.006397	3.2592	0.0520492	ARHGEF5//IL6R//CCL2//CCL7//CALCA//KIT//PIK3CD//CCL11//SLIT2//F2RL1//CMTM1//CCR4//MAPK14//AMOT//S1PR1//FGF2//HRG//CYR61//PLAU//PLAUR//MAPK1//PTAFR//PROK2//CCL13//CCL22//CXCL12//FOSL1//CDK5//MYL12B//SEMA4F//CHL1//B3GNT1//AP2M1//TTC8//COL4A1//COL4A4//COL6A1//CSNK2A1//CSNK2A2//DPYSL3//EFNA5//EPHB2//ETV1//ALCAM//CLASP2//ARHGEF12//RGMB//GSK3B//APBB2//HSPA8//ITGA5//ITGAV//KCNQ3//RHOA//RHOC//LAMC1//LIMK1…
GO:0006367	transcription initiation from RNA polymerase II promoter	Biological process	48	199	2440	16119	1.59344	0.000552577	0.00640685	3.25761	0.0196721	AHR//CAND1//DACH1//TAF1//SRF//CTNNBIP1//NR2E3//PPARGC1A//CREBBP//E2F2//ESR1//ESRRG//NCOA6//NEDD4L//NR6A1//NR3C1//GTF2B//GTF2E2//HNF4G//SMAD2//SMAD3//SMAD4//NR4A2//PPARG//PPM1A//TGIF2//RORA//RORB//RORC//RXRG//TAF10//TCF4//TEAD1//TEAD3//TGIF1//NR2C1//UBE2D1//UBE2D3//NR0B2//RUNX2//CCNH//CCNT2//MED14//MED17//MAML1//THRAP3//MED12//NR1D2
GO:0048858	cell projection morphogenesis	Biological process	152	784	2440	16119	1.28078	0.000565085	0.00653799	3.24789	0.0622951	FLOT1//ADCY1//NTNG1//NEFH//PAK3//BCL2//TOP2B//FZD5//PICALM//FZD7//PARD6B//DOCK7//CCK//CDK5//MYL12B//SEMA4F//CHL1//B3GNT1//AP2M1//TTC8//COL4A1//COL4A4//COL6A1//CSNK2A1//CSNK2A2//DPYSL3//EFNA5//EPHB2//ETV1//ALCAM//CLASP2//ARHGEF12//RGMB//GSK3B//APBB2//HSPA8//ITGA5//ITGAV//KCNQ3//RHOA//RHOC//LAMC1//LIMK1//LMX1A//SMAD4//MET//MYO10//NRAS//OTX2//PAK2//PAX6//PITPNA//PLXNA2//POU4F2//MAPK1//PRNP//RGMA//SR…
GO:0010638	positive regulation of organelle organization	Biological process	70	317	2440	16119	1.45877	0.000577478	0.00666724	3.23846	0.0286885	PTEN//PPARGC1A//CFL2//F2RL1//PTK2B//RHOA//MAP3K1//CCL11//SREBF1//TP53//SLAIN2//RGS2//CAV3//TRPV4//ANXA2//TNKS2//LIMK1//MTSS1//CCNB1//RPS6KA4//RPS6KA5//SMC5//ARPC5//ARPC1B//PICK1//ARID5A//ARRB1//WNT4//IGF1//LRP5//PHIP//TGFA//CUL3//WHAMM//RAPGEF3//AMOT//SMAD3//NF2//NOX4//SFRP1//TAC1//WNT11//DNMT1//RTF1//WDR61//CTR9//SIRT1//JARID2//RCC2//BMP10//MTF2//PHF19//WBP2//BNIP3//PPIF//PMAIP1//BCL2//YWHAG//YW…
GO:0014812	muscle cell migration	Biological process	16	45	2440	16119	2.34885	0.000584817	0.00672355	3.23298	0.00655738	PLAU//ACE//PDGFA//SORL1//IGF1//NOX4//BCL2//SEMA6D//TRIB1//SLIT2//NET1//SIX4//ROCK1//SIX1//LPAR1//MET
GO:0071230	cellular response to amino acid stimulus	Biological process	16	45	2440	16119	2.34885	0.000584817	0.00672355	3.23298	0.00655738	UBR1//CEBPB//RRAGA//COL4A1//COL6A1//DNMT1//CPEB3//IPO5//PDGFRA//PDGFC//RPTOR//RRAGD//CPEB1//ZEB1//CPEB4//SOCS1
GO:0032870	cellular response to hormone stimulus	Biological process	101	490	2440	16119	1.36168	0.00058605	0.00672357	3.23207	0.0413934	PRCP//SORBS1//ATP6V1G3//EIF4EBP2//FGF2//FGF7//SIK2//RHOQ//GAB1//APPL1//EEF2K//FOXO4//NRAS//PDPK1//CAB39//ATP6V1B2//ATP6V1C1//PIK3C2A//ATP6V1E1//PPM1A//PHIP//PRKAG1//MAPK1//RPTOR//PTPN1//PTPN2//PTPN11//SMARCC1//SREBF1//PIK3R3//IRS2//CRH//KDM3A//HDAC5//CAPN10//CPEB2//EGR1//WDTC1//PCSK9//GHRHR//INHBB//PPARG//CPEB1//YWHAG//STAT5B//NR2E3//PGRMC2//ESR1//ESRRG//NR6A1//HNF4G//NKX3-1//NR4A2//RORA//RORB//R…
GO:0010942	positive regulation of cell death	Biological process	88	417	2440	16119	1.3941	0.000597583	0.00684151	3.2236	0.0360656	FNIP1//TP53//IL12B//ARRB1//NET1//ATG7//PNMA2//FGD4//DCUN1D3//CNR1//DAPK1//LPAR1//ACIN1//ARHGEF12//SIRT1//PHLDA3//NGEF//APPL1//TIAM2//AATF//BIN1//APAF1//APBB2//HRG//HSPD1//CYR61//FAS//IRF5//KCNMA1//ARHGAP4//MAP3K5//MAP3K9//NOX4//PMAIP1//ING3//UACA//PTEN//SFRP1//SFRP4//BMP2//BNIP3//BNIP3L//SOX4//FOXL2//STK4//TCF7L2//TIAM1//TOP2A//WNT11//FOSL1//HMGA2//NCOA1//CCK//ALDH1A2//KALRN//PNMA1//SLIT2//TP53IN…
GO:0044708	single-organism behavior	Biological process	79	367	2440	16119	1.42203	0.000603333	0.00689288	3.21944	0.032377	DRD1//HTR2C//MECP2//ALS2//BCL2//BDNF//USP46//CCK//CRH//EGR1//EGR2//AFF2//GM2A//TMOD2//MEF2C//LHX8//PRNP//PTEN//RGS14//EPHB2//NLGN4Y//SLC24A2//CNTNAP2//GRM5//NTRK2//NLGN3//PRKAR2B//SLC12A5//NLGN4X//SLC6A1//FOSL1//SHANK3//NRXN3//CHST10//CNR1//HRH2//ITGA5//NETO1//ADCY1//CPEB3//SLC17A7//SGK1//SRF//TAC1//PJA2//NMUR2//ATG7//ABHD12//KCNJ10//CHD7//SCN8A//ZIC1//ETV1//RNF180//MET//CDK5//ADRA1B//HOMER1//DMB…
GO:0003300	cardiac muscle hypertrophy	Biological process	15	41	2440	16119	2.41688	0.000609102	0.00694427	3.21531	0.00614754	BMP10//IGF1//IL6ST//MEF2C//PDE5A//GSK3B//RGS2//CAV3//CAMTA2//TCAP//KDM4A//AKAP6//ATP2B4//TRPC3//RYR2
GO:0061008	hepaticobiliary system development	Biological process	30	109	2440	16119	1.81821	0.000612901	0.00695578	3.21261	0.0122951	CEBPA//ATG7//ALDH9A1//PCSK9//HMGCL//HMGCS1//HES1//JARID2//ACAT1//ARG1//SMAD3//MET//ASNS//PHF2//WNT4//PRKCSH//MKL2//CCND1//RELA//SMARCA4//STAT5B//TGFBR3//RUNX1//ALDH1A2//RB1CC1//WNT1//E2F8//MESP1//LIMS1//FBXW7
GO:0033500	carbohydrate homeostasis	Biological process	43	174	2440	16119	1.63255	0.000613933	0.00695578	3.21188	0.017623	PPARGC1A//SIRT1//RAB11FIP2//RAB11FIP5//SELT//RAB11B//CRH//ARRB1//SRI//CNR1//CRY2//ADRA1B//ADRA2A//GK//FOXA1//MET//PAX6//SIDT2//GPRC5B//PPARG//PRCP//MBD5//ERO1LB//PTCH1//PTPN2//PTPN11//SLC18A2//SOX4//TCF7L2//CAV3//EFNA5//LRP5//SIN3A//LGALS1//MEF2C//OXCT1//NOX4//PPP3CA//SRF//TJP1//IRS2//RANBP2//SESN2
GO:0042593	glucose homeostasis	Biological process	43	174	2440	16119	1.63255	0.000613933	0.00695578	3.21188	0.017623	PPARGC1A//SIRT1//RAB11FIP2//RAB11FIP5//SELT//RAB11B//CRH//ARRB1//SRI//EFNA5//LRP5//SIDT2//TCF7L2//ADRA2A//SIN3A//LGALS1//MEF2C//OXCT1//NOX4//PPP3CA//SOX4//SRF//TJP1//IRS2//RANBP2//SESN2//CNR1//CRY2//ADRA1B//GK//FOXA1//MET//PAX6//GPRC5B//PPARG//PRCP//MBD5//ERO1LB//PTCH1//PTPN2//PTPN11//SLC18A2//CAV3
GO:0002011	morphogenesis of an epithelial sheet	Biological process	14	37	2440	16119	2.49962	0.000621274	0.00702438	3.20672	0.0057377	DLL4//DVL2//ITGA5//ARHGAP24//ACVRL1//TOR1A//CYR61//SOX11//CHUK//HOXB2//HOXB4//LIN7C//MPP5//SRF
GO:0043149	stress fiber assembly	Biological process	21	67	2440	16119	2.07058	0.000626974	0.00707418	3.20275	0.00860656	PTGER4//ROCK1//ALMS1//RAPGEF3//AMOT//RHOA//LIMK1//SMAD3//NF2//NOX4//WNT4//SFRP1//TAC1//WNT11//S1PR1//ARHGAP6//SORBS1//PTK2B//ARRB1//SRF//CUL3
GO:0048762	mesenchymal cell differentiation	Biological process	39	154	2440	16119	1.67299	0.000647713	0.00729312	3.18862	0.0159836	EDNRB//ERBB4//ISL1//KITLG//RET//GSK3B//WNT4//BMP2//SNAI1//TGFB2//TGFBR1//TGFBR3//HMGA2//NOG//HEY1//SMAD4//GREM1//GLIPR2//BAMBI//GCNT2//BCL9L//SMAD2//SMAD3//FOXA1//SFRP1//NKX2-1//BCL2//RDH10//CYP26A1//NRG1//SOX11//ALDH1A2//MEF2C//RTN4//HES1//OSR1//TCF21//HAS2
GO:0001933	negative regulation of protein phosphorylation	Biological process	58	254	2440	16119	1.50849	0.000699288	0.00785763	3.15534	0.0237705	MBIP//DUSP10//DUSP18//DUSP2//DUSP5//DUSP7//PPP2R1A//RGS3//DUSP16//SNX6//TRIB1//TRIB2//NF2//PAK2//PDPK1//WNK1//YWHAG//CAV3//SOCS1//SOCS3//SPRY2//DDIT4//PPEF2//CALM3//PTEN//PAQR3//DMD//PTPN2//RGS14//STK38//GBA//GSK3B//PTPRJ//RGS2//SORL1//PDCD4//SFRP1//CDKN1A//HEXIM1//CDK5RAP1//GREM1//SNX25//NOG//SRCIN1//CDKN2C//LRP5//PTPN1//CHORDC1//SIRT1//PKIA//PRKAR2B//ARRB1//SMAD3//MAS1//NTRK3//PRNP//CCNB1//SLIT2
GO:0034613	cellular protein localization	Biological process	216	1169	2440	16119	1.22064	0.000706056	0.0079174	3.15116	0.0885246	GOLGA1//SORL1//GCC1//TRIP11//GCC2//NUP205//TNPO1//ARNTL//TP53//MAPK1//MDFI//SUFU//SRI//IPO7//PRICKLE1//DRD1//PHIP//PPP3CA//TMCO6//RANBP2//MCM3AP//GIPC1//MYO6//YWHAG//HOMER3//PICK1//AKAP6//AKAP5//AKAP12//FYB//KPNA1//KPNA2//KPNA4//KPNA5//IPO5//RERE//TRPS1//CSE1L//EGR2//GSK3B//SMURF1//RABGEF1//TAOK2//ARL6IP1//SEC62//SPCS3//RPS20//SRP9//SPCS2//NEDD4//SNX16//ZFYVE16//TIMM10//YWHAZ//CDK5//SEC24B//SEC23…
GO:0016239	positive regulation of macroautophagy	Biological process	7	12	2440	16119	3.85359	0.000707602	0.00791847	3.15021	0.00286885	ATG7//WDFY3//SIRT1//WAC//SCOC//ULK1//BECN1
GO:0043200	response to amino acid	Biological process	25	86	2440	16119	1.92039	0.000710565	0.00793537	3.1484	0.0102459	CEBPB//RRAGA//COL4A1//COL6A1//DNMT1//CPEB3//IPO5//PDGFRA//PDGFC//RPTOR//RRAGD//CPEB1//ZEB1//CPEB4//SOCS1//PPARGC1A//ASCL1//MTHFR//UBR1//CHUK//ARG1//RHOA//ASNS//RELA//CCL2
GO:0007519	skeletal muscle tissue development	Biological process	41	165	2440	16119	1.64153	0.000721579	0.00803841	3.14172	0.0168033	FOXL2//TCF21//CDON//EGR1//EGR2//BCL9L//MEF2D//MYF5//PLAGL1//BCL9//SOX11//MKX//ZFHX3//MAPK14//MEF2C//BTG1//TCF7L2//NRAS//PPP3CA//ACTA1//CAV2//HOMER1//HDAC5//BCL2//PRICKLE1//DDX5//NR1D2//ARNTL//CYP26B1//CDK5//EP300//VGLL2//HOXD10//RHOA//MBNL1//MET//SIX4//RXRG//SIX1//IGSF8//FOXP2
GO:0048634	regulation of muscle organ development	Biological process	30	110	2440	16119	1.80168	0.000722736	0.00803841	3.14102	0.0122951	SMAD3//MKX//ZFHX3//MAPK14//MEF2C//BTG1//BDNF//GJA1//MKL2//TCF7L2//NRAS//CDON//HDAC5//BCL2//TGFBR2//NOG//ERBB4//FGF2//BMP10//NRG1//CCNB1//AKAP6//CAV3//PRICKLE1//BMP2//GREM1//DDX5//NR1D2//ARNTL//CYP26B1
GO:0001101	response to acid chemical	Biological process	62	276	2440	16119	1.48399	0.000731663	0.00812116	3.13569	0.0254098	CD9//PTCH1//CEBPB//RRAGA//COL4A1//COL6A1//DNMT1//CPEB3//IPO5//PDGFRA//PDGFC//RPTOR//RRAGD//CPEB1//ZEB1//CPEB4//SOCS1//ASNS//ASXL1//ASCL1//PDGFA//PPARG//RXRG//SP100//SREBF1//NCOA1//MAP7//TGFBR3//CHUK//ARG1//RHOA//RELA//CCL2//PPARGC1A//MTHFR//ATP2B4//HMGCL//ANXA2//OXCT1//UBR1//TWF2//OSR1//CYP26A1//ABCA1//PHC1//PTK2B//MEF2C//NTRK3//CYP26B1//RET//RORB//WNT11//FZD4//FZD7//ALDH1A2//ADCY6//GNG2//SFRP1//…
GO:0016311	dephosphorylation	Biological process	83	392	2440	16119	1.39875	0.000757634	0.00833551	3.12054	0.0340164	CTDSP2//DUSP10//PPM1L//PPM1K//DUSP2//DUSP5//MTM1//PPP1R12A//SSH1//PPEF2//PPM1A//PPP1CB//PPP2R1A//PPP2R3A//PPP3CA//CTTNBP2NL//SMEK2//PTEN//PTPN4//PTPN9//PTPRB//PTPRD//PTPRE//PTPRK//BCL2//STYX//DUSP16//PPM1D//SSH2//MTMR2//PTPLA//TGFB2//NPNT//SMAD3//MEF2C//BMP2//DLG2//RIMBP2//MYO1D//CEP192//RBM26//WNK1//CSRNP2//FKBP1A//AKAP6//CRY2//PPP4R4//VRK3//CALM3//MAGI2//TIPRL//MASTL//SMG6//SMG7//GBA//DUSP18//D…
GO:0010721	negative regulation of cell development	Biological process	36	140	2440	16119	1.69872	0.000758466	0.00833551	3.12006	0.0147541	BDNF//TP53//RNF10//FOXA1//SFRP1//TGFBR3//NKX2-1//CDK5//SEMA4F//ARHGAP4//BCL11A//RTN4//CDK5R1//SLIT2//ULK1//SPG20//MYCN//NTRK3//HMGA2//NOG//DLX1//HES1//PAX6//SORL1//DYNLT1//EPHB2//RHOA//LRP4//PTEN//SYNGAP1//CIT//GSK3B//RAPGEF2//SOX11//MFI2//RCC2
GO:0030902	hindbrain development	Biological process	36	140	2440	16119	1.69872	0.000758466	0.00833551	3.12006	0.0147541	NOG//DVL2//LMX1A//MECP2//NLGN4X//TP53//ATRN//NCOA1//CDK5R1//FOXP2//HOXB2//HES1//WNT1//EGR2//ATG7//DIXDC1//CDK5//ATP2B2//ATP7A//RORA//LHX5//LDB1//ULK1//SEC24B//BCL2//ASCL1//PLXNA2//IGF1//OTX2//FZD4//NFIB//PAX6//AHI1//SMARCA4//CEP290//ALDH1A2
GO:0050769	positive regulation of neurogenesis	Biological process	36	140	2440	16119	1.69872	0.000758466	0.00833551	3.12006	0.0147541	OTP//PAX6//RELA//TWF2//LIMK1//NDEL1//RAB11A//EPHB2//GRM5//KIT//BDNF//SHANK3//BCL11A//NTRK3//BIN1//HES1//IL6ST//BMP2//PPARG//CXCL12//RHOA//NEFL//NTRK2//ROBO1//ROBO2//TIAM1//DIXDC1//SLIT2//CAPRIN1//PTPRD//CAPRIN2//RGS14//SPEN//XRCC6//ASCL1//SOX11
GO:0040012	regulation of locomotion	Biological process	118	591	2440	16119	1.31899	0.000758606	0.00833551	3.11998	0.0483607	SLIT2//F2RL1//IL6R//PDPK1//PTK2B//VASH1//BMP10//DLL4//SP100//STC1//KRIT1//ACVRL1//MACF1//TGFBR3//GLIPR2//CAPN7//TAC1//TGFB2//TGFBR2//CCL2//FGF2//ARHGAP4//ACE//PDGFA//PLAU//SORL1//IGF1//NOX4//BCL2//SEMA6D//TRIB1//CDK5//AMOT//ERBB4//GAB1//RHOA//LAMA3//MAP3K1//PAX6//PLXNA2//DOCK10//RCC2//RTN4//SGK1//SRCIN1//PARD6B//CSF1//CSF1R//ADRA2A//DRD1//S1PR1//RRAS2//GCNT2//HAS2//CYR61//ITGA5//ITGAV//KIT//SMAD3…
GO:0055082	cellular chemical homeostasis	Biological process	107	528	2440	16119	1.33875	0.000768808	0.00843065	3.11418	0.0438525	PPARGC1A//SIRT1//HSP90B1//SLC12A5//SLC24A2//GPR12//HEXB//HTR2C//ATP1B1//ATP2B4//TMEM165//TRPV4//RYR2//CCL2//CCL7//CCL11//CCL13//CXCL12//STC1//GCM2//CD40//HERPUD1//SV2A//MT2A//ATP7A//PRNP//ATP6V1G3//FTL//MFI2//ATP6V1B2//ATP6V1C1//ATP6V1E1//TFR2//CYBRD1//SRI//SLC39A14//NEDD4L//CLIC4//CCR4//LPAR1//EDNRB//ESR1//F2RL1//PTK2B//GJA1//PDGFRA//NMUR2//PROK2//TAC1//TBXA2R//CALCA//CALCR//CAV3//SLC6A12//BCL2/…
GO:0048259	regulation of receptor-mediated endocytosis	Biological process	19	59	2440	16119	2.1274	0.000772788	0.00845384	3.11194	0.00778689	RSPO1//MTMR2//PCSK9//GREM1//ARRB1//AHI1//SFRP4//PICK1//MAGI2//KIF3A//APOA5//BICD1//APOC2//PICALM//SMAP1//DNAJC6//WASL//NEDD4L//CAV3
GO:0038179	neurotrophin signaling pathway	Biological process	63	282	2440	16119	1.47584	0.000774019	0.00845384	3.11125	0.0258197	RAPGEF1//RAP1A//RAPGEF2//MAGI2//CDKN1A//NET1//ADCY1//PRDM4//ADCY6//CHUK//AP2M1//FGD4//CRKL//MAPK14//ADRBK1//DUSP7//ERBB3//ERBB4//FGF2//FGF7//TNRC6B//ARHGEF12//GAB1//NGEF//TIAM2//AATF//TNRC6A//GSK3B//NRG1//KIT//RHOA//ARHGAP4//MEF2A//MEF2C//KITLG//FOXO4//NRAS//NTRK2//PDGFA//PDGFRA//PDPK1//PIK3CD//DDIT4//PPP2R5D//PRKAR2B//MAPK1//RTN4//PTEN//TNRC6C//PTPN11//RELA//RPS6KA3//RPS6KB2//TIAM1//MAPKAP1//CAL…
GO:0014902	myotube differentiation	Biological process	27	96	2440	16119	1.85798	0.000782014	0.00852411	3.10679	0.0110656	GSK3B//KCNH1//CDON//WNT1//ADAM12//TANC1//CAV3//HDAC5//RBM24//MAPK14//MAML1//BHLHE41//IGF1//BCL9//MKX//ZFHX3//MEF2C//BTG1//PPP3CA//ACTA1//CAV2//HOMER1//BCL2//PRICKLE1//CYP26B1//MET//PTPLA
GO:0014743	regulation of muscle hypertrophy	Biological process	11	26	2440	16119	2.79491	0.000793734	0.00860689	3.10032	0.0045082	BMP10//IGF1//IL6ST//MEF2C//PDE5A//GSK3B//RGS2//CAV3//AKAP6//ATP2B4//TRPC3
GO:0051155	positive regulation of striated muscle cell differentiation	Biological process	11	26	2440	16119	2.79491	0.000793734	0.00860689	3.10032	0.0045082	MAPK14//CAV3//MAML1//BCL2//AKAP6//GREM1//MEF2C//CYP26B1//NRG1//MESP1//MORF4L2
GO:0032386	regulation of intracellular transport	Biological process	82	387	2440	16119	1.39975	0.000794336	0.00860689	3.1	0.0336066	MDFI//SUFU//SRI//PSMD10//G3BP2//TRIP6//BCL2//CALCA//TRPC3//SETD2//IWS1//DMD//CALM3//AKAP6//RYR2//CAPN10//CDKN1A//SIRT1//IGF1//FZD7//BAMBI//SMAD3//MAPK14//KPNA1//IPO5//UACA//SMN2//ZIC1//MDFIC//PKIA//EDA//IL12B//RHOA//NLRP3//PPM1A//CD36//LYPLA1//ANXA13//PKDCC//GOPC//PDPK1//PPP1R12A//NEDD4//UHMK1//PTPN11//CDK5//SOX4//SP100//GSK3B//TCF7L2//CAMK1//NUDT4//PTK2B//DRD1//TRPC1//SMAD4//TGFBR1//FAM89B//RNF1…
GO:0051017	actin filament bundle assembly	Biological process	28	101	2440	16119	1.83141	0.000809526	0.0087368	3.09177	0.0114754	SRF//SHANK3//LIMK1//MTSS1//SORBS1//PTK2B//RHOA//ARRB1//CUL3//PTGER4//ROCK1//ALMS1//RAPGEF3//AMOT//SMAD3//NF2//NOX4//WNT4//SFRP1//TAC1//WNT11//S1PR1//ARHGAP6//DPYSL3//LIMA1//ACTN4//GAS7//ACTN1
GO:0061572	actin filament bundle organization	Biological process	28	101	2440	16119	1.83141	0.000809526	0.0087368	3.09177	0.0114754	DPYSL3//LIMA1//ACTN4//GAS7//ACTN1//SRF//SHANK3//LIMK1//MTSS1//SORBS1//PTK2B//RHOA//ARRB1//CUL3//PTGER4//ROCK1//ALMS1//RAPGEF3//AMOT//SMAD3//NF2//NOX4//WNT4//SFRP1//TAC1//WNT11//S1PR1//ARHGAP6
GO:0014897	striated muscle hypertrophy	Biological process	15	42	2440	16119	2.35934	0.000816352	0.00877578	3.08812	0.00614754	RYR2//TCAP//BMP10//IGF1//IL6ST//MEF2C//PDE5A//GSK3B//RGS2//CAV3//CAMTA2//KDM4A//AKAP6//ATP2B4//TRPC3
GO:0048701	embryonic cranial skeleton morphogenesis	Biological process	15	42	2440	16119	2.35934	0.000816352	0.00877578	3.08812	0.00614754	NDST1//RDH10//MEF2C//CHST11//SETD2//SMAD2//SMAD3//PDGFRA//SIX4//WDR19//SIX1//TBX15//TGFBR1//TGFBR2//RUNX2
GO:0007411	axon guidance	Biological process	79	371	2440	16119	1.4067	0.000843193	0.00901455	3.07407	0.032377	CDK5//EGR2//ALCAM//LHX9//CXCL12//LHX4//NOG//SLIT2//GAP43//ROBO1//ROBO2//SEMA4F//EFNA5//EPHA7//EPHB2//ISL1//POU4F2//NFIB//MYL12B//CHL1//B3GNT1//AP2M1//TTC8//COL4A1//COL4A4//COL6A1//CSNK2A1//CSNK2A2//DPYSL3//ETV1//CLASP2//ARHGEF12//RGMB//GSK3B//APBB2//HSPA8//ITGA5//ITGAV//KCNQ3//RHOA//RHOC//LAMC1//LIMK1//LMX1A//SMAD4//MET//MYO10//NRAS//OTX2//PAK2//PAX6//PITPNA//PLXNA2//MAPK1//PRNP//RGMA//SRGAP1//PT…
GO:0097485	neuron projection guidance	Biological process	79	371	2440	16119	1.4067	0.000843193	0.00901455	3.07407	0.032377	CDK5//MYL12B//SEMA4F//CHL1//B3GNT1//AP2M1//TTC8//COL4A1//COL4A4//COL6A1//CSNK2A1//CSNK2A2//DPYSL3//EFNA5//EPHB2//ETV1//ALCAM//CLASP2//ARHGEF12//RGMB//GSK3B//APBB2//HSPA8//ITGA5//ITGAV//KCNQ3//RHOA//RHOC//LAMC1//LIMK1//LMX1A//SMAD4//MET//MYO10//NRAS//OTX2//PAK2//PAX6//PITPNA//PLXNA2//POU4F2//MAPK1//PRNP//RGMA//SRGAP1//PTPN11//ROBO1//ROBO2//ROCK1//RPS6KA3//BDNF//SCN8A//SPTBN1//TGFB2//NKX2-1//TRPC1/…
GO:0060563	neuroepithelial cell differentiation	Biological process	14	38	2440	16119	2.43384	0.000848065	0.00901455	3.07157	0.0057377	EDNRB//KIT//MEF2C//MITF//BCL2//TYRP1//KITLG//WNT4//BMP2//ASCL1//WNT11//HES1//SOX4//SOX11
GO:0032990	cell part morphogenesis	Biological process	154	803	2440	16119	1.26693	0.000849734	0.00901455	3.07072	0.0631148	FLOT1//ADCY1//NTNG1//NEFH//PAK3//BCL2//TOP2B//FZD5//PICALM//FZD7//PARD6B//DOCK7//CCK//CDK5//MYL12B//SEMA4F//CHL1//B3GNT1//AP2M1//TTC8//COL4A1//COL4A4//COL6A1//CSNK2A1//CSNK2A2//DPYSL3//EFNA5//EPHB2//ETV1//ALCAM//CLASP2//ARHGEF12//RGMB//GSK3B//APBB2//HSPA8//ITGA5//ITGAV//KCNQ3//RHOA//RHOC//LAMC1//LIMK1//LMX1A//SMAD4//MET//MYO10//NRAS//OTX2//PAK2//PAX6//PITPNA//PLXNA2//POU4F2//MAPK1//PRNP//RGMA//SR…
GO:0021879	forebrain neuron differentiation	Biological process	18	55	2440	16119	2.16201	0.000850968	0.00901455	3.07009	0.00737705	SHANK3//ROBO1//SLIT2//DRD1//LHX6//ATG7//ATP7A//NKX2-1//DLX1//LHX8//RAPGEF2//ERBB4//ROBO2//ASCL1//PAX6//HES1//OTP//LHX5
GO:0050730	regulation of peptidyl-tyrosine phosphorylation	Biological process	45	187	2440	16119	1.58971	0.00085161	0.00901455	3.06976	0.0184426	ADRA2A//FBXW7//TGFA//SNX6//IL12B//IL6R//ADRA2B//IL6ST//KIT//CD40//PTPN2//CSF1R//HES1//IL15//ISL1//NF2//PPP2R1A//SOCS1//ERBB4//IGF1//SH2D1B//EFNA5//PTK2B//FGF7//IL11//ITGA5//KITLG//OSM//PAK2//TP53//CCK//CD36//SFRP1//RAP2B//DVL2//ERBB3//DOK7//NRG1//GPRC5B//SRCIN1//GREM1//EPHA7//HRG//PDGFA//PDGFC
GO:0030510	regulation of BMP signaling pathway	Biological process	22	73	2440	16119	1.99089	0.000853719	0.00901455	3.06868	0.00901639	ZNF423//FKBP8//HES1//CYR61//SMAD2//SMAD4//UBE2O//SOX11//ACVRL1//SPG20//GREM1//VWC2//NBL1//SMURF1//SFRP1//TCF7L2//WNT1//NOG//FBN1//GREM2//XIAP//RGMA
GO:0050773	regulation of dendrite development	Biological process	25	87	2440	16119	1.89832	0.000856001	0.00901455	3.06753	0.0102459	NEDD4//CIT//GSK3B//RAPGEF2//CAPRIN1//PTPRD//CAPRIN2//CPEB3//MEF2C//LPAR1//SHANK3//CAMK1//CDK5//PDLIM5//CFL2//NLGN3//SRCIN1//CDK5R1//NGEF//PTEN//BCL11A//SS18L1//RHOA//NTRK2//PREX1
GO:0032147	activation of protein kinase activity	Biological process	58	256	2440	16119	1.49671	0.000856481	0.00901455	3.06728	0.0237705	GRM5//CRKL//RAPGEF1//MAP3K1//MAP3K3//MAP3K5//NRAS//MAPK1//RAP1A//TGFBR1//MAP3K12//KIAA1804//MAP3K6//MAP3K13//TAOK2//MAPK14//LPAR1//FGF2//TAB3//KIT//ARRB1//MET//NTRK3//PAK3//MAPK10//PTPN11//PROK2//BMP2//TGFA//MAPKAPK5//MADD//GREM1//NRG1//PDGFC//MAS1//ZFP91//TNFRSF10B//NRK//MAP3K9//GAB1//MDFIC//MDFI//MAP2K4//SPAG9//IL12B//IL6R//ADRA2A//ADRA2B//PDPK1//ADCY1//ADCY6//PRKAR2B//PTK2B//MARK2//CAB39//TGFB…
GO:0060828	regulation of canonical Wnt signaling pathway	Biological process	38	151	2440	16119	1.66247	0.000857457	0.00901455	3.06679	0.0155738	MESP1//MAPK14//PRICKLE1//EGR1//ANKRD6//GREM1//RAPGEF1//GSK3B//ISL1//LRP4//WNT4//PPP2R3A//SFRP1//SFRP4//BMP2//STK4//TCF7L2//WNT11//NOG//CSNK1D//DVL2//EDA//BAMBI//RSPO1//XIAP//ARNTL//SMAD3//GPRC5B//CAPRIN2//SOX4//WNT2B//TNKS2//RNF146//DIXDC1//LGR5//LRP5//FZD5//SOX7
GO:0048870	cell motility	Biological process	203	1095	2440	16119	1.2247	0.000858372	0.00901455	3.06632	0.0831967	CENPV//CXCL12//EDNRB//ERBB4//ISL1//KITLG//RET//CDK5//CHL1//CCR4//FBXO45//MARK2//SATB2//GJA1//TLX3//APBB2//MARK1//MEF2C//ASCL1//NTRK2//NTRK3//NR4A2//PAX6//DDIT4//SPOCK1//SRF//NKX2-1//TOP2B//NDEL1//CCK//CDK5R1//CELSR1//RAPGEF2//EGR3//FGF2//GREM1//ROBO1//SLIT2//ARHGEF5//JAM3//IL6R//CCL2//CCL7//CALCA//KIT//PIK3CD//CCL11//F2RL1//MESP1//AMOT//NCKAP1//VCAN//TGFB2//TGFBR1//PDPK1//PTK2B//VASH1//BMP10//DLL…
GO:0051674	localization of cell	Biological process	203	1095	2440	16119	1.2247	0.000858372	0.00901455	3.06632	0.0831967	CENPV//CXCL12//EDNRB//ERBB4//ISL1//KITLG//RET//CDK5//CHL1//CCR4//FBXO45//MARK2//SATB2//GJA1//TLX3//APBB2//MARK1//MEF2C//ASCL1//NTRK2//NTRK3//NR4A2//PAX6//DDIT4//SPOCK1//SRF//NKX2-1//TOP2B//NDEL1//CCK//CDK5R1//CELSR1//RAPGEF2//EGR3//FGF2//GREM1//ROBO1//SLIT2//ARHGEF5//JAM3//IL6R//CCL2//CCL7//CALCA//KIT//PIK3CD//CCL11//F2RL1//MESP1//AMOT//NCKAP1//VCAN//TGFB2//TGFBR1//PDPK1//PTK2B//VASH1//BMP10//DLL…
GO:0042220	response to cocaine	Biological process	13	34	2440	16119	2.52588	0.000860649	0.00902112	3.06517	0.00532787	CDK5//ADRA1B//DRD1//HOMER1//CRH//HDAC5//CNR1//EGR1//PTK2B//HTR3A//SLC6A1//SLC18A2//TACR3
GO:0014031	mesenchymal cell development	Biological process	36	141	2440	16119	1.68668	0.000872804	0.009131	3.05908	0.0147541	EDNRB//ERBB4//ISL1//KITLG//RET//GSK3B//WNT4//BMP2//SNAI1//TGFB2//TGFBR1//TGFBR3//HMGA2//NOG//HEY1//SMAD4//GREM1//GLIPR2//BAMBI//GCNT2//BCL9L//SMAD2//SMAD3//FOXA1//SFRP1//NKX2-1//RDH10//CYP26A1//NRG1//SOX11//ALDH1A2//RTN4//HES1//HAS2//BCL2
GO:0051146	striated muscle cell differentiation	Biological process	51	219	2440	16119	1.53842	0.00089546	0.00935011	3.04795	0.0209016	GSK3B//KCNH1//CDON//WNT1//ADAM12//TANC1//CAV3//HDAC5//RBM24//MAPK14//MAML1//BHLHE41//MEF2C//MET//PTPLA//IGF1//BCL9//TMOD1//ACTA1//ACTC1//TCAP//CFL2//BMP10//SRF//FHOD3//MKX//ZFHX3//BTG1//PPP3CA//CAV2//HOMER1//BCL2//NRG1//MESP1//MORF4L2//PDGFRA//MEF2A//KDM6B//NOX4//SOX6//BMP2//ATG7//CCNB1//BVES//AKAP6//PRICKLE1//GREM1//CYP26B1//CHUK//NRAS//SPAG9
GO:0071496	cellular response to external stimulus	Biological process	54	235	2440	16119	1.51801	0.000897832	0.00935698	3.04681	0.0221311	ATG16L1//ATG2B//ULK1//BECN1//ATG12//RB1CC1//TECPR1//STX17//SNAP29//NCOA1//ATG7//SIRT1//PCSK9//TNRC6A//INHBB//MAX//WNT4//SFRP1//SREBF1//TCF7L2//KLF10//WNT2B//FNIP1//WDFY3//WAC//SCOC//CNN2//EGR1//GJA1//GSK3B//FAS//IRF1//MAP3K1//PTGER4//MAP2K4//BNIP3//CASP8//TNFRSF10B//CD40//CDKN1A//NR4A2//FOSL1//RPTOR//MYBBP1A//ASNS//PMAIP1//BCL2//SLC2A1//TP53//CPEB4//NUAK2//PICK1//SRF//IL15
GO:1902533	positive regulation of intracellular signal transduction	Biological process	135	693	2440	16119	1.28691	0.000928307	0.00965616	3.03231	0.0553279	MAPK14//LPAR1//FGF2//TAB3//KIT//ARRB1//MET//NTRK3//PAK3//MAPK1//MAPK10//PTPN11//PROK2//BMP2//TGFA//MAPKAPK5//MADD//GAB1//MDFIC//MDFI//MAP3K1//MAP3K5//MAP3K9//MAP2K4//KIAA1804//SPAG9//MAP3K6//IL12B//IL6R//AKAP5//AKAP12//ERBB3//F2RL1//IGF1//NEDD4//NKX3-1//NTRK2//PDGFA//PDGFRA//TGFB2//RRAGA//RPTOR//RRAGD//TAOK2//NRAS//ALS2//SOX11//IL6ST//CD40//CSF1R//HES1//IL15//ISL1//ERBB4//PTK2B//NEK6//CHUK//EDA//…
GO:0031058	positive regulation of histone modification	Biological process	17	51	2440	16119	2.20205	0.000930403	0.00965956	3.03133	0.00696721	SREBF1//TP53//CCNB1//RPS6KA4//RPS6KA5//ARID5A//PPARGC1A//ARRB1//DNMT1//RTF1//WDR61//CTR9//SIRT1//JARID2//MTF2//PHF19//WBP2
GO:0031667	response to nutrient levels	Biological process	73	339	2440	16119	1.42256	0.000941722	0.00975852	3.02608	0.029918	ATG16L1//ATG2B//ULK1//BECN1//ATG12//RB1CC1//TECPR1//STX17//SNAP29//NCOA1//ATG7//CNR1//DAD1//ABCA1//GATM//HMGCL//ARSB//OXCT1//PPARG//PTEN//STC1//TBXA2R//TGFBR2//HAT1//SIRT1//PCSK9//TNRC6A//INHBB//MAX//WNT4//SFRP1//SREBF1//TCF7L2//KLF10//WNT2B//FNIP1//WDFY3//WAC//SCOC//RPTOR//HTR2C//SLC22A3//CCK//ARG1//BDNF//ALDH1A2//HMGCS1//MEF2C//CCND1//CEBPA//MTHFR//CCL2//RELA//MYBBP1A//ASNS//PMAIP1//BCL2//SLC2A…
GO:0018212	peptidyl-tyrosine modification	Biological process	67	306	2440	16119	1.44644	0.000947433	0.00979911	3.02345	0.027459	ADRA2A//FBXW7//TGFA//SNX6//TPST1//IL12B//IL6R//SH2D1B//CLK3//CSF1R//DYRK1A//EPHA7//EPHB2//ERBB4//PTK2B//FRK//EPHA6//JAK1//KIT//MET//MAP3K9//NTRK2//NTRK3//PDGFRA//CLK4//RET//MAP2K4//TTK//TYRO3//YES1//KIAA1804//STK16//DYRK4//MELK//ADRA2B//OSM//IL6ST//CD40//PTPN2//HES1//IL15//ISL1//NF2//PPP2R1A//SOCS1//IGF1//HRG//PDGFA//PDGFC//EFNA5//FGF7//IL11//ITGA5//KITLG//PAK2//TP53//CCK//CD36//SFRP1//RAP2B//DVL…
GO:0071456	cellular response to hypoxia	Biological process	28	102	2440	16119	1.81345	0.000957395	0.00988343	3.01891	0.0114754	EGLN2//EGLN3//CREBBP//EP300//EPAS1//ARNT//EGLN1//UBE2D1//UBE2D3//CA9//CUL2//BNIP3//PPARGC1A//CPEB2//EGR1//SIRT1//KCNK3//MDM4//NKX3-1//PMAIP1//BCL2//RORA//SFRP1//CPEB1//STC1//TP53//CCNB1//NPEPPS
GO:0050684	regulation of mRNA processing	Biological process	21	69	2440	16119	2.01057	0.000963155	0.00992413	3.0163	0.00860656	DDX5//MBNL1//RBM25//TRA2B//WTAP//THRAP3//NCBP1//CCNB1//CPSF4//JMJD6//CWC22//SRPK1//TIA1//ACIN1//HNRNPA2B1//CPEB3//CNOT1//TNRC6B//TNRC6C//ZFP36//IWS1
GO:0001658	branching involved in ureteric bud morphogenesis	Biological process	19	60	2440	16119	2.09195	0.000972671	0.00999566	3.01203	0.00778689	SIX4//SIX1//WNT2B//PAX8//NOG//ADAMTS16//FGF2//NPNT//HOXA11//SMAD4//PBX1//WNT4//CTNNBIP1//PTCH1//BCL2//BMP2//TCF21//WNT1//DCHS1
GO:0040008	regulation of growth	Biological process	113	566	2440	16119	1.3189	0.000973758	0.00999566	3.01155	0.0463115	NET1//EGLN2//IGFBP4//CYR61//LMX1A//SGK1//SPOCK1//KIAA1109//WISP1//TAOK2//ACVR1C//NMUR2//SIX4//SIX1//CSNK2A1//PTK2B//H3F3B//NRG1//RHOA//H3F3C//DERL2//PSMD10//BCL2//RPS6KA3//SFRP1//TGFB2//TGFBR1//AKAP6//CDKN1A//CDKN2C//DCUN1D3//DCBLD2//ENO1//SIRT1//BMP10//APBB2//HRG//SMAD3//SMAD4//CRLF3//PPARG//ST7L//PPP2R1A//RTN4//PTPRJ//SMARCA4//CAPRIN2//BTG1//TP53//WNT11//RERG//SLIT2//ACVRL1//EI24//WDR36//CDK5//…
GO:0060538	skeletal muscle organ development	Biological process	42	173	2440	16119	1.6038	0.00103263	0.0105801	2.98606	0.0172131	FOXL2//CDK5//MAPK14//EP300//VGLL2//HOXD10//RHOA//MBNL1//MEF2C//MET//MYF5//SIX4//RXRG//SIX1//IGSF8//FOXP2//TCF21//CDON//EGR1//EGR2//BCL9L//MEF2D//PLAGL1//BCL9//SOX11//MKX//ZFHX3//BTG1//TCF7L2//NRAS//PPP3CA//ACTA1//CAV2//HOMER1//HDAC5//BCL2//BASP1//PRICKLE1//DDX5//NR1D2//ARNTL//CYP26B1
GO:0071333	cellular response to glucose stimulus	Biological process	22	74	2440	16119	1.96399	0.00104392	0.0106757	2.98133	0.00901639	RAB11FIP2//RAB11FIP5//SELT//RAB11B//CRH//ARRB1//SRI//EFNA5//LRP5//SIDT2//TCF7L2//ADRA2A//SIN3A//LGALS1//MEF2C//OXCT1//NOX4//PPP3CA//SOX4//SRF//TJP1//IRS2
GO:0043065	positive regulation of apoptotic process	Biological process	81	385	2440	16119	1.38986	0.0010588	0.0108077	2.97519	0.0331967	FNIP1//TP53//IL12B//ARRB1//CDK5//EGR1//EPHA7//PCSK9//NR3C1//RHOA//ASCL1//PMAIP1//MAP2K4//TGFB2//CDK5R1//CDC34//GSK3B//PRELID1//SFRP4//SIRT1//MEF2C//BRMS1//SFRP1//BTG1//STK17B//CD40//RAPGEF2//CAPN10//NET1//ATG7//PNMA2//FGD4//DCUN1D3//CNR1//DAPK1//LPAR1//ACIN1//ARHGEF12//PHLDA3//NGEF//APPL1//TIAM2//AATF//BIN1//APAF1//APBB2//HRG//HSPD1//CYR61//FAS//IRF5//KCNMA1//ARHGAP4//MAP3K5//MAP3K9//NOX4//ING3//…
GO:0001666	response to hypoxia	Biological process	55	242	2440	16119	1.5014	0.00106298	0.0108301	2.97348	0.022541	EGLN2//EGLN3//CREBBP//EP300//EPAS1//ARNT//EGLN1//UBE2D1//UBE2D3//CA9//CUL2//PPARGC1A//CPEB2//EGR1//SIRT1//KCNK3//MDM4//NKX3-1//PMAIP1//BCL2//RORA//SFRP1//CPEB1//BNIP3//STC1//TP53//CCNB1//NPEPPS//PTK2B//ANGPT2//KCNMA1//RHOA//SMAD3//SMAD4//MECP2//MTHFR//ATP1B1//NR4A2//NOX4//PDGFA//PLAU//DDIT4//RYR2//BDNF//CCL2//CXCL12//BMP2//SRF//STAT5B//TGFB2//TGFBR3//HSP90B1//ACTN4//APOLD1//BECN1
GO:0043068	positive regulation of programmed cell death	Biological process	82	391	2440	16119	1.38543	0.00109171	0.0111021	2.96189	0.0336066	FNIP1//TP53//IL12B//ARRB1//NET1//ATG7//PNMA2//FGD4//DCUN1D3//CNR1//DAPK1//LPAR1//ACIN1//ARHGEF12//SIRT1//PHLDA3//NGEF//APPL1//TIAM2//AATF//BIN1//APAF1//APBB2//HRG//HSPD1//CYR61//FAS//IRF5//KCNMA1//ARHGAP4//MAP3K5//MAP3K9//NOX4//PMAIP1//ING3//UACA//PTEN//SFRP1//SFRP4//BMP2//BNIP3//BNIP3L//SOX4//FOXL2//STK4//TCF7L2//TIAM1//TOP2A//WNT11//FOSL1//HMGA2//NCOA1//CCK//ALDH1A2//KALRN//PNMA1//SLIT2//TP53IN…
GO:0040029	regulation of gene expression, epigenetic	Biological process	39	158	2440	16119	1.63063	0.00109791	0.0111444	2.95943	0.0159836	BAZ2A//SIRT1//CTCF//DNMT1//EHMT1//HDAC5//MECP2//PADI2//ARID1B//SMARCD1//ARID1A//SMARCA4//HAT1//GSK3B//PRKRA//SMAD2//SMAD3//ZCCHC11//LIN28B//ASF1A//SIN3A//MIER1//CNOT8//TNRC6A//TNRC6C//ZFP36//PICK1//ASZ1//TDRD5//FKBP6//TET3//CREBZF//EPC1//WBP2//SMCHD1//DND1//PHF8//PHF2//TET2
GO:0045815	positive regulation of gene expression, epigenetic	Biological process	8	16	2440	16119	3.30307	0.0011192	0.0113394	2.95109	0.00327869	PADI2//ARID1B//SMARCD1//ARID1A//ASF1A//PHF8//PHF2//WBP2
GO:0033993	response to lipid	Biological process	131	673	2440	16119	1.28589	0.00113269	0.0114548	2.94589	0.0536885	MAPK14//MAPK1//PTAFR//CCL2//MTDH//ZCCHC11//TRIB1//PRDM1//SOX30//ESR1//STRN3//FOXA1//IHH//PDGFA//SLC25A36//PTCH1//PTEN//SLC6A1//STAT5B//TACR3//CASP8//NCOA1//ALDH1A2//IL18BP//CEBPB//PRDX3//DUSP10//CHUK//CNR1//ADH5//OTUD5//PTGER4//RPS6KA3//TAC1//TBXA2R//TJP1//ASXL1//ASCL1//PPARG//RXRG//SP100//SREBF1//MAP7//FOSB//RELA//TGFB2//FOSL1//ARG1//BDNF//STC1//GBA//NKX3-1//CA9//TGFBR3//RORA//RORC//NR2E3//PGRMC…
GO:0001662	behavioral fear response	Biological process	11	27	2440	16119	2.69139	0.00115774	0.0116435	2.93639	0.0045082	CRH//GJA1//MEF2C//DRD1//HTR2C//MECP2//ALS2//BCL2//BDNF//USP46//CCK
GO:0002209	behavioral defense response	Biological process	11	27	2440	16119	2.69139	0.00115774	0.0116435	2.93639	0.0045082	DRD1//HTR2C//MECP2//ALS2//BCL2//BDNF//USP46//CCK//CRH//GJA1//MEF2C
GO:0010718	positive regulation of epithelial to mesenchymal transition	Biological process	11	27	2440	16119	2.69139	0.00115774	0.0116435	2.93639	0.0045082	TCF7L2//GLIPR2//BAMBI//GCNT2//BCL9L//SMAD2//SMAD3//SMAD4//BMP2//SNAI1//TGFB2
GO:0048260	positive regulation of receptor-mediated endocytosis	Biological process	13	35	2440	16119	2.45371	0.00118149	0.0118538	2.92757	0.00532787	PCSK9//GREM1//ARRB1//AHI1//SFRP4//PICK1//MAGI2//WASL//NEDD4L//CAV3//KIF3A//APOA5//BICD1
GO:0009991	response to extracellular stimulus	Biological process	77	364	2440	16119	1.39745	0.00118299	0.0118538	2.92702	0.0315574	ATG16L1//ATG2B//ULK1//BECN1//ATG12//RB1CC1//TECPR1//STX17//SNAP29//NCOA1//ATG7//CNR1//DAD1//ABCA1//GATM//HMGCL//ARSB//OXCT1//PPARG//PTEN//STC1//TBXA2R//TGFBR2//HAT1//SIRT1//PCSK9//TNRC6A//INHBB//MAX//WNT4//SFRP1//SREBF1//TCF7L2//KLF10//WNT2B//FNIP1//WDFY3//WAC//SCOC//EGR1//ZEB1//WNT11//CDKN1A//NR4A2//FOSL1//RPTOR//HTR2C//SLC22A3//CCK//ARG1//BDNF//ALDH1A2//HMGCS1//MEF2C//CCND1//CEBPA//MTHFR//CCL2/…
GO:0033143	regulation of intracellular steroid hormone receptor signaling pathway	Biological process	17	52	2440	16119	2.1597	0.00119002	0.0118539	2.92444	0.00696721	RHOA//HMGA2//CNOT1//STRN3//ISL1//CNOT2//DDX5//FOXA1//EP300//SIRT1//IGF1//SFRP1//SMARCA4//TCF21//CRY2//ARNTL//GHRHR
GO:1903310	positive regulation of chromatin modification	Biological process	17	52	2440	16119	2.1597	0.00119002	0.0118539	2.92444	0.00696721	SREBF1//TP53//CCNB1//RPS6KA4//RPS6KA5//ARID5A//PPARGC1A//ARRB1//DNMT1//RTF1//WDR61//CTR9//SIRT1//JARID2//MTF2//PHF19//WBP2
GO:0010596	negative regulation of endothelial cell migration	Biological process	12	31	2440	16119	2.55722	0.00119169	0.0118539	2.92384	0.00491803	FGF2//VASH1//ANGPT2//HRG//ACVRL1//HDAC5//DLL4//BMP10//SP100//STC1//KRIT1//SLIT2
GO:0042596	fear response	Biological process	12	31	2440	16119	2.55722	0.00119169	0.0118539	2.92384	0.00491803	DRD1//HTR2C//MECP2//ALS2//BCL2//BDNF//USP46//CCK//CRH//GJA1//MEF2C//ADRA2A
GO:0031668	cellular response to extracellular stimulus	Biological process	41	169	2440	16119	1.60267	0.00119389	0.0118543	2.92303	0.0168033	ATG16L1//ATG2B//ULK1//BECN1//ATG12//RB1CC1//TECPR1//STX17//SNAP29//NCOA1//ATG7//SIRT1//PCSK9//TNRC6A//INHBB//MAX//WNT4//SFRP1//SREBF1//TCF7L2//KLF10//WNT2B//FNIP1//WDFY3//WAC//SCOC//RPTOR//MYBBP1A//ASNS//PMAIP1//BCL2//SLC2A1//TP53//CPEB4//NUAK2//PICK1//SRF//IL15//CDKN1A//NR4A2//FOSL1
GO:0046879	hormone secretion	Biological process	61	276	2440	16119	1.46005	0.00122848	0.0121756	2.91063	0.025	YWHAZ//RAPGEF3//CNR1//ADRA2A//SLC25A4//ARNTL//MARCKS//PRKAR2B//RAP1A//RAP1B//RFX3//SPCS3//SLC2A1//AKAP5//SPCS2//INHBB//PTPN11//SOX11//PCLO//SMAD2//SLC18A2//TRPV4//GHRHR//CAPN10//SERP1//ISL1//OXCT1//PSMD9//SOX4//TCF7L2//NR0B2//IRS2//TMF1//CRH//ADRA2B//RAB11FIP2//RAB11FIP5//SELT//RAB11B//ARRB1//SRI//FZD4//HTR2C//ACVR1C//PPP3CA//SFRP1//SREBF1//IL11//OSM//RAB8B//CHD7//HMGA2//EFNA5//LRP5//SIDT2//FGG//…
GO:0006352	DNA-templated transcription, initiation	Biological process	53	233	2440	16119	1.50269	0.00126976	0.0125618	2.89628	0.0217213	TAF1C//CCNH//NR2E3//PPARGC1A//CREBBP//E2F2//ESR1//ESRRG//NCOA6//NEDD4L//NR6A1//NR3C1//GTF2B//GTF2E2//HNF4G//SMAD2//SMAD3//SMAD4//NR4A2//PPARG//PPM1A//TGIF2//RORA//RORB//RORC//RXRG//TAF1//TAF10//TCF4//TEAD1//TEAD3//TGIF1//NR2C1//UBE2D1//UBE2D3//NR0B2//RUNX2//CCNT2//MED14//MED17//MAML1//THRAP3//MED12//NR1D2//POLR3G//AHR//CAND1//DACH1//SRF//CTNNBIP1//BCLAF1//RTF1//RSF1
GO:0018108	peptidyl-tyrosine phosphorylation	Biological process	66	304	2440	16119	1.43423	0.00129401	0.0127786	2.88806	0.0270492	ADRA2A//FBXW7//TGFA//SNX6//IL12B//IL6R//ADRA2B//PTK2B//OSM//IL6ST//KIT//CD40//PTPN2//CSF1R//HES1//IL15//ISL1//NF2//PPP2R1A//SOCS1//ERBB4//IGF1//EPHA7//HRG//PDGFA//PDGFC//SH2D1B//EFNA5//FGF7//IL11//ITGA5//KITLG//PAK2//TP53//CCK//CD36//SFRP1//RAP2B//DVL2//ERBB3//DOK7//NRG1//GPRC5B//SRCIN1//GREM1//CLK3//DYRK1A//EPHB2//FRK//EPHA6//JAK1//MET//MAP3K9//NTRK2//NTRK3//PDGFRA//CLK4//RET//MAP2K4//TTK//TYRO3…
GO:0008284	positive regulation of cell proliferation	Biological process	144	752	2440	16119	1.26501	0.00131629	0.0129752	2.88065	0.0590164	EGR3//FGF2//HMGB2//ARG1//ARNT//RPTOR//CCL2//CCL11//CXCL12//BMP2//VASH2//CAV2//ACVRL1//OTP//PAX6//IHH//LRP5//MYCN//PDGFA//TGFBR2//IRS2//FOXP2//SMAD4//REG3G//FGF7//LHX5//IGF1//CDKN1A//IL13RA1//MEF2C//BCL2//CD40//IL12B//IL15//STAT5B//CSF1//CCND1//CYR61//ITGAV//PDGFRA//HES1//IL6ST//ITGAL//CD1D//ESR1//WAPAL//ANXA2//PDGFC//TGIF1//WNT1//CALCRL//PPARGC1A//S1PR1//IL6R//TAC1//KIF3A//OSR1//LAMC1//SFRP1//BNC…
GO:0045837	negative regulation of membrane potential	Biological process	7	13	2440	16119	3.55716	0.00133309	0.0131171	2.87514	0.00286885	PRELID1//PMAIP1//SLC25A27//PTEN//NLGN4X//MTMR2//BNIP3
GO:0061053	somite development	Biological process	23	80	2440	16119	1.89927	0.00134388	0.0131995	2.87164	0.00942623	NCKAP1//EP300//SMAD3//MYF5//NKX3-1//PCDH8//PLXNA2//TP53//TCAP//SMAD4//OTX2//KDM6A//WDR19//WNT4//WNT1//PPP2R3A//SFRP1//MED12//IHH//PTCH1//RBBP6//SOX11//NOG
GO:0046578	regulation of Ras protein signal transduction	Biological process	84	405	2440	16119	1.37016	0.00134659	0.0132024	2.87076	0.0344262	FBXO8//PSD2//CYTH3//IQSEC1//ARAP2//ASAP1//ADAP2//SMAP1//TBC1D15//BVES//EFNA5//NTRK2//DYNLT1//DGKI//ARHGEF5//S1PR1//ALDH1A1//WNT11//SYNGAP1//RAPGEF2//NET1//FGD4//FGD5//MCF2L2//ARHGEF12//NGEF//TIAM2//ECT2L//ARHGAP4//ARHGAP6//WNT4//DOCK10//SRGAP1//TIAM1//PKP4//KALRN//ARHGEF6//MADD//ABCA1//TBC1D8//DENND1B//TBC1D9//TBC1D12//TBC1D30//RABGAP1//RAB3GAP2//RABGEF1//TBC1D25//TBC1D13//TBC1D8B//ALS2//GRTP1//T…
GO:0003007	heart morphogenesis	Biological process	48	207	2440	16119	1.53186	0.00137108	0.0134184	2.86294	0.0196721	GJA1//IHH//SMAD3//MEF2C//SUFU//AHI1//MESP1//SRF//ISL1//HES1//RYR2//ZFPM2//WHSC1//SEC24B//DVL2//NEDD4//SIX1//SOX11//WNT11//HEY1//SMAD4//BMP2//DLL4//SOX4//NRG1//DSP//S1PR1//CYR61//EGLN1//ACTC1//TCAP//BMP10//FKBP1A//TGFBR3//RTN4//TGFB2//SMARCA4//CAV3//ADAMTS1//RBM15//HAS2//COL4A3BP//CHD7//PTCH1//MKL2//KDM6A//DCHS1//ALDH1A2
GO:0033688	regulation of osteoblast proliferation	Biological process	9	20	2440	16119	2.97277	0.00140964	0.0137519	2.85089	0.00368852	GREM1//SMAD3//BCL2//SFRP1//CYR61//ITGAV//LRP5//BMP2//RHOA
GO:0014896	muscle hypertrophy	Biological process	15	44	2440	16119	2.2521	0.00141271	0.0137519	2.84995	0.00614754	RYR2//TCAP//BMP10//IGF1//IL6ST//MEF2C//PDE5A//GSK3B//RGS2//CAV3//CAMTA2//KDM4A//AKAP6//ATP2B4//TRPC3
GO:0048168	regulation of neuronal synaptic plasticity	Biological process	15	44	2440	16119	2.2521	0.00141271	0.0137519	2.84995	0.00614754	EGR1//RIMS1//KCNJ10//NRAS//NETO1//RAB11A//SYNGAP1//EPHB2//GRM5//KIT//BDNF//SHANK3//EGR2//GSK3B//CAMK2A
GO:0051056	regulation of small GTPase mediated signal transduction	Biological process	96	474	2440	16119	1.33795	0.0014229	0.0138265	2.84683	0.0393443	FBXO8//PSD2//CYTH3//IQSEC1//ARAP2//ASAP1//ADAP2//SMAP1//TBC1D15//BVES//EFNA5//NTRK2//DYNLT1//DGKI//ARHGEF5//S1PR1//ALDH1A1//WNT11//SYNGAP1//RAPGEF2//NET1//FGD4//FGD5//MCF2L2//ARHGEF12//NGEF//TIAM2//ECT2L//ARHGAP4//ARHGAP6//WNT4//DOCK10//SRGAP1//TIAM1//PKP4//KALRN//ARHGEF6//MADD//ABCA1//TBC1D8//DENND1B//TBC1D9//TBC1D12//TBC1D30//RABGAP1//RAB3GAP2//RABGEF1//TBC1D25//TBC1D13//TBC1D8B//ALS2//GRTP1//T…
GO:0043407	negative regulation of MAP kinase activity	Biological process	21	71	2440	16119	1.95393	0.00144377	0.0140043	2.8405	0.00860656	MBIP//DUSP10//DUSP18//DUSP2//DUSP5//DUSP7//PPP2R1A//RGS3//DUSP16//PDCD4//SFRP1//SPRY2//RGS14//STK38//PAQR3//GBA//GSK3B//PTPRJ//RGS2//SORL1//CAV3
GO:0030308	negative regulation of cell growth	Biological process	37	150	2440	16119	1.62952	0.00146991	0.0142325	2.83271	0.0151639	CDK5//SEMA4F//ARHGAP4//BCL11A//RTN4//CDK5R1//SLIT2//ULK1//SPG20//CAV3//CDKN1A//CDKN2C//DCUN1D3//DCBLD2//ENO1//SIRT1//BMP10//APBB2//HRG//SMAD3//SMAD4//CRLF3//PPARG//ST7L//PPP2R1A//PTPRJ//BCL2//SFRP1//SMARCA4//CAPRIN2//BTG1//TGFB2//TP53//WNT11//RERG//ACVRL1//EI24
GO:0009880	embryonic pattern specification	Biological process	19	62	2440	16119	2.02446	0.00150732	0.0145031	2.8218	0.00778689	FRAT1//WNT1//FZD5//SMAD2//NCKAP1//BASP1//HOXD8//TCF7L1//PTCH1//TDRD5//SMAD4//OTX2//KDM6A//ERBB4//SATB2//IHH//SMAD3//SMAD5//SIM2
GO:0030521	androgen receptor signaling pathway	Biological process	19	62	2440	16119	2.02446	0.00150732	0.0145031	2.8218	0.00778689	DDX5//EP300//SIRT1//IGF1//SFRP1//SMARCA4//TCF21//KAT5//PPARGC1A//RHOA//NKX3-1//KDM3A//NCOA3//ARID1A//NCOA1//MED14//MED17//THRAP3//MED12
GO:2001252	positive regulation of chromosome organization	Biological process	19	62	2440	16119	2.02446	0.00150732	0.0145031	2.8218	0.00778689	SREBF1//TP53//TNKS2//CCNB1//RPS6KA4//RPS6KA5//SMC5//ARID5A//PPARGC1A//ARRB1//DNMT1//RTF1//WDR61//CTR9//SIRT1//JARID2//MTF2//PHF19//WBP2
GO:0060419	heart growth	Biological process	17	53	2440	16119	2.11895	0.00150848	0.0145031	2.82146	0.00696721	MESP1//S1PR1//C3ORF58//BMP10//TGFB2//TGFBR3//GJA1//TGFBR2//NOG//ERBB4//FGF2//NRG1//MEF2C//CCNB1//BASP1//AKAP6//CAV3
GO:0001952	regulation of cell-matrix adhesion	Biological process	22	76	2440	16119	1.91231	0.00153549	0.0147111	2.81375	0.00901639	NF2//CASK//CSF1//PTK2B//GSK3B//NINJ1//SFRP1//CD36//EFNA5//MACF1//ROCK1//HRG//SMAD3//WNT4//PTPRJ//ARHGAP6//RCC2//PTEN//ACVRL1//PLAU//MYF5//BCL2
GO:0071331	cellular response to hexose stimulus	Biological process	22	76	2440	16119	1.91231	0.00153549	0.0147111	2.81375	0.00901639	RAB11FIP2//RAB11FIP5//SELT//RAB11B//CRH//ARRB1//SRI//EFNA5//LRP5//SIDT2//TCF7L2//ADRA2A//SIN3A//LGALS1//MEF2C//OXCT1//NOX4//PPP3CA//SOX4//SRF//TJP1//IRS2
GO:0042592	homeostatic process	Biological process	236	1308	2440	16119	1.19193	0.00153838	0.014713	2.81294	0.0967213	SMC5//PARP3//RAD50//SMG6//XRCC6//FBXO4//SP100//PPARGC1A//DRD1//ARRDC3//SIRT1//PDE4B//JAM3//RC3H1//TNFRSF13B//MEF2C//PIK3CD//BCL2//ZG16B//WDR36//B2M//TNFAIP3//LAT//EDNRB//TAC1//CYP4A11//NEDD4L//RANGRF//HSP90B1//PDIA6//EGLN2//DNAJC16//GLRX//ERO1L//SELT//TMX3//ERO1LB//TXNRD1//TXNDC15//TUSC3//KRIT1//SLC12A5//SLC24A2//GPR12//HEXB//HTR2C//ATP1B1//ATP2B4//TMEM165//TRPV4//RYR2//CCL2//CCL7//CCL11//CCL13//…
GO:0048638	regulation of developmental growth	Biological process	33	130	2440	16119	1.67695	0.00155305	0.0148273	2.80881	0.0135246	SIX4//SIX1//WDR36//CDK5//SEMA4F//ARHGAP4//BCL11A//RTN4//CDK5R1//SLIT2//TGFBR2//TWF2//LIMK1//NDEL1//RAB11A//ULK1//NTRK3//SPG20//CXCL12//GJA1//NOG//ERBB4//FGF2//BMP10//NRG1//MEF2C//CCNB1//BASP1//NRK//AKAP6//CAV3//PPP2R3A//SFRP1
GO:0030097	hemopoiesis	Biological process	129	667	2440	16119	1.27765	0.00157744	0.0150339	2.80205	0.0528689	TUSC2//IL15//PIK3CD//STAT5B//TYRO3//BVES//ESCO2//TNFRSF13B//SIN3A//PDGFRA//RBM47//SFRP1//SLC8A3//TOP2A//SLC7A6OS//DOCK7//PTK2B//LGALS1//LGALS8//KIT//JAM3//RUNX1//BCL2//TP53//FNIP1//SOX4//ATP11C//KITLG//CEBPA//PRDX3//NCOA6//TET2//SNRK//HDAC5//ZBTB1//IFNA4//IL11//MSH2//BCL11A//PTPN2//EGR1//PKNOX1//CHD7//PREX1//RUNX2//EPAS1//ACIN1//SMAD5//ATPIF1//SFXN1//MEF2C//PTPN11//SRF//CSF1R//PPARG//CSF1//CASP8/…
GO:0060341	regulation of cellular localization	Biological process	169	904	2440	16119	1.235	0.00158158	0.0150471	2.80091	0.0692623	F2RL1//MDFI//SUFU//SRI//PSMD10//G3BP2//RAPGEF3//CNR1//ADRA2A//SLC25A4//ARNTL//MARCKS//PRKAR2B//RAP1A//RAP1B//RFX3//SPCS3//SLC2A1//AKAP5//SPCS2//TRIP6//BCL2//CALCA//TRPC3//CRH//ADRA2B//SETD2//IWS1//DMD//CALM3//AKAP6//RYR2//INHBB//PTPN11//SOX11//PCLO//RAB3B//CAPN10//SERP1//ISL1//OXCT1//PSMD9//SOX4//TCF7L2//NR0B2//IRS2//REEP1//CDKN1A//SIRT1//IGF1//CXCL12//ADRBK1//FZD7//BAMBI//SMAD3//ARRB1//MAPK14//K…
GO:0042503	tyrosine phosphorylation of Stat3 protein	Biological process	13	36	2440	16119	2.38555	0.00159605	0.0151583	2.79695	0.00532787	CSF1R//HES1//IL6R//IL6ST//IL12B//IL15//ISL1//KIT//NF2//PPP2R1A//PTPN2//SOCS1//OSM
GO:0033673	negative regulation of kinase activity	Biological process	46	198	2440	16119	1.53476	0.00163557	0.0155067	2.78633	0.0188525	MBIP//DUSP10//DUSP18//DUSP2//DUSP5//DUSP7//PPP2R1A//RGS3//DUSP16//SNX6//TRIB1//TRIB2//NF2//PAK2//PDPK1//WNK1//YWHAG//CAV3//SOCS1//SOCS3//PTEN//RANBP2//SPRY2//RGS14//STK38//PAQR3//GBA//GSK3B//PTPRJ//RGS2//SORL1//PDCD4//SFRP1//CDKN1A//HEXIM1//CDK5RAP1//SRCIN1//CDKN2C//LRP5//PTPN1//CHORDC1//SIRT1//PKIA//PRKAR2B//PRDX3//IRS2
GO:0043666	regulation of phosphoprotein phosphatase activity	Biological process	12	32	2440	16119	2.47731	0.00164695	0.0155605	2.78332	0.00491803	FKBP1A//AKAP6//CRY2//PPP4R4//VRK3//CALM3//MAGI2//TIPRL//MASTL//PPP1R12A//NUAK1//HSP90B1
GO:0061098	positive regulation of protein tyrosine kinase activity	Biological process	12	32	2440	16119	2.47731	0.00164695	0.0155605	2.78332	0.00491803	ADRA2A//FBXW7//TGFA//ADRA2B//CSF1R//DVL2//ERBB3//DOK7//NRG1//PAK2//GPRC5B//SRCIN1
GO:0071322	cellular response to carbohydrate stimulus	Biological process	24	86	2440	16119	1.84358	0.0016757	0.0158048	2.7758	0.00983607	RAB11FIP2//RAB11FIP5//SELT//RAB11B//CRH//ARRB1//SRI//EFNA5//LRP5//SIDT2//TCF7L2//ADRA2A//CALCRL//SIN3A//LGALS1//MEF2C//OXCT1//NOX4//PPP3CA//SOX4//SRF//TJP1//IRS2//MAP2K4
GO:0051641	cellular localization	Biological process	423	2470	2440	16119	1.13134	0.00169823	0.0159897	2.77	0.173361	GOLGA1//SORL1//GCC1//TRIP11//GCC2//NUP205//TNPO1//ARNTL//TP53//SLC25A15//SPRY2//GPSM2//DYNLT1//MAPK1//MAL//YWHAZ//F5//FGG//BRPF3//HRG//IGF1//LAMP2//PDGFA//PROS1//TGFB2//CALM3//ACTN4//ACTN1//ACTN2//CD9//CD36//F2RL1//MDFI//SUFU//SRI//IPO7//PRICKLE1//DRD1//PHIP//PPP3CA//TMCO6//RANBP2//MCM3AP//EEA1//AHI1//SNAP29//SMG1//SMG6//DDX25//NCBP1//CDC40//NUP133//THOC2//SMG7//GIPC1//MYO6//YWHAG//HOMER3//PICK1/…
GO:0018205	peptidyl-lysine modification	Biological process	44	188	2440	16119	1.54612	0.00174784	0.0164285	2.7575	0.0180328	KAT5//CREBBP//MECP2//TAF1//NCOA3//TRRAP//CDYL//SETD3//SETD8//EHMT1//EP300//SIRT1//JMJD6//CTCF//ARID5A//PPARGC1A//ARRB1//RPS6KA4//RPS6KA5//SET//KDM3A//BRD1//BRPF3//MBIP//SMARCA4//TAF10//ING3//NAA50//EPC1//HAT1//NCOA1//LDB1//MSL2//WBP2//TET3//RTF1//TET2//WDR61//CTR9//IWS1//SETD2//SIN3A//SOX4//ATP7A
GO:0017038	protein import	Biological process	57	258	2440	16119	1.4595	0.00175636	0.0164647	2.75539	0.0233607	NUP205//TNPO1//ARNTL//TP53//MAPK1//MDFI//SUFU//SRI//IPO7//PRICKLE1//DRD1//PHIP//PPP3CA//TMCO6//RANBP2//MCM3AP//FYB//KPNA1//KPNA2//KPNA4//KPNA5//IPO5//RERE//TRPS1//TGFB2//ZFYVE9//PSMD10//G3BP2//HES1//TRIP6//CDKN1A//SIRT1//IGF1//TCF7L2//FZD7//BAMBI//SMAD3//MAPK14//UACA//SMN2//ZIC1//MDFIC//PKIA//EDA//IL12B//RHOA//NLRP3//PPM1A//CD36//TIMM10//RAB8B//AKAP6//GSK3B//SMAD4//TGFBR1//FAM89B//ERBB4
GO:0030879	mammary gland development	Biological process	34	136	2440	16119	1.65154	0.00175772	0.0164647	2.75505	0.0139344	CHUK//CSN2//CSN3//ERBB4//GHRHR//ATP2B2//ATP7A//CCND1//STAT5B//NCOA1//CEBPB//MAPK1//ROBO1//ARG1//SFRP4//TGFBR2//CSF1//LRP5//CCL11//SLC12A2//CSF1R//NR3C1//PTCH1//ELF5//NCOA3//ESR1//WNT4//TGFA//CAV3//SLIT2//NRG1//HOXB9//IGF1//IRS2
GO:0016571	histone methylation	Biological process	27	101	2440	16119	1.766	0.00179111	0.0167487	2.74688	0.0110656	SETD3//CTCF//JARID2//MECP2//BAZ2A//SETD8//WHSC1//PRMT6//KDM3A//PRDM8//EHMT1//SETD1B//KDM6A//WDR82//SETD1A//DNMT1//RTF1//WDR61//CTR9//SIRT1//MTF2//PHF19//TET3//TET2//SETD2//IWS1//SATB1
GO:0060711	labyrinthine layer development	Biological process	15	45	2440	16119	2.20205	0.00182666	0.017052	2.73834	0.00614754	FZD5//SOCS3//CYR61//NCOA3//NCOA1//CASP8//NCOA6//HEY1//HES1//NSDHL//PLCD1//MAPK1//CDX2//GAB1//EGLN1
GO:0032801	receptor catabolic process	Biological process	8	17	2440	16119	3.10878	0.00183504	0.017101	2.73635	0.00327869	PCSK9//RNF43//MTMR2//CDK5//NEDD4//SMURF1//CAPN1//SNX25
GO:0071326	cellular response to monosaccharide stimulus	Biological process	22	77	2440	16119	1.88747	0.0018477	0.0171717	2.73337	0.00901639	RAB11FIP2//RAB11FIP5//SELT//RAB11B//CRH//ARRB1//SRI//EFNA5//LRP5//SIDT2//TCF7L2//ADRA2A//SIN3A//LGALS1//MEF2C//OXCT1//NOX4//PPP3CA//SOX4//SRF//TJP1//IRS2
GO:0003012	muscle system process	Biological process	71	336	2440	16119	1.39594	0.00184893	0.0171717	2.73308	0.0290984	CHUK//TCAP//HOMER1//ADRA2B//RYR2//COL4A3BP//MYL12B//SORBS1//LTB4R//GJA1//MYH1//MYH2//MYH4//MYL1//ACTA1//TPM3//SLMAP//CALM3//TRIM63//CALCRL//ANXA6//NMUR1//ROCK1//NMUR2//DTNA//SMPX//RYR3//SRI//NPNT//RHOA//PROK2//SRF//TBXA2R//BMP10//IGF1//IL6ST//MEF2C//PDE5A//GSK3B//RGS2//CAV3//DMD//ATP1B1//IL15//EDNRB//PIK3C2A//PPP3CA//CAMTA2//KDM4A//NEB//ACTC1//TMOD1//ACTN2//DRD1//CALCA//ADRBK1//ADRA1B//KCNE1L//SM…
GO:0016049	cell growth	Biological process	82	398	2440	16119	1.36107	0.00185697	0.0172172	2.7312	0.0336066	NET1//EGLN2//IGFBP4//CYR61//LMX1A//SGK1//SPOCK1//KIAA1109//WISP1//TAOK2//MEX3C//CSNK2A1//PTK2B//H3F3B//NRG1//RHOA//H3F3C//DERL2//PSMD10//BCL2//RPS6KA3//SFRP1//TGFB2//TGFBR1//AKAP6//CDKN1A//CDKN2C//DCUN1D3//DCBLD2//ENO1//SIRT1//BMP10//APBB2//HRG//SMAD3//SMAD4//CRLF3//PPARG//ST7L//PPP2R1A//RTN4//PTPRJ//SMARCA4//CAPRIN2//BTG1//TP53//WNT11//RERG//SLIT2//ACVRL1//EI24//WDR36//CDK5//SEMA4F//ARHGAP4//BCL…
GO:0060560	developmental growth involved in morphogenesis	Biological process	37	152	2440	16119	1.60808	0.00189041	0.0174975	2.72344	0.0151639	MESP1//S1PR1//MAGI2//STC1//MATN1//WDR36//CDK5//SEMA4F//ARHGAP4//BCL11A//RTN4//CDK5R1//SLIT2//TWF2//LIMK1//NDEL1//RAB11A//ULK1//CYFIP1//NLGN3//POU4F2//BDNF//NTRK3//SPG20//CXCL12//SPRY2//RDH10//ESR1//CSF1//ROBO1//CCL11//SLC12A2//SIX4//SIX1//MED12//SFRP1//PPP2R3A
GO:0009612	response to mechanical stimulus	Biological process	41	173	2440	16119	1.56562	0.00191815	0.0177242	2.71712	0.0168033	ETV1//ABHD12//NTRK2//CNN2//EGR1//GJA1//GSK3B//FAS//IRF1//MAP3K1//PTGER4//MAP2K4//BNIP3//CASP8//TNFRSF10B//CD40//SLC1A3//TCAP//SHANK3//FOXP2//TMC1//KIT//ATP2B2//SLC12A2//PKD2L2//PTK2B//FOSB//ANGPT2//INHBB//RHOA//MEIS2//ASNS//PTCH1//ACTA1//TRPV4//RELA//CCL2//CXCL12//TGFBR2//FOSL1//CCNB1
GO:0034968	histone lysine methylation	Biological process	23	82	2440	16119	1.85294	0.00192584	0.0177652	2.71538	0.00942623	SETD3//BAZ2A//KDM3A//PRDM8//EHMT1//SETD1B//KDM6A//WDR82//SETD1A//DNMT1//RTF1//WDR61//CTR9//SIRT1//JARID2//MTF2//PHF19//TET3//TET2//SETD2//IWS1//SETD8//WHSC1
GO:0009914	hormone transport	Biological process	61	281	2440	16119	1.43407	0.00193315	0.0178026	2.71373	0.025	YWHAZ//RAPGEF3//CNR1//ADRA2A//SLC25A4//ARNTL//MARCKS//PRKAR2B//RAP1A//RAP1B//RFX3//SPCS3//SLC2A1//AKAP5//SPCS2//INHBB//PTPN11//SOX11//PCLO//SMAD2//SLC18A2//TRPV4//GHRHR//CAPN10//SERP1//ISL1//OXCT1//PSMD9//SOX4//TCF7L2//NR0B2//IRS2//TMF1//CRH//ADRA2B//RAB11FIP2//RAB11FIP5//SELT//RAB11B//ARRB1//SRI//FZD4//HTR2C//ACVR1C//PPP3CA//SFRP1//SREBF1//IL11//OSM//RAB8B//CHD7//HMGA2//EFNA5//LRP5//SIDT2//FGG//…
GO:0043618	regulation of transcription from RNA polymerase II promoter in response to stress	Biological process	14	41	2440	16119	2.25576	0.00198262	0.0182274	2.70276	0.0057377	NEDD4//NFE2L2//EPAS1//SIN3A//ARNT//EGLN2//EGLN3//CREBBP//EP300//EGLN1//UBE2D1//UBE2D3//CA9//CUL2
GO:0030855	epithelial cell differentiation	Biological process	108	549	2440	16119	1.29957	0.00207484	0.0190432	2.68302	0.0442623	VEZF1//CCM2//CLIC4//MET//STC1//FA2H//ESR1//SHROOM3//GJA1//PAX6//SIDT2//PDPK1//PAX8//HRH2//IHH//MAP3K1//FRMD6//ROCK1//DSP//INTU//KRT10//POU3F1//SMARCA4//STK4//PIP5K1A//EDNRB//KIT//MEF2C//MITF//BCL2//TYRP1//ASCL1//STAT5B//KIAA1109//OSR1//CCND1//ZEB1//AHI1//KRT2//PPHLN1//MYO6//MCOLN3//HES1//S1PR1//KDM6B//HOXB5//MESP1//APOLD1//ACVRL1//BTG1//SFRP4//REG3G//NCOA3//KITLG//TCF21//AKAP9//MAP7//FOXL2//SEC24…
GO:0045446	endothelial cell differentiation	Biological process	21	73	2440	16119	1.9004	0.00211536	0.0193825	2.67462	0.00860656	VEZF1//CCM2//CLIC4//MET//STC1//APOLD1//ACVRL1//BTG1//HEY1//NRG1//SMAD4//RAPGEF3//F2RL1//RAPGEF1//RAP1A//RAP1B//RAPGEF2//S1PR1//KDM6B//HOXB5//MESP1
GO:0043567	regulation of insulin-like growth factor receptor signaling pathway	Biological process	9	21	2440	16119	2.83121	0.00213822	0.0195591	2.66995	0.00368852	GHRHR//IGF1//IGFBP4//PHIP//WNT1//NKX3-1//ATXN1//ATXN7//BMP2
GO:0033036	macromolecule localization	Biological process	374	2171	2440	16119	1.13805	0.00218186	0.019925	2.66117	0.153279	GOLGA1//SORL1//GCC1//TRIP11//GCC2//NUP205//TNPO1//ARNTL//TP53//MAPK1//F2RL1//MDFI//SUFU//SRI//TWF2//IPO7//PRICKLE1//DRD1//PHIP//PPP3CA//TMCO6//RANBP2//MCM3AP//NBEA//HSPG2//MECP2//ALS2//CADM3//ULK1//CAV3//AKAP4//SMG1//SMG6//DDX25//NCBP1//CDC40//NUP133//THOC2//SMG7//GIPC1//MYO6//YWHAG//HOMER3//PICK1//AKAP6//AKAP5//AKAP12//FYB//KPNA1//KPNA2//KPNA4//KPNA5//IPO5//RERE//TRPS1//CSE1L//EGR2//GSK3B//SMURF…
GO:0032409	regulation of transporter activity	Biological process	36	148	2440	16119	1.6069	0.002188	0.0199477	2.65995	0.0147541	PPIF//BCL2//NDFIP2//CTTNBP2NL//SGK1//WNK3//ACTN4//DMD//FKBP1A//SRI//CALM3//AKAP6//PPARG//RYR2//NEDD4L//NEDD4//STK39//CAB39//CAV3//ACTN2//OXSR1//ATP1B1//ADRA2A//PDE4B//PPARGC1A//CRH//DAPK1//PTK2B//MEF2C//NLGN3//CACNG3//RANGRF//GLRX//SHANK3//KCNE1L//HOMER1
GO:0097190	apoptotic signaling pathway	Biological process	114	585	2440	16119	1.28735	0.0022103	0.0201174	2.65555	0.0467213	PMAIP1//ATP7A//BCL2//TP53//CCK//DAPK1//BLOC1S2//FAS//CASP8//TNFRSF10B//DEDD//LAMP1//BNIP3//SCN2A//CRH//MSH6//HIC1//MCL1//UACA//TNFRSF1B//EI24//MAP3K5//MELK//CDKN1A//EP300//HIPK1//SIRT1//PHLDA3//MSH2//DDIT4//ERO1L//UBE2K//CHAC1//MYBBP1A//DDX5//E2F2//PPP1R13B//PPIF//PRELID1//IGF1//PARL//PSMD10//SIVA1//IL6R//SMAD3//PDPK1//TGFB2//ERBB3//GSK3B//ITGAV//KITLG//APAF1//XIAP//YWHAG//YWHAZ//CASP7//CUL4A//CU…
GO:0042516	regulation of tyrosine phosphorylation of Stat3 protein	Biological process	12	33	2440	16119	2.40224	0.00223597	0.0203172	2.65053	0.00491803	CSF1R//HES1//IL6R//IL6ST//IL12B//IL15//ISL1//KIT//NF2//PPP2R1A//PTPN2//SOCS1
GO:0006469	negative regulation of protein kinase activity	Biological process	43	185	2440	16119	1.53548	0.00225128	0.0204223	2.64757	0.017623	MBIP//DUSP10//DUSP18//DUSP2//DUSP5//DUSP7//PPP2R1A//RGS3//DUSP16//SNX6//PTEN//SPRY2//RGS14//STK38//PAQR3//GBA//GSK3B//PTPRJ//RGS2//SORL1//CAV3//PDCD4//SFRP1//CDKN1A//HEXIM1//CDK5RAP1//SRCIN1//CDKN2C//LRP5//YWHAG//PTPN1//CHORDC1//SIRT1//PKIA//PRKAR2B//TRIB1//TRIB2//NF2//PAK2//PDPK1//WNK1//SOCS1//SOCS3
GO:0043500	muscle adaptation	Biological process	19	64	2440	16119	1.9612	0.00227254	0.020581	2.64349	0.00778689	BMP10//IGF1//IL6ST//MEF2C//PDE5A//GSK3B//RGS2//CAV3//IL15//TRIM63//PPP3CA//CAMTA2//TCAP//KDM4A//ACTA1//AKAP6//ATP2B4//TRPC3
GO:0050731	positive regulation of peptidyl-tyrosine phosphorylation	Biological process	34	138	2440	16119	1.6276	0.00228106	0.020624	2.64186	0.0139344	ADRA2A//FBXW7//TGFA//IL12B//IL6R//ADRA2B//IL6ST//KIT//CD40//CSF1R//HES1//IL15//ISL1//ERBB4//IGF1//DVL2//ERBB3//DOK7//NRG1//PAK2//GPRC5B//SRCIN1//GREM1//SH2D1B//EFNA5//PTK2B//FGF7//IL11//ITGA5//KITLG//OSM//TP53//CCK//CD36
GO:0061418	regulation of transcription from RNA polymerase II promoter in response to hypoxia	Biological process	11	29	2440	16119	2.50578	0.00229692	0.020733	2.63885	0.0045082	EGLN2//EGLN3//CREBBP//EP300//EPAS1//ARNT//EGLN1//UBE2D1//UBE2D3//CA9//CUL2
GO:0003299	muscle hypertrophy in response to stress	Biological process	7	14	2440	16119	3.30307	0.00231922	0.0207969	2.63466	0.00286885	CAMTA2//BMP10//MEF2C//TCAP//KDM4A//ATP2B4//TRPC3
GO:0010613	positive regulation of cardiac muscle hypertrophy	Biological process	7	14	2440	16119	3.30307	0.00231922	0.0207969	2.63466	0.00286885	AKAP6//TRPC3//BMP10//IGF1//IL6ST//MEF2C//PDE5A
GO:0014742	positive regulation of muscle hypertrophy	Biological process	7	14	2440	16119	3.30307	0.00231922	0.0207969	2.63466	0.00286885	BMP10//IGF1//IL6ST//MEF2C//PDE5A//AKAP6//TRPC3
GO:0014898	cardiac muscle hypertrophy in response to stress	Biological process	7	14	2440	16119	3.30307	0.00231922	0.0207969	2.63466	0.00286885	ATP2B4//TRPC3//CAMTA2//BMP10//MEF2C//TCAP//KDM4A
GO:0002790	peptide secretion	Biological process	52	234	2440	16119	1.46803	0.00238721	0.0213714	2.62211	0.0213115	RAPGEF3//CNR1//ADRA2A//SLC25A4//ARNTL//MARCKS//PRKAR2B//RAP1A//RAP1B//RFX3//SPCS3//SLC2A1//AKAP5//SPCS2//PCLO//SMAD2//SLC18A2//TRPV4//GHRHR//CAPN10//SERP1//ISL1//OXCT1//PSMD9//SOX4//TCF7L2//NR0B2//IRS2//RAB11FIP2//RAB11FIP5//SELT//RAB11B//CRH//ARRB1//SRI//HTR2C//ACVR1C//INHBB//PPP3CA//PTPN11//SFRP1//SREBF1//RAB8B//CHD7//HMGA2//EFNA5//LRP5//SIDT2//FGG//RASL10B//PAX8//ABCA1
GO:0033157	regulation of intracellular protein transport	Biological process	49	218	2440	16119	1.48487	0.0024525	0.02192	2.61039	0.020082	MDFI//SUFU//SRI//PSMD10//G3BP2//TRIP6//CDKN1A//SIRT1//IGF1//FZD7//BAMBI//SMAD3//MAPK14//KPNA1//IPO5//UACA//SMN2//ZIC1//MDFIC//PKIA//EDA//IL12B//RHOA//NLRP3//PPM1A//CD36//LYPLA1//ANXA13//PKDCC//GOPC//UHMK1//PTPN11//CDK5//SOX4//SP100//GSK3B//TCF7L2//CAMK1//AKAP6//SMAD4//TGFBR1//FAM89B//GCC2//TMEM30B//SORL1//CDK5R1//CEP290//PARL//ERBB4
GO:0010812	negative regulation of cell-substrate adhesion	Biological process	14	42	2440	16119	2.20205	0.00256576	0.0228574	2.59078	0.0057377	NF2//CASK//ARHGAP6//RCC2//PTEN//ACVRL1//MFI2//GCNT2//ANGPT2//LGALS1//SPOCK1//WNT1//FZD4//FZD7
GO:0043502	regulation of muscle adaptation	Biological process	14	42	2440	16119	2.20205	0.00256576	0.0228574	2.59078	0.0057377	BMP10//IGF1//IL6ST//MEF2C//PDE5A//GSK3B//RGS2//CAV3//TRIM63//PPP3CA//FBXO32//AKAP6//ATP2B4//TRPC3
GO:0044057	regulation of system process	Biological process	78	380	2440	16119	1.356	0.00261895	0.0232917	2.58187	0.0319672	ADRA1B//BVES//DMD//EPAS1//RANGRF//RYR2//CALCA//CALM3//CAV3//CACNA1G//GLS//TLX3//MECP2//PBX3//NLGN3//TSHZ3//ADRA2B//SREBF1//EDNRB//TAC1//F2RL1//GJA1//ADRBK1//CALCRL//ANXA6//NMUR2//SRI//CELF2//CHRM2//KCNE1L//CACNA1B//ADRA2A//NPNT//RHOA//PROK2//SRF//TBXA2R//TACR3//BMP10//IGF1//IL6ST//MEF2C//PDE5A//GSK3B//RGS2//ATP1B1//TRIM63//PPP3CA//FBXO32//INHBB//ACE//PTEN//MTMR2//WASF3//RNF10//HTR2C//CRH//MTG1//T…
GO:0050804	regulation of synaptic transmission	Biological process	52	235	2440	16119	1.46179	0.00262437	0.0232917	2.58097	0.0213115	CDK5//RGS14//TAC1//CNTNAP4//NISCH//CNR1//NRAS//USP46//BDNF//SLC6A1//CA2//CA7//RIMS1//MEF2C//NTRK2//CAMK2A//GIPC1//CPEB3//HRH2//MYO6//ATP2B2//YWHAG//SYNGAP1//RAPGEF2//EGR2//GSK3B//EGR1//KCNJ10//NETO1//RAB11A//EPHB2//GRM5//KIT//SHANK3//CCL2//SLC1A3//DRD1//TOR1A//RAB3B//PTK2B//NLGN3//PTEN//CRH//SLC24A2//MECP2//STX3//SRF//PICK1//SYNJ1//RAP1A//RAP1B//PPP3CA
GO:0048011	neurotrophin TRK receptor signaling pathway	Biological process	60	279	2440	16119	1.42068	0.0026273	0.0232917	2.58049	0.0245902	ULK1//SPRY2//CDKN1A//NET1//ADCY1//PRDM4//ADCY6//CHUK//AP2M1//FGD4//CRKL//MAPK14//ADRBK1//DUSP7//ERBB3//ERBB4//FGF2//FGF7//TNRC6B//ARHGEF12//GAB1//NGEF//TIAM2//AATF//TNRC6A//RAPGEF1//GSK3B//NRG1//KIT//RHOA//ARHGAP4//MEF2A//MEF2C//KITLG//FOXO4//NRAS//NTRK2//PDGFA//PDGFRA//PDPK1//PIK3CD//DDIT4//PPP2R5D//PRKAR2B//MAPK1//RTN4//PTEN//TNRC6C//PTPN11//RAP1A//RELA//RPS6KA3//RPS6KB2//TIAM1//MAPKAP1//CALM3/…
GO:0007492	endoderm development	Biological process	22	79	2440	16119	1.83969	0.00263598	0.0233308	2.57906	0.00901639	DUSP2//DUSP5//SMAD2//TNRC6C//SOX7//NOG//RTF1//CTR9//COL6A1//ITGA5//ITGAV//LAMA3//HMGA2//MESP1//NCKAP1//HOXC11//LAMC1//SMAD3//SMAD4//OTX2//PAX9//NKX2-1
GO:1901216	positive regulation of neuron death	Biological process	16	51	2440	16119	2.07252	0.00265135	0.0234288	2.57653	0.00655738	CDK5//EGR1//EPHA7//PCSK9//NR3C1//RHOA//ASCL1//PMAIP1//MAP2K4//TGFB2//TP53//CDK5R1//CDC34//MAP3K5//DDIT4//PICALM
GO:0048839	inner ear development	Biological process	41	176	2440	16119	1.53893	0.00268762	0.023711	2.57063	0.0168033	CEP290//TCAP//LRIG3//LRIG1//SPRY2//EPHB2//INSIG1//MYO6//OTX2//SIX4//SOBP//CHD7//SIX1//WNT1//ZIC1//PAX8//CELSR1//MCOLN3//HES1//ATP2B2//ZEB1//SEC24B//TMC1//GABRB2//KIF3A//AHI1//KCNK3//NTRK3//DCHS1//DVL2//CEBPA//EYA4//IGF1//MAF//PDGFA//PTPN11//BDNF//BMP2//CCM2//LGR5//SLC25A27
GO:0003158	endothelium development	Biological process	23	84	2440	16119	1.80883	0.00270965	0.0238667	2.56709	0.00942623	VEZF1//CCM2//CLIC4//MET//STC1//S1PR1//KDM6B//HOXB5//MESP1//APOLD1//ACVRL1//BTG1//HEY1//NRG1//SMAD4//RAPGEF3//F2RL1//RAPGEF1//RAP1A//RAP1B//RAPGEF2//DLL4//GJA1
GO:0046883	regulation of hormone secretion	Biological process	51	230	2440	16119	1.46484	0.00273884	0.0240851	2.56243	0.0209016	RAPGEF3//CNR1//ADRA2A//SLC25A4//ARNTL//MARCKS//PRKAR2B//RAP1A//RAP1B//RFX3//SPCS3//SLC2A1//AKAP5//SPCS2//INHBB//PTPN11//SOX11//CAPN10//SERP1//ISL1//OXCT1//PSMD9//SOX4//TCF7L2//NR0B2//IRS2//CRH//ADRA2B//ARRB1//SRI//HTR2C//ACVR1C//PPP3CA//SFRP1//SREBF1//IL11//OSM//RAB8B//CHD7//HMGA2//GHRHR//EFNA5//LRP5//SIDT2//FGG//RASL10B//PAX8//NKX3-1//TMF1//TAC1//RUNX1
GO:0021872	forebrain generation of neurons	Biological process	19	65	2440	16119	1.93103	0.00276361	0.0242257	2.55852	0.00778689	SHANK3//ROBO1//SLIT2//DRD1//LHX6//ATG7//ATP7A//HES1//RHOA//NKX2-1//OTP//LHX5//DLX1//LHX8//RAPGEF2//ERBB4//ROBO2//ASCL1//PAX6
GO:0031935	regulation of chromatin silencing	Biological process	6	11	2440	16119	3.60335	0.00277717	0.0242257	2.5564	0.00245902	ASF1A//SIRT1//SIN3A//MIER1//PHF8//PHF2
GO:0045176	apical protein localization	Biological process	6	11	2440	16119	3.60335	0.00277717	0.0242257	2.5564	0.00245902	NCKAP1//SHROOM2//MAL//GOPC//SHROOM3//CELSR1
GO:2000479	regulation of cAMP-dependent protein kinase activity	Biological process	6	11	2440	16119	3.60335	0.00277717	0.0242257	2.5564	0.00245902	SIRT1//PKIA//PRKAR2B//ATP2B4//RAPGEF2//SESN2
GO:0000578	embryonic axis specification	Biological process	13	38	2440	16119	2.26	0.00278757	0.0242257	2.55477	0.00532787	SMAD2//NCKAP1//BASP1//HOXD8//FZD5//TCF7L1//PTCH1//TDRD5//SMAD4//OTX2//KDM6A//FRAT1//WNT1
GO:0030520	intracellular estrogen receptor signaling pathway	Biological process	13	38	2440	16119	2.26	0.00278757	0.0242257	2.55477	0.00532787	CNOT1//STRN3//ISL1//CNOT2//DDX5//FOXA1//EGLN2//PADI2//ESR1//NCOA6//POU4F2//SAFB//ARID1A
GO:0060603	mammary gland duct morphogenesis	Biological process	13	38	2440	16119	2.26	0.00278757	0.0242257	2.55477	0.00532787	CSF1//LRP5//CCL11//SLC12A2//NCOA3//ESR1//WNT4//CAV3//ROBO1//SLIT2//CSF1R//NR3C1//PTCH1
GO:0007623	circadian rhythm	Biological process	36	150	2440	16119	1.58548	0.00279032	0.0242257	2.55435	0.0147541	CRH//PPARGC1A//CRY2//CSNK1D//AHR//SIRT1//ARNTL//PPP1CB//RORA//RORC//BHLHE41//ADCY1//FBXL3//NONO//PSPC1//RORB//KLF10//NR1D2//NKX2-1//SIN3A//PTEN//DDX5//DYRK1A//EGR1//EGR3//EP300//SETX//GSK3B//FAS//NTRK2//NTRK3//HEBP1//PROK2//BDNF//SREBF1//HOMER1
GO:0031099	regeneration	Biological process	29	114	2440	16119	1.68051	0.00279609	0.0242372	2.55345	0.0118852	NEFL//IGF1//FZD7//MAPK14//BCL9//CDKN1A//CEBPA//APOA5//ANGPT2//PPARG//CCND1//CCL2//CXCL12//TGFBR2//TGFBR3//WNT1//NR0B2//ULK1//CHL1//ISL1//BCL2//GAP43//GATM//NINJ1//CCNB1//GJA1//NDEL1//NTRK3//ERBB4
GO:0008105	asymmetric protein localization	Biological process	8	18	2440	16119	2.93607	0.00286818	0.0247052	2.54239	0.00327869	MPP5//NCKAP1//ERBB2IP//SHROOM2//MAL//GOPC//SHROOM3//CELSR1
GO:0034766	negative regulation of ion transmembrane transport	Biological process	8	18	2440	16119	2.93607	0.00286818	0.0247052	2.54239	0.00327869	IRS2//NEDD4L//KCNE1L//STK39//CAB39//CAV3//OXSR1//CRBN
GO:0043267	negative regulation of potassium ion transport	Biological process	8	18	2440	16119	2.93607	0.00286818	0.0247052	2.54239	0.00327869	NEDD4L//KCNE1L//STK39//CAB39//CAV3//OXSR1//PTK2B//ACTN2
GO:0071875	adrenergic receptor signaling pathway	Biological process	8	18	2440	16119	2.93607	0.00286818	0.0247052	2.54239	0.00327869	RGS2//ADRA2A//ARRDC3//RAPGEF2//ADRA2B//RYR2//ATP2B4//ADRA1B
GO:0051050	positive regulation of transport	Biological process	121	631	2440	16119	1.26679	0.0029335	0.0252281	2.53261	0.0495902	PCSK9//GREM1//ARRB1//AHI1//SFRP4//PICK1//MAGI2//F2RL1//EDNRB//TAC1//TRIP6//TRPC3//NEDD4L//WNK3//MET//ABCA1//SIRT1//PTCH1//SLC6A1//SORBS1//ARPP19//CAPN10//RHOQ//IGF1//IRS2//INHBB//PTPN11//SOX11//ANXA2//SERP1//ISL1//OXCT1//PSMD9//SOX4//TCF7L2//NR0B2//CYP4A11//SGK1//ACTN4//CXCL12//ADRBK1//BAMBI//SMAD3//CRH//SRI//MAPK14//KPNA1//IPO5//UACA//SMN2//ZIC1//EDA//IL12B//RHOA//ANXA13//ADRA2A//DRD1//STK39//AC…
GO:0055017	cardiac muscle tissue growth	Biological process	15	47	2440	16119	2.10834	0.00295971	0.0253441	2.52875	0.00614754	S1PR1//C3ORF58//BMP10//TGFB2//TGFBR3//GJA1//TGFBR2//NOG//ERBB4//FGF2//NRG1//MEF2C//CCNB1//AKAP6//CAV3
GO:0060079	regulation of excitatory postsynaptic membrane potential	Biological process	15	47	2440	16119	2.10834	0.00295971	0.0253441	2.52875	0.00614754	PTEN//NLGN4X//MTMR2//PTK2B//RIMS1//NLGN3//NETO1//SHANK3//CDK5//MECP2//MEF2C//PPP3CA//SLC17A7//BDNF//ATXN1
GO:0045444	fat cell differentiation	Biological process	38	161	2440	16119	1.55921	0.00296092	0.0253441	2.52857	0.0155738	HES1//MEX3C//RORC//BBS12//ASXL1//SIRT1//ZFPM2//TRIB2//INSIG1//ARNTL//RORA//TCF7L2//WNT1//FAM57B//CEBPA//CEBPB//LRP5//PPARG//SFRP1//BMP2//CTBP2//PRDM16//PPARGC1A//ERO1L//RGS2//BNIP3//OSBPL8//TTC8//EGR2//BBS9//GSK3B//IL11//INHBB//PSMB8//CCND1//HMGA2//RUNX1T1//SOCS1
GO:0060291	long-term synaptic potentiation	Biological process	12	34	2440	16119	2.33158	0.00298615	0.0255201	2.52489	0.00491803	NLGN3//SHANK3//RGS14//CRH//DRD1//EGR1//PTK2B//SLC24A2//MECP2//NTRK2//PTEN//STX3
GO:0009749	response to glucose	Biological process	33	135	2440	16119	1.61484	0.00299976	0.0255964	2.52291	0.0135246	RAB11FIP2//RAB11FIP5//SELT//RAB11B//CRH//ARRB1//SRI//EFNA5//LRP5//SIDT2//TCF7L2//ADRA2A//SIN3A//LGALS1//MEF2C//OXCT1//NOX4//PPP3CA//SOX4//SRF//TJP1//IRS2//ACVR1C//EGR1//PTK2B//ANGPT2//RHOA//SMAD2//PTEN//SREBF1//TGFBR2//SESN2//NR0B2
GO:0031098	stress-activated protein kinase signaling cascade	Biological process	51	231	2440	16119	1.4585	0.00300938	0.0256384	2.52152	0.0209016	TRIB1//DUSP10//CRKL//TAB3//MAP3K5//MAPK10//PTGER4//MAP2K4//MAP3K12//MAP3K13//ARHGEF6//RB1CC1//NRK//MAP3K9//GAB1//MDFIC//MDFI//MAP3K1//KIAA1804//SPAG9//MAP3K6//MAPK1//TGFB2//TAOK2//MAPK14//PPEF2//DVL2//PTK2B//MAGI3//FZD5//FZD4//PDCD4//SFRP1//F2RL1//DIXDC1//MAP4K4//ZMYND11//MECOM//SFRP4//ANKRD6//FZD7//DUSP7//MEF2A//MEF2C//PPP2R5D//RPS6KA3//CCM2//RPS6KA5//CAV3//BMP2//RHOA
GO:0030155	regulation of cell adhesion	Biological process	69	331	2440	16119	1.37711	0.00302078	0.0256955	2.51988	0.0282787	MYF5//BCL2//NF2//CASK//CSF1//PTK2B//GSK3B//NINJ1//SFRP1//CD36//ERBB3//HRG//CBLL1//ACVRL1//ATXN3//NPNT//ABI3BP//CYR61//ITGA5//VWC2//SPOCK2//GCNT2//ANGPT2//LGALS1//SPOCK1//WNT1//FZD4//FZD7//EFNA5//EPHA7//WNT4//ITGAL//MYO10//PLAU//PTPN11//RET//TGFB2//FGG//NRG1//IL12B//ITGAV//RHOA//PTPRJ//CXCL12//LDB1//CYTH3//BMP2//MACF1//ROCK1//SMAD3//ARHGAP6//RCC2//PTEN//MFI2//NET1//TRIOBP//PREX1//HAS2//FOXA1//S1PR…
GO:0042787	protein ubiquitination involved in ubiquitin-dependent protein catabolic process	Biological process	21	75	2440	16119	1.84972	0.00303395	0.0257674	2.51799	0.00860656	PTK2B//SUFU//WNT1//FBXW7//PTEN//CAV3//HUWE1//ARIH2//WWP1//FBXO45//NEDD4L//RCHY1//NEDD4//RNF43//SMURF1//HECW2//RBBP6//RNF146//HERC3//UBE3B//UBE3C
GO:0019725	cellular homeostasis	Biological process	123	644	2440	16119	1.26173	0.00313463	0.0264405	2.50381	0.0504098	PPARGC1A//SIRT1//HSP90B1//PDIA6//EGLN2//DNAJC16//GLRX//ERO1L//SELT//TMX3//ERO1LB//TXNRD1//TXNDC15//TUSC3//KRIT1//SLC12A5//SLC24A2//GPR12//HEXB//HTR2C//ATP1B1//ATP2B4//TMEM165//TRPV4//RYR2//CCL2//CCL7//CCL11//CCL13//CXCL12//STC1//GCM2//CD40//HERPUD1//SV2A//MT2A//ATP7A//PRNP//ATP6V1G3//FTL//MFI2//ATP6V1B2//ATP6V1C1//ATP6V1E1//TFR2//CYBRD1//SRI//SLC39A14//NEDD4L//CLIC4//CCR4//LPAR1//EDNRB//ESR1//F2R…
GO:0014910	regulation of smooth muscle cell migration	Biological process	11	30	2440	16119	2.42225	0.00313706	0.0264405	2.50348	0.0045082	IGF1//NOX4//BCL2//SEMA6D//TRIB1//SLIT2//LPAR1//ACE//PDGFA//PLAU//SORL1
GO:0034763	negative regulation of transmembrane transport	Biological process	9	22	2440	16119	2.70251	0.00313742	0.0264405	2.50343	0.00368852	IRS2//CRBN//NEDD4L//KCNE1L//STK39//CAB39//CAV3//OXSR1//CTTNBP2NL
GO:0050685	positive regulation of mRNA processing	Biological process	9	22	2440	16119	2.70251	0.00313742	0.0264405	2.50343	0.00368852	NCBP1//CCNB1//TRA2B//THRAP3//CPEB3//CNOT1//TNRC6B//TNRC6C//ZFP36
GO:0051412	response to corticosterone	Biological process	9	22	2440	16119	2.70251	0.00313742	0.0264405	2.50343	0.00368852	CDKN1A//CRH//FOSB//NEFL//NTRK3//CCND1//SLC18A2//FOSL1//CALM3
GO:0032231	regulation of actin filament bundle assembly	Biological process	18	61	2440	16119	1.94936	0.00315212	0.0265235	2.5014	0.00737705	SHANK3//LIMK1//MTSS1//PTGER4//ROCK1//ALMS1//RAPGEF3//AMOT//RHOA//SMAD3//NF2//NOX4//WNT4//SFRP1//TAC1//WNT11//S1PR1//ARHGAP6
GO:0048545	response to steroid hormone	Biological process	74	360	2440	16119	1.35793	0.00319205	0.0267859	2.49593	0.0303279	SOX30//ESR1//STRN3//FOXA1//IHH//PDGFA//SLC25A36//PTCH1//PTEN//SLC6A1//STAT5B//TACR3//CASP8//NCOA1//ALDH1A2//FOSB//RELA//CCL2//SREBF1//TGFB2//FOSL1//GBA//NKX3-1//CA9//NR2E3//PGRMC2//ESRRG//NR6A1//HNF4G//NR4A2//PPARG//RORA//RORB//RORC//RXRG//NR2C1//NR0B2//NR1D2//NR3C1//CRH//EP300//GHRHR//ARSB//MAPK1//CCND1//TGFBR2//CA2//CEBPA//FAS//KCNJ10//RHOA//PAPPA//BCL2//CALCR//CDKN1A//NEFL//NTRK3//SLC18A2//CAL…
GO:0045807	positive regulation of endocytosis	Biological process	23	85	2440	16119	1.78755	0.00319312	0.0267859	2.49578	0.00942623	PCSK9//GREM1//ARRB1//AHI1//SFRP4//PICK1//MAGI2//KIF3A//APOA5//BICD1//ACTN4//LMAN2//ITGAV//F2RL1//CD36//TOR1A//WASL//MFGE8//CCL2//NEDD4L//CAV3//BIN1//CBLL1
GO:0050922	negative regulation of chemotaxis	Biological process	10	26	2440	16119	2.54083	0.00320444	0.0268396	2.49425	0.00409836	SLIT2//ROBO1//ROBO2//ANGPT2//GREM1//NBL1//PADI2//CCL2//HRG//PTPN2
GO:0002065	columnar/cuboidal epithelial cell differentiation	Biological process	24	90	2440	16119	1.76164	0.00323775	0.0270771	2.48976	0.00983607	SHROOM3//PAX6//SIDT2//PDPK1//EDNRB//KIT//MEF2C//MITF//BCL2//TYRP1//KITLG//WNT4//BMP2//FOXA1//SOX4//SOX11//NKX3-2//PRDM1//ASCL1//WNT11//HES1//RFX3//ARNTL//GSK3B
GO:0030900	forebrain development	Biological process	75	366	2440	16119	1.35372	0.00326774	0.0272861	2.48575	0.0307377	WNT1//HES1//BMP2//SLC8A3//PRDM8//DRD1//EMX2//LMX1A//MEF2C//PTEN//DLX1//CNTNAP2//FOXP2//NKX2-1//BASP1//PADI2//RHOA//ZNF148//MAPKAP1//CALM3//CDK5//GSK3B//MAS1//NF2//LHX5//SRF//NCOA1//CDK5R1//TTC8//CHD7//SHANK3//PAX6//FBXO45//LHX6//NDEL1//DIXDC1//RTN4//ROBO1//SLIT2//HMGA2//CRH//ATG7//ATP7A//WNT2B//OTP//LHX8//RAPGEF2//TYRO3//ERBB4//ROBO2//ASCL1//NFIB//ISL1//TCF7L2//ALDH1A2//NOG//NR4A2//NTRK2//CDON//D…
GO:0001649	osteoblast differentiation	Biological process	44	194	2440	16119	1.4983	0.00330761	0.0275769	2.48049	0.0180328	SMAD5//RUNX2//HDAC5//SATB2//HEY1//LRP5//SMAD3//DDX5//HDAC7//SUFU//PTCH1//RORB//SFRP1//NOG//CEBPA//CEBPB//FBN2//NPNT//IGF1//CYR61//IL6R//IL6ST//MEF2C//WNT4//CTNNBIP1//BMP2//SOX11//GPNMB//SYNCRIP//MYBBP1A//CLTC//COL6A1//VCAN//ERH//RRAS2//ASF1A//GJA1//HNRNPU//IHH//MEF2D//CCDC47//SNAI1//WNT11//MRC2
GO:0010256	endomembrane system organization	Biological process	74	361	2440	16119	1.35417	0.00343396	0.0285867	2.4642	0.0303279	MYH2//CAV3//TOR1A//SUN1//CRB1//SERP1//SPTBN1//COL4A3BP//ATL3//CAV2//CIT//SEC23IP//STX17//GOLPH3L//SURF4//USP6NL//HOOK2//RCC2//ALS2//RAB5B//USP8//NUP50//NEK6//NUP205//NUP133//RANBP2//SEH1L//CCNB1//POM121//PPP2R1A//PLSCR4//PTEN//FA2H//MPP5//RAB11A//LYPLA1//ANXA13//PKDCC//MACF1//GOPC//TGFB2//CLCN3//NDEL1//ABCA1//BLOC1S2//RTN3//RTN4//REEP1//FCHO2//ATP1B1//CALCR//MAP7//ANXA2//PTCH1//PIP5K1A//FLOT1//TS…
GO:0030072	peptide hormone secretion	Biological process	50	227	2440	16119	1.4551	0.00345041	0.0286799	2.46213	0.0204918	RAPGEF3//CNR1//ADRA2A//SLC25A4//ARNTL//MARCKS//PRKAR2B//RAP1A//RAP1B//RFX3//SPCS3//SLC2A1//AKAP5//SPCS2//PCLO//SMAD2//SLC18A2//TRPV4//GHRHR//CAPN10//SERP1//ISL1//OXCT1//PSMD9//SOX4//TCF7L2//NR0B2//IRS2//RAB11FIP2//RAB11FIP5//SELT//RAB11B//CRH//ARRB1//SRI//ACVR1C//INHBB//PPP3CA//PTPN11//SFRP1//SREBF1//RAB8B//CHD7//HMGA2//EFNA5//LRP5//SIDT2//FGG//RASL10B//PAX8
GO:0006921	cellular component disassembly involved in execution phase of apoptosis	Biological process	20	71	2440	16119	1.86089	0.00349055	0.0289694	2.45711	0.00819672	CECR2//HMGB2//KPNA1//ARRB1//FOXL2//BLCAP//ACVR1C//ACIN1//TOP2A//APAF1//CAPN10//DSP//FNTA//PAK2//ROCK1//SATB1//TJP1//CASP7//CASP8//TJP2
GO:0043393	regulation of protein binding	Biological process	31	126	2440	16119	1.62532	0.00354886	0.0293642	2.44991	0.0127049	MITD1//GSK3B//CTNNBIP1//SORL1//CDK5//EP300//FKBP1A//BAMBI//ARRB1//CAPRIN2//TCF7L2//KRIT1//RAPGEF2//HERPUD1//NRG1//BCL2//CDON//GREM2//NOG//NKX3-1//MEF2C//CRBN//ISL1//SPAG9//MAPRE1//MAPRE3//HDAC5//BTBD1//TGFBR1//TGFBR3//CAMK1
GO:0043524	negative regulation of neuron apoptotic process	Biological process	31	126	2440	16119	1.62532	0.00354886	0.0293642	2.44991	0.0127049	CEBPB//CHL1//PPARGC1A//DLX1//ERBB3//PTK2B//ADNP//GABRB2//TOX3//XIAP//ISL1//RHOA//MECP2//MEF2C//MSH2//NEFL//NRAS//NTRK2//NR4A2//SIX4//ATP7A//AMBRA1//BCL2//ROCK1//BDNF//CCL2//SET//SIX1//TYRO3//CPEB4//SYNGAP1
GO:0018105	peptidyl-serine phosphorylation	Biological process	39	168	2440	16119	1.53357	0.00358236	0.0295965	2.44583	0.0159836	CDK5//NLK//CDK5R1//PAQR3//DMD//DDIT4//SPRY2//TBK1//GSK3B//IL11//ARRB1//NTRK3//ATP2B4//OSM//PHIP//BCL2//BDNF//CAPRIN2//DOCK7//FNIP1//IFNA4//HMGA2//RPS6KA4//RPS6KA5//NEK6//UHMK1//MAPK14//ADRBK1//DYRK1A//SMG1//STK39//PAK2//CAB39//MAPK1//STK4//TAF1//TGFBR1//TGFBR2//MAP3K12
GO:0008104	protein localization	Biological process	322	1862	2440	16119	1.14242	0.00358901	0.0296067	2.44502	0.131967	GOLGA1//SORL1//GCC1//TRIP11//GCC2//NUP205//TNPO1//ARNTL//TP53//MAPK1//F2RL1//MDFI//SUFU//SRI//TWF2//IPO7//PRICKLE1//DRD1//PHIP//PPP3CA//TMCO6//RANBP2//MCM3AP//GIPC1//MYO6//YWHAG//HOMER3//PICK1//AKAP6//AKAP5//AKAP12//FYB//KPNA1//KPNA2//KPNA4//KPNA5//IPO5//RERE//TRPS1//CSE1L//EGR2//GSK3B//SMURF1//RABGEF1//TAOK2//ARL6IP1//SEC62//SPCS3//RPS20//SRP9//SPCS2//NEDD4//SNX16//ZFYVE16//TIMM10//YWHAZ//CDK5//…
GO:0007422	peripheral nervous system development	Biological process	21	76	2440	16119	1.82538	0.00360609	0.0296579	2.44296	0.00860656	EGR2//ERBB3//RELA//CDK5//MED12//POU3F1//MPP5//FA2H//ETV1//HOXD10//NTRK2//RUNX1//ISL1//NEFH//EDNRB//EGR3//NRG1//OSM//SERPINI1//RXRG//SCN8A
GO:1903311	regulation of mRNA metabolic process	Biological process	21	76	2440	16119	1.82538	0.00360609	0.0296579	2.44296	0.00860656	DDX5//MBNL1//RBM25//TRA2B//WTAP//THRAP3//NCBP1//CCNB1//CPSF4//JMJD6//CWC22//SRPK1//TIA1//ACIN1//HNRNPA2B1//IWS1//CPEB3//CNOT1//TNRC6B//TNRC6C//ZFP36
GO:0090087	regulation of peptide transport	Biological process	44	195	2440	16119	1.49062	0.00365951	0.030052	2.43658	0.0180328	RAPGEF3//CNR1//ADRA2A//SLC25A4//ARNTL//MARCKS//PRKAR2B//RAP1A//RAP1B//RFX3//SPCS3//SLC2A1//AKAP5//SPCS2//CAPN10//SERP1//ISL1//OXCT1//PSMD9//SOX4//TCF7L2//NR0B2//IRS2//CRH//ARRB1//SRI//HTR2C//ACVR1C//INHBB//PPP3CA//PTPN11//SFRP1//SREBF1//RAB8B//CHD7//HMGA2//GHRHR//EFNA5//LRP5//SIDT2//FGG//RASL10B//PAX8//CA2
GO:0022612	gland morphogenesis	Biological process	29	116	2440	16119	1.65154	0.00367347	0.0301213	2.43492	0.0118852	PAX6//TGFB2//ARG1//SFRP4//NKX3-1//TGFBR2//CSF1//LRP5//CCL11//SLC12A2//FGF7//NOG//ESR1//IGF1//SFRP1//CSF1R//NR3C1//PTCH1//EDA//MET//PDGFA//BTBD7//FOXA1//NCOA3//WNT4//CAV3//ROBO1//SLIT2//BCL2
GO:1901215	negative regulation of neuron death	Biological process	34	142	2440	16119	1.58175	0.00373882	0.0306113	2.42726	0.0139344	CEBPB//CHL1//PPARGC1A//DLX1//ERBB3//PTK2B//ADNP//GABRB2//TOX3//XIAP//ISL1//RHOA//MECP2//MEF2C//MSH2//NEFL//NRAS//NTRK2//NR4A2//SIX4//ATP7A//AMBRA1//BCL2//ROCK1//BDNF//CCL2//SET//SIX1//TYRO3//CPEB4//SYNGAP1//CDK5//SIRT1//SORL1
GO:1902275	regulation of chromatin organization	Biological process	27	106	2440	16119	1.6827	0.00375916	0.0307317	2.42491	0.0110656	TLK1//PADI2//CTCF//JARID2//MECP2//TRPS1//SREBF1//TP53//CCNB1//RPS6KA4//RPS6KA5//ARID5A//PPARGC1A//ARRB1//SET//DNMT1//RTF1//WDR61//CTR9//KDM3A//SIRT1//MTF2//PHF19//WBP2//IWS1//OTUB1//SIN3A
GO:0014887	cardiac muscle adaptation	Biological process	7	15	2440	16119	3.08287	0.00378426	0.0308014	2.42202	0.00286885	CAMTA2//BMP10//MEF2C//TCAP//KDM4A//ATP2B4//TRPC3
GO:0072075	metanephric mesenchyme development	Biological process	7	15	2440	16119	3.08287	0.00378426	0.0308014	2.42202	0.00286885	OSR1//SMAD4//WNT4//TCF21//BASP1//SIX4//SIX1
GO:0051403	stress-activated MAPK cascade	Biological process	50	228	2440	16119	1.44872	0.00378468	0.0308014	2.42197	0.0204918	TRIB1//DUSP10//CRKL//TAB3//MAP3K5//MAPK10//PTGER4//MAP2K4//MAP3K12//MAP3K13//ARHGEF6//RB1CC1//NRK//MAP3K9//GAB1//MDFIC//MDFI//MAP3K1//KIAA1804//SPAG9//MAP3K6//MAPK1//TGFB2//TAOK2//MAPK14//PPEF2//DVL2//PTK2B//MAGI3//FZD5//FZD4//PDCD4//SFRP1//F2RL1//DIXDC1//MAP4K4//ZMYND11//MECOM//SFRP4//ANKRD6//FZD7//CAV3//BMP2//DUSP7//MEF2A//MEF2C//PPP2R5D//RPS6KA3//CCM2//RPS6KA5
GO:0031056	regulation of histone modification	Biological process	25	96	2440	16119	1.72035	0.00379024	0.0308014	2.42133	0.0102459	CTCF//JARID2//MECP2//TRPS1//SREBF1//TP53//CCNB1//RPS6KA4//RPS6KA5//ARID5A//PPARGC1A//ARRB1//SET//DNMT1//RTF1//WDR61//CTR9//KDM3A//SIRT1//MTF2//PHF19//WBP2//IWS1//OTUB1//SIN3A
GO:0031047	gene silencing by RNA	Biological process	18	62	2440	16119	1.91791	0.00382499	0.0310376	2.41737	0.00737705	PRKRA//SMAD2//SMAD3//ZCCHC11//LIN28B//CNOT8//TNRC6A//TNRC6C//ZFP36//DND1//ASZ1//CNOT1//TNRC6B//CNOT6L//NCBP1//CNOT2//FKBP6//PIWIL1
GO:0051345	positive regulation of hydrolase activity	Biological process	150	809	2440	16119	1.22487	0.00390109	0.0316081	2.40881	0.0614754	EGLN3//NLRP3//APAF1//HSPD1//FAS//SMAD3//MAP3K5//NKX3-1//PMAIP1//PPARG//RET//ROBO1//VCP//CASP8//TNFRSF10B//CCK//PLA2G4B//CTDSP2//PDIA6//SERP1//ASNS//CCL2//HSP90B1//HERPUD1//NMUR1//ADCY1//ADCY6//ADRBK1//LPAR1//ARHGAP6//PRKAR2B//CALM3//CASP7//APOC2//CYR61//PDPK1//NPNT//MEF2C//ESR1//FGF2//KIT//PDGFRA//BMP2//PRELID1//FBLN1//HMGB2//S1PR1//ALDH1A1//WNT11//SYNGAP1//RAPGEF2//NET1//FGD4//FGD5//MCF2L2//ARHG…
GO:0045168	cell-cell signaling involved in cell fate commitment	Biological process	12	35	2440	16119	2.26496	0.00392771	0.0316828	2.40586	0.00491803	HOXA11//HOXC11//SIX1//BMP2//NKX2-1//MESP1//HES1//WNT1//FZD5//HIPK1//WNT2B//WNT4
GO:0051893	regulation of focal adhesion assembly	Biological process	12	35	2440	16119	2.26496	0.00392771	0.0316828	2.40586	0.00491803	HRG//SMAD3//WNT4//PTPRJ//ROCK1//SFRP1//ARHGAP6//RCC2//PTEN//ACVRL1//EFNA5//MACF1
GO:0090109	regulation of cell-substrate junction assembly	Biological process	12	35	2440	16119	2.26496	0.00392771	0.0316828	2.40586	0.00491803	EFNA5//MACF1//ROCK1//HRG//SMAD3//WNT4//PTPRJ//SFRP1//ARHGAP6//RCC2//PTEN//ACVRL1
GO:0007259	JAK-STAT cascade	Biological process	32	132	2440	16119	1.60149	0.00393684	0.0317096	2.40485	0.0131148	HES1//IL12B//IL6R//OSM//IL6ST//KIT//CD40//PTPN2//CSF1R//IL15//ISL1//NF2//PPP2R1A//SOCS1//ERBB4//IGF1//LEPROT//HMGA2//CRLF3//MAPK1//PTPN1//STAT5B//IRS2//SOCS3//CCL2//SOCS6//CTR9
GO:0016358	dendrite development	Biological process	36	153	2440	16119	1.55439	0.00395815	0.0318342	2.40251	0.0147541	CDK5//LRP4//MEF2A//ATP7A//PICALM//NEDD4//SS18L1//RHOA//NTRK2//BCL11A//PREX1//CIT//GSK3B//RAPGEF2//CAPRIN1//PTPRD//CAPRIN2//EPHB2//PAK3//PTEN//SHANK3//CPEB3//MEF2C//LPAR1//CAMK1//PDLIM5//CFL2//NLGN3//SRCIN1//CDK5R1//NGEF//MECP2//MYO6//BDNF//STRN//SYNGAP1
GO:0090257	regulation of muscle system process	Biological process	39	169	2440	16119	1.5245	0.00399213	0.0320603	2.3988	0.0159836	ADRA2B//CALCRL//ANXA6//NMUR2//SRI//NPNT//RHOA//PROK2//SRF//TBXA2R//BMP10//IGF1//IL6ST//MEF2C//PDE5A//GSK3B//RGS2//CAV3//DMD//RYR2//CALM3//ATP1B1//TRIM63//PPP3CA//FBXO32//CALCA//ADRBK1//ADRA1B//AKAP6//ADRA2A//TACR3//PDE4B//STC1//DSP//NEDD4L//KCNE1L//GJA1//ATP2B4//TRPC3
GO:0010717	regulation of epithelial to mesenchymal transition	Biological process	16	53	2440	16119	1.99431	0.0040759	0.0326371	2.38978	0.00655738	GLIPR2//BAMBI//GCNT2//BCL9L//SMAD2//SMAD3//SMAD4//BMP2//SNAI1//TGFB2//FOXA1//SFRP1//TGFBR3//NKX2-1//TCF7L2//GREM1
GO:0060425	lung morphogenesis	Biological process	16	53	2440	16119	1.99431	0.0040759	0.0326371	2.38978	0.00655738	RDH10//FOXA1//NRAS//NKX2-1//SPRY2//SEC24B//IGF1//TGFBR2//CELSR1//WNT2B//FGF7//FOXP2//NFIB//SOX11//TCF21//NOG
GO:0051726	regulation of cell cycle	Biological process	151	816	2440	16119	1.22246	0.00408955	0.0326984	2.38832	0.0618852	CDKN1A//CDKN2C//CCNL1//PTEN//CNTD2//CCNL2//CDK5R1//CCNB1//CCNG1//CCNH//CCNT2//CDC6//CDC25A//PSMA4//PSMA5//PSMB7//PSMB8//PSMD5//PSMD9//PSMD10//PSMD13//SOX4//TP53//UHMK1//VASH1//MACF1//MTBP//APBB2//IL12B//IRF1//SMAD3//FOXO4//MSH2//ZFHX3//CAB39//PLAGL1//PPM1A//PRKAG1//PRNP//RPTOR//TCF7L2//TGFB2//TGFBR1//CUL4A//CUL3//CUL2//TBRG1//GAS7//TP53INP1//MAP9//CAV2//CDK13//RAD17//TRRAP//MAD2L1BP//TTK//UBE2D1/…
GO:0015833	peptide transport	Biological process	54	251	2440	16119	1.42124	0.00412191	0.032909	2.3849	0.0221311	ABCA1//RAPGEF3//CNR1//ADRA2A//SLC25A4//ARNTL//MARCKS//PRKAR2B//RAP1A//RAP1B//RFX3//SPCS3//SLC2A1//AKAP5//SPCS2//PCLO//SMAD2//SLC18A2//TRPV4//GHRHR//CAPN10//SERP1//ISL1//OXCT1//PSMD9//SOX4//TCF7L2//NR0B2//IRS2//RAB11FIP2//RAB11FIP5//SELT//RAB11B//CRH//ARRB1//SRI//HTR2C//ACVR1C//INHBB//PPP3CA//PTPN11//SFRP1//SREBF1//RAB8B//CHD7//HMGA2//EFNA5//LRP5//SIDT2//FGG//RASL10B//PAX8//CA2//TAP1
GO:1901379	regulation of potassium ion transmembrane transport	Biological process	11	31	2440	16119	2.34412	0.00420701	0.0335296	2.37603	0.0045082	NEDD4L//NEDD4//STK39//CAB39//CAV3//ACTN2//OXSR1//ATP1B1//KCNE1L//AKAP6//PRNP
GO:0009605	response to external stimulus	Biological process	334	1942	2440	16119	1.13618	0.00421192	0.0335296	2.37552	0.136885	ATG16L1//ATG2B//ULK1//BECN1//ATG12//RB1CC1//TECPR1//STX17//SNAP29//NCOA1//MECP2//NPAS3//SIN3A//IL12B//B2M//TNFAIP3//ARHGEF5//IL6R//CCL2//CCL7//CALCA//KIT//PIK3CD//CCL11//NLRP3//PPARG//IL6ST//OSM//TAC1//SLIT2//F2RL1//CNR1//MICA//ADAMTS5//TMF1//DEFA6//HRG//SIVA1//CHRM2//CHUK//AP1S1//ENO1//TBK1//IFNA4//ITGAV//MEF2C//BATF3//CREBZF//CCL22//CXCL12//FOSL1//HMGA2//PRKRA//CMTM1//CCR4//MAPK14//AMOT//S1PR1/…
GO:0060716	labyrinthine layer blood vessel development	Biological process	8	19	2440	16119	2.78154	0.00430341	0.0341087	2.36619	0.00327869	NCOA6//HEY1//HES1//CYR61//NSDHL//PLCD1//MAPK1//FZD5
GO:0071108	protein K48-linked deubiquitination	Biological process	8	19	2440	16119	2.78154	0.00430341	0.0341087	2.36619	0.00327869	ATXN3//OTUD4//YOD1//OTUD5//OTUB1//TNFAIP3//USP5//USP8
GO:2000008	regulation of protein localization to cell surface	Biological process	8	19	2440	16119	2.78154	0.00430341	0.0341087	2.36619	0.00327869	NEDD4L//LEPROT//CAV3//ACTN2//RANGRF//TOR1A//RAB11FIP5//RAB11B
GO:0043401	steroid hormone mediated signaling pathway	Biological process	17	58	2440	16119	1.93628	0.00437416	0.0346193	2.3591	0.00696721	NR3C1//NR2E3//PGRMC2//ESR1//ESRRG//NR6A1//HNF4G//NKX3-1//NR4A2//PPARG//RORA//RORB//RORC//RXRG//NR2C1//NR0B2//NR1D2
GO:0007626	locomotory behavior	Biological process	42	186	2440	16119	1.49171	0.00438429	0.0346492	2.3581	0.0172131	ATG7//DRD1//ABHD12//KCNJ10//CHD7//SCN8A//ZIC1//CHL1//DMBX1//GIGYF2//HOXD10//MECP2//NR4A2//PBX3//ATXN1//CXCL12//TMOD1//GPR37//FZD4//CRH//PTEN//ARRDC3//ADRA1B//NEGR1//GRM5//HEXB//NRG1//APBA2//HTR2C//MYO6//ATP2B2//GPRC5B//ATP7A//SOBP//MCOLN3//ALS2//NPAS3//SLC18A2//STRN//NKX2-1//CACNA1B//CELSR1
GO:0035282	segmentation	Biological process	24	92	2440	16119	1.72334	0.00439486	0.0346825	2.35706	0.00983607	NCKAP1//EP300//SMAD3//MYF5//NKX3-1//PCDH8//PLXNA2//TP53//TCAP//BASP1//DVL2//MTF2//HOXD8//FZD5//TCF7L1//TDRD5//SMAD4//OTX2//KDM6A//EGR2//OSR1//PPP2R3A//SFRP1//MED12
GO:0034698	response to gonadotropin	Biological process	10	27	2440	16119	2.44672	0.00440837	0.0346889	2.35572	0.00409836	ASNS//PAPPA//TGFBR3//EGR1//EGR2//EGR3//PAX8//HMGCS1//MAS1//TOX2
GO:0051385	response to mineralocorticoid	Biological process	10	27	2440	16119	2.44672	0.00440837	0.0346889	2.35572	0.00409836	CDKN1A//CRH//FOSB//NEFL//NTRK3//CCND1//SLC18A2//FOSL1//CALM3//KCNJ10
GO:0035270	endocrine system development	Biological process	32	133	2440	16119	1.58945	0.00444847	0.0349541	2.35179	0.0131148	PAX6//SIDT2//PDPK1//ISL1//TCF7L2//NKX2-1//HMGA2//ALDH1A2//NOG//HES1//OTP//CRH//NR3C1//PBX1//PDGFRA//WNT4//WNT11//SMAD3//SIX1//PAX8//HNF4G//IL6R//RFX3//SOX4//CRKL//TGFBR1//GCM2//BMP2//GHRHR//ASCL1//ARNTL//GSK3B
GO:0033687	osteoblast proliferation	Biological process	9	23	2440	16119	2.58501	0.00447047	0.0350765	2.34965	0.00368852	RHOA//GREM1//SMAD3//BCL2//SFRP1//CYR61//ITGAV//LRP5//BMP2
GO:0051348	negative regulation of transferase activity	Biological process	59	280	2440	16119	1.39201	0.00453778	0.0355535	2.34316	0.0241803	MBIP//DUSP10//DUSP18//DUSP2//DUSP5//DUSP7//PPP2R1A//RGS3//DUSP16//SNX6//TRIB1//TRIB2//NF2//PAK2//PDPK1//WNK1//YWHAG//CAV3//SOCS1//SOCS3//PTEN//RANBP2//PRDX3//IRS2//SPRY2//RGS14//STK38//PAQR3//GBA//GSK3B//PTPRJ//RGS2//SORL1//PDCD4//SFRP1//CDKN1A//HEXIM1//CDK5RAP1//PSMA4//PSMA5//PSMB7//PSMB8//PSMD5//PSMD9//PSMD10//PSMD13//UBE2D1//CDC23//LIMK1//PPARG//SRCIN1//CDKN2C//LRP5//PTPN1//CHORDC1//SIRT1//PKI…
GO:2001235	positive regulation of apoptotic signaling pathway	Biological process	31	128	2440	16119	1.59993	0.004563	0.0356999	2.34075	0.0127049	MAL//PMAIP1//SFRP1//STK4//TRPS1//NACC2//MCL1//FBXW7//PAK2//BCL2L14//ITM2C//CASP8//FAS//PPP2R1A//RET//TGFB2//SRPX//NKX3-1//PLAGL2//BCL2//TP53//PRKRA//EI24//BCLAF1//CTSC//APAF1//INHBB//OSM//PTEN//TGFBR1//TP53INP1
GO:0006888	ER to Golgi vesicle-mediated transport	Biological process	18	63	2440	16119	1.88747	0.00461222	0.0358951	2.33609	0.00737705	SEC24B//SEC24A//KLHL12//CUL3//RNF139//INSIG1//SORL1//BET1//SEC23B//WHAMM//RANGRF//TRAPPC2L//STX17//GOPC//VCP//COG3//SEC22C//GOSR1
GO:0032330	regulation of chondrocyte differentiation	Biological process	13	40	2440	16119	2.147	0.00462081	0.0358951	2.33528	0.00532787	NKX3-2//TGFBR1//HOXA11//IHH//SMAD3//SOX6//RELA//SOX5//RUNX2//PKDCC//ACVRL1//MAF//TRPS1
GO:0045814	negative regulation of gene expression, epigenetic	Biological process	13	40	2440	16119	2.147	0.00462081	0.0358951	2.33528	0.00532787	BAZ2A//SIRT1//HDAC5//MECP2//SMARCA4//HAT1//ASF1A//SIN3A//MIER1//PHF8//PHF2//CREBZF//EPC1
GO:0090398	cellular senescence	Biological process	13	40	2440	16119	2.147	0.00462081	0.0358951	2.33528	0.00532787	CDKN1A//MAPK14//MAPKAPK5//HMGA2//PLA2R1//ARNTL//TP53//NEK6//VASH1//NUAK1//SIRT1//SMC5//SRF
GO:2000756	regulation of peptidyl-lysine acetylation	Biological process	13	40	2440	16119	2.147	0.00462081	0.0358951	2.33528	0.00532787	CTCF//ARID5A//PPARGC1A//ARRB1//RPS6KA4//RPS6KA5//MECP2//SET//WBP2//IWS1//SIN3A//SIRT1//SOX4
GO:0046426	negative regulation of JAK-STAT cascade	Biological process	6	12	2440	16119	3.30307	0.00484674	0.0375434	2.31455	0.00245902	PTPN2//NF2//PPP2R1A//SOCS1//LEPROT//HMGA2
GO:0071709	membrane assembly	Biological process	6	12	2440	16119	3.30307	0.00484674	0.0375434	2.31455	0.00245902	LRP4//NLGN3//PTEN//NLGN4X//PTPRD//SPTBN1
GO:0009636	response to toxic substance	Biological process	33	139	2440	16119	1.56837	0.00487126	0.0376799	2.31236	0.0135246	CPOX//NR4A2//CCNB1//ARG1//SLC18A2//ATP7A//CCR4//JAK1//CIITA//CCL2//SLC1A3//TP53//UQCRFS1//CASP8//MEF2C//EGR1//GLYAT//CDKN1A//SLC6A14//CHUK//AHR//WAPAL//SLC7A11//FAS//MPST//ASNS//NEFL//MAPK1//BCL2//SCN8A//SLC6A1//SRF//SLC30A4
GO:0010817	regulation of hormone levels	Biological process	87	441	2440	16119	1.30325	0.00492466	0.038039	2.30762	0.0356557	ACE//RDH10//YWHAZ//DIO2//IYD//WNT4//SRD5A1//CYP19A1//RAPGEF3//CNR1//ADRA2A//SLC25A4//ARNTL//MARCKS//PRKAR2B//RAP1A//RAP1B//RFX3//SPCS3//SLC2A1//AKAP5//SPCS2//PPARGC1A//ESR1//TIPARP//PDGFRA//INHBB//ARNT//PTPN11//SOX11//ERO1LB//PCLO//SMAD2//SLC18A2//TRPV4//GHRHR//NR3C1//CAPN10//SERP1//ISL1//OXCT1//PSMD9//SOX4//TCF7L2//NR0B2//IRS2//TMF1//BMP2//CRH//ADRA2B//CYP26A1//CYP26B1//RAB11FIP2//RAB11FIP5//SEL…
GO:0010770	positive regulation of cell morphogenesis involved in differentiation	Biological process	16	54	2440	16119	1.95738	0.00499381	0.0384643	2.30157	0.00655738	GLIPR2//BAMBI//GCNT2//BCL9L//SMAD2//SMAD3//SMAD4//BMP2//SNAI1//TGFB2//TCF7L2//PAX8//NET1//TRIOBP//FGG//PREX1
GO:0060443	mammary gland morphogenesis	Biological process	16	54	2440	16119	1.95738	0.00499381	0.0384643	2.30157	0.00655738	ARG1//SFRP4//CSF1//LRP5//CCL11//SLC12A2//CSF1R//NR3C1//PTCH1//NCOA3//ESR1//WNT4//CAV3//ROBO1//SLIT2//TGFBR2
GO:0090317	negative regulation of intracellular protein transport	Biological process	21	78	2440	16119	1.77858	0.00502193	0.0386264	2.29913	0.00860656	MDFI//SUFU//SRI//PSMD10//G3BP2//TRIP6//MDFIC//PKIA//NLRP3//PPM1A//UACA//CD36//LYPLA1//ANXA13//PKDCC//GOPC//CDK5//SOX4//SP100//GSK3B//FAM89B
GO:0030048	actin filament-based movement	Biological process	25	98	2440	16119	1.68524	0.00506208	0.0388489	2.29567	0.0102459	FRMD6//ROCK1//DMD//MYH2//MYH4//MYL1//NEB//ACTA1//ACTC1//TMOD1//TPM3//TCAP//ACTN2//FNBP1L//WASL//PDE4B//SRI//STC1//MYO6
GO:0007043	cell-cell junction assembly	Biological process	22	83	2440	16119	1.75103	0.00507612	0.0388489	2.29447	0.00901639	GJA1//CD9//RHOA//RHOC//CLDN14//MPP5//SRF//STRN//WNT11//ACTN4//PARD6B//CLDN12//MTDH//NEDD4L//SNAI1//FZD5//AMOT//HDAC7//TRPV4//TJP1//TLN2//PKP4
GO:0070252	actin-mediated cell contraction	Biological process	22	83	2440	16119	1.75103	0.00507612	0.0388489	2.29447	0.00901639	FRMD6//ROCK1//DMD//MYH2//MYH4//MYL1//NEB//ACTA1//ACTC1//TMOD1//TPM3//TCAP//ACTN2//PDE4B//SRI//STC1
GO:0001837	epithelial to mesenchymal transition	Biological process	24	93	2440	16119	1.70481	0.00509183	0.0388489	2.29313	0.00983607	HEY1//SMAD4//GREM1//GLIPR2//BAMBI//GCNT2//BCL9L//SMAD2//SMAD3//BMP2//SNAI1//TGFB2//FOXA1//SFRP1//TGFBR3//NKX2-1//RTN4//HAS2//GSK3B//WNT4//TGFBR1//HMGA2//NOG
GO:0034394	protein localization to cell surface	Biological process	12	36	2440	16119	2.20205	0.00509354	0.0388489	2.29298	0.00491803	TOR1A//RAB11FIP5//RAB11B//NEDD4L//LEPROT//CAV3//ACTN2//RANGRF//FGF7//SMURF1//PTPRK//WNT11
GO:1903391	regulation of adherens junction organization	Biological process	12	36	2440	16119	2.20205	0.00509354	0.0388489	2.29298	0.00491803	EFNA5//MACF1//ROCK1//HRG//SMAD3//WNT4//PTPRJ//SFRP1//ARHGAP6//RCC2//PTEN//ACVRL1
GO:0001654	eye development	Biological process	66	321	2440	16119	1.35827	0.00510955	0.0389167	2.29162	0.0270492	PPP2R3A//FOXL2//GJA1//PAX6//CDON//TGFBR1//TGFBR2//WNT2B//SHROOM2//MEIS1//SOX11//IHH//SMARCA4//ARID1A//HIPK1//TSPAN12//AHI1//RDH10//WDR19//FZD5//ALDH1A2//RORB//NR2E3//CRB1//PRDM1//CEP290//OTX2//MAB21L2//FKBP8//MITF//MYF5//PKNOX1//RCN1//DIXDC1//FOXP2//NTRK2//BDNF//BCL2//EPHB2//LRP5//ZEB1//ZNF513//JMJD6//MAX//POU4F2//CHD7//RET//TGIF2//TGIF1//TTC8//MAP3K1//SRF//DLL4//PDGFRA//ACVRL1//CLIC4//FZD4//COL4…
GO:0002791	regulation of peptide secretion	Biological process	43	193	2440	16119	1.47184	0.00512732	0.0389976	2.29011	0.017623	RAPGEF3//CNR1//ADRA2A//SLC25A4//ARNTL//MARCKS//PRKAR2B//RAP1A//RAP1B//RFX3//SPCS3//SLC2A1//AKAP5//SPCS2//CAPN10//SERP1//ISL1//OXCT1//PSMD9//SOX4//TCF7L2//NR0B2//IRS2//CRH//ARRB1//SRI//HTR2C//ACVR1C//INHBB//PPP3CA//PTPN11//SFRP1//SREBF1//RAB8B//CHD7//HMGA2//GHRHR//EFNA5//LRP5//SIDT2//FGG//RASL10B//PAX8
GO:0055024	regulation of cardiac muscle tissue development	Biological process	14	45	2440	16119	2.05525	0.00520736	0.0395513	2.28338	0.0057377	GJA1//TGFBR2//NOG//ERBB4//FGF2//BMP10//NRG1//MEF2C//CCNB1//AKAP6//CAV3//PRICKLE1//BMP2//GREM1
GO:0000209	protein polyubiquitination	Biological process	42	188	2440	16119	1.47584	0.00534802	0.040507	2.27181	0.0172131	ARIH2//UBE2E3//RNF168//NEDD4//UBE2O//ZFP91//MARCH6//NEDD4L//UBE2K//UBE2R2//TNFAIP3//UBE2A//UBE2D1//UBE2D3//RNF146//ZNRF1//CDC34//CDC23//OTUB1//XIAP//HUWE1//MARCH8//FBXO4//RNF180//DTL//MARCH1//PSMA4//PSMA5//PSMB7//PSMB8//PSMD5//PSMD9//SMURF1//PSMD10//PSMD13//BCL2//TPP2//TNKS2//CUL3//UBE4A//NPEPPS//UBE3C
GO:0090276	regulation of peptide hormone secretion	Biological process	42	188	2440	16119	1.47584	0.00534802	0.040507	2.27181	0.0172131	RAPGEF3//CNR1//ADRA2A//SLC25A4//ARNTL//MARCKS//PRKAR2B//RAP1A//RAP1B//RFX3//SPCS3//SLC2A1//AKAP5//SPCS2//CAPN10//SERP1//ISL1//OXCT1//PSMD9//SOX4//TCF7L2//NR0B2//IRS2//CRH//ARRB1//SRI//ACVR1C//INHBB//PPP3CA//PTPN11//SFRP1//SREBF1//RAB8B//CHD7//HMGA2//GHRHR//EFNA5//LRP5//SIDT2//FGG//RASL10B//PAX8
GO:0001558	regulation of cell growth	Biological process	65	316	2440	16119	1.35886	0.00537015	0.0406182	2.27001	0.0266393	CSNK2A1//PTK2B//H3F3B//NRG1//RHOA//H3F3C//DERL2//PSMD10//BCL2//RPS6KA3//SFRP1//TGFB2//TGFBR1//AKAP6//CDKN1A//CDKN2C//DCUN1D3//DCBLD2//ENO1//SIRT1//BMP10//APBB2//HRG//SMAD3//SMAD4//CRLF3//PPARG//ST7L//PPP2R1A//RTN4//PTPRJ//SMARCA4//CAPRIN2//BTG1//TP53//WNT11//RERG//SLIT2//ACVRL1//EI24//WDR36//CDK5//SEMA4F//ARHGAP4//BCL11A//CDK5R1//TWF2//LIMK1//NDEL1//RAB11A//ULK1//NTRK3//SPG20//CXCL12//CAV3//NET1/…
GO:0080134	regulation of response to stress	Biological process	172	949	2440	16119	1.19732	0.00539685	0.0407637	2.26786	0.0704918	MBIP//SIN3A//CHUK//MAPK14//CTSK//DUSP7//TAB3//TBK1//TICAM2//MEF2A//MEF2C//MAP3K1//PPP2R5D//MAPK1//MAPK10//RELA//RPS6KA3//MAP2K4//HSP90B1//UBE2D1//UBE2D3//CASP8//RPS6KA5//CD36//IL12B//NLRP3//PPARG//IL6ST//OSM//TAC1//SH2D1B//REG3G//HSPD1//CNR1//NRK//MAP3K9//GAB1//MDFIC//MDFI//MAP3K5//KIAA1804//SPAG9//MAP3K6//HRG//PDGFA//PDGFRA//RAD51AP1//ATG7//WDFY3//SIRT1//WAC//SCOC//ULK1//BECN1//F2RL1//FAM46A//NF…
GO:0009746	response to hexose	Biological process	33	140	2440	16119	1.55716	0.00546896	0.0411945	2.2621	0.0135246	ACVR1C//EGR1//PTK2B//ANGPT2//RHOA//SMAD2//SIDT2//PTEN//SREBF1//TCF7L2//TGFBR2//SESN2//NR0B2//IRS2//RAB11FIP2//RAB11FIP5//SELT//RAB11B//CRH//ARRB1//SRI//EFNA5//LRP5//ADRA2A//SIN3A//LGALS1//MEF2C//OXCT1//NOX4//PPP3CA//SOX4//SRF//TJP1
GO:0051495	positive regulation of cytoskeleton organization	Biological process	33	140	2440	16119	1.55716	0.00546896	0.0411945	2.2621	0.0135246	CFL2//F2RL1//PTK2B//RHOA//MAP3K1//CCL11//SLAIN2//RGS2//CAV3//TRPV4//LIMK1//MTSS1//ARPC5//ARPC1B//PICK1//WHAMM//RAPGEF3//AMOT//SMAD3//NF2//NOX4//WNT4//SFRP1//TAC1//WNT11//RCC2//CCNB1//BMP10//CDK5//NTRK3//NCKAP1//CYFIP1//WASF1
GO:0042886	amide transport	Biological process	55	260	2440	16119	1.39745	0.00550382	0.0414	2.25934	0.022541	ABCA1//RAPGEF3//CNR1//ADRA2A//SLC25A4//ARNTL//MARCKS//PRKAR2B//RAP1A//RAP1B//RFX3//SPCS3//SLC2A1//AKAP5//SPCS2//TAP1//SLC14A2//PCLO//SMAD2//SLC18A2//TRPV4//GHRHR//CAPN10//SERP1//ISL1//OXCT1//PSMD9//SOX4//TCF7L2//NR0B2//IRS2//RAB11FIP2//RAB11FIP5//SELT//RAB11B//CRH//ARRB1//SRI//HTR2C//ACVR1C//INHBB//PPP3CA//PTPN11//SFRP1//SREBF1//RAB8B//CHD7//HMGA2//EFNA5//LRP5//SIDT2//FGG//RASL10B//PAX8//CA2
GO:0006970	response to osmotic stress	Biological process	18	64	2440	16119	1.85798	0.00552775	0.0414468	2.25745	0.00737705	MBIP//PDPK1//SLC12A2//TRPV4//SCN2A//NEDD4L//TP53//TACR3//SLC6A12//XRCC6//STK39//CAB39//OXSR1//PTK2B//KCNMA1//SLC2A1//MAP7//TSC22D2
GO:0010508	positive regulation of autophagy	Biological process	11	32	2440	16119	2.27086	0.00554799	0.0414468	2.25586	0.0045082	ATG7//WDFY3//SIRT1//WAC//SCOC//ULK1//BECN1//BNIP3//MTDH//TP53INP1//TMEM59
GO:0014888	striated muscle adaptation	Biological process	11	32	2440	16119	2.27086	0.00554799	0.0414468	2.25586	0.0045082	IL15//TRIM63//PPP3CA//CAMTA2//BMP10//MEF2C//TCAP//KDM4A//ACTA1//ATP2B4//TRPC3
GO:0018022	peptidyl-lysine methylation	Biological process	11	32	2440	16119	2.27086	0.00554799	0.0414468	2.25586	0.0045082	SETD3//SETD8//EHMT1//KDM3A//TET3//RTF1//TET2//WDR61//CTR9//SETD2//IWS1
GO:0051004	regulation of lipoprotein lipase activity	Biological process	11	32	2440	16119	2.27086	0.00554799	0.0414468	2.25586	0.0045082	FKBP1A//AKAP6//CRY2//PPP4R4//VRK3//CALM3//MAGI2//TIPRL//MASTL//APOA5//APOC2
GO:0016192	vesicle-mediated transport	Biological process	203	1139	2440	16119	1.17739	0.00561645	0.0419009	2.25054	0.0831967	GOLGA1//SORL1//GCC1//TRIP11//GCC2//SRPX//ARRB1//CALCA//RSPO1//MTMR2//PCSK9//GREM1//AHI1//SFRP4//PICK1//MAGI2//YWHAZ//F5//FGG//BRPF3//HRG//IGF1//LAMP2//PDGFA//PROS1//TGFB2//CALM3//ACTN4//ACTN1//ACTN2//CD9//CD36//GNAI3//EEA1//CAV2//SNAP29//EXOC5//RIMS4//SYT17//PIK3C2A//STX17//LIN7C//LIN7B//STX3//SYT4//SRCIN1//BET1//SEC24B//SEC23B//SEC24A//WHAMM//RANGRF//TRAPPC2L//GOPC//KLHL12//VCP//COG3//CUL3//SEC2…
GO:0010463	mesenchymal cell proliferation	Biological process	15	50	2440	16119	1.98184	0.00568906	0.0423042	2.24496	0.00614754	IHH//LRP5//MYCN//PDGFA//TGFBR2//IRS2//FOXP2//ZEB1//BMP2//CTNNBIP1//WNT11//OSR1//SIX1//NFIB//FGF7
GO:0043266	regulation of potassium ion transport	Biological process	15	50	2440	16119	1.98184	0.00568906	0.0423042	2.24496	0.00614754	PTK2B//ACTN2//ADRA2A//DRD1//STK39//NEDD4L//NEDD4//CAB39//CAV3//OXSR1//ATP1B1//KCNE1L//PRNP//AKAP6//KCNE3
GO:0001503	ossification	Biological process	71	351	2440	16119	1.33629	0.00569375	0.0423042	2.2446	0.0290984	GPNMB//SYNCRIP//MYBBP1A//CLTC//COL6A1//VCAN//ERH//RRAS2//ASF1A//GJA1//HNRNPU//CYR61//IHH//MEF2C//MEF2D//CCDC47//SFRP1//BMP2//SNAI1//WNT11//RUNX2//NOG//MRC2//CTSK//HSPG2//SMAD5//HDAC5//SATB2//HEY1//LRP5//SMAD3//CSF1//EGR2//PBX1//PTGER4//LRP4//SMURF1//BCL2//CALCA//SBDS//TCF7L2//KLF10//PKDCC//MTSS1//S1PR1//MATN1//OSR1//FBN2//WNT4//PTK2B//GREM1//IGF1//RHOA//DCHS1//DDX5//HDAC7//SUFU//PTCH1//RORB//CEBP…
GO:1901654	response to ketone	Biological process	26	104	2440	16119	1.65154	0.00574236	0.0426073	2.24091	0.0106557	FOSB//RELA//CCL2//SREBF1//TGFB2//FOSL1//NCOA1//GBA//NKX3-1//CA9//TGFBR3//CDKN1A//CRH//NEFL//NTRK3//CCND1//SLC18A2//CALM3//SLIT2//ADCY6//GNG2//SFRP1//FBXO32//ARG1//TRIM63//SIRT1
GO:0043124	negative regulation of I-kappaB kinase/NF-kappaB signaling	Biological process	13	41	2440	16119	2.09463	0.00584568	0.0431653	2.23317	0.00532787	PSMD10//G3BP2//TRIP6//ZMYND11//ESR1//SIRT1//RHOA//PPM1A//RORA//TLE1//TNFAIP3//CASP8//IL1RL1
GO:0048008	platelet-derived growth factor receptor signaling pathway	Biological process	13	41	2440	16119	2.09463	0.00584568	0.0431653	2.23317	0.00532787	PTPRJ//PDGFRA//PTPN1//PDGFA//PTPN2//RGS14//GAB1//TIPARP//RAPGEF1//PIK3C2A//PDGFC//PTEN//ZFAND5
GO:0031442	positive regulation of mRNA 3'-end processing	Biological process	7	16	2440	16119	2.89019	0.00585708	0.0431653	2.23232	0.00286885	CPEB3//CNOT1//TNRC6B//TNRC6C//ZFP36//NCBP1//CCNB1
GO:0044065	regulation of respiratory system process	Biological process	7	16	2440	16119	2.89019	0.00585708	0.0431653	2.23232	0.00286885	GLS//TLX3//MECP2//PBX3//NLGN3//TSHZ3//MTG1
GO:0060037	pharyngeal system development	Biological process	7	16	2440	16119	2.89019	0.00585708	0.0431653	2.23232	0.00286885	HES1//ISL1//NKX3-1//PLXNA2//PTCH1//SIX1//TGFBR1
GO:0008361	regulation of cell size	Biological process	24	94	2440	16119	1.68668	0.00587822	0.0432628	2.23075	0.00983607	WDR36//CDK5//SEMA4F//ARHGAP4//BCL11A//RTN4//CDK5R1//SLIT2//TWF2//LIMK1//NDEL1//RAB11A//PTEN//CAV3//AMOT//RET//RB1CC1//ULK1//NTRK3//SPG20//CXCL12//WDTC1//ATP2B2//RPTOR
GO:0003016	respiratory system process	Biological process	10	28	2440	16119	2.35934	0.00594158	0.0436702	2.2261	0.00409836	GLS//TLX3//MECP2//PBX3//NLGN3//TSHZ3//MTG1//ADH5//KDM6A//ZFAND5
GO:0051492	regulation of stress fiber assembly	Biological process	16	55	2440	16119	1.92179	0.006073	0.0445762	2.2166	0.00655738	RAPGEF3//AMOT//RHOA//LIMK1//SMAD3//NF2//NOX4//WNT4//SFRP1//TAC1//WNT11//S1PR1//ARHGAP6//PTGER4//ROCK1//ALMS1
GO:0071383	cellular response to steroid hormone stimulus	Biological process	29	120	2440	16119	1.59649	0.00613648	0.0449323	2.21208	0.0118852	NR2E3//PGRMC2//ESR1//ESRRG//NR6A1//HNF4G//NKX3-1//NR4A2//PPARG//RORA//RORB//RORC//RXRG//NR2C1//NR0B2//NR1D2//NR3C1//HEY1//ISL1//STC1//WBP2//SFRP1//KAT5//FBXO32//CRH//ARG1//TRIM63//SIRT1//EGR1
GO:0009611	response to wounding	Biological process	171	946	2440	16119	1.19413	0.00613798	0.0449323	2.21197	0.070082	MYH2//CAV3//NLRP3//PPARG//IL6ST//OSM//TAC1//IL12B//CNR1//CDK5//RAPGEF3//KIF3A//SIRPA//MAPK14//ADRA2A//ADRA2B//DGKQ//F2RL1//F5//F13B//JMJD1C//FGG//RCOR1//ZFPM2//SLC7A11//SIN3A//GGCX//LAT//BRPF3//GNAI3//GP9//ANGPT2//GUCY1B3//H3F3B//HRG//IFNA4//IGF1//IRF1//IRF2//ITGA5//ITGAL//ITGAV//KCNMA1//RHOA//LAMP2//ARRB1//ATP1B1//NRAS//ATP2B2//ATP2B4//SERPINB2//PDGFA//PDPK1//PLAU//PLAUR//GNG2//APBB1IP//PRCP//PR…
GO:0090342	regulation of cell aging	Biological process	9	24	2440	16119	2.47731	0.00620577	0.0453071	2.2072	0.00368852	TP53//PTEN//WNT1//NEK6//VASH1//ARNTL//NUAK1//SIRT1//HMGA2
GO:1901016	regulation of potassium ion transmembrane transporter activity	Biological process	9	24	2440	16119	2.47731	0.00620577	0.0453071	2.2072	0.00368852	NEDD4L//STK39//CAB39//CAV3//ACTN2//OXSR1//ATP1B1//AKAP6//NEDD4
GO:0050919	negative chemotaxis	Biological process	8	20	2440	16119	2.64246	0.00623258	0.0454421	2.20533	0.00327869	ROBO1//SLIT2//ROBO2//EFNA5//EPHA7//ITGAV//RHOA//PDGFA
GO:0022898	regulation of transmembrane transporter activity	Biological process	32	136	2440	16119	1.55439	0.00633153	0.0460406	2.19849	0.0131148	PPIF//WNK3//ACTN4//DMD//FKBP1A//SRI//CALM3//AKAP6//RYR2//NEDD4L//NEDD4//STK39//CAB39//CAV3//ACTN2//OXSR1//ATP1B1//ADRA2A//PDE4B//PPARGC1A//CRH//DAPK1//PTK2B//MEF2C//NLGN3//CACNG3//RANGRF//GLRX//SHANK3//KCNE1L//HOMER1//BCL2
GO:0033044	regulation of chromosome organization	Biological process	32	136	2440	16119	1.55439	0.00633153	0.0460406	2.19849	0.0131148	TLK1//PADI2//CTCF//JARID2//MECP2//TRPS1//SREBF1//TP53//TNKS2//CCNB1//RPS6KA4//RPS6KA5//SMC5//ARID5A//PPARGC1A//ARRB1//SET//WAPAL//DNMT1//RTF1//WDR61//CTR9//KDM3A//SIRT1//MTF2//PHF19//WBP2//HDAC8//IWS1//OTUB1//SIN3A//CENPV
GO:0006417	regulation of translation	Biological process	55	262	2440	16119	1.38679	0.0064708	0.0469908	2.18904	0.022541	DIO2//SELT//NCBP1//EIF5B//HRSP12//PAIP1//PTK2B//CPEB3//SERP1//RHOA//MAPK1//SOX4//SYNCRIP//IGF2BP3//RNF139//DAPK1//GIGYF2//NANOS1//CAPRIN1//PURA//CAPRIN2//TIA1//ENC1//TNRC6A//TNRC6C//ZFP36//RPS6KA3//RNF168//SRP9//EIF4EBP2//FMR1//PAIP2B//EIF4EBP3//UHMK1//RPS6KB2//BOLL//LRPPRC//MTG1//CPEB2//CPEB1//CNOT1//TNRC6B//PUM2//CNOT6L//DDX25//EIF4E3//CNOT2//LARP6//RGS2//PPP1R15B//MAPKAPK5//PIWIL1//CNOT8//QKI/…
GO:0048193	Golgi vesicle transport	Biological process	46	212	2440	16119	1.43341	0.00651535	0.0472144	2.18606	0.0188525	GOLGA1//SORL1//GCC1//TRIP11//GCC2//BET1//SEC24B//SEC23B//SEC24A//WHAMM//RANGRF//TRAPPC2L//STX17//GOPC//KLHL12//VCP//COG3//CUL3//SEC22C//GOSR1//LMAN2//COPB1//RAB6B//PICK1//EXOC5//AP1S1//CLTC//AP1S3//FTL//HSPA8//ARRB1//STX4//STX7//PUM1//DNAJC6//EPS15//MON2//LYPLA1//ANXA13//PKDCC//MACF1//SPTBN1//RNF139//LAMP1//INSIG1//CYTH3
GO:0060038	cardiac muscle cell proliferation	Biological process	12	37	2440	16119	2.14253	0.00651889	0.0472144	2.18583	0.00491803	GJA1//TGFBR2//NOG//ERBB4//FGF2//BMP10//NRG1//MEF2C//CCNB1//C3ORF58//TGFB2//TGFBR3
GO:0000278	mitotic cell cycle	Biological process	163	899	2440	16119	1.19778	0.00655472	0.0473763	2.18345	0.0668033	SMC4//CIT//CDKN1A//CDKN2C//PHF8//CRLF3//PPP3CA//MCM10//PSMA4//PSMA5//PSMB7//PSMB8//PSMD5//PSMD9//PSMD10//PSMD13//RBBP8//CCND1//CAMK2A//CUL4A//CUL3//CUL2//CCNB1//CCNH//CDC6//CDC25A//CDC34//E2F6//NPAT//AKAP9//ARPP19//NEDD1//LIN54//CSNK1D//EP300//MAPRE1//PPP1R12A//PPP1CB//CEP192//PPP2R1A//PRKAR2B//YWHAG//ALMS1//CEP290//CEP63//PPM1D//MASTL//MELK//TAF1//SPRY2//GPSM2//DYNLT1//MITD1//SPTBN1//USP8//SOX4/…
GO:0045667	regulation of osteoblast differentiation	Biological process	26	105	2440	16119	1.63581	0.00655859	0.0473763	2.18319	0.0106557	HDAC5//LRP5//SMAD3//HDAC7//SUFU//PTCH1//RORB//SFRP1//NOG//CEBPA//CEBPB//FBN2//HEY1//NPNT//IGF1//CYR61//IL6R//IL6ST//SMAD5//MEF2C//WNT4//CTNNBIP1//BMP2//SOX11//RUNX2//DDX5
GO:0032318	regulation of Ras GTPase activity	Biological process	68	336	2440	16119	1.33696	0.00662127	0.0477658	2.17906	0.0278689	ARAP2//ASAP1//ADAP2//SMAP1//TBC1D15//BVES//EFNA5//NTRK2//DYNLT1//DGKI//ARHGEF5//S1PR1//ALDH1A1//WNT11//SYNGAP1//RAPGEF2//NET1//FGD4//FGD5//MCF2L2//ARHGEF12//NGEF//TIAM2//ECT2L//ARHGAP4//ARHGAP6//WNT4//DOCK10//SRGAP1//TIAM1//PKP4//KALRN//ARHGEF6//TBC1D8//DENND1B//TBC1D9//TBC1D12//TBC1D30//RABGAP1//RAB3GAP2//RABGEF1//TBC1D25//TBC1D13//TBC1D8B//ALS2//GRTP1//TBC1D10A//MADD//USP6NL//RABGAP1L//RAPGEF3/…
GO:0021543	pallium development	Biological process	30	126	2440	16119	1.57289	0.00673529	0.0484019	2.17164	0.0122951	DRD1//EMX2//LMX1A//MEF2C//PTEN//CDK5//DLX1//GSK3B//MAS1//NF2//LHX5//SRF//NKX2-1//NCOA1//CDK5R1//RHOA//PAX6//FBXO45//LHX6//NDEL1//DIXDC1//RTN4//ROBO1//SLIT2//ATG7//CNTNAP2//ASCL1//NTRK2//CDON//FOXP2
GO:0043112	receptor metabolic process	Biological process	30	126	2440	16119	1.57289	0.00673529	0.0484019	2.17164	0.0122951	ALS2//RAB11B//PCSK9//BVES//ARRB1//CALCA//RSPO1//MTMR2//GREM1//AHI1//SFRP4//PICK1//MAGI2//PPARG//CALCRL//CLTC//ADRBK1//NEDD4//CALCR//PICALM//ULK1//CDK5//SMURF1//CAPN1//SNX25//CAV3//RNF43//NRG1//SEC24A//ITGAV
GO:0061180	mammary gland epithelium development	Biological process	19	70	2440	16119	1.7931	0.00673603	0.0484019	2.1716	0.00778689	CEBPB//CHUK//MAPK1//CCND1//ROBO1//CSF1//LRP5//CCL11//SLC12A2//CSF1R//NR3C1//PTCH1//ELF5//ERBB4//NCOA3//ESR1//WNT4//CAV3//SLIT2
GO:0044763	single-organism cellular process	Biological process	1804	11582	2440	16119	1.02897	0.00674956	0.0484354	2.17072	0.739344	SIRT1//ABCD2//ACAA1//ATG16L1//ATG2B//ULK1//BECN1//ATG12//RB1CC1//TECPR1//STX17//SNAP29//SLC25A15//CEBPA//ARG1//DDAH1//STAG1//RGS14//CTCF//NEK6//PHF13//SGOL1//ESCO2//PPP2R1A//SRPK1//TOP1//TOP2A//NDEL1//SMC4//CIT//EML4//FANCG//RBBP8//CCNG2//RAD17//CDC6//MAPK14//RAD9B//TIPRL//PTPN11//CEP63//CDKN1A//CDKN2C//CCNL1//PTEN//CNTD2//CCNL2//CDK5R1//CCNB1//CCNG1//CCNH//CCNT2//CDC25A//PHF8//CRLF3//PPP3CA//MCM…
GO:0032869	cellular response to insulin stimulus	Biological process	47	218	2440	16119	1.42426	0.00679627	0.0487066	2.16773	0.0192623	SORBS1//ATP6V1G3//EIF4EBP2//FGF2//FGF7//SIK2//RHOQ//GAB1//APPL1//EEF2K//FOXO4//NRAS//PDPK1//CAB39//ATP6V1B2//ATP6V1C1//PIK3C2A//ATP6V1E1//PPM1A//PHIP//PRKAG1//MAPK1//RPTOR//PTPN1//PTPN2//PTPN11//SMARCC1//SREBF1//PIK3R3//IRS2//PTPRE//RELA//SOCS1//SOCS3//OSBPL8//SIRT1//HDAC5//CAPN10//CPEB2//EGR1//WDTC1//PCSK9//GHRHR//INHBB//PPARG//CPEB1//YWHAG
GO:0001656	metanephros development	Biological process	23	90	2440	16119	1.68824	0.00682942	0.0487523	2.16562	0.00942623	PAX8//PDGFA//BASP1//OSR1//SIX4//SIX1//SMAD4//WNT4//TCF21//PTCH1//ACAT1//PDGFRA//HES1//RET//EGR1//RDH10//HOXA11//HOXC11//NKX3-1//TSHZ3//BCL2//ROBO2//SLIT2
GO:0007416	synapse assembly	Biological process	23	90	2440	16119	1.68824	0.00682942	0.0487523	2.16562	0.00942623	SIX4//SIX1//LRP4//PDLIM5//MEF2C//ROBO2//EPHB2//MECP2//NLGN3//BDNF//NRXN3//FBXO45//PTEN//NLGN4X//PTPRD//SHANK3//CDK5//DRD1//NLGN4Y//DNM3//NRG1//MYO6//SPOCK2
GO:0009798	axis specification	Biological process	23	90	2440	16119	1.68824	0.00682942	0.0487523	2.16562	0.00942623	FRAT1//WNT1//FZD5//STC1//SMAD2//NCKAP1//BASP1//HOXD8//TCF7L1//HEY1//LDB1//MDFI//PAX6//SFRP1//PTCH1//TDRD5//SMAD4//OTX2//KDM6A//LRP5//TTC8//AHI1//SRF
GO:0045666	positive regulation of neuron differentiation	Biological process	21	80	2440	16119	1.73411	0.00686808	0.0489642	2.16316	0.00860656	ADRA2B//DMD//FOXA1//VWC2//RHOA//MEF2C//ASCL1//NBL1//CDON//GPRC5B//TGIF2//BDNF//CXCL12//BMP2//SOX11//TCF4//ZEB1//TCF12//TGIF1//NCOA1//SPAG9
GO:0050772	positive regulation of axonogenesis	Biological process	15	51	2440	16119	1.94298	0.00695478	0.0495176	2.15772	0.00614754	TWF2//LIMK1//NDEL1//RAB11A//BCL11A//NTRK3//CXCL12//RHOA//NEFL//NTRK2//ROBO1//ROBO2//TIAM1//DIXDC1//SLIT2
GO:0022402	cell cycle process	Biological process	205	1157	2440	16119	1.17049	0.00697451	0.0495935	2.15649	0.0840164	SMC4//CIT//FANCG//RBBP8//CCNG2//RAD17//CDC6//MAPK14//RAD9B//TIPRL//PTPN11//CEP63//CDKN1A//CDKN2C//PHF8//CRLF3//PPP3CA//MCM10//PSMA4//PSMA5//PSMB7//PSMB8//PSMD5//PSMD9//PSMD10//PSMD13//CCND1//CAMK2A//CUL4A//CUL3//CUL2//CCNB1//CCNH//CDC25A//CDC34//E2F6//NPAT//AKAP9//ARPP19//NEDD1//LIN54//CSNK1D//EP300//MAPRE1//PPP1R12A//PPP1CB//CEP192//PPP2R1A//PRKAR2B//YWHAG//ALMS1//CEP290//PPM1D//MASTL//MELK//TAF…
GO:1902582	single-organism intracellular transport	Biological process	216	1225	2440	16119	1.16484	0.00706501	0.0501637	2.15089	0.0885246	GOLGA1//SORL1//GCC1//TRIP11//GCC2//NUP205//TNPO1//ARNTL//TP53//SLC25A15//MAPK1//YWHAZ//MDFI//SUFU//SRI//IPO7//PRICKLE1//DRD1//PHIP//PPP3CA//TMCO6//RANBP2//MCM3AP//EEA1//GIPC1//MYO6//YWHAG//HOMER3//PICK1//AKAP6//AKAP5//AKAP12//FYB//KPNA1//KPNA2//KPNA4//KPNA5//IPO5//RERE//TRPS1//CSE1L//EGR2//GSK3B//SMURF1//RABGEF1//TAOK2//ARL6IP1//SEC62//SPCS3//RPS20//SRP9//SPCS2//NEDD4//SNX16//ZFYVE16//TIMM10//SLC…
GO:0018209	peptidyl-serine modification	Biological process	40	180	2440	16119	1.46803	0.00707307	0.0501637	2.15039	0.0163934	CDK5//NEK6//UHMK1//MAPK14//ADRBK1//DYRK1A//SMG1//STK39//GSK3B//PAK2//CAB39//MAPK1//BCL2//STK4//TAF1//TGFBR1//TGFBR2//MAP3K12//CDK5R1//SPOCK2//NLK//PAQR3//DMD//DDIT4//SPRY2//TBK1//IL11//ARRB1//NTRK3//ATP2B4//OSM//PHIP//BDNF//CAPRIN2//DOCK7//FNIP1//IFNA4//HMGA2//RPS6KA4//RPS6KA5
GO:0006342	chromatin silencing	Biological process	11	33	2440	16119	2.20205	0.007204	0.0509599	2.14243	0.0045082	BAZ2A//SIRT1//SMARCA4//HAT1//ASF1A//SIN3A//MIER1//PHF8//PHF2//HDAC5//MECP2
GO:0055021	regulation of cardiac muscle tissue growth	Biological process	11	33	2440	16119	2.20205	0.007204	0.0509599	2.14243	0.0045082	GJA1//TGFBR2//NOG//ERBB4//FGF2//BMP10//NRG1//MEF2C//CCNB1//AKAP6//CAV3
GO:0006936	muscle contraction	Biological process	59	286	2440	16119	1.36281	0.0072408	0.051154	2.14021	0.0241803	CHUK//TCAP//HOMER1//ADRA2B//CALCRL//ANXA6//NMUR1//ROCK1//NMUR2//DTNA//SMPX//RYR3//SRI//NPNT//RHOA//PROK2//SRF//TBXA2R//DMD//RYR2//CALM3//ATP1B1//CAV3//EDNRB//PIK3C2A//MYH2//MYH4//MYL1//NEB//ACTA1//ACTC1//TMOD1//TPM3//ACTN2//DRD1//CALCA//ADRBK1//ADRA1B//BMP10//PDE5A//KCNE1L//SMAD5//KCNMA1//RGS2//ADRA2A//TACR3//TSHZ3//PDE4B//STC1//COL4A3BP//MYL12B//SORBS1//LTB4R//GJA1//MYH1//SLMAP//TRIM63
GO:0010633	negative regulation of epithelial cell migration	Biological process	13	42	2440	16119	2.04476	0.00731599	0.0514062	2.13573	0.00532787	VASH1//BMP10//DLL4//SP100//STC1//KRIT1//SLIT2//ACVRL1//FGF2//ANGPT2//HRG//HDAC5//TGFBR3
GO:0071320	cellular response to cAMP	Biological process	13	42	2440	16119	2.04476	0.00731599	0.0514062	2.13573	0.00532787	RAPGEF3//SLC26A3//EGR1//EGR2//EGR3//RAPGEF1//NOX4//RAP1A//RAP1B//SLC8A3//STC1//AKAP6//RAPGEF2
GO:1901983	regulation of protein acetylation	Biological process	13	42	2440	16119	2.04476	0.00731599	0.0514062	2.13573	0.00532787	CTCF//ARID5A//PPARGC1A//ARRB1//RPS6KA4//RPS6KA5//MECP2//SET//WBP2//IWS1//SIN3A//SIRT1//SOX4
GO:0032412	regulation of ion transmembrane transporter activity	Biological process	31	132	2440	16119	1.55144	0.00733218	0.0514062	2.13477	0.0127049	PPIF//WNK3//ACTN4//DMD//FKBP1A//SRI//CALM3//AKAP6//RYR2//NEDD4L//NEDD4//STK39//CAB39//CAV3//ACTN2//OXSR1//ATP1B1//ADRA2A//PDE4B//PPARGC1A//CRH//DAPK1//PTK2B//MEF2C//NLGN3//CACNG3//RANGRF//GLRX//SHANK3//KCNE1L//HOMER1
GO:0021885	forebrain cell migration	Biological process	16	56	2440	16119	1.88747	0.00733298	0.0514062	2.13472	0.00655738	RHOA//NKX2-1//FBXO45//LHX6//NDEL1//DIXDC1//RTN4//CDK5//CDK5R1//ROBO1//SLIT2//DRD1//SRF//CXCL12//EMX2//TYRO3
GO:0048814	regulation of dendrite morphogenesis	Biological process	16	56	2440	16119	1.88747	0.00733298	0.0514062	2.13472	0.00655738	CIT//GSK3B//RAPGEF2//CAPRIN1//PTPRD//CAPRIN2//CDK5//PDLIM5//CFL2//NLGN3//SRCIN1//SHANK3//CDK5R1//NGEF//PTEN//NEDD4
GO:0007173	epidermal growth factor receptor signaling pathway	Biological process	49	230	2440	16119	1.4074	0.00734249	0.0514068	2.13416	0.020082	ADRA2A//FBXW7//TGFA//SNX6//ADRA2B//SPRY1//SPRY2//AP2M1//EPS15//PTPN2//PTPRJ//EPS15L1//CDKN1A//ADCY1//ADCY6//CHUK//ADRBK1//ERBB3//ERBB4//PTK2B//FGF2//FGF7//TNRC6B//GAB1//TNRC6A//GSK3B//NRG1//KIT//KITLG//FOXO4//NRAS//PDGFA//PDGFRA//PDPK1//PIK3C2A//PIK3CD//PRKAR2B//ERBB2IP//MAPK1//PTEN//TNRC6C//PTPN11//RPS6KB2//MAPKAP1//ADAM12//CALM3//IRS2//REPS2//RPS6KA5
GO:1901653	cellular response to peptide	Biological process	63	309	2440	16119	1.34688	0.00738964	0.0516707	2.13138	0.0258197	SORBS1//ATP6V1G3//EIF4EBP2//FGF2//FGF7//SIK2//RHOQ//GAB1//APPL1//EEF2K//FOXO4//NRAS//PDPK1//CAB39//ATP6V1B2//ATP6V1C1//PIK3C2A//ATP6V1E1//PPM1A//PHIP//PRKAG1//MAPK1//RPTOR//PTPN1//PTPN2//PTPN11//SMARCC1//SREBF1//PIK3R3//IRS2//HDAC5//CAPN10//CPEB2//EGR1//WDTC1//PCSK9//GHRHR//INHBB//PPARG//CPEB1//YWHAG//PTPRE//RELA//SOCS1//SOCS3//OSBPL8//SIRT1//STAT5B//MBD5//LEPROT//MAS1//MAX//WNT1//ADCY1//ADCY6//G…
GO:0006836	neurotransmitter transport	Biological process	36	159	2440	16119	1.49573	0.00756568	0.052834	2.12115	0.0147541	SLC1A3//SLC38A1//SYT2//RIMS1//GLS//HSPA8//LIN7C//SLC17A7//LIN7B//SLC6A1//SLC6A12//SLC18A2//SYN2//SYT4//CACNA1B//NRXN3//CDK5//STX12//PCLO//STX7//MEF2C//NTRK2//CAMK2A//DRD1//TOR1A//RAB3B//SLC22A3//KCNJ10//RAP1A//RAP1B//SLC6A14//RIMS4//SLC6A2//STX3//STX4//SV2A
GO:0071375	cellular response to peptide hormone stimulus	Biological process	61	298	2440	16119	1.35227	0.0075988	0.0529975	2.11925	0.025	SORBS1//ATP6V1G3//EIF4EBP2//FGF2//FGF7//SIK2//RHOQ//GAB1//APPL1//EEF2K//FOXO4//NRAS//PDPK1//CAB39//ATP6V1B2//ATP6V1C1//PIK3C2A//ATP6V1E1//PPM1A//PHIP//PRKAG1//MAPK1//RPTOR//PTPN1//PTPN2//PTPN11//SMARCC1//SREBF1//PIK3R3//IRS2//HDAC5//CAPN10//CPEB2//EGR1//WDTC1//PCSK9//GHRHR//INHBB//PPARG//CPEB1//YWHAG//PTPRE//RELA//SOCS1//SOCS3//OSBPL8//SIRT1//STAT5B//MBD5//LEPROT//ADCY1//ADCY6//GNG5//ARG1//GNG13/…
GO:1903308	regulation of chromatin modification	Biological process	25	101	2440	16119	1.63519	0.00762062	0.0530819	2.11801	0.0102459	CTCF//JARID2//MECP2//TRPS1//SREBF1//TP53//CCNB1//RPS6KA4//RPS6KA5//ARID5A//PPARGC1A//ARRB1//SET//DNMT1//RTF1//WDR61//CTR9//KDM3A//SIRT1//MTF2//PHF19//WBP2//IWS1//OTUB1//SIN3A
GO:0031623	receptor internalization	Biological process	18	66	2440	16119	1.80168	0.00780362	0.0542541	2.1077	0.00737705	ARRB1//CALCA//RSPO1//MTMR2//PCSK9//GREM1//AHI1//SFRP4//PICK1//MAGI2//CAV3//CALCRL//CLTC//ADRBK1//NEDD4//CALCR//PICALM//ULK1
GO:0002087	regulation of respiratory gaseous exchange by neurological system process	Biological process	6	13	2440	16119	3.04899	0.00785845	0.0542541	2.10466	0.00245902	GLS//TLX3//MECP2//PBX3//NLGN3//TSHZ3
GO:0007183	SMAD protein complex assembly	Biological process	6	13	2440	16119	3.04899	0.00785845	0.0542541	2.10466	0.00245902	PPM1A//FKBP1A//SMAD2//SMAD3//SMAD4//ZFYVE9
GO:0043090	amino acid import	Biological process	6	13	2440	16119	3.04899	0.00785845	0.0542541	2.10466	0.00245902	ARG1//KCNJ10//SLC17A7//SLC1A1//SLC1A3//SLC6A1
GO:0048934	peripheral nervous system neuron differentiation	Biological process	6	13	2440	16119	3.04899	0.00785845	0.0542541	2.10466	0.00245902	ETV1//HOXD10//NTRK2//RUNX1//ISL1//NEFH
GO:0048935	peripheral nervous system neuron development	Biological process	6	13	2440	16119	3.04899	0.00785845	0.0542541	2.10466	0.00245902	ISL1//NEFH//ETV1//HOXD10//NTRK2//RUNX1
GO:0071625	vocalization behavior	Biological process	6	13	2440	16119	3.04899	0.00785845	0.0542541	2.10466	0.00245902	NLGN4Y//CNTNAP2//NLGN3//NLGN4X//SHANK3//NRXN3
GO:0055007	cardiac muscle cell differentiation	Biological process	22	86	2440	16119	1.68994	0.00793895	0.0546754	2.10024	0.00901639	TCAP//PDGFRA//SRF//ACTC1//FHOD3//MEF2A//NRG1//MEF2C//ATG7//CAV3//BMP10//CCNB1//MESP1//MAML1//BVES//AKAP6//PRICKLE1//BMP2//GREM1//KDM6B//NOX4//SOX6
GO:0006513	protein monoubiquitination	Biological process	14	47	2440	16119	1.96779	0.00794951	0.0546754	2.09966	0.0057377	WAC//CTR9//RNF168//RYBP//CUL4B//HUWE1//NEDD4L//NEDD4//DTL//UBE2R2//KLHL12//UBE2O//UBE2D3//CUL3
GO:0050771	negative regulation of axonogenesis	Biological process	14	47	2440	16119	1.96779	0.00794951	0.0546754	2.09966	0.0057377	CDK5//SEMA4F//ARHGAP4//BCL11A//RTN4//CDK5R1//SLIT2//ULK1//SPG20//EPHB2//RHOA//LRP4//PTEN//SYNGAP1
GO:0044702	single organism reproductive process	Biological process	188	1057	2440	16119	1.17498	0.00819318	0.0562804	2.08655	0.0770492	FANCG//SPO11//INHBB//KIT//MMP19//BCL2//FOXL2//SIRT1//ADAMTS1//ESR1//PDGFRA//STAT5B//RXFP2//PTK2B//CCNB1//SEC23IP//TMF1//SPACA1//SMAD5//DLX3//PEG10//MET//PPARG//PBRM1//E2F8//LHX4//CEBPA//CEBPB//EPAS1//ARNT//PRDX3//PRDM1//NR6A1//ZNF148//SPATA22//ANGPT2//DND1//MSH2//CXCL12//MAP7//AKAP9//GPR64//SPAG11B//CRTAP//SOX30//HSF2BP//CIT//CNR1//ASZ1//PHC2//FSHR//MYCBP//HOXA11//NLRP14//INPP5B//LIG3//LIMK2//ARN…
GO:0032320	positive regulation of Ras GTPase activity	Biological process	58	282	2440	16119	1.35871	0.00820404	0.0562843	2.08597	0.0237705	NET1//FGD4//FGD5//MCF2L2//ARHGEF12//NGEF//TIAM2//ECT2L//ARHGAP4//ARHGAP6//WNT4//DOCK10//SRGAP1//TIAM1//ARHGEF5//PKP4//KALRN//ARHGEF6//TBC1D8//DENND1B//TBC1D9//TBC1D12//TBC1D30//RABGAP1//RAB3GAP2//RABGEF1//TBC1D25//TBC1D13//TBC1D8B//ALS2//TBC1D15//GRTP1//TBC1D10A//MADD//SYNGAP1//USP6NL//RABGAP1L//RAPGEF3//RAP1GAP2//RAPGEF1//RAP1A//RAPGEF2//ARHGAP27//GSK3B//PREX1//CCL11//SFRP1//CD40//NTRK3//SYDE2//…
GO:0060420	regulation of heart growth	Biological process	12	38	2440	16119	2.08615	0.00824104	0.0564348	2.08402	0.00491803	GJA1//TGFBR2//NOG//ERBB4//FGF2//BMP10//NRG1//MEF2C//CCNB1//BASP1//AKAP6//CAV3
GO:0008015	blood circulation	Biological process	78	397	2440	16119	1.29793	0.00824665	0.0564348	2.08372	0.0319672	MECP2//CALCA//ADRA1B//ACE//BVES//DMD//EPAS1//RANGRF//RYR2//CALM3//CAV3//CACNA1G//CTNNBIP1//RASL10B//ADRA2B//SREBF1//DDAH1//PLCB3//WNK1//NEDD4L//PRCP//CYP4A11//F2RL1//GJA1//ADRBK1//CELF2//CHRM2//KCNE1L//SRI//CACNA1B//CHGA//NISCH//EDNRB//LRP5//PPARG//PTGS1//SGK1//TAC1//ACVRL1//ADRA2A//TACR3//ATP1B1//PIK3C2A//DRD1//YES1//AMOT//PTPRJ//TJP1//SLIT2//CNR1//CRH//ADH5//TBXA2R//TGFB2//FGG//HRH2//RHOA//NTS/…
GO:0045732	positive regulation of protein catabolic process	Biological process	27	112	2440	16119	1.59255	0.00826588	0.0564388	2.08271	0.0110656	PTEN//TRIB1//PRICKLE1//CSNK1D//RCHY1//RNF180//TRIB2//GSK3B//PSMD10//TAF1//VCP//USP5//ADRA2A//TNFRSF1B//FBXW7//ATG7//EGLN2//CSNK2A1//NEDD4L//TIPARP//GJA1//NEDD4//PPP2R3A//SORL1//TNFAIP3//RHBDD1//CUL4B
GO:0007268	synaptic transmission	Biological process	132	717	2440	16119	1.21619	0.00826791	0.0564388	2.0826	0.0540984	SLC1A3//SLC38A1//ALDH9A1//PAH//SLC17A7//CDK5//CRH//DRD1//EEA1//SYT2//RIMS1//GLS//HSPA8//LIN7C//LIN7B//SLC6A1//SLC6A12//SLC18A2//SYN2//SYT4//CACNA1B//NRXN3//TMOD2//PTEN//DTNA//EGR3//SIX4//SIX1//STX12//PCLO//STX7//PICALM//RGS14//TAC1//CNTNAP4//NISCH//CNR1//NRAS//USP46//BDNF//CA2//CA7//GRIA2//ALS2//NRG1//MEF2C//NTRK2//CAMK2A//GIPC1//CPEB3//HRH2//MYO6//ATP2B2//YWHAG//SYNGAP1//RAPGEF2//EGR2//GSK3B//EG…
GO:0042060	wound healing	Biological process	124	669	2440	16119	1.22446	0.00827873	0.0564421	2.08204	0.0508197	MYH2//CAV3//CDK5//RAPGEF3//KIF3A//SIRPA//MAPK14//ADRA2A//ADRA2B//DGKQ//F2RL1//F5//F13B//JMJD1C//FGG//RCOR1//ZFPM2//SLC7A11//SIN3A//GGCX//LAT//BRPF3//GNAI3//GP9//ANGPT2//GUCY1B3//H3F3B//HRG//IFNA4//IGF1//IRF1//IRF2//ITGA5//ITGAL//ITGAV//KCNMA1//RHOA//LAMP2//ARRB1//ATP1B1//NRAS//ATP2B2//ATP2B4//SERPINB2//PDGFA//PDPK1//PLAU//PLAUR//GNG2//APBB1IP//PRCP//PRKAR2B//MAPK1//PROS1//PTPN1//PTPN11//RAP1A//RA…
GO:0010226	response to lithium ion	Biological process	9	25	2440	16119	2.37821	0.00841556	0.0573005	2.07492	0.00368852	CEBPA//FAS//NFATC3//PPARG//ADCY1//PTK2B//GSK3B//ASCL1//ACTA1
GO:0030032	lamellipodium assembly	Biological process	15	52	2440	16119	1.90562	0.00843611	0.0573005	2.07386	0.00614754	SSH1//SSH2//NCKAP1//TWF2//WNT1//HRG//SLIT2//WASF3//FGD4//WHAMM//S1PR1//CYFIP1//ARFIP2//KIT//ARHGEF6
GO:0032092	positive regulation of protein binding	Biological process	15	52	2440	16119	1.90562	0.00843611	0.0573005	2.07386	0.00614754	MEF2C//CRBN//MAPRE1//MAPRE3//CDK5//EP300//FKBP1A//BAMBI//GSK3B//ARRB1//CAPRIN2//TCF7L2//KRIT1//RAPGEF2//HERPUD1
GO:0061024	membrane organization	Biological process	146	802	2440	16119	1.20262	0.00847058	0.0574631	2.07209	0.0598361	TECPR1//STX17//SNAP29//ANXA2//MAL//MYH2//CAV3//GNAI3//EEA1//CAV2//RABGEF1//TAOK2//ARL6IP1//SEC62//SPCS3//RPS20//SRP9//SPCS2//FNBP1L//WASL//ABCA1//MFGE8//TOR1A//SUN1//CRB1//SERP1//SPTBN1//NUP50//NEK6//NUP205//NUP133//RANBP2//SEH1L//CCNB1//POM121//PPP2R1A//CD9//USP30//PLSCR4//VTI1B//ATG7//RIMS1//STX3//STX11//VAPA//FCHO2//BNIP3//SLAMF1//SYT4//PTEN//FA2H//MPP5//STX4//TP53//LYPLA1//ANXA13//PKDCC//MACF…
GO:0032106	positive regulation of response to extracellular stimulus	Biological process	7	17	2440	16119	2.72018	0.00867251	0.0586145	2.06186	0.00286885	ATG7//WDFY3//SIRT1//WAC//SCOC//ULK1//BECN1
GO:0032109	positive regulation of response to nutrient levels	Biological process	7	17	2440	16119	2.72018	0.00867251	0.0586145	2.06186	0.00286885	ATG7//WDFY3//SIRT1//WAC//SCOC//ULK1//BECN1
GO:1901863	positive regulation of muscle tissue development	Biological process	7	17	2440	16119	2.72018	0.00867251	0.0586145	2.06186	0.00286885	GJA1//MKL2//MEF2C//CDON//BCL2//AKAP6//PPARGC1A
GO:0010922	positive regulation of phosphatase activity	Biological process	8	21	2440	16119	2.51663	0.0087522	0.0587893	2.05788	0.00327869	NPNT//SMAD3//MEF2C//AKAP6//VRK3//CALM3//MAGI2//BMP2
GO:0018023	peptidyl-lysine trimethylation	Biological process	8	21	2440	16119	2.51663	0.0087522	0.0587893	2.05788	0.00327869	TET3//RTF1//TET2//WDR61//CTR9//SETD2//IWS1//SETD3
GO:0031290	retinal ganglion cell axon guidance	Biological process	8	21	2440	16119	2.51663	0.0087522	0.0587893	2.05788	0.00327869	SLIT2//SEMA4F//EFNA5//EPHA7//EPHB2//ISL1//POU4F2//ROBO2
GO:0043576	regulation of respiratory gaseous exchange	Biological process	8	21	2440	16119	2.51663	0.0087522	0.0587893	2.05788	0.00327869	GLS//TLX3//MECP2//PBX3//NLGN3//TSHZ3//MTG1//NR4A2
GO:0060968	regulation of gene silencing	Biological process	8	21	2440	16119	2.51663	0.0087522	0.0587893	2.05788	0.00327869	ASF1A//SIRT1//SIN3A//MIER1//TNRC6C//DND1//PHF8//PHF2
GO:0045445	myoblast differentiation	Biological process	16	57	2440	16119	1.85436	0.00879422	0.0589991	2.0558	0.00655738	GREM1//SRF//MAPK14//MKX//ZFHX3//MEF2C//BTG1//EPAS1//TCF7L2//NRG1//ISL1//PRICKLE1//IGF1//LGALS1//MBNL1//MAML1
GO:0006898	receptor-mediated endocytosis	Biological process	43	199	2440	16119	1.42746	0.0089487	0.0599618	2.04824	0.017623	ARRB1//CALCA//RSPO1//MTMR2//PCSK9//GREM1//AHI1//SFRP4//PICK1//MAGI2//CALCRL//CLTC//ADRBK1//NEDD4//CALCR//PICALM//ULK1//CAV3//KIF3A//APOA5//BICD1//APOC2//FCHO2//FNBP1L//MAPK1//SMAP1//DNAJC6//WASL//NEDD4L//AP1S1//ARHGAP27//PLA2R1//LRP12//LRP2//M6PR//MRC1//LRP1B//NLGN3//SORL1//TFR2//TGFBR2//CD163//CD36
GO:0031346	positive regulation of cell projection organization	Biological process	41	188	2440	16119	1.4407	0.00897101	0.0600376	2.04716	0.0168033	NCKAP1//TWF2//WNT1//CNR1//DMD//DPYSL3//MARK2//PTK2B//NEGR1//RAPGEF1//NTRK2//GPRC5B//BCL11A//RAP1A//RET//CAMK1//RAPGEF2//MAGI2//F2RL1//KIT//LIMK1//NDEL1//RAB11A//NTRK3//CXCL12//RHOA//NEFL//ROBO1//ROBO2//TIAM1//DIXDC1//SLIT2//CAPRIN1//PTPRD//CAPRIN2//RHOQ//FNBP1L//SRF//TGFBR1//WASL//RAB8B
GO:0051051	negative regulation of transport	Biological process	70	352	2440	16119	1.31372	0.00898278	0.0600428	2.04659	0.0286885	MTMR2//MDFI//SUFU//SRI//PTK2B//ACTN2//PSMD10//G3BP2//TRIP6//BCL2//CALCA//CRH//ADRA2A//ADRA2B//IRS2//NEDD4//INHBB//SYT4//ITGAV//APOC2//NDFIP2//CTTNBP2NL//CNR1//CRBN//MDFIC//PKIA//NLRP3//PPM1A//UACA//CD36//LYPLA1//ANXA13//PKDCC//GOPC//RAP1B//ACVR1C//PPP3CA//PSMD9//PTPN11//SFRP1//SREBF1//CDK5//SOX4//SP100//IL11//OSM//PICALM//PTGER4//CNN2//PTEN//ERBB3//NRG1//GSK3B//SLC18A2//CAV3//CALM3//FAM89B//WNK1/…
GO:0008542	visual learning	Biological process	13	43	2440	16119	1.99721	0.00906368	0.0604356	2.0427	0.00532787	CDK5//RGS14//ADRA1B//DRD1//HRH2//KIT//MECP2//NRAS//NLGN3//ATXN1//NETO1//TANC1//SYNGAP1
GO:0043525	positive regulation of neuron apoptotic process	Biological process	13	43	2440	16119	1.99721	0.00906368	0.0604356	2.0427	0.00532787	CDK5//EGR1//EPHA7//PCSK9//NR3C1//RHOA//ASCL1//PMAIP1//MAP2K4//TGFB2//TP53//CDK5R1//CDC34
GO:0031128	developmental induction	Biological process	11	34	2440	16119	2.13728	0.00922124	0.0611131	2.03521	0.0045082	HOXA11//HOXC11//SIX1//BMP2//MESP1//WNT1//FZD5//HIPK1//WNT2B//WNT4//NKX2-1
GO:0035329	hippo signaling	Biological process	11	34	2440	16119	2.13728	0.00922124	0.0611131	2.03521	0.0045082	NF2//WWC2//SOX11//AMOT//DVL2//STK4//TEAD1//TEAD3//TJP1//DCHS1//TJP2
GO:0048009	insulin-like growth factor receptor signaling pathway	Biological process	11	34	2440	16119	2.13728	0.00922124	0.0611131	2.03521	0.0045082	GHRHR//IGF1//IGFBP4//PHIP//WNT1//NKX3-1//ATXN1//ATXN7//BMP2//GIGYF2//GIGYF1
GO:0051057	positive regulation of small GTPase mediated signal transduction	Biological process	11	34	2440	16119	2.13728	0.00922124	0.0611131	2.03521	0.0045082	NRAS//ALS2//LPAR1//F2RL1//ARRB1//CSF1//NRG1//IGF1//KITLG//DGKI//CDON
GO:0051932	synaptic transmission, GABAergic	Biological process	11	34	2440	16119	2.13728	0.00922124	0.0611131	2.03521	0.0045082	NISCH//CNR1//NRAS//USP46//CNTNAP4//BDNF//SLC6A1//TAC1//CA2//CA7//GABRB2
GO:0046649	lymphocyte activation	Biological process	103	546	2440	16119	1.24621	0.00927057	0.0612188	2.03289	0.0422131	SNX27//DOCK8//TUSC2//IL15//PIK3CD//STAT5B//TYRO3//ELF4//F2RL1//IFNA4//ITGAL//TP53//PTK2B//LGALS1//LGALS8//IL12B//BCL2//KIT//FNIP1//ATP11C//IL21R//CASP8//HDAC5//ZBTB1//IL11//MSH2//BCL11A//PTPN2//EGR1//PKNOX1//CHD7//PREX1//SOX4//RUNX2//AHR//RC3H1//BTLA//TNFRSF13B//PRDM1//CDKN1A//IL13RA1//MEF2C//IRS2//CD40//PAK2//PDPK1//PTPN11//YES1//MAPKAP1//CD247//SH2D1B//JMJD6//B2M//RORC//WNT1//FZD5//FZD7//WNT4//…
GO:0021954	central nervous system neuron development	Biological process	19	72	2440	16119	1.74329	0.00927082	0.0612188	2.03288	0.00778689	PRDM8//ROBO1//SLIT2//DRD1//LHX6//ATG7//ATP7A//LHX8//RAPGEF2//ROBO2//EPHB2//NR4A2//PTEN//NDEL1//FBXO45//NFIB//CDK5//ASCL1//NTRK2
GO:0048675	axon extension	Biological process	19	72	2440	16119	1.74329	0.00927082	0.0612188	2.03288	0.00778689	WDR36//CDK5//SEMA4F//ARHGAP4//BCL11A//RTN4//CDK5R1//SLIT2//TWF2//LIMK1//NDEL1//RAB11A//NTRK3//CXCL12//CYFIP1//NLGN3//POU4F2//BDNF//ULK1
GO:0003013	circulatory system process	Biological process	78	399	2440	16119	1.29143	0.00932958	0.0615324	2.03014	0.0319672	MECP2//CALCA//ADRA1B//ACE//BVES//DMD//EPAS1//RANGRF//RYR2//CALM3//CAV3//CACNA1G//CTNNBIP1//RASL10B//ADRA2B//SREBF1//DDAH1//PLCB3//WNK1//NEDD4L//PRCP//CYP4A11//F2RL1//GJA1//ADRBK1//TBC1D8//F5//GUCY1B3//HOXB2//MTHFR//DLL4//CHD7//CXCL12//ACVRL1//CELF2//CHRM2//KCNE1L//SRI//CACNA1B//CHGA//NISCH//EDNRB//LRP5//PPARG//PTGS1//SGK1//TAC1//ADRA2A//TACR3//ATP1B1//PIK3C2A//DRD1//YES1//AMOT//PTPRJ//TJP1//SLIT2…
GO:0021537	telencephalon development	Biological process	42	194	2440	16119	1.4302	0.00937661	0.061768	2.02795	0.0172131	PRDM8//DRD1//EMX2//LMX1A//MEF2C//PTEN//DLX1//CNTNAP2//FOXP2//CDK5//GSK3B//MAS1//NF2//LHX5//SRF//NKX2-1//NCOA1//CDK5R1//TTC8//CHD7//SHANK3//RHOA//PAX6//FBXO45//LHX6//NDEL1//DIXDC1//RTN4//ROBO1//SLIT2//ERBB4//ROBO2//NFIB//BMP2//ATG7//ASCL1//NTRK2//CDON//CXCL12//EPHB2//HES1//SLC8A3
GO:0034284	response to monosaccharide	Biological process	33	145	2440	16119	1.50347	0.0094575	0.0622258	2.02422	0.0135246	ACVR1C//EGR1//PTK2B//ANGPT2//RHOA//SMAD2//SIDT2//PTEN//SREBF1//TCF7L2//TGFBR2//SESN2//NR0B2//IRS2//RAB11FIP2//RAB11FIP5//SELT//RAB11B//CRH//ARRB1//SRI//EFNA5//LRP5//ADRA2A//SIN3A//LGALS1//MEF2C//OXCT1//NOX4//PPP3CA//SOX4//SRF//TJP1
GO:0050678	regulation of epithelial cell proliferation	Biological process	52	250	2440	16119	1.37408	0.00950756	0.0624799	2.02193	0.0213115	ALDH1A2//ACVRL1//VASH1//TGFBR1//CAV2//KRIT1//ATPIF1//EGR3//FGF2//HMGB2//ARG1//ARNT//RPTOR//CCL2//CCL11//CXCL12//BMP2//VASH2//REG3G//FGF7//INTU//PTPRK//CASK//ROBO1//CCND1//KIF3A//OSR1//IGF1//IHH//LAMC1//SFRP1//BNC1//TCF7L2//TGFA//NOG//MEF2C//NKX3-1//PAX6//A4GNT//PTCH1//PTEN//TGFB2//TGFBR3//MTSS1//FZD7//FOXP2//LIMS1//FBXW7//NFIB//SOX11//EDNRB//SMAD3
GO:0046907	intracellular transport	Biological process	253	1463	2440	16119	1.14242	0.00956576	0.0627868	2.01928	0.103689	GOLGA1//SORL1//GCC1//TRIP11//GCC2//NUP205//TNPO1//ARNTL//TP53//SLC25A15//MAPK1//YWHAZ//MDFI//SUFU//SRI//IPO7//PRICKLE1//DRD1//PHIP//PPP3CA//TMCO6//RANBP2//MCM3AP//EEA1//SMG1//SMG6//DDX25//NCBP1//CDC40//NUP133//THOC2//SMG7//GIPC1//MYO6//YWHAG//HOMER3//PICK1//AKAP6//AKAP5//AKAP12//FYB//KPNA1//KPNA2//KPNA4//KPNA5//IPO5//RERE//TRPS1//CSE1L//EGR2//GSK3B//SMURF1//RABGEF1//TAOK2//ARL6IP1//SEC62//SPCS3//…
GO:0035051	cardiocyte differentiation	Biological process	26	108	2440	16119	1.59037	0.00960002	0.062936	2.01773	0.0106557	GREM1//SRF//TGFB2//TCAP//PDGFRA//ACTC1//FHOD3//MEF2A//KDM6B//NRG1//NOX4//SOX6//MESP1//BMP2//MEF2C//ATG7//CAV3//BMP10//CCNB1//ISL1//MAML1//BVES//SMAD4//AKAP6//HES1//PRICKLE1
GO:0045926	negative regulation of growth	Biological process	45	211	2440	16119	1.40889	0.00968255	0.063401	2.01401	0.0184426	CDKN1A//CDKN2C//DCUN1D3//DCBLD2//ENO1//SIRT1//BMP10//APBB2//HRG//SMAD3//SMAD4//CRLF3//PPARG//ST7L//PPP2R1A//RTN4//PTPRJ//BCL2//SFRP1//SMARCA4//CAPRIN2//BTG1//TGFB2//TP53//WNT11//RERG//SLIT2//ACVRL1//EI24//CDK5//SEMA4F//ARHGAP4//BCL11A//CDK5R1//IL12B//CD36//PTCH1//PTEN//STK4//TCF7L2//WWC2//ULK1//SPG20//CAV3//MT2A
GO:0007266	Rho protein signal transduction	Biological process	48	228	2440	16119	1.39077	0.00988263	0.0646336	2.00513	0.0196721	ABCA1//FLOT1//CUL3//LPAR1//F2RL1//ARRB1//CHUK//ADRA2A//RHOA//ARHGAP4//ARHGAP6//LIMK1//SRGAP1//ROCK1//RTKN//CELSR1
GO:0043087	regulation of GTPase activity	Biological process	95	500	2440	16119	1.25517	0.00998382	0.0652173	2.0007	0.0389344	CPEB2//AMOT//ARRB1//RCC2//ARAP2//ASAP1//ADAP2//SMAP1//TBC1D15//BVES//EFNA5//NTRK2//DYNLT1//DGKI//ARHGEF5//S1PR1//ALDH1A1//WNT11//SYNGAP1//RAPGEF2//NET1//FGD4//FGD5//MCF2L2//ARHGEF12//NGEF//TIAM2//ECT2L//ARHGAP4//ARHGAP6//WNT4//DOCK10//SRGAP1//TIAM1//PKP4//KALRN//ARHGEF6//TBC1D8//DENND1B//TBC1D9//TBC1D12//TBC1D30//RABGAP1//RAB3GAP2//RABGEF1//TBC1D25//TBC1D13//TBC1D8B//ALS2//GRTP1//TBC1D10A//MADD//…
GO:0042176	regulation of protein catabolic process	Biological process	46	217	2440	16119	1.40038	0.010036	0.0654795	1.99844	0.0188525	PTEN//TMF1//UBE2K//RAD23B//GIPC1//WAC//N4BP1//TRIB1//PRICKLE1//CSNK1D//RCHY1//RNF180//TRIB2//GSK3B//PSMD10//TAF1//VCP//USP5//PCSK9//NRG1//SMAD3//SMAD4//MDM4//RELA//DEDD//ATG7//EGLN2//CSNK2A1//NEDD4L//TIPARP//GJA1//NEDD4//PPP2R3A//SORL1//TNFAIP3//RHBDD1//CUL4B//ADRA2A//TNFRSF1B//FBXW7//CTSC//PTK2B//SUFU//WNT1//CAV3//ARNTL
GO:0032880	regulation of protein localization	Biological process	99	524	2440	16119	1.24811	0.0101502	0.0657424	1.99352	0.0405738	F2RL1//MDFI//SUFU//SRI//PSMD10//G3BP2//TRIP6//CDKN1A//SIRT1//IGF1//FZD7//BAMBI//SMAD3//MAPK14//KPNA1//IPO5//UACA//SMN2//ZIC1//MDFIC//PKIA//EDA//IL12B//RHOA//NLRP3//PPM1A//CD36//LYPLA1//ANXA13//PKDCC//GOPC//UHMK1//PTPN11//CDK5//SOX4//SP100//GSK3B//TCF7L2//CAMK1//PTGER4//SEC24A//FGG//GOLPH3L//TGFB2//CD40//RAB11A//NDFIP2//AKAP6//RCC2//CCNB1//SMAD4//TGFBR1//FAM89B//CEP290//GCC2//TMEM30B//SORL1//WAPAL…
GO:0042509	regulation of tyrosine phosphorylation of STAT protein	Biological process	15	53	2440	16119	1.86966	0.0101572	0.0657424	1.99322	0.00614754	IL12B//IL6ST//KIT//CD40//PTPN2//CSF1R//HES1//IL6R//IL15//ISL1//NF2//PPP2R1A//SOCS1//ERBB4//IGF1
GO:0055008	cardiac muscle tissue morphogenesis	Biological process	15	53	2440	16119	1.86966	0.0101572	0.0657424	1.99322	0.00614754	RYR2//ZFPM2//HEY1//NRG1//DLL4//DSP//S1PR1//BMP10//FKBP1A//ISL1//TGFBR3//EGLN1//BMP2//ACTC1//TCAP
GO:0060191	regulation of lipase activity	Biological process	28	119	2440	16119	1.55439	0.0101781	0.0657424	1.99233	0.0114754	NMUR1//ADCY1//ADCY6//ADRBK1//LPAR1//ARHGAP6//PRKAR2B//CALM3//APOC2//CYR61//PDPK1//RGS2//ESR1//FGF2//KIT//PDGFRA//FKBP1A//AKAP6//CRY2//PPP4R4//VRK3//MAGI2//TIPRL//MASTL//NMUR2//APOA5//PLA2R1//BICD1
GO:0009954	proximal/distal pattern formation	Biological process	10	30	2440	16119	2.20205	0.0102212	0.0657424	1.9905	0.00409836	OSR1//DLX1//HOXA11//HOXC10//HOXC11//HOXD10//LRP4//PBX1//CYP26B1//ALDH1A2
GO:0046579	positive regulation of Ras protein signal transduction	Biological process	10	30	2440	16119	2.20205	0.0102212	0.0657424	1.9905	0.00409836	NRAS//ALS2//LPAR1//F2RL1//ARRB1//CSF1//NRG1//IGF1//KITLG//DGKI
GO:2000273	positive regulation of receptor activity	Biological process	10	30	2440	16119	2.20205	0.0102212	0.0657424	1.9905	0.00409836	ADRA2A//FBXW7//TGFA//NCOA3//ADRA2B//NLGN3//SHANK3//CDK5//GREM1//ACTN2
GO:0010172	embryonic body morphogenesis	Biological process	5	10	2440	16119	3.30307	0.0102448	0.0657424	1.9895	0.00204918	MAB21L2//NCKAP1//ZNF281//CDON//GREM2
GO:0014741	negative regulation of muscle hypertrophy	Biological process	5	10	2440	16119	3.30307	0.0102448	0.0657424	1.9895	0.00204918	BMP10//GSK3B//RGS2//CAV3//ATP2B4
GO:0021877	forebrain neuron fate commitment	Biological process	5	10	2440	16119	3.30307	0.0102448	0.0657424	1.9895	0.00204918	DLX1//ASCL1//PAX6//LHX6//NKX2-1
GO:0021892	cerebral cortex GABAergic interneuron differentiation	Biological process	5	10	2440	16119	3.30307	0.0102448	0.0657424	1.9895	0.00204918	DRD1//LHX6//DLX1//ASCL1//NKX2-1
GO:0060052	neurofilament cytoskeleton organization	Biological process	5	10	2440	16119	3.30307	0.0102448	0.0657424	1.9895	0.00204918	NEFM//NEFH//NEFL//VPS54//NDEL1
GO:0080182	histone H3-K4 trimethylation	Biological process	5	10	2440	16119	3.30307	0.0102448	0.0657424	1.9895	0.00204918	TET3//RTF1//TET2//WDR61//CTR9
GO:1900153	positive regulation of nuclear-transcribed mRNA catabolic process, deadenylation-dependent decay	Biological process	5	10	2440	16119	3.30307	0.0102448	0.0657424	1.9895	0.00204918	CPEB3//CNOT1//TNRC6B//TNRC6C//ZFP36
GO:0001667	ameboidal cell migration	Biological process	52	251	2440	16119	1.3686	0.0102729	0.0658258	1.98831	0.0213115	EDNRB//ERBB4//ISL1//KITLG//RET//EGR3//FGF2//GREM1//ROBO1//SRF//SLIT2//AMOT//NCKAP1//MESP1//PDPK1//PTK2B//VASH1//BMP10//DLL4//SP100//STC1//KRIT1//ACVRL1//NANOS1//MACF1//TGFBR3//GLIPR2//CAPN7//TAC1//TGFB2//TGFBR2//TNS1//ZFAND5//PIP5K1A//ARHGAP4//LRP5//PRCP//ANGPT2//HRG//GIPC1//PTEN//TGFBR1//CALCA//KRT2//FGF7//HDAC7//HDAC5//KIT//ACVR1C//MET//CENPV//CXCL12
GO:0010977	negative regulation of neuron projection development	Biological process	12	39	2440	16119	2.03266	0.0102989	0.0658258	1.98721	0.00491803	BCL11A//ADCY6//PAQR3//DPYSL3//LPAR1//RAP1GAP2//GSK3B//LGALS1//PRKCSH//TRPV4//SPOCK1//ITM2C
GO:0035773	insulin secretion involved in cellular response to glucose stimulus	Biological process	12	39	2440	16119	2.03266	0.0102989	0.0658258	1.98721	0.00491803	CRH//ARRB1//SRI//EFNA5//LRP5//SIDT2//TCF7L2//ADRA2A//RAB11FIP2//RAB11FIP5//SELT//RAB11B
GO:0046887	positive regulation of hormone secretion	Biological process	23	93	2440	16119	1.63378	0.010306	0.0658258	1.98691	0.00942623	INHBB//CAPN10//SERP1//ISL1//OXCT1//PSMD9//SOX4//TCF7L2//NR0B2//IRS2//CRH//ARRB1//SRI//RAB8B//GHRHR//FGG//RASL10B//NKX3-1//TMF1//TAC1//RUNX1//PTPN11//SOX11
GO:0060627	regulation of vesicle-mediated transport	Biological process	59	291	2440	16119	1.33939	0.0104351	0.0665727	1.9815	0.0241803	RSPO1//MTMR2//PCSK9//GREM1//ARRB1//AHI1//SFRP4//PICK1//MAGI2//PCLO//RAB3B//PTPN1//RAB5B//PICALM//ZFYVE16//SLAMF1//SYT4//ANXA2//LYPLA1//ANXA13//PKDCC//GOPC//PDPK1//F2RL1//LAMP1//NEDD4L//BIN1//CBLL1//FGG//RAB27B//ADRA2A//RAP1B//CDK5//CACNA1G//KIF3A//APOA5//BICD1//APOC2//ACTN4//ITGAV//CNN2//PTEN//LMAN2//CD36//RNF139//TOR1A//SEC24B//INSIG1//SORL1//SYNJ1//RAP1A//SMAP1//DNAJC6//WASL//MFGE8//CCL2//MAPK1…
GO:0045669	positive regulation of osteoblast differentiation	Biological process	16	58	2440	16119	1.82239	0.010478	0.0667685	1.97972	0.00655738	CEBPA//CEBPB//FBN2//HEY1//NPNT//IGF1//CYR61//IL6R//IL6ST//SMAD5//MEF2C//WNT4//CTNNBIP1//BMP2//SOX11//RUNX2
GO:0030100	regulation of endocytosis	Biological process	35	157	2440	16119	1.47271	0.0106626	0.0678653	1.97214	0.0143443	RSPO1//MTMR2//PCSK9//GREM1//ARRB1//AHI1//SFRP4//PICK1//MAGI2//NEDD4L//BIN1//CBLL1//KIF3A//APOA5//BICD1//APOC2//PICALM//ACTN4//ITGAV//CNN2//PTEN//LMAN2//F2RL1//CD36//TOR1A//SYNJ1//SMAP1//DNAJC6//WASL//MFGE8//CCL2//CAV3//PTPN1//RAB5B//ZFYVE16
GO:0033124	regulation of GTP catabolic process	Biological process	95	502	2440	16119	1.25017	0.0111103	0.0706323	1.95428	0.0389344	CPEB2//AMOT//ARRB1//RCC2//ARAP2//ASAP1//ADAP2//SMAP1//TBC1D15//BVES//EFNA5//NTRK2//DYNLT1//DGKI//ARHGEF5//S1PR1//ALDH1A1//WNT11//SYNGAP1//RAPGEF2//NET1//FGD4//FGD5//MCF2L2//ARHGEF12//NGEF//TIAM2//ECT2L//ARHGAP4//ARHGAP6//WNT4//DOCK10//SRGAP1//TIAM1//PKP4//KALRN//ARHGEF6//TBC1D8//DENND1B//TBC1D9//TBC1D12//TBC1D30//RABGAP1//RAB3GAP2//RABGEF1//TBC1D25//TBC1D13//TBC1D8B//ALS2//GRTP1//TBC1D10A//MADD//…
GO:1903313	positive regulation of mRNA metabolic process	Biological process	9	26	2440	16119	2.28674	0.0111744	0.0709574	1.95178	0.00368852	NCBP1//CCNB1//TRA2B//THRAP3//CPEB3//CNOT1//TNRC6B//TNRC6C//ZFP36
GO:0009057	macromolecule catabolic process	Biological process	185	1047	2440	16119	1.16728	0.0112164	0.0711415	1.95015	0.0758197	SMG1//SMG6//NCBP1//PPP2R1A//PNRC2//RPS20//SMG7//HUWE1//ARIH2//WWP1//FBXO45//NEDD4L//RCHY1//NEDD4//RNF43//SMURF1//HECW2//RBBP6//RNF146//HERC3//UBE3B//UBE3C//PAIP1//EXOSC7//CNOT1//CNOT6L//CNOT2//XRN1//ZFP36//EDC3//CNOT8//DIS3L2//RAD23B//CCNH//RAD50//SPO11//RBBP8//HMGA2//RC3H1//THRAP3//LRPPRC//ACE//LYPLA1//PGM2//CALM3//PPP1CB//PPP1R3B//FUCA1//GLB1//HSPG2//CECR2//HMGB2//KPNA1//ARRB1//FOXL2//RNH1//KHS…
GO:0048771	tissue remodeling	Biological process	31	136	2440	16119	1.50581	0.01137	0.072032	1.94424	0.0127049	ADRA1B//ACE//EPAS1//IGF1//MEF2C//ATP7A//DLL4//TGFB2//ACVRL1//GJA1//TP53//IL12B//IL15//CSF1R//S1PR1//CTSK//PTK2B//IHH//NOX4//TNFAIP3//CALCA//TMEM64//CA2//LRP5//MITF//SPP2//GREM1//SFRP1//ARG1//SFRP4//HRG
GO:0032387	negative regulation of intracellular transport	Biological process	24	99	2440	16119	1.60149	0.0114577	0.0725036	1.9409	0.00983607	MDFI//SUFU//SRI//PSMD10//G3BP2//TRIP6//BCL2//CALCA//MDFIC//PKIA//NLRP3//PPM1A//UACA//CD36//LYPLA1//ANXA13//PKDCC//GOPC//CDK5//SOX4//SP100//GSK3B//FAM89B//TRIM15
GO:0071822	protein complex subunit organization	Biological process	245	1419	2440	16119	1.1406	0.0114943	0.0726508	1.93952	0.10041	NUP205//TSPYL4//ASF1A//NAP1L5//HMGB2//NAP1L1//RSF1//SET//CENPO//SETD2//DPYSL3//LIMA1//ACTN4//GAS7//ACTN1//TRIOBP//TWF2//CFL2//HAT1//H3F3B//ARID2//SMARCA4//SMARCC1//SMARCD1//ARID1A//RPS20//HRSP12//WASF3//PPARGC1A//CREBBP//FANCA//PTK2B//RIMS1//CLDN14//HES1//FAS//LAMC1//MATN1//MAX//MDM4//MITF//OTX2//MPP6//PPP2R1A//SH3BGR//SLC2A1//SPP2//TP53//ZNF148//CAPZA1//PICALM//PARD6B//TCAP//CCNB1//WASF1//WASL//…
GO:0043010	camera-type eye development	Biological process	57	281	2440	16119	1.34004	0.0115513	0.072927	1.93737	0.0233607	FOXL2//GJA1//PAX6//CDON//TGFBR1//TGFBR2//WNT2B//SHROOM2//MEIS1//SOX11//IHH//SMARCA4//ARID1A//HIPK1//TSPAN12//AHI1//RDH10//WDR19//FZD5//ALDH1A2//RORB//EPHB2//LRP5//ZEB1//NR2E3//ZNF513//JMJD6//MAX//POU4F2//CHD7//RET//TGIF2//TGIF1//CEP290//TTC8//MAP3K1//SRF//DLL4//PDGFRA//ACVRL1//CLIC4//FZD4//COL4A1//SLC7A11//SMAD3//MAF//NF2//NTRK3//NINJ1//MAB21L2//FKBP8//MITF//MYF5//PKNOX1//RCN1//DIXDC1//FOXP2
GO:0043410	positive regulation of MAPK cascade	Biological process	70	356	2440	16119	1.29896	0.0116142	0.0732392	1.93501	0.0286885	MAPK14//LPAR1//FGF2//TAB3//KIT//ARRB1//MET//NTRK3//PAK3//MAPK1//MAPK10//PTPN11//PROK2//BMP2//TGFA//MAPKAPK5//MADD//GAB1//MDFIC//MDFI//MAP3K1//MAP3K5//MAP3K9//MAP2K4//KIAA1804//SPAG9//MAP3K6//TGFB2//TAOK2//ADRA2A//NEK10//MEF2C//KITLG//NOX4//PDGFA//PDE5A//CD40//DVL2//PTK2B//MAGI3//FZD5//FZD4//F2RL1//ANKRD6//FZD7//DIXDC1//SPRY2//CSF1R//GLIPR2//ERBB4//FGG//NPNT//GCNT2//HTR2C//PDGFRA//FBXW7//RAP1A//RA…
GO:0014909	smooth muscle cell migration	Biological process	11	35	2440	16119	2.07622	0.0116474	0.0732795	1.93377	0.0045082	ACE//PDGFA//PLAU//SORL1//IGF1//NOX4//BCL2//SEMA6D//TRIB1//SLIT2//LPAR1
GO:0021522	spinal cord motor neuron differentiation	Biological process	11	35	2440	16119	2.07622	0.0116474	0.0732795	1.93377	0.0045082	HOXC10//HOXD10//ISL1//LHX4//SUFU//PAX6//GIGYF2//ABT1//ZC4H2//PTCH1//SOX4
GO:0044699	single-organism process	Biological process	1987	12851	2440	16119	1.02143	0.0116761	0.0733754	1.9327	0.814344	SIRT1//ABCD2//ACAA1//GOLGA1//SORL1//GCC1//TRIP11//GCC2//ATG16L1//ATG2B//ULK1//BECN1//ATG12//RB1CC1//TECPR1//STX17//SNAP29//SLC25A15//CEBPA//ARG1//DDAH1//NUP205//TNPO1//ARNTL//TP53//STAG1//RGS14//CTCF//NEK6//PHF13//SGOL1//ESCO2//PPP2R1A//SRPK1//TOP1//TOP2A//NDEL1//SMC4//CIT//EML4//FANCG//RBBP8//CCNG2//RAD17//CDC6//MAPK14//RAD9B//TIPRL//PTPN11//CEP63//CDKN1A//CDKN2C//CCNL1//PTEN//CNTD2//CCNL2//CDK5…
GO:0010171	body morphogenesis	Biological process	14	49	2440	16119	1.88747	0.0117253	0.0735998	1.93088	0.0057377	MAB21L2//NCKAP1//ZNF281//CDON//GREM2//IHH//TIPARP//PAX9//PDGFRA//PTPN11//TCF7L2//TGFB2//CRISPLD1//NOG
GO:0021915	neural tube development	Biological process	35	158	2440	16119	1.46339	0.0117553	0.0737036	1.92977	0.0143443	SOX4//SOX11//STK4//CASP8//SEC24B//NCKAP1//PRICKLE1//DVL2//SETD2//APAF1//SUFU//RGMA//PTCH1//SHROOM3//SFRP1//TGIF1//KDM6A//ARID1A//ZIC5//NOG//CELSR1//MED12//HES1//KIF3A//FKBP8//FOXA1//PAX6//WNT1//WDR19//CECR2//PLXNA2//AMBRA1//TCF7L2//DCHS1//ALDH1A2
GO:0038127	ERBB signaling pathway	Biological process	49	236	2440	16119	1.37162	0.0119393	0.0744634	1.92302	0.020082	ADRA2A//FBXW7//TGFA//SNX6//SPRY1//SPRY2//CDKN1A//ADCY1//ADCY6//CHUK//AP2M1//ADRBK1//EPS15//ERBB3//ERBB4//PTK2B//FGF2//FGF7//TNRC6B//GAB1//TNRC6A//GSK3B//NRG1//KIT//KITLG//FOXO4//NRAS//PDGFA//PDGFRA//PDPK1//PIK3C2A//PIK3CD//PRKAR2B//ERBB2IP//MAPK1//PTEN//TNRC6C//PTPN11//EPS15L1//RPS6KB2//MAPKAP1//ADAM12//CALM3//IRS2//REPS2//RPS6KA5//ADRA2B//PTPN2//PTPRJ
GO:0032486	Rap protein signal transduction	Biological process	8	22	2440	16119	2.40224	0.0119606	0.0744634	1.92225	0.00327869	RAPGEF3//RAPGEF1//RAP1A//RAP1B//RAP2B//RAPGEF2
GO:0071867	response to monoamine	Biological process	8	22	2440	16119	2.40224	0.0119606	0.0744634	1.92225	0.00327869	ADCY6//DRD1//GNG2//PPARGC1A//ATP2B4//PDE4B//RYR2//EGR1
GO:0071869	response to catecholamine	Biological process	8	22	2440	16119	2.40224	0.0119606	0.0744634	1.92225	0.00327869	ADCY6//DRD1//GNG2//PPARGC1A//ATP2B4//PDE4B//RYR2//EGR1
GO:0007350	blastoderm segmentation	Biological process	6	14	2440	16119	2.83121	0.0120129	0.0744634	1.92035	0.00245902	NCKAP1//BASP1//HOXD8//FZD5//TCF7L1//TDRD5
GO:0007351	tripartite regional subdivision	Biological process	6	14	2440	16119	2.83121	0.0120129	0.0744634	1.92035	0.00245902	NCKAP1//BASP1//HOXD8//FZD5//TCF7L1//TDRD5
GO:0008595	anterior/posterior axis specification, embryo	Biological process	6	14	2440	16119	2.83121	0.0120129	0.0744634	1.92035	0.00245902	NCKAP1//BASP1//TDRD5//HOXD8//FZD5//TCF7L1
GO:0032317	regulation of Rap GTPase activity	Biological process	6	14	2440	16119	2.83121	0.0120129	0.0744634	1.92035	0.00245902	RAPGEF3//RAP1GAP2//RAPGEF1//RAP1A//RAPGEF2//DGKI
GO:0042921	glucocorticoid receptor signaling pathway	Biological process	6	14	2440	16119	2.83121	0.0120129	0.0744634	1.92035	0.00245902	CRY2//ARNTL//NCOA6//NR3C1//NEDD4//ARID1A
GO:0090005	negative regulation of establishment of protein localization to plasma membrane	Biological process	6	14	2440	16119	2.83121	0.0120129	0.0744634	1.92035	0.00245902	LYPLA1//ANXA13//PKDCC//GOPC//RHOQ//TMEM59
GO:0018394	peptidyl-lysine acetylation	Biological process	32	142	2440	16119	1.48871	0.01211	0.0749805	1.91686	0.0131148	KAT5//CREBBP//MECP2//TAF1//NCOA3//TRRAP//CDYL//EP300//CTCF//ARID5A//PPARGC1A//ARRB1//RPS6KA4//RPS6KA5//SET//BRD1//BRPF3//MBIP//SMARCA4//TAF10//ING3//NAA50//EPC1//HAT1//NCOA1//LDB1//MSL2//WBP2//IWS1//SIN3A//SIRT1//SOX4
GO:0060078	regulation of postsynaptic membrane potential	Biological process	15	54	2440	16119	1.83504	0.0121432	0.0751007	1.91567	0.00614754	CDK5//MECP2//MEF2C//PPP3CA//SLC17A7//BDNF//ATXN1//NLGN3//PTEN//NLGN4X//MTMR2//RIMS1//PTK2B//NETO1//SHANK3
GO:0030073	insulin secretion	Biological process	42	197	2440	16119	1.40842	0.0121874	0.0752887	1.91409	0.0172131	RAPGEF3//CNR1//ADRA2A//SLC25A4//ARNTL//MARCKS//PRKAR2B//RAP1A//RAP1B//RFX3//SPCS3//SLC2A1//AKAP5//SPCS2//CAPN10//SERP1//ISL1//OXCT1//PSMD9//SOX4//TCF7L2//NR0B2//IRS2//RAB11FIP2//RAB11FIP5//SELT//RAB11B//CRH//ARRB1//SRI//ACVR1C//INHBB//PPP3CA//PTPN11//SFRP1//SREBF1//EFNA5//LRP5//SIDT2//PCLO//SMAD2//SLC18A2
GO:0008154	actin polymerization or depolymerization	Biological process	34	153	2440	16119	1.46803	0.0122841	0.075785	1.91066	0.0139344	TRIOBP//TWF2//CFL2//CIT//SSH1//CXCL12//SSH2//WASF3//DIAPH2//ARHGAP6//PREX1//GAS7//WASF1//MTSS1//PAK3//PLEKHH2//SHROOM2//LIMA1//F2RL1//FHOD3//SLIT2//PTK2B//RHOA//MAP3K1//CCL11//ARPC5//ARPC1B//SPTBN1//CAPZA1//WASL
GO:0002092	positive regulation of receptor internalization	Biological process	7	18	2440	16119	2.56906	0.0123662	0.075785	1.90776	0.00286885	PCSK9//GREM1//ARRB1//AHI1//SFRP4//PICK1//MAGI2
GO:0031440	regulation of mRNA 3'-end processing	Biological process	7	18	2440	16119	2.56906	0.0123662	0.075785	1.90776	0.00286885	NCBP1//CCNB1//CPEB3//CNOT1//TNRC6B//TNRC6C//ZFP36
GO:0031498	chromatin disassembly	Biological process	7	18	2440	16119	2.56906	0.0123662	0.075785	1.90776	0.00286885	ARID2//SET//SMARCA4//SMARCC1//SMARCD1//ARID1A//PADI2
GO:0046856	phosphatidylinositol dephosphorylation	Biological process	7	18	2440	16119	2.56906	0.0123662	0.075785	1.90776	0.00286885	INPP5A//INPP5B//MTM1//PTEN//MTMR1//SYNJ1//MTMR2
GO:0060004	reflex	Biological process	7	18	2440	16119	2.56906	0.0123662	0.075785	1.90776	0.00286885	ASCL1//TMC1//USP46//FOXP2//GJA1//NPNT//SATB1
GO:0051153	regulation of striated muscle cell differentiation	Biological process	20	79	2440	16119	1.67244	0.0123964	0.075785	1.9067	0.00819672	HDAC5//RBM24//MAPK14//CAV3//MAML1//BHLHE41//MKX//ZFHX3//MEF2C//BTG1//BCL2//NRG1//MESP1//MORF4L2//BMP10//AKAP6//PRICKLE1//BMP2//GREM1//CYP26B1
GO:0007260	tyrosine phosphorylation of STAT protein	Biological process	16	59	2440	16119	1.7915	0.0124065	0.075785	1.90635	0.00655738	OSM//IL12B//IL6ST//KIT//CD40//PTPN2//CSF1R//HES1//IL6R//IL15//ISL1//NF2//PPP2R1A//SOCS1//ERBB4//IGF1
GO:0060415	muscle tissue morphogenesis	Biological process	16	59	2440	16119	1.7915	0.0124065	0.075785	1.90635	0.00655738	RYR2//ZFPM2//HEY1//NRG1//DLL4//DSP//S1PR1//EGLN1//BMP2//ACTC1//TCAP//BMP10//FKBP1A//ISL1//TGFBR3//MYF5
GO:0097581	lamellipodium organization	Biological process	16	59	2440	16119	1.7915	0.0124065	0.075785	1.90635	0.00655738	SSH1//SSH2//NCKAP1//TWF2//WNT1//HRG//SLIT2//WASF3//FGD4//WHAMM//S1PR1//CYFIP1//ARFIP2//KIT//ARHGEF6//WASF1
GO:0046823	negative regulation of nucleocytoplasmic transport	Biological process	17	64	2440	16119	1.75476	0.0125422	0.0764429	1.90163	0.00696721	MDFI//SUFU//SRI//PSMD10//G3BP2//TRIP6//MDFIC//PKIA//NLRP3//PPM1A//UACA//CD36//CDK5//SOX4//SP100//GSK3B//FAM89B
GO:0060359	response to ammonium ion	Biological process	17	64	2440	16119	1.75476	0.0125422	0.0764429	1.90163	0.00696721	CDK5//ADRA1B//DRD1//HOMER1//HDAC5//CNR1//EGR1//PTK2B//HTR3A//SLC6A1//SLC18A2//TACR3//FOSB//RELA//TAC1//CRH//GABRB2
GO:0031060	regulation of histone methylation	Biological process	12	40	2440	16119	1.98184	0.0127323	0.077315	1.89509	0.00491803	JARID2//MECP2//DNMT1//RTF1//WDR61//CTR9//KDM3A//SIRT1//MTF2//PHF19//IWS1//CTCF
GO:0032410	negative regulation of transporter activity	Biological process	12	40	2440	16119	1.98184	0.0127323	0.077315	1.89509	0.00491803	SRI//CALM3//NEDD4L//STK39//CAB39//CAV3//ACTN2//OXSR1//ADRA2A//PPIF//NDFIP2//CTTNBP2NL
GO:0042246	tissue regeneration	Biological process	12	40	2440	16119	1.98184	0.0127323	0.077315	1.89509	0.00491803	IGF1//FZD7//MAPK14//BCL9//GJA1//TGFBR2//ERBB4//APOA5//GAP43//GATM//NINJ1//CCNB1
GO:0008584	male gonad development	Biological process	28	121	2440	16119	1.5287	0.0127561	0.077315	1.89428	0.0114754	PDGFRA//CCND1//NKX2-1//TMF1//MAP7//TCF21//AKAP9//WNT4//ZFPM2//RXFP2//ESR1//FANCA//FSHR//HMGB2//HMGCS1//HOXA11//KIT//MAS1//MEA1//KITLG//MSH2//NKX3-1//LHX9//BCL2//SFRP1//WNT2B//HMGA2//NCOA1
GO:0046546	development of primary male sexual characteristics	Biological process	28	121	2440	16119	1.5287	0.0127561	0.077315	1.89428	0.0114754	RXFP2//ESR1//FANCA//FSHR//HMGB2//HMGCS1//HOXA11//KIT//MAS1//MEA1//KITLG//MSH2//NKX3-1//WNT4//LHX9//BCL2//SFRP1//WNT2B//HMGA2//NCOA1//PDGFRA//CCND1//NKX2-1//TMF1//MAP7//TCF21//AKAP9//ZFPM2
GO:0015701	bicarbonate transport	Biological process	10	31	2440	16119	2.13102	0.0130851	0.0789588	1.88322	0.00409836	SLC26A9//SLC26A3//CA2//CA5A//CA7//CA9//SLC4A9//SLC4A11//SLC4A4//SLC4A8
GO:0032228	regulation of synaptic transmission, GABAergic	Biological process	10	31	2440	16119	2.13102	0.0130851	0.0789588	1.88322	0.00409836	BDNF//SLC6A1//TAC1//CA2//CA7//NISCH//CNR1//NRAS//USP46//CNTNAP4
GO:0048265	response to pain	Biological process	10	31	2440	16119	2.13102	0.0130851	0.0789588	1.88322	0.00409836	OSM//RUNX1//CRH//EDNRB//NMUR2//RET//SLC6A2//TAC1//CACNA1B//CALCA
GO:0048665	neuron fate specification	Biological process	10	31	2440	16119	2.13102	0.0130851	0.0789588	1.88322	0.00409836	HOXC10//HOXD10//ISL1//SUFU//PAX6//TLX3//FOXA1//ASCL1//NTRK3//SIX1
GO:0016573	histone acetylation	Biological process	30	132	2440	16119	1.5014	0.013146	0.0792389	1.88121	0.0122951	CTCF//ARID5A//PPARGC1A//ARRB1//RPS6KA4//RPS6KA5//MECP2//SET//BRD1//BRPF3//MBIP//SMARCA4//TAF10//EP300//ING3//NAA50//EPC1//TRRAP//HAT1//NCOA1//LDB1//MSL2//WBP2//IWS1//SIN3A//KAT5//CREBBP//TAF1//NCOA3//CDYL
GO:0009755	hormone-mediated signaling pathway	Biological process	23	95	2440	16119	1.59938	0.0133305	0.0801741	1.87515	0.00942623	PRCP//CRH//STAT5B//NR2E3//PGRMC2//ESR1//ESRRG//NR6A1//HNF4G//NKX3-1//NR4A2//PPARG//RORA//RORB//RORC//RXRG//NR2C1//NR0B2//NR1D2//NR3C1//PTPN2//KDM3A//PTPN11
GO:0046425	regulation of JAK-STAT cascade	Biological process	23	95	2440	16119	1.59938	0.0133305	0.0801741	1.87515	0.00942623	IL12B//IL6R//CDK5//NLK//CDK5R1//IFNA4//IL6ST//KIT//CD40//PTPN2//CSF1R//HES1//IL15//ISL1//NF2//PPP2R1A//SOCS1//ERBB4//IGF1//PTK2B//LEPROT//HMGA2//CRLF3
GO:0042306	regulation of protein import into nucleus	Biological process	32	143	2440	16119	1.4783	0.0133978	0.0804903	1.87296	0.0131148	MDFI//SUFU//SRI//PSMD10//G3BP2//TRIP6//CDKN1A//SIRT1//IGF1//FZD7//BAMBI//SMAD3//MAPK14//KPNA1//IPO5//UACA//SMN2//ZIC1//MDFIC//PKIA//EDA//IL12B//RHOA//NLRP3//PPM1A//CD36//AKAP6//GSK3B//SMAD4//TGFBR1//FAM89B//ERBB4
GO:0030323	respiratory tube development	Biological process	40	187	2440	16119	1.41308	0.013426	0.0805705	1.87205	0.0163934	CEBPA//CRH//EP300//EPAS1//JMJD6//ZFPM2//HES1//HSD11B1//ARG1//SMAD2//MYCN//PDGFRA//FBXW7//TSHZ3//SIM2//SREBF1//NKX2-1//ALDH1A2//IGF1//PDGFA//ATP7A//TCF21//PKDCC//FOXP2//SOX11//NOG//RDH10//TGFBR2//SPRY2//FOXA1//NRAS//SEC24B//WNT11//NFIB//GPSM2//ASCL1//CELSR1//WNT2B//FGF7//HECA
GO:0070936	protein K48-linked ubiquitination	Biological process	13	45	2440	16119	1.90844	0.0135247	0.0810739	1.86887	0.00532787	MARCH6//ARIH2//UBE2E3//NEDD4L//UBE2K//UBE2R2//TNFAIP3//UBE2A//UBE2D1//UBE2D3//RNF146//ZNRF1//CDC34
GO:0006479	protein methylation	Biological process	29	127	2440	16119	1.50849	0.0136826	0.0818408	1.86383	0.0118852	SETD3//MECP2//PRMT6//SATB1//EHMT1//SETD8//RAB3B//CTCF//JARID2//BAZ2A//WHSC1//FBXO11//KDM3A//PRDM8//SETD1B//KDM6A//WDR82//SETD1A//DNMT1//RTF1//WDR61//CTR9//SIRT1//MTF2//PHF19//TET3//TET2//SETD2//IWS1
GO:0008213	protein alkylation	Biological process	29	127	2440	16119	1.50849	0.0136826	0.0818408	1.86383	0.0118852	SETD3//MECP2//PRMT6//SATB1//EHMT1//SETD8//RAB3B//CTCF//JARID2//BAZ2A//WHSC1//FBXO11//KDM3A//PRDM8//SETD1B//KDM6A//WDR82//SETD1A//DNMT1//RTF1//WDR61//CTR9//SIRT1//MTF2//PHF19//TET3//TET2//SETD2//IWS1
GO:0044344	cellular response to fibroblast growth factor stimulus	Biological process	43	204	2440	16119	1.39247	0.0137238	0.0819975	1.86253	0.017623	SPRY2//CDKN1A//ADCY1//ADCY6//CHUK//ADRBK1//ERBB3//ERBB4//FGF2//FGF7//TNRC6B//GAB1//TNRC6A//GSK3B//NRG1//NDST1//KIT//KITLG//FOXO4//NRAS//PDGFA//PDGFRA//PDPK1//PIK3CD//PPP2R1A//PRKAR2B//MAPK1//PTEN//TNRC6C//PTPN11//RPS6KB2//MAPKAP1//CALM3//IRS2//OTX2//RUNX2//WNT4//TCF7L2//NOG//EGR3//DLL4//CCL2//SFRP1
GO:0050673	epithelial cell proliferation	Biological process	59	295	2440	16119	1.32123	0.0137704	0.0821859	1.86105	0.0241803	CALCA//ALDH1A2//ACVRL1//VASH1//TGFBR1//CAV2//KRIT1//ATPIF1//EGR3//FGF2//HMGB2//ARG1//ARNT//RPTOR//CCL2//CCL11//CXCL12//BMP2//VASH2//REG3G//FGF7//INTU//PTPRK//CASK//CEBPB//CHUK//MAPK1//CCND1//ROBO1//KRT2//PTCH1//EDNRB//SMAD3//KIF3A//OSR1//IGF1//IHH//LAMC1//SFRP1//BNC1//TCF7L2//TGFA//NOG//MEF2C//NKX3-1//PAX6//A4GNT//PTEN//TGFB2//TGFBR3//MTSS1//FZD7//FOXP2//ESR1//LIMS1//FBXW7//NFIB//SOX11//KIT
GO:0043487	regulation of RNA stability	Biological process	14	50	2440	16119	1.84972	0.0140727	0.0838986	1.85162	0.0057377	RC3H1//RBM24//SERBP1//PAIP1//THRAP3//TNFRSF1B//ZFP36//CNOT6L//MEX3D//CPEB3//SYNCRIP//HNRNPU//MAPK14//TARDBP
GO:0090130	tissue migration	Biological process	39	182	2440	16119	1.4156	0.0140902	0.0839113	1.85108	0.0159836	EGR3//FGF2//GREM1//ROBO1//SRF//SLIT2//NCKAP1//MESP1//PDPK1//PTK2B//VASH1//BMP10//DLL4//SP100//STC1//KRIT1//ACVRL1//NANOS1//MACF1//TGFBR3//GLIPR2//CAPN7//TAC1//TGFB2//TGFBR2//AMOT//PRCP//ANGPT2//HRG//GIPC1//PTEN//TGFBR1//CALCA//KRT2//FGF7//HDAC7//HDAC5//KIT//MET
GO:0001838	embryonic epithelial tube formation	Biological process	28	122	2440	16119	1.51617	0.0142295	0.0846486	1.84681	0.0114754	SOX4//SOX11//STK4//CASP8//SEC24B//NCKAP1//PRICKLE1//DVL2//SETD2//APAF1//SUFU//RGMA//PTCH1//SHROOM3//SFRP1//TGIF1//KDM6A//ARID1A//ZIC5//NOG//CELSR1//MED12//SIX4//SIX1//OSR1//PAX8//WNT4//RET
GO:0021515	cell differentiation in spinal cord	Biological process	15	55	2440	16119	1.80168	0.0144195	0.0854051	1.84105	0.00614754	HOXC10//HOXD10//ISL1//GIGYF2//ABT1//ZC4H2//PTCH1//SOX4//LHX4//ASCL1//LHX5//WNT1//SUFU//PAX6//DLL4
GO:0021766	hippocampus development	Biological process	15	55	2440	16119	1.80168	0.0144195	0.0854051	1.84105	0.00614754	DRD1//EMX2//LMX1A//MEF2C//PTEN//CDK5//DLX1//GSK3B//MAS1//NF2//LHX5//SRF//NKX2-1//NCOA1//CDK5R1
GO:0043297	apical junction assembly	Biological process	15	55	2440	16119	1.80168	0.0144195	0.0854051	1.84105	0.00614754	CLDN14//MPP5//SRF//STRN//WNT11//ACTN4//PARD6B//CLDN12//MTDH//NEDD4L//GJA1//SNAI1//FZD5//RHOA//RHOC
GO:0007155	cell adhesion	Biological process	185	1054	2440	16119	1.15952	0.0144274	0.0854051	1.84081	0.0758197	MAPK14//MYCN//MYF5//BMP1//TGFB2//ITGA5//ITGAL//CADM3//PTPRD//DCHS1//BCL2//NF2//CASK//CSF1//PTK2B//GSK3B//NINJ1//SFRP1//CD36//CDH16//FAT3//PCDH8//PCDHA7//PCDHA1//PCDH19//RET//ROBO1//ROBO2//CEACAM1//CDH24//CELSR1//CLSTN3//PCDHA9//NLGN4Y//NLGN3//NLGN4X//CDK5R1//NRXN3//ROCK1//CALCA//CDK5//SORBS1//FREM1//EDA//FGG//NPNT//ITGAV//RHOA//LIMS1//SRF//TIAM1//JAM3//ITGA10//SGCE//ERBB3//HRG//CBLL1//ACVRL1//ATX…
GO:0043506	regulation of JUN kinase activity	Biological process	19	75	2440	16119	1.67356	0.0144505	0.0854051	1.84012	0.00778689	GAB1//MDFIC//MDFI//MAP3K1//MAP3K5//MAP3K9//MAP2K4//KIAA1804//SPAG9//MAP3K6//DVL2//PTK2B//MAGI3//FZD5//FZD4//DUSP10//PDCD4//SFRP1//PPEF2
GO:1990138	neuron projection extension	Biological process	19	75	2440	16119	1.67356	0.0144505	0.0854051	1.84012	0.00778689	WDR36//CDK5//SEMA4F//ARHGAP4//BCL11A//RTN4//CDK5R1//SLIT2//TWF2//LIMK1//NDEL1//RAB11A//CYFIP1//NLGN3//POU4F2//BDNF//ULK1//NTRK3//CXCL12
GO:0035065	regulation of histone acetylation	Biological process	11	36	2440	16119	2.01855	0.0145311	0.0855737	1.8377	0.0045082	ARID5A//PPARGC1A//ARRB1//RPS6KA4//RPS6KA5//MECP2//SET//WBP2//IWS1//SIN3A//CTCF
GO:0002090	regulation of receptor internalization	Biological process	9	27	2440	16119	2.20205	0.0145574	0.0855737	1.83692	0.00368852	MTMR2//PCSK9//GREM1//ARRB1//AHI1//SFRP4//PICK1//MAGI2//RSPO1
GO:0006501	C-terminal protein lipidation	Biological process	9	27	2440	16119	2.20205	0.0145574	0.0855737	1.83692	0.00368852	ATG7//PIGN//PIGW//PIGT//PLAUR//PIGX//DPM2//ATG12//PIGS
GO:0043516	regulation of DNA damage response, signal transduction by p53 class mediator	Biological process	9	27	2440	16119	2.20205	0.0145574	0.0855737	1.83692	0.00368852	DDX5//PLA2R1//HIC1//PMAIP1//DYRK1A//SIRT1//PSMD10//SNAI1//SETD8
GO:0060043	regulation of cardiac muscle cell proliferation	Biological process	9	27	2440	16119	2.20205	0.0145574	0.0855737	1.83692	0.00368852	GJA1//TGFBR2//NOG//ERBB4//FGF2//BMP10//NRG1//MEF2C//CCNB1
GO:0072089	stem cell proliferation	Biological process	30	133	2440	16119	1.49011	0.0145841	0.0856386	1.83612	0.0122951	OTP//PAX6//IHH//LRP5//MYCN//PDGFA//TGFBR2//IRS2//FOXP2//ASCL1//BDNF//TP53//FGF7//ZEB1//DOCK7//ARIH2//MECOM//WNT1//WNT2B//RUNX1//BMP2//CTNNBIP1//WNT11//OSR1//NFYA//SOX11//HMGA2//SIX1//NFIB//RNF43
GO:0000186	activation of MAPKK activity	Biological process	16	60	2440	16119	1.76164	0.014602	0.0856517	1.83559	0.00655738	NRK//MAP3K9//CRKL//RAPGEF1//MAP3K1//MAP3K3//MAP3K5//NRAS//MAPK1//RAP1A//TGFBR1//MAP3K12//KIAA1804//MAP3K6//MAP3K13//TAOK2
GO:0006664	glycolipid metabolic process	Biological process	24	101	2440	16119	1.56978	0.0146366	0.0856659	1.83456	0.00983607	ITGB8//ST6GALNAC6//ST8SIA2//DPM2//ST6GALNAC3//GBA//GLB1//GM2A//HEXB//KIT//ARSB//NEU1//CTSA//CERK//ARSJ//MAP7//ST8SIA1//B3GNT5//PIGN//PIGW//PIGX//PIGT//PLAUR//PIGS
GO:0010921	regulation of phosphatase activity	Biological process	24	101	2440	16119	1.56978	0.0146366	0.0856659	1.83456	0.00983607	TGFB2//NPNT//SMAD3//MEF2C//BMP2//DLG2//RIMBP2//MYO1D//CEP192//RBM26//WNK1//CSRNP2//FKBP1A//AKAP6//CRY2//PPP4R4//VRK3//CALM3//MAGI2//TIPRL//MASTL//PPP1R12A//NUAK1//HSP90B1
GO:0048644	muscle organ morphogenesis	Biological process	17	65	2440	16119	1.72776	0.0146515	0.0856659	1.83412	0.00696721	RYR2//ZFPM2//HEY1//NRG1//DLL4//DSP//S1PR1//EGLN1//BMP2//ACTC1//TCAP//BMP10//FKBP1A//ISL1//TGFBR3//MYF5//SERP1
GO:0043406	positive regulation of MAP kinase activity	Biological process	41	194	2440	16119	1.39614	0.0151518	0.0884961	1.81954	0.0168033	MAPK14//LPAR1//FGF2//TAB3//KIT//ARRB1//MET//NTRK3//PAK3//MAPK1//MAPK10//PTPN11//PROK2//BMP2//TGFA//MAPKAPK5//MADD//GAB1//MDFIC//MDFI//MAP3K1//MAP3K5//MAP3K9//MAP2K4//KIAA1804//SPAG9//MAP3K6//DVL2//PTK2B//MAGI3//FZD5//FZD4//ADRA2A//ADRA2B//NEK10//MEF2C//KITLG//NOX4//PDGFA//PDE5A//CD40
GO:0030832	regulation of actin filament length	Biological process	29	128	2440	16119	1.49671	0.0152026	0.0886983	1.81808	0.0118852	TRIOBP//TWF2//CIT//SSH1//CXCL12//SSH2//PAK3//PREX1//PLEKHH2//SHROOM2//LIMA1//CFL2//F2RL1//FHOD3//SLIT2//PTK2B//RHOA//MAP3K1//CCL11//ARPC5//ARPC1B//PICK1//WHAMM//SPTBN1//CAPZA1//NCKAP1//CYFIP1//WASF1//NEB
GO:0033121	regulation of purine nucleotide catabolic process	Biological process	101	544	2440	16119	1.22651	0.0152715	0.0890049	1.81612	0.0413934	PPIF//CPEB2//AMOT//ARRB1//RCC2//EGLN1//RAPGEF3//ARAP2//ASAP1//ADAP2//SMAP1//TBC1D15//BVES//EFNA5//NTRK2//DYNLT1//DGKI//ARHGEF5//S1PR1//ALDH1A1//WNT11//SYNGAP1//RAPGEF2//NET1//FGD4//FGD5//MCF2L2//ARHGEF12//NGEF//TIAM2//ECT2L//ARHGAP4//ARHGAP6//WNT4//DOCK10//SRGAP1//TIAM1//PKP4//KALRN//ARHGEF6//TOR1AIP1//ATP1B1//TBC1D8//DENND1B//TBC1D9//TBC1D12//TBC1D30//RABGAP1//RAB3GAP2//RABGEF1//TBC1D25//TBC1D13…
GO:0030324	lung development	Biological process	39	183	2440	16119	1.40787	0.0153631	0.0894436	1.81352	0.0159836	IGF1//PDGFA//ATP7A//TCF21//PKDCC//FOXP2//SOX11//NOG//NKX2-1//RDH10//SPRY2//FOXA1//NRAS//SEC24B//TGFBR2//WNT11//NFIB//GPSM2//ASCL1//CELSR1//WNT2B//FGF7//CEBPA//CRH//EP300//EPAS1//JMJD6//ZFPM2//HES1//HSD11B1//ARG1//SMAD2//MYCN//PDGFRA//FBXW7//TSHZ3//SIM2//SREBF1//ALDH1A2
GO:0007050	cell cycle arrest	Biological process	47	228	2440	16119	1.36179	0.0154083	0.0896112	1.81224	0.0192623	CDKN1A//PSMA4//PSMA5//PSMB7//PSMB8//PSMD5//PSMD9//PSMD10//PSMD13//SOX4//TP53//CDK5//BIN1//MDM4//CCND1//MYBBP1A//CRLF3//HMGA2//NKX3-1//MAGI2//CDKN2C//UHMK1//VASH1//MACF1//MTBP//APBB2//IL12B//IRF1//SMAD3//FOXO4//MSH2//ZFHX3//CAB39//PLAGL1//PPM1A//PRKAG1//PRNP//RPTOR//TCF7L2//TGFB2//TGFBR1//CUL4A//CUL3//CUL2//TBRG1//GAS7//TP53INP1
GO:1903047	mitotic cell cycle process	Biological process	140	780	2440	16119	1.18572	0.0155083	0.0899721	1.80944	0.057377	SMC4//CIT//CDKN1A//CDKN2C//PHF8//CRLF3//PPP3CA//MCM10//PSMA4//PSMA5//PSMB7//PSMB8//PSMD5//PSMD9//PSMD10//PSMD13//RBBP8//CCND1//CAMK2A//CUL4A//CUL3//CUL2//CCNB1//CCNH//CDC6//CDC25A//CDC34//E2F6//NPAT//AKAP9//ARPP19//NEDD1//LIN54//CSNK1D//EP300//MAPRE1//PPP1R12A//PPP1CB//CEP192//PPP2R1A//PRKAR2B//YWHAG//ALMS1//CEP290//CEP63//PPM1D//MASTL//MELK//TAF1//SPRY2//GPSM2//DYNLT1//MITD1//SPTBN1//USP8//SOX4/…
GO:0007369	gastrulation	Biological process	37	172	2440	16119	1.42109	0.015515	0.0899721	1.80925	0.0151639	AMOT//LRP5//SMAD4//UGDH//LDB1//DUSP2//DUSP5//SMAD2//TNRC6C//SOX7//NOG//SMAD3//NF2//SNAI1//SRF//TXNRD1//RTF1//CTR9//TRIM15//HOXA11//NCKAP1//MESP1//TGIF2//TGIF1//COL6A1//ITGA5//ITGAV//LAMA3//HMGA2//FZD7//KDM6B//KDM6A//OTX2//OSR1//TGFBR2//TP53//CUL3
GO:0051099	positive regulation of binding	Biological process	22	91	2440	16119	1.59709	0.0155198	0.0899721	1.80911	0.00901639	CDK5//EP300//FKBP1A//BAMBI//GSK3B//ARRB1//CAPRIN2//TCF7L2//KRIT1//RAPGEF2//HERPUD1//HMGB2//HES1//IGF1//ISL1//SMARCA4//MEF2C//CRBN//MAPRE1//MAPRE3//HMGA2//ANXA2
GO:0034762	regulation of transmembrane transport	Biological process	63	320	2440	16119	1.30059	0.0155779	0.0901366	1.80749	0.0258197	IRS2//PPIF//BCL2//WNK3//ACTN4//CTTNBP2NL//KCNE3//CLCN3//NEDD4L//CLIC4//KCNA4//KCNH1//KCNJ3//KCNJ10//KCNK1//KCNK3//KCNMA1//KCNQ3//NEDD4//GPR89B//CACNA2D3//SCN2A//SCN8A//GPR89A//CACNA1B//KCNIP4//KCNK5//CACNA1G//CRBN//KCNE1L//AKAP6//GJA1//CAV3//DMD//FKBP1A//SRI//CALM3//RYR2//HOMER1//CRH//CCL2//CXCL12//STC1//CASK//STK39//CAB39//ACTN2//OXSR1//ATP1B1//ADRA2A//PRNP//PDE4B//RANGRF//ATP2B4//PPARGC1A//DAPK…
GO:0016331	morphogenesis of embryonic epithelium	Biological process	33	150	2440	16119	1.45335	0.0155812	0.0901366	1.8074	0.0135246	WNT4//RET//NOG//SOX4//SOX11//STK4//CASP8//SEC24B//NCKAP1//PRICKLE1//DVL2//SETD2//APAF1//SUFU//RGMA//PTCH1//SHROOM3//SFRP1//TGIF1//KDM6A//ARID1A//ZIC5//CELSR1//MED12//RDH10//WNT2B//SIX4//SIX1//OSR1//PAX8//GRSF1//PCDH8//ALDH1A2
GO:0072175	epithelial tube formation	Biological process	28	123	2440	16119	1.50384	0.0158364	0.0915162	1.80034	0.0114754	WNT4//RET//SOX4//SOX11//STK4//CASP8//SEC24B//NCKAP1//PRICKLE1//DVL2//SETD2//APAF1//SUFU//RGMA//PTCH1//SHROOM3//SFRP1//TGIF1//KDM6A//ARID1A//ZIC5//NOG//CELSR1//MED12//SIX4//SIX1//OSR1//PAX8
GO:0010469	regulation of receptor activity	Biological process	21	86	2440	16119	1.61313	0.0159243	0.0916219	1.79794	0.00860656	ADRA2A//FBXW7//TGFA//SNX6//NCOA3//ADRA2B//CAV3//BICD1//PPARGC1A//CDK5//GREM1//ACTN2//CRH//DAPK1//PTK2B//MEF2C//NLGN3//CACNG3//SHANK3//PCSK9//PLAU
GO:0060021	palate development	Biological process	21	86	2440	16119	1.61313	0.0159243	0.0916219	1.79794	0.00860656	SOX11//COL11A2//OSR1//EPHB2//SATB2//TIPARP//INSIG1//SMAD2//SMAD4//MEF2C//PDGFRA//PAK1IP1//CHD7//PRDM16//SNAI1//TCF21//TGFBR1//TGFBR2//TGFBR3//WNT11//PKDCC
GO:0055080	cation homeostasis	Biological process	95	509	2440	16119	1.23297	0.0159294	0.0916219	1.7978	0.0389344	EDNRB//TAC1//HSP90B1//SLC24A2//GPR12//HEXB//HTR2C//ATP1B1//ATP2B4//TMEM165//TRPV4//RYR2//CCL2//CCL7//CCL11//CCL13//CXCL12//STC1//GCM2//CD40//HERPUD1//SV2A//MT2A//ATP7A//PRNP//ATP6V1G3//FTL//MFI2//ATP6V1B2//ATP6V1C1//ATP6V1E1//TFR2//CYBRD1//SRI//SLC39A14//NEDD4L//SLC26A9//CLCN3//ATP12A//SLC9A5//CLIC4//CCR4//LPAR1//ESR1//F2RL1//PTK2B//GJA1//PDGFRA//NMUR2//PROK2//TBXA2R//CALCA//CALCR//CAV3//BCL2//TR…
GO:0016577	histone demethylation	Biological process	8	23	2440	16119	2.29779	0.0159554	0.0916219	1.79709	0.00327869	PHF8//PHF2//KDM3A//KDM5C//JMJD6//KDM4A//KDM6B//KDM6A
GO:0036314	response to sterol	Biological process	8	23	2440	16119	2.29779	0.0159554	0.0916219	1.79709	0.00327869	RORA//RORC//SMAD2//TGFBR1//TGFBR2//ABCA1//HMGCS1//PTCH1
GO:0060706	cell differentiation involved in embryonic placenta development	Biological process	8	23	2440	16119	2.29779	0.0159554	0.0916219	1.79709	0.00327869	MDFI//PRDM1//SNAI1//E2F8//SOCS3//FZD5//CASP8//STK4
GO:0051649	establishment of localization in cell	Biological process	361	2160	2440	16119	1.10408	0.0160167	0.0918504	1.79543	0.147951	GOLGA1//SORL1//GCC1//TRIP11//GCC2//NUP205//TNPO1//ARNTL//TP53//SLC25A15//SPRY2//GPSM2//DYNLT1//MAPK1//YWHAZ//F5//FGG//BRPF3//HRG//IGF1//LAMP2//PDGFA//PROS1//TGFB2//CALM3//ACTN4//ACTN1//ACTN2//CD9//CD36//F2RL1//MDFI//SUFU//SRI//IPO7//PRICKLE1//DRD1//PHIP//PPP3CA//TMCO6//RANBP2//MCM3AP//EEA1//AHI1//SNAP29//SMG1//SMG6//DDX25//NCBP1//CDC40//NUP133//THOC2//SMG7//GIPC1//MYO6//YWHAG//HOMER3//PICK1//AKAP…
GO:0030811	regulation of nucleotide catabolic process	Biological process	101	545	2440	16119	1.22426	0.0160288	0.0918504	1.7951	0.0413934	PPIF//CPEB2//AMOT//ARRB1//RCC2//EGLN1//RAPGEF3//ARAP2//ASAP1//ADAP2//SMAP1//TBC1D15//BVES//EFNA5//NTRK2//DYNLT1//DGKI//ARHGEF5//S1PR1//ALDH1A1//WNT11//SYNGAP1//RAPGEF2//NET1//FGD4//FGD5//MCF2L2//ARHGEF12//NGEF//TIAM2//ECT2L//ARHGAP4//ARHGAP6//WNT4//DOCK10//SRGAP1//TIAM1//PKP4//KALRN//ARHGEF6//TOR1AIP1//ATP1B1//TBC1D8//DENND1B//TBC1D9//TBC1D12//TBC1D30//RABGAP1//RAB3GAP2//RABGEF1//TBC1D25//TBC1D13…
GO:0010035	response to inorganic substance	Biological process	72	373	2440	16119	1.27518	0.0160489	0.0918689	1.79456	0.0295082	RYR2//CALM3//NEDD4L//MTF1//CD9//CPOX//CCND1//BCL2//CYBRD1//ATP7A//ARG1//PTEN//SLC18A2//CA2//CACNA1G//PTCH1//ADCY1//PTK2B//GSK3B//ASCL1//ACTA1//SLC6A1//PRNP//B2M//GATM//HMGCS1//CASP8//HRG//PRDX3//SIRT1//FOSL1//PPP1R15B//PXDN//SLC25A13//FGG//KCNMA1//NEDD4//PPP3CA//TRPC1//TRPC3//HOMER1//ATP2B4//IL18BP//PPIF//NET1//KDM6B//MAP3K5//NFE2L2//RELA//BNIP3//TNFAIP3//PPARGC1A//BECN1//FOSB//CLIC4//SLC25A24//K…
GO:0022414	reproductive process	Biological process	205	1181	2440	16119	1.14671	0.016144	0.0923165	1.79199	0.0840164	FANCG//SPO11//INHBB//KIT//MMP19//BCL2//FOXL2//SIRT1//ADAMTS1//ESR1//PDGFRA//STAT5B//RXFP2//PTK2B//CCNB1//SEC23IP//TMF1//SPACA1//SMAD5//DLX3//PEG10//MET//PPARG//PBRM1//E2F8//LHX4//CEBPA//CEBPB//EPAS1//ARNT//PRDX3//PRDM1//CSF1//NR6A1//ZNF148//SPATA22//ANGPT2//DND1//MSH2//CXCL12//MAP7//AKAP9//GPR64//SPAG11B//CRTAP//SOX30//HSF2BP//CIT//CNR1//ASZ1//PHC2//FSHR//MYCBP//HOXA11//NLRP14//INPP5B//LIG3//LIMK…
GO:0009743	response to carbohydrate	Biological process	36	167	2440	16119	1.42408	0.0162781	0.0929035	1.7884	0.0147541	SLC6A1//ACVR1C//EGR1//PTK2B//ANGPT2//RHOA//SMAD2//SIDT2//PTEN//SREBF1//TCF7L2//TGFBR2//SESN2//NR0B2//IRS2//RAB11FIP2//RAB11FIP5//SELT//RAB11B//CRH//ARRB1//SRI//EFNA5//LRP5//ADRA2A//CALCRL//SIN3A//LGALS1//MEF2C//OXCT1//NOX4//PPP3CA//SOX4//SRF//TJP1//MAP2K4
GO:1900180	regulation of protein localization to nucleus	Biological process	34	156	2440	16119	1.4398	0.0163421	0.0929035	1.78669	0.0139344	MDFI//SUFU//SRI//PSMD10//G3BP2//TRIP6//CDKN1A//SIRT1//IGF1//FZD7//BAMBI//SMAD3//MAPK14//KPNA1//IPO5//UACA//SMN2//ZIC1//MDFIC//PKIA//EDA//IL12B//RHOA//NLRP3//PPM1A//CD36//AKAP6//GSK3B//SMAD4//TGFBR1//FAM89B//SIN3A//ERBB4//NF2
GO:0006474	N-terminal protein amino acid acetylation	Biological process	5	11	2440	16119	3.00279	0.0164678	0.0929035	1.78336	0.00204918	CREBBP//EP300//SOX4//NAA15//NAA50
GO:0032354	response to follicle-stimulating hormone	Biological process	5	11	2440	16119	3.00279	0.0164678	0.0929035	1.78336	0.00204918	EGR1//HMGCS1//ASNS//PAPPA//TGFBR3
GO:0033197	response to vitamin E	Biological process	5	11	2440	16119	3.00279	0.0164678	0.0929035	1.78336	0.00204918	HMGCS1//ARG1//MEF2C//CCND1//BECN1
GO:0043092	L-amino acid import	Biological process	5	11	2440	16119	3.00279	0.0164678	0.0929035	1.78336	0.00204918	ARG1//KCNJ10//SLC17A7//SLC1A1//SLC1A3
GO:0060123	regulation of growth hormone secretion	Biological process	5	11	2440	16119	3.00279	0.0164678	0.0929035	1.78336	0.00204918	GHRHR//SERP1//PTPN11//CHD7//HMGA2
GO:0060211	regulation of nuclear-transcribed mRNA poly(A) tail shortening	Biological process	5	11	2440	16119	3.00279	0.0164678	0.0929035	1.78336	0.00204918	CPEB3//CNOT1//TNRC6B//TNRC6C//ZFP36
GO:0060213	positive regulation of nuclear-transcribed mRNA poly(A) tail shortening	Biological process	5	11	2440	16119	3.00279	0.0164678	0.0929035	1.78336	0.00204918	CPEB3//CNOT1//TNRC6B//TNRC6C//ZFP36
GO:0060379	cardiac muscle cell myoblast differentiation	Biological process	5	11	2440	16119	3.00279	0.0164678	0.0929035	1.78336	0.00204918	GREM1//SRF//PRICKLE1//NRG1//ISL1
GO:0061036	positive regulation of cartilage development	Biological process	5	11	2440	16119	3.00279	0.0164678	0.0929035	1.78336	0.00204918	CYR61//SOX6//BMP1//BMP2//SOX5
GO:2000651	positive regulation of sodium ion transmembrane transporter activity	Biological process	5	11	2440	16119	3.00279	0.0164678	0.0929035	1.78336	0.00204918	ACTN4//ATP1B1//DMD//GLRX//WNK3
GO:2000833	positive regulation of steroid hormone secretion	Biological process	5	11	2440	16119	3.00279	0.0164678	0.0929035	1.78336	0.00204918	CRH//NKX3-1//TMF1//TAC1//RUNX1
GO:0010907	positive regulation of glucose metabolic process	Biological process	10	32	2440	16119	2.06442	0.016511	0.0929555	1.78223	0.00409836	ARPP19//PPARGC1A//SMEK2//PTPN2//TCF7L2//SORBS1//IGF1//IRS2//ADRA1B//PMAIP1
GO:0030262	apoptotic nuclear changes	Biological process	10	32	2440	16119	2.06442	0.016511	0.0929555	1.78223	0.00409836	CECR2//HMGB2//KPNA1//ARRB1//FOXL2//ACIN1//TOP2A//APAF1//BLCAP//ACVR1C
GO:0016482	cytoplasmic transport	Biological process	152	855	2440	16119	1.17443	0.0165855	0.0932786	1.78027	0.0622951	GOLGA1//SORL1//GCC1//TRIP11//GCC2//NUP205//TNPO1//ARNTL//TP53//MAPK1//MDFI//SUFU//SRI//IPO7//PRICKLE1//DRD1//PHIP//PPP3CA//TMCO6//RANBP2//MCM3AP//SMG1//SMG6//DDX25//NCBP1//CDC40//NUP133//THOC2//SMG7//FYB//KPNA1//KPNA2//KPNA4//KPNA5//IPO5//RERE//TRPS1//CSE1L//EGR2//GSK3B//SMURF1//SPCS3//RPS20//SRP9//SPCS2//SEC62//NEDD4//SNX16//ZFYVE16//TIMM10//YWHAZ//BET1//SEC24B//SEC23B//SEC24A//WHAMM//RANGRF//TR…
GO:0030516	regulation of axon extension	Biological process	14	51	2440	16119	1.81345	0.016766	0.0940998	1.77557	0.0057377	CDK5//SEMA4F//ARHGAP4//BCL11A//RTN4//CDK5R1//SLIT2//TWF2//LIMK1//NDEL1//RAB11A//NTRK3//CXCL12//WDR36
GO:0051937	catecholamine transport	Biological process	14	51	2440	16119	1.81345	0.016766	0.0940998	1.77557	0.0057377	CRH//ADRA2A//ADRA2B//DRD1//SLC18A2//SLC22A3//SLC6A2//CNR1//CXCL12//ADRBK1//NISCH//MECP2//TOR1A//RAB3B
GO:0009118	regulation of nucleoside metabolic process	Biological process	102	552	2440	16119	1.2207	0.0168194	0.0943025	1.77419	0.0418033	ATP7A//PPIF//CPEB2//AMOT//ARRB1//RCC2//ARAP2//ASAP1//ADAP2//SMAP1//TBC1D15//BVES//EFNA5//NTRK2//DYNLT1//DGKI//ARHGEF5//S1PR1//ALDH1A1//WNT11//SYNGAP1//RAPGEF2//NET1//FGD4//FGD5//MCF2L2//ARHGEF12//NGEF//TIAM2//ECT2L//ARHGAP4//ARHGAP6//WNT4//DOCK10//SRGAP1//TIAM1//PKP4//KALRN//ARHGEF6//TOR1AIP1//ATP1B1//TBC1D8//DENND1B//TBC1D9//TBC1D12//TBC1D30//RABGAP1//RAB3GAP2//RABGEF1//TBC1D25//TBC1D13//TBC1D8B…
GO:0014074	response to purine-containing compound	Biological process	29	129	2440	16119	1.4851	0.0168549	0.094405	1.77327	0.0118852	PPARG//RYR2//DGKQ//PTEN//TRPC3//PTK2B//FOSB//MMP19//RELA//SREBF1//FOSL1//RYR3//SSH1//HSP90B1//RAPGEF3//SLC26A3//EGR1//EGR2//EGR3//RAPGEF1//NOX4//RAP1A//RAP1B//SLC8A3//STC1//AKAP6//RAPGEF2//HMGCS1//SLC6A1
GO:0022037	metencephalon development	Biological process	23	97	2440	16119	1.56641	0.0170236	0.0952521	1.76895	0.00942623	LMX1A//MECP2//NLGN4X//TP53//ATRN//NCOA1//CDK5R1//FOXP2//WNT1//ATG7//DIXDC1//CDK5//ATP2B2//ATP7A//RORA//LHX5//LDB1//ULK1//SEC24B//BCL2//ASCL1//FZD4//OTX2
GO:0072074	kidney mesenchyme development	Biological process	7	19	2440	16119	2.43384	0.0170694	0.0954107	1.76778	0.00286885	BASP1//OSR1//SIX4//SIX1//SMAD4//WNT4//TCF21
[truncated: 367 more rows]
