# Supplementary material for: Differentially expressed miRNAs in sepsis-induced acute kidney injury target oxidative stress and mitochondrial dysfunction pathways
Source: PLoS One. 2017 Mar 15;12(3):e0173292. doi: 10.1371/journal.pone.0173292 (PMC5351858; doi:10.1371/journal.pone.0173292)
Supplement: S4 Table — (XLS) [file pone.0173292.s004.xls]

## Sheet: hsa
#Column "PathwayID" stands for Pathway identifiers used in KEGG
#Column "Definition" stands for the definition of the PathwayID
#Column "OriginalWebSite"stands for The map's website,the nodes with red frame and red symbol are associated with the DE genes, green nodes have no significance
#Column "p-value"
"Fisher-Pvalue" stands for the enrichment p-value of the PathwayID used Fisher's exact test
#Column "SelectionCounts" stands for the Count of the DE genes' entities directly associated with the listed PathwayID
#Column "SelectionSize" stands for the total number of the DE genes' entities
#Column "Count" stands for the count of the chosen background population genes' entities associated with the listed PathwayID
#Column "Size" stands for the total number of chosen background population genes' entities
#Column "FDR" stands for the false discovery rate of the PathwayID
#Column "Enrichment_Score" stands for the Enrichment Score value of the PathwayID, it equals "-log10(Pvalue)"
#Column "GeneRatio" stands for the Gene Ratio value of the PathwayID, it equals "SelectionCounts/SelectionSize"
#Column "GENES" stands for the DE genes associated with the PathwayID
PathwayID	Definition	OriginalWebSite	Fisher-Pvalue	SelectionCounts	SelectionSize	Count	Size	FDR	Enrichment_Score	GeneRatio	Genes
hsa05200	Pathways in cancer - Homo sapiens (human)	http://www.genome.jp/kegg-bin/show_pathway?hsa05200+107+112+10000+26060+23365+405+596+650+841+8030+595+1026+1050+1147+1282+1286+1387+1399+1436+1488+8453+6387+1612+1856+1870+1910+54583+112398+112399+2033+2034+355+2247+2252+8322+7855+8324+2773+51764+54331+2787+2932+7184+3479+3685+3716+3815+4254+3909+3915+3918+1902+5594+5602+4149+2122+4233+4286+4436+2956+4824+4893+7849+5154+5156+5293+8503+5331+5468+…	7.61152e-09	99	990	398	6890	2.23779e-06	8.11853	0.1	ADCY1//ADCY6//AKT3//APPL1//ARHGEF12//ARNT//BCL2//BMP2//CASP8//CCDC6//CCND1//CDKN1A//CEBPA//CHUK//COL4A1//COL4A4//CREBBP//CRKL//CSF1R//CTBP2//CUL2//CXCL12//DAPK1//DVL2//E2F2//EDNRB//EGLN1//EGLN2//EGLN3//EP300//EPAS1//FAS//FGF2//FGF7//FZD4//FZD5//FZD7//GNAI3//GNG13//GNG2//GNG5//GSK3B//HSP90B1//IGF1//ITGAV//JAK1//KIT//KITLG//LAMA3//LAMC1//LAMC2//LPAR1//MAPK1//MAPK10//MAX//MECOM//MET//MITF//MSH2//MSH…
hsa04520	Adherens junction - Homo sapiens (human)	http://www.genome.jp/kegg-bin/show_pathway?hsa04520+87+88+81+1387+1457+1459+2033+5594+4233+4301+51701+5770+5787+5795+387+4087+4088+4089+6615+10580+83439+6934+7046+7048+7082+8936+10810+8976+7525	8.2028e-08	29	990	73	6890	1.20581e-05	7.08604	0.029293	ACTN1//ACTN2//ACTN4//CREBBP//CSNK2A1//CSNK2A2//EP300//MAPK1//MET//MLLT4//NLK//PTPN1//PTPRB//PTPRJ//RHOA//SMAD2//SMAD3//SMAD4//SNAI1//SORBS1//TCF7L1//TCF7L2//TGFBR1//TGFBR2//TJP1//WASF1//WASF3//WASL//YES1
hsa05211	Renal cell carcinoma - Homo sapiens (human)	http://www.genome.jp/kegg-bin/show_pathway?hsa05211+10000+405+1387+1399+8453+54583+112398+112399+2033+2034+2549+5594+4233+4893+5062+5063+56924+5293+8503+5781+5906+5908+2889+6513+7039+7042	4.67458e-07	26	990	66	6890	4.58109e-05	6.33026	0.026263	AKT3//ARNT//CREBBP//CRKL//CUL2//EGLN1//EGLN2//EGLN3//EP300//EPAS1//GAB1//MAPK1//MET//NRAS//PAK2//PAK3//PAK6//PIK3CD//PIK3R3//PTPN11//RAP1A//RAP1B//RAPGEF1//SLC2A1//TGFA//TGFB2
hsa04360	Axon guidance - Homo sapiens (human)	http://www.genome.jp/kegg-bin/show_pathway?hsa04360+23365+1020+1073+6387+1946+285220+2045+2048+2773+2932+3984+3985+64101+5594+4233+4775+25791+4893+22854+5062+5063+56924+5362+5530+5998+387+6091+6092+6093+7869+10509+10505+80031+9353+57522+9901	2.86125e-05	36	990	127	6890	0.00210302	4.54345	0.036364	ARHGEF12//CDK5//CFL2//CXCL12//EFNA5//EPHA6//EPHA7//EPHB2//GNAI3//GSK3B//LIMK1//LIMK2//LRRC4//MAPK1//MET//NFATC3//NGEF//NRAS//NTNG1//PAK2//PAK3//PAK6//PLXNA2//PPP3CA//RGS3//RHOA//ROBO1//ROBO2//ROCK1//SEMA3B//SEMA4B//SEMA4F//SEMA6D//SLIT2//SRGAP1//SRGAP3
hsa04068	FoxO signaling pathway - Homo sapiens (human)	http://www.genome.jp/kegg-bin/show_pathway?hsa04068+10000+9140+664+891+595+901+1026+1147+1387+2033+114907+4303+9456+9454+3479+8660+5594+5602+1432+51701+4893+5170+5293+8503+5571+5728+5934+1901+6446+23411+4087+4088+4089+6789+7042+7046+7048	4.17656e-05	37	990	134	6890	0.00245582	4.37918	0.037374	AKT3//ATG12//BNIP3//CCNB1//CCND1//CCNG2//CDKN1A//CHUK//CREBBP//EP300//FBXO32//FOXO4//HOMER1//HOMER3//IGF1//IRS2//MAPK1//MAPK10//MAPK14//NLK//NRAS//PDPK1//PIK3CD//PIK3R3//PRKAG1//PTEN//RBL2//S1PR1//SGK1//SIRT1//SMAD2//SMAD3//SMAD4//STK4//TGFB2//TGFBR1//TGFBR2
hsa05215	Prostate cancer - Homo sapiens (human)	http://www.genome.jp/kegg-bin/show_pathway?hsa05215+10000+596+595+1026+1147+84699+1387+1870+2033+2932+7184+3479+5594+4824+4893+5154+56034+5156+5170+5293+8503+5728+5970+83439+6934+7039+7157	7.94236e-05	27	990	89	6890	0.00312691	4.10005	0.027273	AKT3//BCL2//CCND1//CDKN1A//CHUK//CREB3L3//CREBBP//E2F2//EP300//GSK3B//HSP90B1//IGF1//MAPK1//NKX3-1//NRAS//PDGFA//PDGFC//PDGFRA//PDPK1//PIK3CD//PIK3R3//PTEN//RELA//TCF7L1//TCF7L2//TGFA//TP53
hsa05202	Transcriptional misregulation in cancer - Homo sapiens (human)	http://www.genome.jp/kegg-bin/show_pathway?hsa05202+905+958+1026+1031+1050+1051+1436+1655+2115+55204+3021+440093+8091+3207+3479+221037+7403+51274+8861+4094+4149+4208+4211+4233+4613+7849+5087+5090+5154+5328+5468+5970+861+862+860+6258+25942+6495+51804+6760+7048+30012+7157+7468+6935	8.13372e-05	45	990	179	6890	0.00312691	4.08971	0.045455	CCNT2//CD40//CDKN1A//CDKN2C//CEBPA//CEBPB//CSF1R//DDX5//ETV1//GOLPH3L//H3F3B//H3F3C//HMGA2//HOXA11//IGF1//JMJD1C//KDM6A//KLF3//LDB1//MAF//MAX//MEF2C//MEIS1//MET//MYCN//PAX8//PBX1//PBX3//PDGFA//PLAU//PPARG//RELA//RUNX1//RUNX1T1//RUNX2//RXRG//SIN3A//SIX1//SIX4//SS18//TGFBR2//TLX3//TP53//WHSC1//ZEB1
hsa05210	Colorectal cancer - Homo sapiens (human)	http://www.genome.jp/kegg-bin/show_pathway?hsa05210+10000+26060+596+595+2932+5594+5602+4436+2956+5293+8503+387+4087+4088+4089+83439+6934+7042+7046+7048+7157	8.50859e-05	21	990	62	6890	0.00312691	4.07014	0.021212	AKT3//APPL1//BCL2//CCND1//GSK3B//MAPK1//MAPK10//MSH2//MSH6//PIK3CD//PIK3R3//RHOA//SMAD2//SMAD3//SMAD4//TCF7L1//TCF7L2//TGFB2//TGFBR1//TGFBR2//TP53
hsa05166	HTLV-I infection - Homo sapiens (human)	http://www.genome.jp/kegg-bin/show_pathway?hsa05166+107+112+10000+595+896+958+8697+1026+1031+1147+1387+1856+1870+1958+1959+2033+2114+8061+8322+7855+8324+2932+3135+3600+3683+3716+10524+6416+4214+4215+4775+4893+5154+5156+5293+8503+5530+5970+22800+83447+291+6513+4087+4088+4089+6722+6777+7042+7046+7048+83660+7157+94241+8295+7471+7481+7482+54361+331+7538	9.64789e-05	60	990	261	6890	0.00315165	4.01557	0.060606	ADCY1//ADCY6//AKT3//CCND1//CCND3//CD40//CDC23//CDKN1A//CDKN2C//CHUK//CREBBP//DVL2//E2F2//EGR1//EGR2//EP300//ETS2//FOSL1//FZD4//FZD5//FZD7//GSK3B//HLA-G//IL15//ITGAL//JAK1//KAT5//MAP2K4//MAP3K1//MAP3K3//NFATC3//NRAS//PDGFA//PDGFRA//PIK3CD//PIK3R3//PPP3CA//RELA//RRAS2//SLC25A31//SLC25A4//SLC2A1//SMAD2//SMAD3//SMAD4//SRF//STAT5B//TGFB2//TGFBR1//TGFBR2//TLN2//TP53//TP53INP1//TRRAP//WNT1//WNT11//WNT2B…
hsa04310	Wnt signaling pathway - Homo sapiens (human)	http://www.genome.jp/kegg-bin/show_pathway?hsa04310+25805+815+595+896+1387+1457+1459+1488+56998+1856+2033+8061+10023+23401+8322+7855+8324+2932+4041+5602+4775+51701+5331+5530+144165+387+6422+6424+4088+4089+83439+6934+7157+7471+7481+7482+54361	0.000114847	37	990	140	6890	0.00337651	3.93988	0.037374	BAMBI//CAMK2A//CCND1//CCND3//CREBBP//CSNK2A1//CSNK2A2//CTBP2//CTNNBIP1//DVL2//EP300//FOSL1//FRAT1//FRAT2//FZD4//FZD5//FZD7//GSK3B//LRP5//MAPK10//NFATC3//NLK//PLCB3//PPP3CA//PRICKLE1//RHOA//SFRP1//SFRP4//SMAD3//SMAD4//TCF7L1//TCF7L2//TP53//WNT1//WNT11//WNT2B//WNT4
hsa05205	Proteoglycans in cancer - Homo sapiens (human)	http://www.genome.jp/kegg-bin/show_pathway?hsa05205+10000+23365+815+858+859+595+1026+1655+2065+2066+2099+355+2247+8322+7855+8324+2549+3236+3339+3479+3593+3678+3685+5594+1432+4233+4893+27250+5170+5293+8503+5328+5329+5500+4659+5727+5781+387+6093+6199+22800+4087+7042+7074+7157+7471+7481+7482+54361	0.00013611	49	990	204	6890	0.00344357	3.86611	0.049495	AKT3//ARHGEF12//CAMK2A//CAV2//CAV3//CCND1//CDKN1A//DDX5//ERBB3//ERBB4//ESR1//FAS//FGF2//FZD4//FZD5//FZD7//GAB1//HOXD10//HSPG2//IGF1//IL12B//ITGA5//ITGAV//MAPK1//MAPK14//MET//NRAS//PDCD4//PDPK1//PIK3CD//PIK3R3//PLAU//PLAUR//PPP1CB//PPP1R12A//PTCH1//PTPN11//RHOA//ROCK1//RPS6KB2//RRAS2//SMAD2//TGFB2//TIAM1//TP53//WNT1//WNT11//WNT2B//WNT4
hsa05220	Chronic myeloid leukemia - Homo sapiens (human)	http://www.genome.jp/kegg-bin/show_pathway?hsa05220+10000+595+1026+1147+1399+1488+1870+5594+2122+4893+5293+8503+5781+5970+861+399694+4088+4089+6777+7042+7046+7048+7157	0.000140554	23	990	73	6890	0.00344357	3.85216	0.023232	AKT3//CCND1//CDKN1A//CHUK//CRKL//CTBP2//E2F2//MAPK1//MECOM//NRAS//PIK3CD//PIK3R3//PTPN11//RELA//RUNX1//SHC4//SMAD3//SMAD4//STAT5B//TGFB2//TGFBR1//TGFBR2//TP53
hsa04010	MAPK signaling pathway - Homo sapiens (human)	http://www.genome.jp/kegg-bin/show_pathway?hsa04010+10000+408+627+774+8913+55799+10368+1147+1399+11221+80824+1844+1847+1849+355+2247+2252+3312+6416+4214+7786+9175+4215+4217+9064+9448+5594+5602+1432+8550+4149+2122+4208+4775+51701+4893+4915+5062+5154+5156+100137049+5494+5530+5906+5908+9693+5970+6197+8986+9252+22800+6722+6789+9344+7042+7046+7048+7157	0.000213275	58	990	257	6890	0.0048233	3.67106	0.058586	AKT3//ARRB1//BDNF//CACNA1B//CACNA1G//CACNA2D3//CACNG3//CHUK//CRKL//DUSP10//DUSP16//DUSP2//DUSP5//DUSP7//FAS//FGF2//FGF7//HSPA8//MAP2K4//MAP3K1//MAP3K12//MAP3K13//MAP3K3//MAP3K5//MAP3K6//MAP4K4//MAPK1//MAPK10//MAPK14//MAPKAPK5//MAX//MECOM//MEF2C//NFATC3//NLK//NRAS//NTRK2//PAK2//PDGFA//PDGFRA//PLA2G4B//PPM1A//PPP3CA//RAP1A//RAP1B//RAPGEF2//RELA//RPS6KA3//RPS6KA4//RPS6KA5//RRAS2//SRF//STK4//TAOK2//T…
hsa04722	Neurotrophin signaling pathway - Homo sapiens (human)	http://www.genome.jp/kegg-bin/show_pathway?hsa04722+10000+596+627+808+815+1399+2549+2932+4214+4215+4217+5594+5602+1432+4893+4915+4916+5170+5293+8503+11108+5781+5906+5908+2889+5970+387+6197+9252+399694+7157+10782	0.000273696	32	990	120	6890	0.0056522	3.56273	0.032323	AKT3//BCL2//BDNF//CALM3//CAMK2A//CRKL//GAB1//GSK3B//MAP3K1//MAP3K3//MAP3K5//MAPK1//MAPK10//MAPK14//NRAS//NTRK2//NTRK3//PDPK1//PIK3CD//PIK3R3//PRDM4//PTPN11//RAP1A//RAP1B//RAPGEF1//RELA//RHOA//RPS6KA3//RPS6KA5//SHC4//TP53//ZNF274
hsa05161	Hepatitis B - Homo sapiens (human)	http://www.genome.jp/kegg-bin/show_pathway?hsa05161+10000+317+596+841+595+1026+1147+84699+1387+1870+1959+1960+2033+355+3339+3441+3716+6416+4214+5594+5602+4775+4893+5293+8503+5728+2185+5970+4088+4089+6777+29110+7042+7046+353376+7157+7534	0.000288378	37	990	146	6890	0.0056522	3.54004	0.037374	AKT3//APAF1//BCL2//CASP8//CCND1//CDKN1A//CHUK//CREB3L3//CREBBP//E2F2//EGR2//EGR3//EP300//FAS//HSPG2//IFNA4//JAK1//MAP2K4//MAP3K1//MAPK1//MAPK10//NFATC3//NRAS//PIK3CD//PIK3R3//PTEN//PTK2B//RELA//SMAD3//SMAD4//STAT5B//TBK1//TGFB2//TGFBR1//TICAM2//TP53//YWHAZ
hsa05216	Thyroid cancer - Homo sapiens (human)	http://www.genome.jp/kegg-bin/show_pathway?hsa05216+8030+595+5594+4893+7849+5468+5979+6258+83439+6934+7157+7170	0.000353224	12	990	29	6890	0.0064905	3.45195	0.012121	CCDC6//CCND1//MAPK1//NRAS//PAX8//PPARG//RET//RXRG//TCF7L1//TCF7L2//TP53//TPM3
hsa04144	Endocytosis - Homo sapiens (human)	http://www.genome.jp/kegg-bin/show_pathway?hsa04144+156+1173+116984+408+50807+858+859+1213+1436+9265+9829+26052+8411+22905+2060+2065+2066+3135+3312+9922+3815+4233+4734+23327+84612+5156+8394+8395+84249+8766+9230+80223+22841+26056+5869+5979+387+4087+4088+60682+57154+7042+7046+7048+9101+155382+11059+9765+9372	0.000407509	49	990	213	6890	0.0070475	3.38986	0.049495	ADRBK1//AP2M1//ARAP2//ARRB1//ASAP1//CAV2//CAV3//CLTC//CSF1R//CYTH3//DNAJC6//DNM3//EEA1//EPN2//EPS15//ERBB3//ERBB4//HLA-G//HSPA8//IQSEC1//KIT//MET//NEDD4//NEDD4L//PARD6B//PDGFRA//PIP5K1A//PIP5K1B//PSD2//RAB11A//RAB11B//RAB11FIP1//RAB11FIP2//RAB11FIP5//RAB5B//RET//RHOA//SMAD2//SMAD3//SMAP1//SMURF1//TGFB2//TGFBR1//TGFBR2//USP8//VPS37D//WWP1//ZFYVE16//ZFYVE9
hsa04510	Focal adhesion - Homo sapiens (human)	http://www.genome.jp/kegg-bin/show_pathway?hsa04510+87+88+81+10000+596+858+859+595+896+1302+1282+1286+1291+1399+2932+3479+8515+3678+3685+3696+3909+3915+3918+5594+5602+4233+103910+5062+5063+56924+5154+56034+5156+5170+5293+8503+5500+4659+5728+5906+5908+2889+387+6093+399694+83660+331	0.000721566	47	990	207	6890	0.010773	3.14172	0.047475	ACTN1//ACTN2//ACTN4//AKT3//BCL2//CAV2//CAV3//CCND1//CCND3//COL11A2//COL4A1//COL4A4//COL6A1//CRKL//GSK3B//IGF1//ITGA10//ITGA5//ITGAV//ITGB8//LAMA3//LAMC1//LAMC2//MAPK1//MAPK10//MET//MYL12B//PAK2//PAK3//PAK6//PDGFA//PDGFC//PDGFRA//PDPK1//PIK3CD//PIK3R3//PPP1CB//PPP1R12A//PTEN//RAP1A//RAP1B//RAPGEF1//RHOA//ROCK1//SHC4//TLN2//XIAP
hsa04550	Signaling pathways regulating pluripotency of stem cells - Homo sapiens (human)	http://www.genome.jp/kegg-bin/show_pathway?hsa04550+130399+10000+650+1856+2247+8322+7855+8324+2932+3479+3572+3625+3670+3716+3720+64211+5594+1432+4211+4617+4893+5080+10336+84333+5293+8503+4087+4088+4089+4090+7471+7481+7482+54361+463	0.00072443	35	990	142	6890	0.010773	3.14	0.035354	ACVR1C//AKT3//BMP2//DVL2//FGF2//FZD4//FZD5//FZD7//GSK3B//IGF1//IL6ST//INHBB//ISL1//JAK1//JARID2//LHX5//MAPK1//MAPK14//MEIS1//MYF5//NRAS//PAX6//PCGF3//PCGF5//PIK3CD//PIK3R3//SMAD2//SMAD3//SMAD4//SMAD5//WNT1//WNT11//WNT2B//WNT4//ZFHX3
hsa04120	Ubiquitin mediated proteolysis - Homo sapiens (human)	http://www.genome.jp/kegg-bin/show_pathway?hsa04120+8697+997+8453+8452+8451+8450+26272+55294+8916+10075+55958+4214+4734+23327+25898+9886+57154+8651+9021+55236+7319+7321+7323+10477+51465+3093+63893+54926+65264+89910+9690+9354+11059+331	0.000752697	34	990	137	6890	0.010773	3.12338	0.034343	CDC23//CDC34//CUL2//CUL3//CUL4A//CUL4B//FBXO4//FBXW7//HERC3//HUWE1//KLHL9//MAP3K1//NEDD4//NEDD4L//RCHY1//RHOBTB1//SMURF1//SOCS1//SOCS3//UBA6//UBE2A//UBE2D1//UBE2D3//UBE2E3//UBE2J1//UBE2K//UBE2O//UBE2R2//UBE2Z//UBE3B//UBE3C//UBE4A//WWP1//XIAP
hsa04916	Melanogenesis - Homo sapiens (human)	http://www.genome.jp/kegg-bin/show_pathway?hsa04916+107+112+808+815+84699+1387+1856+1910+2033+8322+7855+8324+2773+2932+3815+4254+5594+4286+4893+5331+83439+6934+7306+7471+7481+7482+54361	0.000769497	27	990	101	6890	0.010773	3.11379	0.027273	ADCY1//ADCY6//CALM3//CAMK2A//CREB3L3//CREBBP//DVL2//EDNRB//EP300//FZD4//FZD5//FZD7//GNAI3//GSK3B//KIT//KITLG//MAPK1//MITF//NRAS//PLCB3//TCF7L1//TCF7L2//TYRP1//WNT1//WNT11//WNT2B//WNT4
hsa04810	Regulation of actin cytoskeleton - Homo sapiens (human)	http://www.genome.jp/kegg-bin/show_pathway?hsa04810+87+88+81+23365+9459+10095+10092+1073+1129+1399+23191+1730+2247+2252+8515+3678+3683+3685+3696+3984+3985+5594+103910+10787+4893+5062+5063+56924+5154+56034+5156+5293+8503+200576+8396+79837+8394+8395+5500+4659+387+6093+22800+54434+85464+7074+8936+8976	0.000941849	48	990	215	6890	0.0125865	3.02602	0.048485	ACTN1//ACTN2//ACTN4//ARHGEF12//ARHGEF6//ARPC1B//ARPC5//CFL2//CHRM2//CRKL//CYFIP1//DIAPH2//FGF2//FGF7//ITGA10//ITGA5//ITGAL//ITGAV//ITGB8//LIMK1//LIMK2//MAPK1//MYL12B//NCKAP1//NRAS//PAK2//PAK3//PAK6//PDGFA//PDGFC//PDGFRA//PIK3CD//PIK3R3//PIKFYVE//PIP4K2B//PIP4K2C//PIP5K1A//PIP5K1B//PPP1CB//PPP1R12A//RHOA//ROCK1//RRAS2//SSH1//SSH2//TIAM1//WASF1//WASL
hsa04350	TGF-beta signaling pathway - Homo sapiens (human)	http://www.genome.jp/kegg-bin/show_pathway?hsa04350+130399+25805+650+1387+2033+3625+5594+9241+5518+387+6093+6199+4087+4088+4089+4090+57154+7042+7046+7048+9765+9372	0.00154243	22	990	80	6890	0.0197163	2.81179	0.022222	ACVR1C//BAMBI//BMP2//CREBBP//EP300//INHBB//MAPK1//NOG//PPP2R1A//RHOA//ROCK1//RPS6KB2//SMAD2//SMAD3//SMAD4//SMAD5//SMURF1//TGFB2//TGFBR1//TGFBR2//ZFYVE16//ZFYVE9
hsa04530	Tight junction - Homo sapiens (human)	http://www.genome.jp/kegg-bin/show_pathway?hsa04530+87+88+81+10000+8573+23562+1457+1459+2037+2773+83700+9223+9863+260425+4301+64398+4619+4620+4622+103910+4893+84612+5518+5728+5865+387+22800+357+57619+7082+9414+9218+7525	0.00175549	33	990	138	6890	0.0207855	2.7556	0.033333	ACTN1//ACTN2//ACTN4//AKT3//CASK//CLDN14//CSNK2A1//CSNK2A2//EPB41L2//GNAI3//JAM3//MAGI1//MAGI2//MAGI3//MLLT4//MPP5//MYH1//MYH2//MYH4//MYL12B//NRAS//PARD6B//PPP2R1A//PTEN//RAB3B//RHOA//RRAS2//SHROOM2//SHROOM3//TJP1//TJP2//VAPA//YES1
hsa05212	Pancreatic cancer - Homo sapiens (human)	http://www.genome.jp/kegg-bin/show_pathway?hsa05212+10000+9459+595+1147+1870+3716+5594+5602+5293+8503+5970+4087+4088+4089+7039+7042+7046+7048+7157	0.00176748	19	990	66	6890	0.0207855	2.75265	0.019192	AKT3//ARHGEF6//CCND1//CHUK//E2F2//JAK1//MAPK1//MAPK10//PIK3CD//PIK3R3//RELA//SMAD2//SMAD3//SMAD4//TGFA//TGFB2//TGFBR1//TGFBR2//TP53
hsa04015	Rap1 signaling pathway - Homo sapiens (human)	http://www.genome.jp/kegg-bin/show_pathway?hsa04015+107+112+10000+285+54518+808+1268+1399+1435+1436+1946+2247+2252+2533+2773+3479+3683+3815+4254+889+27040+1902+9223+9863+260425+5594+1432+4233+4301+4893+84612+5154+56034+5156+5293+8503+5331+5906+5908+2889+9693+10411+10636+387+7074+83660	0.00199465	46	990	211	6890	0.0225549	2.70013	0.046465	ADCY1//ADCY6//AKT3//ANGPT2//APBB1IP//CALM3//CNR1//CRKL//CSF1//CSF1R//EFNA5//FGF2//FGF7//FYB//GNAI3//IGF1//ITGAL//KIT//KITLG//KRIT1//LAT//LPAR1//MAGI1//MAGI2//MAGI3//MAPK1//MAPK14//MET//MLLT4//NRAS//PARD6B//PDGFA//PDGFC//PDGFRA//PIK3CD//PIK3R3//PLCB3//RAP1A//RAP1B//RAPGEF1//RAPGEF2//RAPGEF3//RGS14//RHOA//TIAM1//TLN2
hsa04919	Thyroid hormone signaling pathway - Homo sapiens (human)	http://www.genome.jp/kegg-bin/show_pathway?hsa04919+10000+481+595+1387+1734+2033+2099+2932+3685+5594+9968+116931+9282+9440+8648+8202+4893+5170+5214+5293+8503+5331+5333+6258+25942+6567+6513+7157+54361	0.00240514	29	990	119	6890	0.0261893	2.61886	0.029293	AKT3//ATP1B1//CCND1//CREBBP//DIO2//EP300//ESR1//GSK3B//ITGAV//MAPK1//MED12//MED12L//MED14//MED17//NCOA1//NCOA3//NRAS//PDPK1//PFKP//PIK3CD//PIK3R3//PLCB3//PLCD1//RXRG//SIN3A//SLC16A2//SLC2A1//TP53//WNT4
hsa04115	p53 signaling pathway - Homo sapiens (human)	http://www.genome.jp/kegg-bin/show_pathway?hsa04115+317+841+891+595+896+900+901+1026+9538+355+3479+4194+5366+8493+5728+25898+83667+8795+7157	0.00258216	19	990	68	6890	0.0271127	2.58802	0.019192	APAF1//CASP8//CCNB1//CCND1//CCND3//CCNG1//CCNG2//CDKN1A//EI24//FAS//IGF1//MDM4//PMAIP1//PPM1D//PTEN//RCHY1//SESN2//TNFRSF10B//TP53
hsa04012	ErbB signaling pathway - Homo sapiens (human)	http://www.genome.jp/kegg-bin/show_pathway?hsa04012+10000+815+1026+1399+2065+2066+2549+2932+6416+5594+5602+4893+3084+5062+5063+56924+5293+8503+6199+399694+6777+7039	0.00479815	22	990	87	6890	0.0486433	2.31893	0.022222	AKT3//CAMK2A//CDKN1A//CRKL//ERBB3//ERBB4//GAB1//GSK3B//MAP2K4//MAPK1//MAPK10//NRAS//NRG1//PAK2//PAK3//PAK6//PIK3CD//PIK3R3//RPS6KB2//SHC4//STAT5B//TGFA
hsa04917	Prolactin signaling pathway - Homo sapiens (human)	http://www.genome.jp/kegg-bin/show_pathway?hsa04917+10000+595+1447+2001+2099+2932+3659+5594+5602+1432+4893+5293+8503+5970+399694+8651+9021+9306+6777	0.0051667	19	990	72	6890	0.0493826	2.28679	0.019192	AKT3//CCND1//CSN2//ELF5//ESR1//GSK3B//IRF1//MAPK1//MAPK10//MAPK14//NRAS//PIK3CD//PIK3R3//RELA//SHC4//SOCS1//SOCS3//SOCS6//STAT5B
hsa05221	Acute myeloid leukemia - Homo sapiens (human)	http://www.genome.jp/kegg-bin/show_pathway?hsa05221+10000+595+1050+1147+3815+5594+4893+5293+8503+5970+6199+861+862+6777+83439+6934	0.00520701	16	990	57	6890	0.0493826	2.28341	0.016162	AKT3//CCND1//CEBPA//CHUK//KIT//MAPK1//NRAS//PIK3CD//PIK3R3//RELA//RPS6KB2//RUNX1//RUNX1T1//STAT5B//TCF7L1//TCF7L2
hsa04390	Hippo signaling pathway - Homo sapiens (human)	http://www.genome.jp/kegg-bin/show_pathway?hsa04390+154796+650+595+896+23418+1453+1740+1856+122786+8322+7855+8324+2932+64398+4771+84612+5500+5518+4087+4088+4089+83439+6934+7003+7005+7042+7046+7048+7471+7481+7482+54361+7532+7534	0.00594755	34	990	154	6890	0.0540648	2.22566	0.034343	AMOT//BMP2//CCND1//CCND3//CRB1//CSNK1D//DLG2//DVL2//FRMD6//FZD4//FZD5//FZD7//GSK3B//MPP5//NF2//PARD6B//PPP1CB//PPP2R1A//SMAD2//SMAD3//SMAD4//TCF7L1//TCF7L2//TEAD1//TEAD3//TGFB2//TGFBR1//TGFBR2//WNT1//WNT11//WNT2B//WNT4//YWHAG//YWHAZ
hsa04668	TNF signaling pathway - Homo sapiens (human)	http://www.genome.jp/kegg-bin/show_pathway?hsa04668+10000+840+841+6347+1051+1147+84699+1435+355+3600+9863+6416+4217+5594+5602+1432+197259+5293+8503+5970+8986+9252+9021+257397+7128+7133	0.00606849	26	990	110	6890	0.0540648	2.21692	0.026263	AKT3//CASP7//CASP8//CCL2//CEBPB//CHUK//CREB3L3//CSF1//FAS//IL15//MAGI2//MAP2K4//MAP3K5//MAPK1//MAPK10//MAPK14//MLKL//PIK3CD//PIK3R3//RELA//RPS6KA4//RPS6KA5//SOCS3//TAB3//TNFAIP3//TNFRSF1B
hsa04022	cGMP-PKG signaling pathway - Homo sapiens (human)	http://www.genome.jp/kegg-bin/show_pathway?hsa04022+107+112+147+150+151+10000+481+491+493+808+84699+1910+2773+2983+8660+3778+5594+4205+4208+4209+4775+8654+5293+8503+5331+10105+5500+4659+5530+5997+387+6093+83447+291+6547+6722	0.00706278	36	990	167	6890	0.0610723	2.15102	0.036364	ADCY1//ADCY6//ADRA1B//ADRA2A//ADRA2B//AKT3//ATP1B1//ATP2B2//ATP2B4//CALM3//CREB3L3//EDNRB//GNAI3//GUCY1B3//IRS2//KCNMA1//MAPK1//MEF2A//MEF2C//MEF2D//NFATC3//PDE5A//PIK3CD//PIK3R3//PLCB3//PPIF//PPP1CB//PPP1R12A//PPP3CA//RGS2//RHOA//ROCK1//SLC25A31//SLC25A4//SLC8A3//SRF
hsa00072	Synthesis and degradation of ketone bodies - Homo sapiens (human)	http://www.genome.jp/kegg-bin/show_pathway?hsa00072+38+3155+54511+3157+5019	0.00815296	5	990	10	6890	0.0669781	2.08868	0.005051	ACAT1//HMGCL//HMGCLL1//HMGCS1//OXCT1
hsa03015	mRNA surveillance pathway - Homo sapiens (human)	http://www.genome.jp/kegg-bin/show_pathway?hsa03015+22985+10898+11052+81608+55110+4440+4686+11051+55916+140886+56903+64895+5500+5518+5523+5528+5529+23049+23293+9887+55339+80335	0.00842922	22	990	91	6890	0.0669781	2.07421	0.022222	ACIN1//CPSF4//CPSF6//FIP1L1//MAGOHB//MSI1//NCBP1//NUDT21//NXT2//PABPC5//PAPOLB//PAPOLG//PPP1CB//PPP2R1A//PPP2R3A//PPP2R5D//PPP2R5E//SMG1//SMG6//SMG7//WDR33//WDR82
hsa04666	Fc gamma R-mediated phagocytosis - Homo sapiens (human)	http://www.genome.jp/kegg-bin/show_pathway?hsa04666+10000+10095+10092+50807+1073+1399+27040+3984+3985+5594+4082+65108+4651+5293+8503+8394+8395+100137049+6199+8936+10810+8976	0.00842922	22	990	91	6890	0.0669781	2.07421	0.022222	AKT3//ARPC1B//ARPC5//ASAP1//CFL2//CRKL//LAT//LIMK1//LIMK2//MAPK1//MARCKS//MARCKSL1//MYO10//PIK3CD//PIK3R3//PIP5K1A//PIP5K1B//PLA2G4B//RPS6KB2//WASF1//WASF3//WASL
hsa05214	Glioma - Homo sapiens (human)	http://www.genome.jp/kegg-bin/show_pathway?hsa05214+10000+808+815+595+1026+1870+3479+5594+4893+5154+5156+5293+8503+5728+399694+7039+7157	0.00871772	17	990	65	6890	0.0673341	2.0596	0.017172	AKT3//CALM3//CAMK2A//CCND1//CDKN1A//E2F2//IGF1//MAPK1//NRAS//PDGFA//PDGFRA//PIK3CD//PIK3R3//PTEN//SHC4//TGFA//TP53
hsa05217	Basal cell carcinoma - Homo sapiens (human)	http://www.genome.jp/kegg-bin/show_pathway?hsa05217+650+1856+8322+7855+8324+2932+5727+51684+83439+6934+7157+7471+7481+7482+54361	0.00893208	15	990	55	6890	0.0673341	2.04905	0.015152	BMP2//DVL2//FZD4//FZD5//FZD7//GSK3B//PTCH1//SUFU//TCF7L1//TCF7L2//TP53//WNT1//WNT11//WNT2B//WNT4
hsa04014	Ras signaling pathway - Homo sapiens (human)	http://www.genome.jp/kegg-bin/show_pathway?hsa04014+10000+285+808+1147+1435+1436+1946+2114+2247+2252+4303+2549+51764+54331+2787+3479+3815+4254+27040+5594+5602+4233+4301+4893+5062+5063+56924+5154+56034+5156+5293+8503+11145+100137049+5781+5869+5906+5908+5970+387+22800+399694+6789+8831+29110+7074	0.00921978	46	990	228	6890	0.0677654	2.03528	0.046465	AKT3//ANGPT2//CALM3//CHUK//CSF1//CSF1R//EFNA5//ETS2//FGF2//FGF7//FOXO4//GAB1//GNG13//GNG2//GNG5//IGF1//KIT//KITLG//LAT//MAPK1//MAPK10//MET//MLLT4//NRAS//PAK2//PAK3//PAK6//PDGFA//PDGFC//PDGFRA//PIK3CD//PIK3R3//PLA2G16//PLA2G4B//PTPN11//RAB5B//RAP1A//RAP1B//RELA//RHOA//RRAS2//SHC4//STK4//SYNGAP1//TBK1//TIAM1
hsa05218	Melanoma - Homo sapiens (human)	http://www.genome.jp/kegg-bin/show_pathway?hsa05218+10000+595+1026+1870+2247+2252+3479+5594+4233+4286+4893+5154+56034+5156+5293+8503+5728+7157	0.0099152	18	990	71	6890	0.0710992	2.0037	0.018182	AKT3//CCND1//CDKN1A//E2F2//FGF2//FGF7//IGF1//MAPK1//MET//MITF//NRAS//PDGFA//PDGFC//PDGFRA//PIK3CD//PIK3R3//PTEN//TP53
hsa04070	Phosphatidylinositol signaling system - Homo sapiens (human)	http://www.genome.jp/kegg-bin/show_pathway?hsa04070+808+8526+9162+1609+3632+3633+64768+4534+5286+5293+8503+200576+8396+79837+8394+8395+5331+5333+5728+8867	0.0105819	20	990	82	6890	0.0740736	1.97544	0.020202	CALM3//DGKE//DGKI//DGKQ//INPP5A//INPP5B//IPPK//MTM1//PIK3C2A//PIK3CD//PIK3R3//PIKFYVE//PIP4K2B//PIP4K2C//PIP5K1A//PIP5K1B//PLCB3//PLCD1//PTEN//SYNJ1
hsa05142	Chagas disease (American trypanosomiasis) - Homo sapiens (human)	http://www.genome.jp/kegg-bin/show_pathway?hsa05142+1636+107+10000+841+6347+919+1147+355+2773+3593+6416+5594+5602+1432+5293+8503+5331+5518+5970+4087+4088+7042+7046+7048	0.0110747	24	990	104	6890	0.0757198	1.95567	0.024242	ACE//ADCY1//AKT3//CASP8//CCL2//CD247//CHUK//FAS//GNAI3//IL12B//MAP2K4//MAPK1//MAPK10//MAPK14//PIK3CD//PIK3R3//PLCB3//PPP2R1A//RELA//SMAD2//SMAD3//TGFB2//TGFBR1//TGFBR2
hsa05230	Central carbon metabolism in cancer - Homo sapiens (human)	http://www.genome.jp/kegg-bin/show_pathway?hsa05230+10000+2744+3417+3815+5594+4233+4893+4916+5156+5160+5214+5293+8503+5728+5979+6513+7157	0.0119112	17	990	67	6890	0.0795886	1.92404	0.017172	AKT3//GLS//IDH1//KIT//MAPK1//MET//NRAS//NTRK3//PDGFRA//PDHA1//PFKP//PIK3CD//PIK3R3//PTEN//RET//SLC2A1//TP53
hsa05231	Choline metabolism in cancer - Homo sapiens (human)	http://www.genome.jp/kegg-bin/show_pathway?hsa05231+10000+8526+9162+1609+10434+5594+5602+4893+5154+56034+5156+5170+5293+8503+8394+8395+100137049+6199+6581+204962+8936+10810+8976	0.0148806	23	990	101	6890	0.0972197	1.82738	0.023232	AKT3//DGKE//DGKI//DGKQ//LYPLA1//MAPK1//MAPK10//NRAS//PDGFA//PDGFC//PDGFRA//PDPK1//PIK3CD//PIK3R3//PIP5K1A//PIP5K1B//PLA2G4B//RPS6KB2//SLC22A3//SLC44A5//WASF1//WASF3//WASL
hsa04152	AMPK signaling pathway - Homo sapiens (human)	http://www.genome.jp/kegg-bin/show_pathway?hsa04152+10000+51719+595+948+84699+29904+8789+3479+8660+5170+5210+5214+5293+8503+5468+10891+5518+5523+5528+5529+5571+9230+6199+57521+23411+6720+8408	0.0158982	27	990	124	6890	0.10161	1.79865	0.027273	AKT3//CAB39//CCND1//CD36//CREB3L3//EEF2K//FBP2//IGF1//IRS2//PDPK1//PFKFB4//PFKP//PIK3CD//PIK3R3//PPARG//PPARGC1A//PPP2R1A//PPP2R3A//PPP2R5D//PPP2R5E//PRKAG1//RAB11B//RPS6KB2//RPTOR//SIRT1//SREBF1//ULK1
hsa05222	Small cell lung cancer - Homo sapiens (human)	http://www.genome.jp/kegg-bin/show_pathway?hsa05222+10000+317+596+595+1147+1282+1286+1870+3685+3909+3915+3918+4149+5293+8503+5728+5970+6258+7157+331	0.0178038	20	990	86	6890	0.111369	1.74949	0.020202	AKT3//APAF1//BCL2//CCND1//CHUK//COL4A1//COL4A4//E2F2//ITGAV//LAMA3//LAMC1//LAMC2//MAX//PIK3CD//PIK3R3//PTEN//RELA//RXRG//TP53//XIAP
hsa04151	PI3K-Akt signaling pathway - Homo sapiens (human)	http://www.genome.jp/kegg-bin/show_pathway?hsa04151+10000+285+596+595+896+1026+1129+1147+1302+1282+1286+1291+84699+1435+1436+54541+1946+2247+2252+51764+54331+2787+2932+7184+3441+3479+3570+8515+3678+3685+3696+3716+3815+4254+3909+3915+3918+1902+5594+4170+4233+4515+4893+5008+5154+56034+5156+5170+5293+8503+5518+5523+5528+5529+5728+5934+5970+6199+57521+6446+9623+7157+7532+7534	0.018339	64	990	347	6890	0.112327	1.73662	0.064646	AKT3//ANGPT2//BCL2//CCND1//CCND3//CDKN1A//CHRM2//CHUK//COL11A2//COL4A1//COL4A4//COL6A1//CREB3L3//CSF1//CSF1R//DDIT4//EFNA5//FGF2//FGF7//GNG13//GNG2//GNG5//GSK3B//HSP90B1//IFNA4//IGF1//IL6R//ITGA10//ITGA5//ITGAV//ITGB8//JAK1//KIT//KITLG//LAMA3//LAMC1//LAMC2//LPAR1//MAPK1//MCL1//MET//MTCP1//NRAS//OSM//PDGFA//PDGFC//PDGFRA//PDPK1//PIK3CD//PIK3R3//PPP2R1A//PPP2R3A//PPP2R5D//PPP2R5E//PTEN//RBL2//RELA/…
hsa04150	mTOR signaling pathway - Homo sapiens (human)	http://www.genome.jp/kegg-bin/show_pathway?hsa04150+10000+51719+54541+3479+5594+5170+5293+8503+5728+6197+6199+57521+10670+58528+8408	0.0200364	15	990	60	6890	0.120218	1.69818	0.015152	AKT3//CAB39//DDIT4//IGF1//MAPK1//PDPK1//PIK3CD//PIK3R3//PTEN//RPS6KA3//RPS6KB2//RPTOR//RRAGA//RRAGD//ULK1
hsa04910	Insulin signaling pathway - Homo sapiens (human)	http://www.genome.jp/kegg-bin/show_pathway?hsa04910+10000+808+1399+8789+10211+2932+8660+5594+5602+4893+5170+5293+8503+10891+5500+79660+5571+5577+5770+2889+23433+6199+57521+399694+8651+9021+10580+6720+9322	0.0245095	29	990	140	6890	0.144116	1.61067	0.029293	AKT3//CALM3//CRKL//FBP2//FLOT1//GSK3B//IRS2//MAPK1//MAPK10//NRAS//PDPK1//PIK3CD//PIK3R3//PPARGC1A//PPP1CB//PPP1R3B//PRKAG1//PRKAR2B//PTPN1//RAPGEF1//RHOQ//RPS6KB2//RPTOR//SHC4//SOCS1//SOCS3//SORBS1//SREBF1//TRIP10
hsa04720	Long-term potentiation - Homo sapiens (human)	http://www.genome.jp/kegg-bin/show_pathway?hsa04720+107+808+815+1387+2033+2891+2915+5594+4893+5331+5500+5530+5906+5908+10411+6197	0.0252891	16	990	67	6890	0.145784	1.59707	0.016162	ADCY1//CALM3//CAMK2A//CREBBP//EP300//GRIA2//GRM5//MAPK1//NRAS//PLCB3//PPP1CB//PPP3CA//RAP1A//RAP1B//RAPGEF3//RPS6KA3
hsa04710	Circadian rhythm - Homo sapiens (human)	http://www.genome.jp/kegg-bin/show_pathway?hsa04710+406+79365+1408+1453+26224+5571+6095+6096+6097	0.0262588	9	990	31	6890	0.148463	1.58073	0.009091	ARNTL//BHLHE41//CRY2//CSNK1D//FBXL3//PRKAG1//RORA//RORB//RORC
hsa04621	NOD-like receptor signaling pathway - Homo sapiens (human)	http://www.genome.jp/kegg-bin/show_pathway?hsa04621+841+6347+1147+55914+7184+5594+5602+1432+114548+5970+10910+257397+7128+7205	0.0279542	14	990	57	6890	0.155067	1.55355	0.014141	CASP8//CCL2//CHUK//ERBB2IP//HSP90B1//MAPK1//MAPK10//MAPK14//NLRP3//RELA//SUGT1//TAB3//TNFAIP3//TRIP6
hsa04340	Hedgehog signaling pathway - Homo sapiens (human)	http://www.genome.jp/kegg-bin/show_pathway?hsa04340+650+1453+53944+1456+2932+3549+4036+5727+51684+7471+7481+7482+54361	0.029211	13	990	52	6890	0.159037	1.53445	0.013131	BMP2//CSNK1D//CSNK1G1//CSNK1G3//GSK3B//IHH//LRP2//PTCH1//SUFU//WNT1//WNT11//WNT2B//WNT4
hsa00562	Inositol phosphate metabolism - Homo sapiens (human)	http://www.genome.jp/kegg-bin/show_pathway?hsa00562+3632+3633+64768+4534+5286+5293+200576+8396+79837+8394+8395+5331+5333+5728+8867	0.0304809	15	990	63	6890	0.162934	1.51597	0.015152	INPP5A//INPP5B//IPPK//MTM1//PIK3C2A//PIK3CD//PIKFYVE//PIP4K2B//PIP4K2C//PIP5K1A//PIP5K1B//PLCB3//PLCD1//PTEN//SYNJ1
hsa04066	HIF-1 signaling pathway - Homo sapiens (human)	http://www.genome.jp/kegg-bin/show_pathway?hsa04066+10000+285+405+596+815+1026+1387+8453+54583+112398+112399+2023+2033+3479+3570+5594+5160+5293+8503+5970+6199+6513	0.0337757	22	990	103	6890	0.177322	1.4714	0.022222	AKT3//ANGPT2//ARNT//BCL2//CAMK2A//CDKN1A//CREBBP//CUL2//EGLN1//EGLN2//EGLN3//ENO1//EP300//IGF1//IL6R//MAPK1//PDHA1//PIK3CD//PIK3R3//RELA//RPS6KB2//SLC2A1
hsa04724	Glutamatergic synapse - Homo sapiens (human)	http://www.genome.jp/kegg-bin/show_pathway?hsa04724+107+112+156+9229+2744+2773+51764+54331+2787+2891+2915+9456+9454+3760+5594+100137049+5331+5530+85358+57030+6505+6507+81539+7220	0.0387393	24	990	116	6890	0.199813	1.41185	0.024242	ADCY1//ADCY6//ADRBK1//DLGAP1//GLS//GNAI3//GNG13//GNG2//GNG5//GRIA2//GRM5//HOMER1//HOMER3//KCNJ3//MAPK1//PLA2G4B//PLCB3//PPP3CA//SHANK3//SLC17A7//SLC1A1//SLC1A3//SLC38A1//TRPC1
hsa04024	cAMP signaling pathway - Homo sapiens (human)	http://www.genome.jp/kegg-bin/show_pathway?hsa04024+107+112+10000+481+491+493+627+808+815+1129+1260+84699+1387+1812+2033+2492+9568+2773+2891+3355+5594+5602+4301+5142+5293+8503+5500+4659+5727+5906+5908+10411+5970+387+6093+22800+6262+7074	0.04013	38	990	200	6890	0.203418	1.39653	0.038384	ADCY1//ADCY6//AKT3//ATP1B1//ATP2B2//ATP2B4//BDNF//CALM3//CAMK2A//CHRM2//CNGA2//CREB3L3//CREBBP//DRD1//EP300//FSHR//GABBR2//GNAI3//GRIA2//HTR1F//MAPK1//MAPK10//MLLT4//PDE4B//PIK3CD//PIK3R3//PPP1CB//PPP1R12A//PTCH1//RAP1A//RAP1B//RAPGEF3//RELA//RHOA//ROCK1//RRAS2//RYR2//TIAM1
hsa04062	Chemokine signaling pathway - Homo sapiens (human)	http://www.genome.jp/kegg-bin/show_pathway?hsa04062+107+112+156+10000+408+6356+6357+6347+6367+6354+1233+1147+1399+6387+2773+51764+54331+2787+2932+5594+4893+5197+5293+8503+5331+57580+2185+5906+5908+5970+387+6093+399694+6777+7074+8976	0.0434106	36	990	189	6890	0.216317	1.36241	0.036364	ADCY1//ADCY6//ADRBK1//AKT3//ARRB1//CCL11//CCL13//CCL2//CCL22//CCL7//CCR4//CHUK//CRKL//CXCL12//GNAI3//GNG13//GNG2//GNG5//GSK3B//MAPK1//NRAS//PF4V1//PIK3CD//PIK3R3//PLCB3//PREX1//PTK2B//RAP1A//RAP1B//RELA//RHOA//ROCK1//SHC4//STAT5B//TIAM1//WASL
hsa04130	SNARE interactions in vesicular transport - Homo sapiens (human)	http://www.genome.jp/kegg-bin/show_pathway?hsa04130+10282+9527+9342+8676+55014+6809+6810+8417+10490	0.0460771	9	990	34	6890	0.225778	1.33651	0.009091	BET1//GOSR1//SNAP29//STX11//STX17//STX3//STX4//STX7//VTI1B
