# Supplementary material for: Differentially expressed miRNAs in sepsis-induced acute kidney injury target oxidative stress and mitochondrial dysfunction pathways
Source: PLoS One. 2017 Mar 15;12(3):e0173292. doi: 10.1371/journal.pone.0173292 (PMC5351858; doi:10.1371/journal.pone.0173292)
Supplement: S5 Table — (XLSX) [file pone.0173292.s005.xlsx]

## Sheet: miranda
mirbase21	matuacc	mirnaname	geneid	genesymbol	mirsvrscore	alignment details
hsa-miR-142-5p	MIMAT0000433	hsa-miR-142-5p	6638	SNRPN	-0.1	http://www.microrna.org/microrna/getMrna.do?gene=6638&matureName=hsa-miR-142-5p&organism=9606
hsa-miR-142-5p	MIMAT0000433	hsa-miR-142-5p	6638	SNRPN	-0.22	http://www.microrna.org/microrna/getMrna.do?gene=6638&matureName=hsa-miR-142-5p&organism=9606
hsa-miR-142-5p	MIMAT0000433	hsa-miR-142-5p	6638	SNRPN	-0.36	http://www.microrna.org/microrna/getMrna.do?gene=6638&matureName=hsa-miR-142-5p&organism=9606
hsa-miR-142-5p	MIMAT0000433	hsa-miR-142-5p	26137	ZBTB20	-0.13	http://www.microrna.org/microrna/getMrna.do?gene=26137&matureName=hsa-miR-142-5p&organism=9606
hsa-miR-142-5p	MIMAT0000433	hsa-miR-142-5p	57711	ZNF529	-0.58	http://www.microrna.org/microrna/getMrna.do?gene=57711&matureName=hsa-miR-142-5p&organism=9606
hsa-miR-142-5p	MIMAT0000433	hsa-miR-142-5p	57711	ZNF529	-0.75	http://www.microrna.org/microrna/getMrna.do?gene=57711&matureName=hsa-miR-142-5p&organism=9606
hsa-miR-142-5p	MIMAT0000433	hsa-miR-142-5p	2915	GRM5	-1.07	http://www.microrna.org/microrna/getMrna.do?gene=2915&matureName=hsa-miR-142-5p&organism=9606
hsa-miR-142-5p	MIMAT0000433	hsa-miR-142-5p	3158	HMGCS2	-1.15	http://www.microrna.org/microrna/getMrna.do?gene=3158&matureName=hsa-miR-142-5p&organism=9606
hsa-miR-142-5p	MIMAT0000433	hsa-miR-142-5p	1123	CHN1	-0.11	http://www.microrna.org/microrna/getMrna.do?gene=1123&matureName=hsa-miR-142-5p&organism=9606
hsa-miR-142-5p	MIMAT0000433	hsa-miR-142-5p	50859	SPOCK3	-1.02	http://www.microrna.org/microrna/getMrna.do?gene=50859&matureName=hsa-miR-142-5p&organism=9606
hsa-miR-142-5p	MIMAT0000433	hsa-miR-142-5p	50859	SPOCK3	-0.13	http://www.microrna.org/microrna/getMrna.do?gene=50859&matureName=hsa-miR-142-5p&organism=9606
hsa-miR-142-5p	MIMAT0000433	hsa-miR-142-5p	26036	ZNF451	-0.26	http://www.microrna.org/microrna/getMrna.do?gene=26036&matureName=hsa-miR-142-5p&organism=9606
hsa-miR-142-5p	MIMAT0000433	hsa-miR-142-5p	3688	ITGB1	-0.63	http://www.microrna.org/microrna/getMrna.do?gene=3688&matureName=hsa-miR-142-5p&organism=9606
hsa-miR-142-5p	MIMAT0000433	hsa-miR-142-5p	7181	NR2C1	-0.16	http://www.microrna.org/microrna/getMrna.do?gene=7181&matureName=hsa-miR-142-5p&organism=9606
hsa-miR-142-5p	MIMAT0000433	hsa-miR-142-5p	9169	SFRS2IP	-0.29	http://www.microrna.org/microrna/getMrna.do?gene=9169&matureName=hsa-miR-142-5p&organism=9606
hsa-miR-142-5p	MIMAT0000433	hsa-miR-142-5p	22903	BTBD3	-0.57	http://www.microrna.org/microrna/getMrna.do?gene=22903&matureName=hsa-miR-142-5p&organism=9606
hsa-miR-142-5p	MIMAT0000433	hsa-miR-142-5p	22903	BTBD3	-0.81	http://www.microrna.org/microrna/getMrna.do?gene=22903&matureName=hsa-miR-142-5p&organism=9606
hsa-miR-142-5p	MIMAT0000433	hsa-miR-142-5p	1756	DMD	-0.22	http://www.microrna.org/microrna/getMrna.do?gene=1756&matureName=hsa-miR-142-5p&organism=9606
hsa-miR-142-5p	MIMAT0000433	hsa-miR-142-5p	1756	DMD	-0.25	http://www.microrna.org/microrna/getMrna.do?gene=1756&matureName=hsa-miR-142-5p&organism=9606
hsa-miR-142-5p	MIMAT0000433	hsa-miR-142-5p	1756	DMD	-0.1	http://www.microrna.org/microrna/getMrna.do?gene=1756&matureName=hsa-miR-142-5p&organism=9606
hsa-miR-142-5p	MIMAT0000433	hsa-miR-142-5p	55773	TBC1D23	-1.01	http://www.microrna.org/microrna/getMrna.do?gene=55773&matureName=hsa-miR-142-5p&organism=9606
hsa-miR-142-5p	MIMAT0000433	hsa-miR-142-5p	23149	FCHO1	-1.22	http://www.microrna.org/microrna/getMrna.do?gene=23149&matureName=hsa-miR-142-5p&organism=9606
hsa-miR-142-5p	MIMAT0000433	hsa-miR-142-5p	221395	GPR116	-0.87	http://www.microrna.org/microrna/getMrna.do?gene=221395&matureName=hsa-miR-142-5p&organism=9606
hsa-miR-142-5p	MIMAT0000433	hsa-miR-142-5p	197131	UBR1	-0.65	http://www.microrna.org/microrna/getMrna.do?gene=197131&matureName=hsa-miR-142-5p&organism=9606
hsa-miR-142-5p	MIMAT0000433	hsa-miR-142-5p	197131	UBR1	-0.55	http://www.microrna.org/microrna/getMrna.do?gene=197131&matureName=hsa-miR-142-5p&organism=9606
hsa-miR-142-5p	MIMAT0000433	hsa-miR-142-5p	197131	UBR1	-0.6	http://www.microrna.org/microrna/getMrna.do?gene=197131&matureName=hsa-miR-142-5p&organism=9606
hsa-miR-142-5p	MIMAT0000433	hsa-miR-142-5p	6322	SCML1	-0.11	http://www.microrna.org/microrna/getMrna.do?gene=6322&matureName=hsa-miR-142-5p&organism=9606
hsa-miR-142-5p	MIMAT0000433	hsa-miR-142-5p	400966	RGPD1	-1.3	http://www.microrna.org/microrna/getMrna.do?gene=400966&matureName=hsa-miR-142-5p&organism=9606
hsa-miR-142-5p	MIMAT0000433	hsa-miR-142-5p	6815	STYX	-0.22	http://www.microrna.org/microrna/getMrna.do?gene=6815&matureName=hsa-miR-142-5p&organism=9606
hsa-miR-142-5p	MIMAT0000433	hsa-miR-142-5p	892	CCNC	-0.13	http://www.microrna.org/microrna/getMrna.do?gene=892&matureName=hsa-miR-142-5p&organism=9606
hsa-miR-142-5p	MIMAT0000433	hsa-miR-142-5p	80746	TSEN2	-1.04	http://www.microrna.org/microrna/getMrna.do?gene=80746&matureName=hsa-miR-142-5p&organism=9606
hsa-miR-142-5p	MIMAT0000433	hsa-miR-142-5p	54904	WHSC1L1	-0.3	http://www.microrna.org/microrna/getMrna.do?gene=54904&matureName=hsa-miR-142-5p&organism=9606
hsa-miR-142-5p	MIMAT0000433	hsa-miR-142-5p	23613	ZMYND8	-0.23	http://www.microrna.org/microrna/getMrna.do?gene=23613&matureName=hsa-miR-142-5p&organism=9606
hsa-miR-142-5p	MIMAT0000433	hsa-miR-142-5p	8856	NR1I2	-1.24	http://www.microrna.org/microrna/getMrna.do?gene=8856&matureName=hsa-miR-142-5p&organism=9606
hsa-miR-142-5p	MIMAT0000433	hsa-miR-142-5p	10123	ARL4C	-0.1	http://www.microrna.org/microrna/getMrna.do?gene=10123&matureName=hsa-miR-142-5p&organism=9606
hsa-miR-142-5p	MIMAT0000433	hsa-miR-142-5p	10123	ARL4C	-0.16	http://www.microrna.org/microrna/getMrna.do?gene=10123&matureName=hsa-miR-142-5p&organism=9606
hsa-miR-142-5p	MIMAT0000433	hsa-miR-142-5p	132	ADK	-0.21	http://www.microrna.org/microrna/getMrna.do?gene=132&matureName=hsa-miR-142-5p&organism=9606
hsa-miR-142-5p	MIMAT0000433	hsa-miR-142-5p	400757	C1orf141	-0.23	http://www.microrna.org/microrna/getMrna.do?gene=400757&matureName=hsa-miR-142-5p&organism=9606
hsa-miR-142-5p	MIMAT0000433	hsa-miR-142-5p	3190	HNRNPK	-0.16	http://www.microrna.org/microrna/getMrna.do?gene=3190&matureName=hsa-miR-142-5p&organism=9606
hsa-miR-142-5p	MIMAT0000433	hsa-miR-142-5p	54536	EXOC6	-0.52	http://www.microrna.org/microrna/getMrna.do?gene=54536&matureName=hsa-miR-142-5p&organism=9606
hsa-miR-142-5p	MIMAT0000433	hsa-miR-142-5p	90025	UBE2CBP	-1.15	http://www.microrna.org/microrna/getMrna.do?gene=90025&matureName=hsa-miR-142-5p&organism=9606
hsa-miR-142-5p	MIMAT0000433	hsa-miR-142-5p	90025	UBE2CBP	-0.18	http://www.microrna.org/microrna/getMrna.do?gene=90025&matureName=hsa-miR-142-5p&organism=9606
hsa-miR-142-5p	MIMAT0000433	hsa-miR-142-5p	4179	CD46	-0.18	http://www.microrna.org/microrna/getMrna.do?gene=4179&matureName=hsa-miR-142-5p&organism=9606
hsa-miR-142-5p	MIMAT0000433	hsa-miR-142-5p	81797	OR12D3	-0.1	http://www.microrna.org/microrna/getMrna.do?gene=81797&matureName=hsa-miR-142-5p&organism=9606
hsa-miR-142-5p	MIMAT0000433	hsa-miR-142-5p	23279	NUP160	-0.22	http://www.microrna.org/microrna/getMrna.do?gene=23279&matureName=hsa-miR-142-5p&organism=9606
hsa-miR-142-5p	MIMAT0000433	hsa-miR-142-5p	23279	NUP160	-0.13	http://www.microrna.org/microrna/getMrna.do?gene=23279&matureName=hsa-miR-142-5p&organism=9606
hsa-miR-142-5p	MIMAT0000433	hsa-miR-142-5p	23279	NUP160	-0.14	http://www.microrna.org/microrna/getMrna.do?gene=23279&matureName=hsa-miR-142-5p&organism=9606
hsa-miR-142-5p	MIMAT0000433	hsa-miR-142-5p	23279	NUP160	-0.26	http://www.microrna.org/microrna/getMrna.do?gene=23279&matureName=hsa-miR-142-5p&organism=9606
hsa-miR-142-5p	MIMAT0000433	hsa-miR-142-5p	27125	AFF4	-0.17	http://www.microrna.org/microrna/getMrna.do?gene=27125&matureName=hsa-miR-142-5p&organism=9606
hsa-miR-142-5p	MIMAT0000433	hsa-miR-142-5p	503835	DUXA	-0.92	http://www.microrna.org/microrna/getMrna.do?gene=503835&matureName=hsa-miR-142-5p&organism=9606
hsa-miR-142-5p	MIMAT0000433	hsa-miR-142-5p	11011	TLK2	-0.73	http://www.microrna.org/microrna/getMrna.do?gene=11011&matureName=hsa-miR-142-5p&organism=9606
hsa-miR-142-5p	MIMAT0000433	hsa-miR-142-5p	7534	YWHAZ	-0.69	http://www.microrna.org/microrna/getMrna.do?gene=7534&matureName=hsa-miR-142-5p&organism=9606
hsa-miR-142-5p	MIMAT0000433	hsa-miR-142-5p	5108	PCM1	-0.19	http://www.microrna.org/microrna/getMrna.do?gene=5108&matureName=hsa-miR-142-5p&organism=9606
hsa-miR-142-5p	MIMAT0000433	hsa-miR-142-5p	5108	PCM1	-0.12	http://www.microrna.org/microrna/getMrna.do?gene=5108&matureName=hsa-miR-142-5p&organism=9606
hsa-miR-142-5p	MIMAT0000433	hsa-miR-142-5p	3824	KLRD1	-1.07	http://www.microrna.org/microrna/getMrna.do?gene=3824&matureName=hsa-miR-142-5p&organism=9606
hsa-miR-142-5p	MIMAT0000433	hsa-miR-142-5p	3824	KLRD1	-0.88	http://www.microrna.org/microrna/getMrna.do?gene=3824&matureName=hsa-miR-142-5p&organism=9606
hsa-miR-142-5p	MIMAT0000433	hsa-miR-142-5p	10107	TRIM10	-0.1	http://www.microrna.org/microrna/getMrna.do?gene=10107&matureName=hsa-miR-142-5p&organism=9606
hsa-miR-142-5p	MIMAT0000433	hsa-miR-142-5p	22990	PCNX	-0.54	http://www.microrna.org/microrna/getMrna.do?gene=22990&matureName=hsa-miR-142-5p&organism=9606
hsa-miR-142-5p	MIMAT0000433	hsa-miR-142-5p	5359	PLSCR1	-1.13	http://www.microrna.org/microrna/getMrna.do?gene=5359&matureName=hsa-miR-142-5p&organism=9606
hsa-miR-142-5p	MIMAT0000433	hsa-miR-142-5p	9847	KIAA0528	-0.18	http://www.microrna.org/microrna/getMrna.do?gene=9847&matureName=hsa-miR-142-5p&organism=9606
hsa-miR-142-5p	MIMAT0000433	hsa-miR-142-5p	9847	KIAA0528	-0.41	http://www.microrna.org/microrna/getMrna.do?gene=9847&matureName=hsa-miR-142-5p&organism=9606
hsa-miR-142-5p	MIMAT0000433	hsa-miR-142-5p	1398	CRK	-0.24	http://www.microrna.org/microrna/getMrna.do?gene=1398&matureName=hsa-miR-142-5p&organism=9606
hsa-miR-142-5p	MIMAT0000433	hsa-miR-142-5p	8932	MBD2	-0.29	http://www.microrna.org/microrna/getMrna.do?gene=8932&matureName=hsa-miR-142-5p&organism=9606
hsa-miR-142-5p	MIMAT0000433	hsa-miR-142-5p	91408	BTF3L4	-0.14	http://www.microrna.org/microrna/getMrna.do?gene=91408&matureName=hsa-miR-142-5p&organism=9606
hsa-miR-142-5p	MIMAT0000433	hsa-miR-142-5p	3106	HLA-B	-0.38	http://www.microrna.org/microrna/getMrna.do?gene=3106&matureName=hsa-miR-142-5p&organism=9606
hsa-miR-142-5p	MIMAT0000433	hsa-miR-142-5p	1015	CDH17	-0.13	http://www.microrna.org/microrna/getMrna.do?gene=1015&matureName=hsa-miR-142-5p&organism=9606
hsa-miR-142-5p	MIMAT0000433	hsa-miR-142-5p	26002	MOXD1	-0.18	http://www.microrna.org/microrna/getMrna.do?gene=26002&matureName=hsa-miR-142-5p&organism=9606
hsa-miR-142-5p	MIMAT0000433	hsa-miR-142-5p	26002	MOXD1	-0.11	http://www.microrna.org/microrna/getMrna.do?gene=26002&matureName=hsa-miR-142-5p&organism=9606
hsa-miR-142-5p	MIMAT0000433	hsa-miR-142-5p	54885	TBC1D8B	-0.3	http://www.microrna.org/microrna/getMrna.do?gene=54885&matureName=hsa-miR-142-5p&organism=9606
hsa-miR-142-5p	MIMAT0000433	hsa-miR-142-5p	2825	GPR1	-0.28	http://www.microrna.org/microrna/getMrna.do?gene=2825&matureName=hsa-miR-142-5p&organism=9606
hsa-miR-142-5p	MIMAT0000433	hsa-miR-142-5p	642280	ZNF876P	-0.89	http://www.microrna.org/microrna/getMrna.do?gene=642280&matureName=hsa-miR-142-5p&organism=9606
hsa-miR-142-5p	MIMAT0000433	hsa-miR-142-5p	642280	ZNF876P	-0.47	http://www.microrna.org/microrna/getMrna.do?gene=642280&matureName=hsa-miR-142-5p&organism=9606
hsa-miR-142-5p	MIMAT0000433	hsa-miR-142-5p	9295	SFRS11	-0.17	http://www.microrna.org/microrna/getMrna.do?gene=9295&matureName=hsa-miR-142-5p&organism=9606
hsa-miR-142-5p	MIMAT0000433	hsa-miR-142-5p	9295	SFRS11	-0.11	http://www.microrna.org/microrna/getMrna.do?gene=9295&matureName=hsa-miR-142-5p&organism=9606
hsa-miR-142-5p	MIMAT0000433	hsa-miR-142-5p	6934	TCF7L2	-0.13	http://www.microrna.org/microrna/getMrna.do?gene=6934&matureName=hsa-miR-142-5p&organism=9606
hsa-miR-142-5p	MIMAT0000433	hsa-miR-142-5p	4199	ME1	-0.11	http://www.microrna.org/microrna/getMrna.do?gene=4199&matureName=hsa-miR-142-5p&organism=9606
hsa-miR-142-5p	MIMAT0000433	hsa-miR-142-5p	151531	UPP2	-0.48	http://www.microrna.org/microrna/getMrna.do?gene=151531&matureName=hsa-miR-142-5p&organism=9606
hsa-miR-142-5p	MIMAT0000433	hsa-miR-142-5p	5771	PTPN2	-0.1	http://www.microrna.org/microrna/getMrna.do?gene=5771&matureName=hsa-miR-142-5p&organism=9606
hsa-miR-142-5p	MIMAT0000433	hsa-miR-142-5p	5771	PTPN2	-0.1	http://www.microrna.org/microrna/getMrna.do?gene=5771&matureName=hsa-miR-142-5p&organism=9606
hsa-miR-142-5p	MIMAT0000433	hsa-miR-142-5p	23111	SPG20	-0.19	http://www.microrna.org/microrna/getMrna.do?gene=23111&matureName=hsa-miR-142-5p&organism=9606
hsa-miR-142-5p	MIMAT0000433	hsa-miR-142-5p	23111	SPG20	-0.81	http://www.microrna.org/microrna/getMrna.do?gene=23111&matureName=hsa-miR-142-5p&organism=9606
hsa-miR-142-5p	MIMAT0000433	hsa-miR-142-5p	7020	TFAP2A	-0.12	http://www.microrna.org/microrna/getMrna.do?gene=7020&matureName=hsa-miR-142-5p&organism=9606
hsa-miR-142-5p	MIMAT0000433	hsa-miR-142-5p	7020	TFAP2A	-0.14	http://www.microrna.org/microrna/getMrna.do?gene=7020&matureName=hsa-miR-142-5p&organism=9606
hsa-miR-142-5p	MIMAT0000433	hsa-miR-142-5p	80176	SPSB1	-0.92	http://www.microrna.org/microrna/getMrna.do?gene=80176&matureName=hsa-miR-142-5p&organism=9606
hsa-miR-142-5p	MIMAT0000433	hsa-miR-142-5p	5349	FXYD3	-0.31	http://www.microrna.org/microrna/getMrna.do?gene=5349&matureName=hsa-miR-142-5p&organism=9606
hsa-miR-142-5p	MIMAT0000433	hsa-miR-142-5p	54940	OCIAD1	-0.81	http://www.microrna.org/microrna/getMrna.do?gene=54940&matureName=hsa-miR-142-5p&organism=9606
hsa-miR-142-5p	MIMAT0000433	hsa-miR-142-5p	84450	ZNF512	-0.66	http://www.microrna.org/microrna/getMrna.do?gene=84450&matureName=hsa-miR-142-5p&organism=9606
hsa-miR-142-5p	MIMAT0000433	hsa-miR-142-5p	152815	THAP6	-0.69	http://www.microrna.org/microrna/getMrna.do?gene=152815&matureName=hsa-miR-142-5p&organism=9606
hsa-miR-142-5p	MIMAT0000433	hsa-miR-142-5p	7052	TGM2	-0.21	http://www.microrna.org/microrna/getMrna.do?gene=7052&matureName=hsa-miR-142-5p&organism=9606
hsa-miR-142-5p	MIMAT0000433	hsa-miR-142-5p	153129	SLC38A9	-1.06	http://www.microrna.org/microrna/getMrna.do?gene=153129&matureName=hsa-miR-142-5p&organism=9606
hsa-miR-142-5p	MIMAT0000433	hsa-miR-142-5p	113251	LARP4	-0.15	http://www.microrna.org/microrna/getMrna.do?gene=113251&matureName=hsa-miR-142-5p&organism=9606
hsa-miR-142-5p	MIMAT0000433	hsa-miR-142-5p	9414	TJP2	-0.92	http://www.microrna.org/microrna/getMrna.do?gene=9414&matureName=hsa-miR-142-5p&organism=9606
hsa-miR-142-5p	MIMAT0000433	hsa-miR-142-5p	25912	C1orf43	-1.02	http://www.microrna.org/microrna/getMrna.do?gene=25912&matureName=hsa-miR-142-5p&organism=9606
hsa-miR-142-5p	MIMAT0000433	hsa-miR-142-5p	3084	NRG1	-1.31	http://www.microrna.org/microrna/getMrna.do?gene=3084&matureName=hsa-miR-142-5p&organism=9606
hsa-miR-142-5p	MIMAT0000433	hsa-miR-142-5p	3084	NRG1	-0.11	http://www.microrna.org/microrna/getMrna.do?gene=3084&matureName=hsa-miR-142-5p&organism=9606
hsa-miR-142-5p	MIMAT0000433	hsa-miR-142-5p	7574	ZNF26	-1.1	http://www.microrna.org/microrna/getMrna.do?gene=7574&matureName=hsa-miR-142-5p&organism=9606
hsa-miR-142-5p	MIMAT0000433	hsa-miR-142-5p	1438	CSF2RA	-1.25	http://www.microrna.org/microrna/getMrna.do?gene=1438&matureName=hsa-miR-142-5p&organism=9606
hsa-miR-142-5p	MIMAT0000433	hsa-miR-142-5p	8727	CTNNAL1	-0.32	http://www.microrna.org/microrna/getMrna.do?gene=8727&matureName=hsa-miR-142-5p&organism=9606
hsa-miR-142-5p	MIMAT0000433	hsa-miR-142-5p	89778	SERPINB11	-1.05	http://www.microrna.org/microrna/getMrna.do?gene=89778&matureName=hsa-miR-142-5p&organism=9606
hsa-miR-142-5p	MIMAT0000433	hsa-miR-142-5p	5253	PHF2	-0.15	http://www.microrna.org/microrna/getMrna.do?gene=5253&matureName=hsa-miR-142-5p&organism=9606
hsa-miR-142-5p	MIMAT0000433	hsa-miR-142-5p	128061	C1orf131	-0.1	http://www.microrna.org/microrna/getMrna.do?gene=128061&matureName=hsa-miR-142-5p&organism=9606
hsa-miR-142-5p	MIMAT0000433	hsa-miR-142-5p	7716	VEZF1	-0.11	http://www.microrna.org/microrna/getMrna.do?gene=7716&matureName=hsa-miR-142-5p&organism=9606
hsa-miR-142-5p	MIMAT0000433	hsa-miR-142-5p	7716	VEZF1	-0.31	http://www.microrna.org/microrna/getMrna.do?gene=7716&matureName=hsa-miR-142-5p&organism=9606
hsa-miR-142-5p	MIMAT0000433	hsa-miR-142-5p	51422	PRKAG2	-0.1	http://www.microrna.org/microrna/getMrna.do?gene=51422&matureName=hsa-miR-142-5p&organism=9606
hsa-miR-142-5p	MIMAT0000433	hsa-miR-142-5p	51422	PRKAG2	-1.23	http://www.microrna.org/microrna/getMrna.do?gene=51422&matureName=hsa-miR-142-5p&organism=9606
hsa-miR-142-5p	MIMAT0000433	hsa-miR-142-5p	51422	PRKAG2	-0.35	http://www.microrna.org/microrna/getMrna.do?gene=51422&matureName=hsa-miR-142-5p&organism=9606
hsa-miR-142-5p	MIMAT0000433	hsa-miR-142-5p	56034	PDGFC	-0.45	http://www.microrna.org/microrna/getMrna.do?gene=56034&matureName=hsa-miR-142-5p&organism=9606
hsa-miR-142-5p	MIMAT0000433	hsa-miR-142-5p	4925	NUCB2	-0.94	http://www.microrna.org/microrna/getMrna.do?gene=4925&matureName=hsa-miR-142-5p&organism=9606
hsa-miR-142-5p	MIMAT0000433	hsa-miR-142-5p	115201	ATG4A	-0.87	http://www.microrna.org/microrna/getMrna.do?gene=115201&matureName=hsa-miR-142-5p&organism=9606
hsa-miR-142-5p	MIMAT0000433	hsa-miR-142-5p	91433	RCCD1	-0.1	http://www.microrna.org/microrna/getMrna.do?gene=91433&matureName=hsa-miR-142-5p&organism=9606
hsa-miR-142-5p	MIMAT0000433	hsa-miR-142-5p	5829	PXN	-0.35	http://www.microrna.org/microrna/getMrna.do?gene=5829&matureName=hsa-miR-142-5p&organism=9606
hsa-miR-142-5p	MIMAT0000433	hsa-miR-142-5p	79800	ALS2CR8	-1.28	http://www.microrna.org/microrna/getMrna.do?gene=79800&matureName=hsa-miR-142-5p&organism=9606
hsa-miR-142-5p	MIMAT0000433	hsa-miR-142-5p	79800	ALS2CR8	-0.79	http://www.microrna.org/microrna/getMrna.do?gene=79800&matureName=hsa-miR-142-5p&organism=9606
hsa-miR-142-5p	MIMAT0000433	hsa-miR-142-5p	132724	TMPRSS11B	-0.18	http://www.microrna.org/microrna/getMrna.do?gene=132724&matureName=hsa-miR-142-5p&organism=9606
hsa-miR-142-5p	MIMAT0000433	hsa-miR-142-5p	54101	RIPK4	-0.5	http://www.microrna.org/microrna/getMrna.do?gene=54101&matureName=hsa-miR-142-5p&organism=9606
hsa-miR-142-5p	MIMAT0000433	hsa-miR-142-5p	144195	SLC2A14	-0.12	http://www.microrna.org/microrna/getMrna.do?gene=144195&matureName=hsa-miR-142-5p&organism=9606
hsa-miR-142-5p	MIMAT0000433	hsa-miR-142-5p	58158	NEUROD4	-0.6	http://www.microrna.org/microrna/getMrna.do?gene=58158&matureName=hsa-miR-142-5p&organism=9606
hsa-miR-142-5p	MIMAT0000433	hsa-miR-142-5p	58158	NEUROD4	-0.17	http://www.microrna.org/microrna/getMrna.do?gene=58158&matureName=hsa-miR-142-5p&organism=9606
hsa-miR-142-5p	MIMAT0000433	hsa-miR-142-5p	23262	PPIP5K2	-0.46	http://www.microrna.org/microrna/getMrna.do?gene=23262&matureName=hsa-miR-142-5p&organism=9606
hsa-miR-142-5p	MIMAT0000433	hsa-miR-142-5p	23262	PPIP5K2	-0.14	http://www.microrna.org/microrna/getMrna.do?gene=23262&matureName=hsa-miR-142-5p&organism=9606
hsa-miR-142-5p	MIMAT0000433	hsa-miR-142-5p	79853	TM4SF20	-0.91	http://www.microrna.org/microrna/getMrna.do?gene=79853&matureName=hsa-miR-142-5p&organism=9606
hsa-miR-142-5p	MIMAT0000433	hsa-miR-142-5p	285527	FRYL	-0.38	http://www.microrna.org/microrna/getMrna.do?gene=285527&matureName=hsa-miR-142-5p&organism=9606
hsa-miR-142-5p	MIMAT0000433	hsa-miR-142-5p	5727	PTCH1	-1.04	http://www.microrna.org/microrna/getMrna.do?gene=5727&matureName=hsa-miR-142-5p&organism=9606
hsa-miR-142-5p	MIMAT0000433	hsa-miR-142-5p	56660	KCNK12	-0.27	http://www.microrna.org/microrna/getMrna.do?gene=56660&matureName=hsa-miR-142-5p&organism=9606
hsa-miR-142-5p	MIMAT0000433	hsa-miR-142-5p	5325	PLAGL1	-0.63	http://www.microrna.org/microrna/getMrna.do?gene=5325&matureName=hsa-miR-142-5p&organism=9606
hsa-miR-142-5p	MIMAT0000433	hsa-miR-142-5p	5325	PLAGL1	-0.28	http://www.microrna.org/microrna/getMrna.do?gene=5325&matureName=hsa-miR-142-5p&organism=9606
hsa-miR-142-5p	MIMAT0000433	hsa-miR-142-5p	23530	NNT	-0.16	http://www.microrna.org/microrna/getMrna.do?gene=23530&matureName=hsa-miR-142-5p&organism=9606
hsa-miR-142-5p	MIMAT0000433	hsa-miR-142-5p	9054	NFS1	-0.3	http://www.microrna.org/microrna/getMrna.do?gene=9054&matureName=hsa-miR-142-5p&organism=9606
hsa-miR-142-5p	MIMAT0000433	hsa-miR-142-5p	2114	ETS2	-0.18	http://www.microrna.org/microrna/getMrna.do?gene=2114&matureName=hsa-miR-142-5p&organism=9606
hsa-miR-142-5p	MIMAT0000433	hsa-miR-142-5p	23469	PHF3	-0.29	http://www.microrna.org/microrna/getMrna.do?gene=23469&matureName=hsa-miR-142-5p&organism=9606
hsa-miR-142-5p	MIMAT0000433	hsa-miR-142-5p	55108	BSDC1	-0.16	http://www.microrna.org/microrna/getMrna.do?gene=55108&matureName=hsa-miR-142-5p&organism=9606
hsa-miR-142-5p	MIMAT0000433	hsa-miR-142-5p	2146	EZH2	-0.23	http://www.microrna.org/microrna/getMrna.do?gene=2146&matureName=hsa-miR-142-5p&organism=9606
hsa-miR-142-5p	MIMAT0000433	hsa-miR-142-5p	7126	TNFAIP1	-0.33	http://www.microrna.org/microrna/getMrna.do?gene=7126&matureName=hsa-miR-142-5p&organism=9606
hsa-miR-142-5p	MIMAT0000433	hsa-miR-142-5p	9043	SPAG9	-0.88	http://www.microrna.org/microrna/getMrna.do?gene=9043&matureName=hsa-miR-142-5p&organism=9606
hsa-miR-142-5p	MIMAT0000433	hsa-miR-142-5p	83939	EIF2A	-1.02	http://www.microrna.org/microrna/getMrna.do?gene=83939&matureName=hsa-miR-142-5p&organism=9606
hsa-miR-142-5p	MIMAT0000433	hsa-miR-142-5p	4292	MLH1	-0.1	http://www.microrna.org/microrna/getMrna.do?gene=4292&matureName=hsa-miR-142-5p&organism=9606
hsa-miR-142-5p	MIMAT0000433	hsa-miR-142-5p	407738	FAM19A1	-1.25	http://www.microrna.org/microrna/getMrna.do?gene=407738&matureName=hsa-miR-142-5p&organism=9606
hsa-miR-142-5p	MIMAT0000433	hsa-miR-142-5p	407738	FAM19A1	-0.15	http://www.microrna.org/microrna/getMrna.do?gene=407738&matureName=hsa-miR-142-5p&organism=9606
hsa-miR-142-5p	MIMAT0000433	hsa-miR-142-5p	131474	CHCHD4	-0.28	http://www.microrna.org/microrna/getMrna.do?gene=131474&matureName=hsa-miR-142-5p&organism=9606
hsa-miR-142-5p	MIMAT0000433	hsa-miR-142-5p	27031	NPHP3	-0.14	http://www.microrna.org/microrna/getMrna.do?gene=27031&matureName=hsa-miR-142-5p&organism=9606
hsa-miR-142-5p	MIMAT0000433	hsa-miR-142-5p	55589	BMP2K	-0.22	http://www.microrna.org/microrna/getMrna.do?gene=55589&matureName=hsa-miR-142-5p&organism=9606
hsa-miR-142-5p	MIMAT0000433	hsa-miR-142-5p	4068	SH2D1A	-1.06	http://www.microrna.org/microrna/getMrna.do?gene=4068&matureName=hsa-miR-142-5p&organism=9606
hsa-miR-142-5p	MIMAT0000433	hsa-miR-142-5p	4068	SH2D1A	-1.22	http://www.microrna.org/microrna/getMrna.do?gene=4068&matureName=hsa-miR-142-5p&organism=9606
hsa-miR-142-5p	MIMAT0000433	hsa-miR-142-5p	55727	BTBD7	-1.23	http://www.microrna.org/microrna/getMrna.do?gene=55727&matureName=hsa-miR-142-5p&organism=9606
hsa-miR-142-5p	MIMAT0000433	hsa-miR-142-5p	5534	PPP3R1	-1.22	http://www.microrna.org/microrna/getMrna.do?gene=5534&matureName=hsa-miR-142-5p&organism=9606
hsa-miR-142-5p	MIMAT0000433	hsa-miR-142-5p	993	CDC25A	-1.08	http://www.microrna.org/microrna/getMrna.do?gene=993&matureName=hsa-miR-142-5p&organism=9606
hsa-miR-142-5p	MIMAT0000433	hsa-miR-142-5p	2358	FPR2	-0.13	http://www.microrna.org/microrna/getMrna.do?gene=2358&matureName=hsa-miR-142-5p&organism=9606
hsa-miR-142-5p	MIMAT0000433	hsa-miR-142-5p	2358	FPR2	-0.14	http://www.microrna.org/microrna/getMrna.do?gene=2358&matureName=hsa-miR-142-5p&organism=9606
hsa-miR-142-5p	MIMAT0000433	hsa-miR-142-5p	60558	GUF1	-0.12	http://www.microrna.org/microrna/getMrna.do?gene=60558&matureName=hsa-miR-142-5p&organism=9606
hsa-miR-142-5p	MIMAT0000433	hsa-miR-142-5p	29072	SETD2	-1.28	http://www.microrna.org/microrna/getMrna.do?gene=29072&matureName=hsa-miR-142-5p&organism=9606
hsa-miR-142-5p	MIMAT0000433	hsa-miR-142-5p	11082	ESM1	-0.17	http://www.microrna.org/microrna/getMrna.do?gene=11082&matureName=hsa-miR-142-5p&organism=9606
hsa-miR-142-5p	MIMAT0000433	hsa-miR-142-5p	55601	DDX60	-0.79	http://www.microrna.org/microrna/getMrna.do?gene=55601&matureName=hsa-miR-142-5p&organism=9606
hsa-miR-142-5p	MIMAT0000433	hsa-miR-142-5p	55601	DDX60	-0.11	http://www.microrna.org/microrna/getMrna.do?gene=55601&matureName=hsa-miR-142-5p&organism=9606
hsa-miR-142-5p	MIMAT0000433	hsa-miR-142-5p	11270	NRM	-0.44	http://www.microrna.org/microrna/getMrna.do?gene=11270&matureName=hsa-miR-142-5p&organism=9606
hsa-miR-142-5p	MIMAT0000433	hsa-miR-142-5p	50616	IL22	-1.3	http://www.microrna.org/microrna/getMrna.do?gene=50616&matureName=hsa-miR-142-5p&organism=9606
hsa-miR-142-5p	MIMAT0000433	hsa-miR-142-5p	26091	HERC4	-0.12	http://www.microrna.org/microrna/getMrna.do?gene=26091&matureName=hsa-miR-142-5p&organism=9606
hsa-miR-142-5p	MIMAT0000433	hsa-miR-142-5p	256471	MFSD8	-0.1	http://www.microrna.org/microrna/getMrna.do?gene=256471&matureName=hsa-miR-142-5p&organism=9606
hsa-miR-142-5p	MIMAT0000433	hsa-miR-142-5p	256471	MFSD8	-0.12	http://www.microrna.org/microrna/getMrna.do?gene=256471&matureName=hsa-miR-142-5p&organism=9606
hsa-miR-142-5p	MIMAT0000433	hsa-miR-142-5p	54778	RNF111	-0.19	http://www.microrna.org/microrna/getMrna.do?gene=54778&matureName=hsa-miR-142-5p&organism=9606
hsa-miR-142-5p	MIMAT0000433	hsa-miR-142-5p	114788	CSMD3	-0.11	http://www.microrna.org/microrna/getMrna.do?gene=114788&matureName=hsa-miR-142-5p&organism=9606
hsa-miR-142-5p	MIMAT0000433	hsa-miR-142-5p	114788	CSMD3	-0.1	http://www.microrna.org/microrna/getMrna.do?gene=114788&matureName=hsa-miR-142-5p&organism=9606
hsa-miR-142-5p	MIMAT0000433	hsa-miR-142-5p	6326	SCN2A	-0.47	http://www.microrna.org/microrna/getMrna.do?gene=6326&matureName=hsa-miR-142-5p&organism=9606
hsa-miR-142-5p	MIMAT0000433	hsa-miR-142-5p	6326	SCN2A	-1.17	http://www.microrna.org/microrna/getMrna.do?gene=6326&matureName=hsa-miR-142-5p&organism=9606
hsa-miR-142-5p	MIMAT0000433	hsa-miR-142-5p	55706	TMEM48	-0.58	http://www.microrna.org/microrna/getMrna.do?gene=55706&matureName=hsa-miR-142-5p&organism=9606
hsa-miR-142-5p	MIMAT0000433	hsa-miR-142-5p	100	ADA	-0.73	http://www.microrna.org/microrna/getMrna.do?gene=100&matureName=hsa-miR-142-5p&organism=9606
hsa-miR-142-5p	MIMAT0000433	hsa-miR-142-5p	3631	INPP4A	-0.78	http://www.microrna.org/microrna/getMrna.do?gene=3631&matureName=hsa-miR-142-5p&organism=9606
hsa-miR-142-5p	MIMAT0000433	hsa-miR-142-5p	3631	INPP4A	-0.17	http://www.microrna.org/microrna/getMrna.do?gene=3631&matureName=hsa-miR-142-5p&organism=9606
hsa-miR-142-5p	MIMAT0000433	hsa-miR-142-5p	137735	ABRA	-0.94	http://www.microrna.org/microrna/getMrna.do?gene=137735&matureName=hsa-miR-142-5p&organism=9606
hsa-miR-142-5p	MIMAT0000433	hsa-miR-142-5p	5354	PLP1	-0.12	http://www.microrna.org/microrna/getMrna.do?gene=5354&matureName=hsa-miR-142-5p&organism=9606
hsa-miR-142-5p	MIMAT0000433	hsa-miR-142-5p	1604	CD55	-0.7	http://www.microrna.org/microrna/getMrna.do?gene=1604&matureName=hsa-miR-142-5p&organism=9606
hsa-miR-142-5p	MIMAT0000433	hsa-miR-142-5p	8913	CACNA1G	-0.14	http://www.microrna.org/microrna/getMrna.do?gene=8913&matureName=hsa-miR-142-5p&organism=9606
hsa-miR-142-5p	MIMAT0000433	hsa-miR-142-5p	8913	CACNA1G	-1.12	http://www.microrna.org/microrna/getMrna.do?gene=8913&matureName=hsa-miR-142-5p&organism=9606
hsa-miR-142-5p	MIMAT0000433	hsa-miR-142-5p	2044	EPHA5	-0.25	http://www.microrna.org/microrna/getMrna.do?gene=2044&matureName=hsa-miR-142-5p&organism=9606
hsa-miR-142-5p	MIMAT0000433	hsa-miR-142-5p	2044	EPHA5	-0.45	http://www.microrna.org/microrna/getMrna.do?gene=2044&matureName=hsa-miR-142-5p&organism=9606
hsa-miR-142-5p	MIMAT0000433	hsa-miR-142-5p	51280	GOLM1	-0.16	http://www.microrna.org/microrna/getMrna.do?gene=51280&matureName=hsa-miR-142-5p&organism=9606
hsa-miR-142-5p	MIMAT0000433	hsa-miR-142-5p	170487	C20orf134	-0.19	http://www.microrna.org/microrna/getMrna.do?gene=170487&matureName=hsa-miR-142-5p&organism=9606
hsa-miR-142-5p	MIMAT0000433	hsa-miR-142-5p	23142	DCUN1D4	-0.93	http://www.microrna.org/microrna/getMrna.do?gene=23142&matureName=hsa-miR-142-5p&organism=9606
hsa-miR-142-5p	MIMAT0000433	hsa-miR-142-5p	23266	LPHN2	-0.16	http://www.microrna.org/microrna/getMrna.do?gene=23266&matureName=hsa-miR-142-5p&organism=9606
hsa-miR-142-5p	MIMAT0000433	hsa-miR-142-5p	84614	ZBTB37	-1.3	http://www.microrna.org/microrna/getMrna.do?gene=84614&matureName=hsa-miR-142-5p&organism=9606
hsa-miR-142-5p	MIMAT0000433	hsa-miR-142-5p	10257	ABCC4	-0.82	http://www.microrna.org/microrna/getMrna.do?gene=10257&matureName=hsa-miR-142-5p&organism=9606
hsa-miR-142-5p	MIMAT0000433	hsa-miR-142-5p	10257	ABCC4	-0.72	http://www.microrna.org/microrna/getMrna.do?gene=10257&matureName=hsa-miR-142-5p&organism=9606
hsa-miR-142-5p	MIMAT0000433	hsa-miR-142-5p	5555	PRH2	-0.37	http://www.microrna.org/microrna/getMrna.do?gene=5555&matureName=hsa-miR-142-5p&organism=9606
hsa-miR-142-5p	MIMAT0000433	hsa-miR-142-5p	5555	PRH2	-0.3	http://www.microrna.org/microrna/getMrna.do?gene=5555&matureName=hsa-miR-142-5p&organism=9606
hsa-miR-142-5p	MIMAT0000433	hsa-miR-142-5p	4281	MID1	-0.3	http://www.microrna.org/microrna/getMrna.do?gene=4281&matureName=hsa-miR-142-5p&organism=9606
hsa-miR-142-5p	MIMAT0000433	hsa-miR-142-5p	56603	CYP26B1	-0.17	http://www.microrna.org/microrna/getMrna.do?gene=56603&matureName=hsa-miR-142-5p&organism=9606
hsa-miR-142-5p	MIMAT0000433	hsa-miR-142-5p	10006	ABI1	-0.8	http://www.microrna.org/microrna/getMrna.do?gene=10006&matureName=hsa-miR-142-5p&organism=9606
hsa-miR-142-5p	MIMAT0000433	hsa-miR-142-5p	401136	TMPRSS11BNL	-0.35	http://www.microrna.org/microrna/getMrna.do?gene=401136&matureName=hsa-miR-142-5p&organism=9606
hsa-miR-142-5p	MIMAT0000433	hsa-miR-142-5p	1906	EDN1	-0.45	http://www.microrna.org/microrna/getMrna.do?gene=1906&matureName=hsa-miR-142-5p&organism=9606
hsa-miR-142-5p	MIMAT0000433	hsa-miR-142-5p	1906	EDN1	-0.33	http://www.microrna.org/microrna/getMrna.do?gene=1906&matureName=hsa-miR-142-5p&organism=9606
hsa-miR-142-5p	MIMAT0000433	hsa-miR-142-5p	56261	GPCPD1	-0.71	http://www.microrna.org/microrna/getMrna.do?gene=56261&matureName=hsa-miR-142-5p&organism=9606
hsa-miR-142-5p	MIMAT0000433	hsa-miR-142-5p	2355	FOSL2	-0.1	http://www.microrna.org/microrna/getMrna.do?gene=2355&matureName=hsa-miR-142-5p&organism=9606
hsa-miR-142-5p	MIMAT0000433	hsa-miR-142-5p	65117	RSRC2	-0.27	http://www.microrna.org/microrna/getMrna.do?gene=65117&matureName=hsa-miR-142-5p&organism=9606
hsa-miR-142-5p	MIMAT0000433	hsa-miR-142-5p	399979	SNX19	-0.13	http://www.microrna.org/microrna/getMrna.do?gene=399979&matureName=hsa-miR-142-5p&organism=9606
hsa-miR-142-5p	MIMAT0000433	hsa-miR-142-5p	4026	LPP	-0.74	http://www.microrna.org/microrna/getMrna.do?gene=4026&matureName=hsa-miR-142-5p&organism=9606
hsa-miR-142-5p	MIMAT0000433	hsa-miR-142-5p	4026	LPP	-0.19	http://www.microrna.org/microrna/getMrna.do?gene=4026&matureName=hsa-miR-142-5p&organism=9606
hsa-miR-142-5p	MIMAT0000433	hsa-miR-142-5p	622	BDH1	-0.23	http://www.microrna.org/microrna/getMrna.do?gene=622&matureName=hsa-miR-142-5p&organism=9606
hsa-miR-142-5p	MIMAT0000433	hsa-miR-142-5p	3185	HNRNPF	-0.28	http://www.microrna.org/microrna/getMrna.do?gene=3185&matureName=hsa-miR-142-5p&organism=9606
hsa-miR-142-5p	MIMAT0000433	hsa-miR-142-5p	2893	GRIA4	-0.11	http://www.microrna.org/microrna/getMrna.do?gene=2893&matureName=hsa-miR-142-5p&organism=9606
hsa-miR-142-5p	MIMAT0000433	hsa-miR-142-5p	2893	GRIA4	-0.18	http://www.microrna.org/microrna/getMrna.do?gene=2893&matureName=hsa-miR-142-5p&organism=9606
hsa-miR-142-5p	MIMAT0000433	hsa-miR-142-5p	151556	GPR155	-0.13	http://www.microrna.org/microrna/getMrna.do?gene=151556&matureName=hsa-miR-142-5p&organism=9606
hsa-miR-142-5p	MIMAT0000433	hsa-miR-142-5p	151556	GPR155	-0.65	http://www.microrna.org/microrna/getMrna.do?gene=151556&matureName=hsa-miR-142-5p&organism=9606
hsa-miR-142-5p	MIMAT0000433	hsa-miR-142-5p	151556	GPR155	-0.15	http://www.microrna.org/microrna/getMrna.do?gene=151556&matureName=hsa-miR-142-5p&organism=9606
hsa-miR-142-5p	MIMAT0000433	hsa-miR-142-5p	51816	CECR1	-0.43	http://www.microrna.org/microrna/getMrna.do?gene=51816&matureName=hsa-miR-142-5p&organism=9606
hsa-miR-142-5p	MIMAT0000433	hsa-miR-142-5p	79794	C12orf49	-0.13	http://www.microrna.org/microrna/getMrna.do?gene=79794&matureName=hsa-miR-142-5p&organism=9606
hsa-miR-142-5p	MIMAT0000433	hsa-miR-142-5p	114026	ZIM3	-0.83	http://www.microrna.org/microrna/getMrna.do?gene=114026&matureName=hsa-miR-142-5p&organism=9606
hsa-miR-142-5p	MIMAT0000433	hsa-miR-142-5p	6780	STAU1	-0.7	http://www.microrna.org/microrna/getMrna.do?gene=6780&matureName=hsa-miR-142-5p&organism=9606
hsa-miR-142-5p	MIMAT0000433	hsa-miR-142-5p	6780	STAU1	-1.27	http://www.microrna.org/microrna/getMrna.do?gene=6780&matureName=hsa-miR-142-5p&organism=9606
hsa-miR-142-5p	MIMAT0000433	hsa-miR-142-5p	6780	STAU1	-0.21	http://www.microrna.org/microrna/getMrna.do?gene=6780&matureName=hsa-miR-142-5p&organism=9606
hsa-miR-142-5p	MIMAT0000433	hsa-miR-142-5p	5555	PRH2	-0.62	http://www.microrna.org/microrna/getMrna.do?gene=5555&matureName=hsa-miR-142-5p&organism=9606
hsa-miR-142-5p	MIMAT0000433	hsa-miR-142-5p	3236	HOXD10	-0.19	http://www.microrna.org/microrna/getMrna.do?gene=3236&matureName=hsa-miR-142-5p&organism=9606
hsa-miR-142-5p	MIMAT0000433	hsa-miR-142-5p	51194	IPO11	-1.15	http://www.microrna.org/microrna/getMrna.do?gene=51194&matureName=hsa-miR-142-5p&organism=9606
hsa-miR-142-5p	MIMAT0000433	hsa-miR-142-5p	51194	IPO11	-0.14	http://www.microrna.org/microrna/getMrna.do?gene=51194&matureName=hsa-miR-142-5p&organism=9606
hsa-miR-142-5p	MIMAT0000433	hsa-miR-142-5p	5782	PTPN12	-1.27	http://www.microrna.org/microrna/getMrna.do?gene=5782&matureName=hsa-miR-142-5p&organism=9606
hsa-miR-142-5p	MIMAT0000433	hsa-miR-142-5p	5782	PTPN12	-0.61	http://www.microrna.org/microrna/getMrna.do?gene=5782&matureName=hsa-miR-142-5p&organism=9606
hsa-miR-142-5p	MIMAT0000433	hsa-miR-142-5p	5287	PIK3C2B	-0.18	http://www.microrna.org/microrna/getMrna.do?gene=5287&matureName=hsa-miR-142-5p&organism=9606
hsa-miR-142-5p	MIMAT0000433	hsa-miR-142-5p	4781	NFIB	-0.35	http://www.microrna.org/microrna/getMrna.do?gene=4781&matureName=hsa-miR-142-5p&organism=9606
hsa-miR-142-5p	MIMAT0000433	hsa-miR-142-5p	57717	PCDHB16	-0.94	http://www.microrna.org/microrna/getMrna.do?gene=57717&matureName=hsa-miR-142-5p&organism=9606
hsa-miR-142-5p	MIMAT0000433	hsa-miR-142-5p	10228	STX6	-0.22	http://www.microrna.org/microrna/getMrna.do?gene=10228&matureName=hsa-miR-142-5p&organism=9606
hsa-miR-142-5p	MIMAT0000433	hsa-miR-142-5p	6760	SS18	-0.11	http://www.microrna.org/microrna/getMrna.do?gene=6760&matureName=hsa-miR-142-5p&organism=9606
hsa-miR-142-5p	MIMAT0000433	hsa-miR-142-5p	139716	GAB3	-0.15	http://www.microrna.org/microrna/getMrna.do?gene=139716&matureName=hsa-miR-142-5p&organism=9606
hsa-miR-142-5p	MIMAT0000433	hsa-miR-142-5p	84969	TOX2	-0.19	http://www.microrna.org/microrna/getMrna.do?gene=84969&matureName=hsa-miR-142-5p&organism=9606
hsa-miR-142-5p	MIMAT0000433	hsa-miR-142-5p	29899	GPSM2	-0.13	http://www.microrna.org/microrna/getMrna.do?gene=29899&matureName=hsa-miR-142-5p&organism=9606
hsa-miR-142-5p	MIMAT0000433	hsa-miR-142-5p	29899	GPSM2	-0.21	http://www.microrna.org/microrna/getMrna.do?gene=29899&matureName=hsa-miR-142-5p&organism=9606
hsa-miR-142-5p	MIMAT0000433	hsa-miR-142-5p	81029	WNT5B	-0.1	http://www.microrna.org/microrna/getMrna.do?gene=81029&matureName=hsa-miR-142-5p&organism=9606
hsa-miR-142-5p	MIMAT0000433	hsa-miR-142-5p	100288801	FRG2C	-0.24	http://www.microrna.org/microrna/getMrna.do?gene=100288801&matureName=hsa-miR-142-5p&organism=9606
hsa-miR-142-5p	MIMAT0000433	hsa-miR-142-5p	100288801	FRG2C	-1.01	http://www.microrna.org/microrna/getMrna.do?gene=100288801&matureName=hsa-miR-142-5p&organism=9606
hsa-miR-142-5p	MIMAT0000433	hsa-miR-142-5p	55870	ASH1L	-0.48	http://www.microrna.org/microrna/getMrna.do?gene=55870&matureName=hsa-miR-142-5p&organism=9606
hsa-miR-142-5p	MIMAT0000433	hsa-miR-142-5p	55870	ASH1L	-0.12	http://www.microrna.org/microrna/getMrna.do?gene=55870&matureName=hsa-miR-142-5p&organism=9606
hsa-miR-142-5p	MIMAT0000433	hsa-miR-142-5p	55870	ASH1L	-0.15	http://www.microrna.org/microrna/getMrna.do?gene=55870&matureName=hsa-miR-142-5p&organism=9606
hsa-miR-142-5p	MIMAT0000433	hsa-miR-142-5p	63901	FAM111A	-1.07	http://www.microrna.org/microrna/getMrna.do?gene=63901&matureName=hsa-miR-142-5p&organism=9606
hsa-miR-142-5p	MIMAT0000433	hsa-miR-142-5p	79618	HMBOX1	-0.2	http://www.microrna.org/microrna/getMrna.do?gene=79618&matureName=hsa-miR-142-5p&organism=9606
hsa-miR-142-5p	MIMAT0000433	hsa-miR-142-5p	399694	SHC4	-0.86	http://www.microrna.org/microrna/getMrna.do?gene=399694&matureName=hsa-miR-142-5p&organism=9606
hsa-miR-142-5p	MIMAT0000433	hsa-miR-142-5p	399694	SHC4	-0.14	http://www.microrna.org/microrna/getMrna.do?gene=399694&matureName=hsa-miR-142-5p&organism=9606
hsa-miR-142-5p	MIMAT0000433	hsa-miR-142-5p	9913	SUPT7L	-1.19	http://www.microrna.org/microrna/getMrna.do?gene=9913&matureName=hsa-miR-142-5p&organism=9606
hsa-miR-142-5p	MIMAT0000433	hsa-miR-142-5p	1654	DDX3X	-0.1	http://www.microrna.org/microrna/getMrna.do?gene=1654&matureName=hsa-miR-142-5p&organism=9606
hsa-miR-142-5p	MIMAT0000433	hsa-miR-142-5p	140460	ASB7	-0.2	http://www.microrna.org/microrna/getMrna.do?gene=140460&matureName=hsa-miR-142-5p&organism=9606
hsa-miR-142-5p	MIMAT0000433	hsa-miR-142-5p	79839	CCDC102B	-0.62	http://www.microrna.org/microrna/getMrna.do?gene=79839&matureName=hsa-miR-142-5p&organism=9606
hsa-miR-142-5p	MIMAT0000433	hsa-miR-142-5p	79839	CCDC102B	-0.1	http://www.microrna.org/microrna/getMrna.do?gene=79839&matureName=hsa-miR-142-5p&organism=9606
hsa-miR-142-5p	MIMAT0000433	hsa-miR-142-5p	5213	PFKM	-0.56	http://www.microrna.org/microrna/getMrna.do?gene=5213&matureName=hsa-miR-142-5p&organism=9606
hsa-miR-142-5p	MIMAT0000433	hsa-miR-142-5p	8082	SSPN	-0.3	http://www.microrna.org/microrna/getMrna.do?gene=8082&matureName=hsa-miR-142-5p&organism=9606
hsa-miR-142-5p	MIMAT0000433	hsa-miR-142-5p	8082	SSPN	-0.14	http://www.microrna.org/microrna/getMrna.do?gene=8082&matureName=hsa-miR-142-5p&organism=9606
hsa-miR-142-5p	MIMAT0000433	hsa-miR-142-5p	3920	LAMP2	-0.61	http://www.microrna.org/microrna/getMrna.do?gene=3920&matureName=hsa-miR-142-5p&organism=9606
hsa-miR-142-5p	MIMAT0000433	hsa-miR-142-5p	339745	SPOPL	-0.43	http://www.microrna.org/microrna/getMrna.do?gene=339745&matureName=hsa-miR-142-5p&organism=9606
hsa-miR-142-5p	MIMAT0000433	hsa-miR-142-5p	339745	SPOPL	-0.37	http://www.microrna.org/microrna/getMrna.do?gene=339745&matureName=hsa-miR-142-5p&organism=9606
hsa-miR-142-5p	MIMAT0000433	hsa-miR-142-5p	63894	VIPAR	-0.38	http://www.microrna.org/microrna/getMrna.do?gene=63894&matureName=hsa-miR-142-5p&organism=9606
hsa-miR-142-5p	MIMAT0000433	hsa-miR-142-5p	2891	GRIA2	-1.04	http://www.microrna.org/microrna/getMrna.do?gene=2891&matureName=hsa-miR-142-5p&organism=9606
hsa-miR-142-5p	MIMAT0000433	hsa-miR-142-5p	2891	GRIA2	-0.11	http://www.microrna.org/microrna/getMrna.do?gene=2891&matureName=hsa-miR-142-5p&organism=9606
hsa-miR-142-5p	MIMAT0000433	hsa-miR-142-5p	55632	G2E3	-0.99	http://www.microrna.org/microrna/getMrna.do?gene=55632&matureName=hsa-miR-142-5p&organism=9606
hsa-miR-142-5p	MIMAT0000433	hsa-miR-142-5p	7019	TFAM	-0.9	http://www.microrna.org/microrna/getMrna.do?gene=7019&matureName=hsa-miR-142-5p&organism=9606
hsa-miR-142-5p	MIMAT0000433	hsa-miR-142-5p	594842	HAS2AS	-1.08	http://www.microrna.org/microrna/getMrna.do?gene=594842&matureName=hsa-miR-142-5p&organism=9606
hsa-miR-142-5p	MIMAT0000433	hsa-miR-142-5p	3134	HLA-F	-0.86	http://www.microrna.org/microrna/getMrna.do?gene=3134&matureName=hsa-miR-142-5p&organism=9606
hsa-miR-142-5p	MIMAT0000433	hsa-miR-142-5p	56980	PRDM10	-0.24	http://www.microrna.org/microrna/getMrna.do?gene=56980&matureName=hsa-miR-142-5p&organism=9606
hsa-miR-142-5p	MIMAT0000433	hsa-miR-142-5p	56980	PRDM10	-0.66	http://www.microrna.org/microrna/getMrna.do?gene=56980&matureName=hsa-miR-142-5p&organism=9606
hsa-miR-142-5p	MIMAT0000433	hsa-miR-142-5p	56980	PRDM10	-0.11	http://www.microrna.org/microrna/getMrna.do?gene=56980&matureName=hsa-miR-142-5p&organism=9606
hsa-miR-142-5p	MIMAT0000433	hsa-miR-142-5p	7700	ZNF141	-0.26	http://www.microrna.org/microrna/getMrna.do?gene=7700&matureName=hsa-miR-142-5p&organism=9606
hsa-miR-142-5p	MIMAT0000433	hsa-miR-142-5p	831	CAST	-0.24	http://www.microrna.org/microrna/getMrna.do?gene=831&matureName=hsa-miR-142-5p&organism=9606
hsa-miR-142-5p	MIMAT0000433	hsa-miR-142-5p	200894	ARL13B	-0.15	http://www.microrna.org/microrna/getMrna.do?gene=200894&matureName=hsa-miR-142-5p&organism=9606
hsa-miR-142-5p	MIMAT0000433	hsa-miR-142-5p	200894	ARL13B	-0.1	http://www.microrna.org/microrna/getMrna.do?gene=200894&matureName=hsa-miR-142-5p&organism=9606
hsa-miR-142-5p	MIMAT0000433	hsa-miR-142-5p	27068	PPA2	-0.22	http://www.microrna.org/microrna/getMrna.do?gene=27068&matureName=hsa-miR-142-5p&organism=9606
hsa-miR-142-5p	MIMAT0000433	hsa-miR-142-5p	27068	PPA2	-0.93	http://www.microrna.org/microrna/getMrna.do?gene=27068&matureName=hsa-miR-142-5p&organism=9606
hsa-miR-142-5p	MIMAT0000433	hsa-miR-142-5p	22999	RIMS1	-0.6	http://www.microrna.org/microrna/getMrna.do?gene=22999&matureName=hsa-miR-142-5p&organism=9606
hsa-miR-142-5p	MIMAT0000433	hsa-miR-142-5p	25	ABL1	-0.84	http://www.microrna.org/microrna/getMrna.do?gene=25&matureName=hsa-miR-142-5p&organism=9606
hsa-miR-142-5p	MIMAT0000433	hsa-miR-142-5p	84614	ZBTB37	-1.28	http://www.microrna.org/microrna/getMrna.do?gene=84614&matureName=hsa-miR-142-5p&organism=9606
hsa-miR-142-5p	MIMAT0000433	hsa-miR-142-5p	135138	PACRG	-0.13	http://www.microrna.org/microrna/getMrna.do?gene=135138&matureName=hsa-miR-142-5p&organism=9606
hsa-miR-142-5p	MIMAT0000433	hsa-miR-142-5p	3181	HNRNPA2B1	-1.16	http://www.microrna.org/microrna/getMrna.do?gene=3181&matureName=hsa-miR-142-5p&organism=9606
hsa-miR-142-5p	MIMAT0000433	hsa-miR-142-5p	23198	PSME4	-0.18	http://www.microrna.org/microrna/getMrna.do?gene=23198&matureName=hsa-miR-142-5p&organism=9606
hsa-miR-142-5p	MIMAT0000433	hsa-miR-142-5p	84275	SLC25A33	-0.31	http://www.microrna.org/microrna/getMrna.do?gene=84275&matureName=hsa-miR-142-5p&organism=9606
hsa-miR-142-5p	MIMAT0000433	hsa-miR-142-5p	51643	TMBIM4	-0.91	http://www.microrna.org/microrna/getMrna.do?gene=51643&matureName=hsa-miR-142-5p&organism=9606
hsa-miR-142-5p	MIMAT0000433	hsa-miR-142-5p	221662	RBM24	-0.29	http://www.microrna.org/microrna/getMrna.do?gene=221662&matureName=hsa-miR-142-5p&organism=9606
hsa-miR-142-5p	MIMAT0000433	hsa-miR-142-5p	221662	RBM24	-0.13	http://www.microrna.org/microrna/getMrna.do?gene=221662&matureName=hsa-miR-142-5p&organism=9606
hsa-miR-142-5p	MIMAT0000433	hsa-miR-142-5p	8439	NSMAF	-0.13	http://www.microrna.org/microrna/getMrna.do?gene=8439&matureName=hsa-miR-142-5p&organism=9606
hsa-miR-142-5p	MIMAT0000433	hsa-miR-142-5p	79572	ATP13A3	-0.97	http://www.microrna.org/microrna/getMrna.do?gene=79572&matureName=hsa-miR-142-5p&organism=9606
hsa-miR-142-5p	MIMAT0000433	hsa-miR-142-5p	79572	ATP13A3	-0.14	http://www.microrna.org/microrna/getMrna.do?gene=79572&matureName=hsa-miR-142-5p&organism=9606
hsa-miR-142-5p	MIMAT0000433	hsa-miR-142-5p	27065	D4S234E	-0.22	http://www.microrna.org/microrna/getMrna.do?gene=27065&matureName=hsa-miR-142-5p&organism=9606
hsa-miR-142-5p	MIMAT0000433	hsa-miR-142-5p	340554	ZC3H12B	-0.22	http://www.microrna.org/microrna/getMrna.do?gene=340554&matureName=hsa-miR-142-5p&organism=9606
hsa-miR-142-5p	MIMAT0000433	hsa-miR-142-5p	340554	ZC3H12B	-0.3	http://www.microrna.org/microrna/getMrna.do?gene=340554&matureName=hsa-miR-142-5p&organism=9606
hsa-miR-142-5p	MIMAT0000433	hsa-miR-142-5p	2173	FABP7	-0.42	http://www.microrna.org/microrna/getMrna.do?gene=2173&matureName=hsa-miR-142-5p&organism=9606
hsa-miR-142-5p	MIMAT0000433	hsa-miR-142-5p	2774	GNAL	-0.3	http://www.microrna.org/microrna/getMrna.do?gene=2774&matureName=hsa-miR-142-5p&organism=9606
hsa-miR-142-5p	MIMAT0000433	hsa-miR-142-5p	900	CCNG1	-0.21	http://www.microrna.org/microrna/getMrna.do?gene=900&matureName=hsa-miR-142-5p&organism=9606
hsa-miR-142-5p	MIMAT0000433	hsa-miR-142-5p	900	CCNG1	-0.13	http://www.microrna.org/microrna/getMrna.do?gene=900&matureName=hsa-miR-142-5p&organism=9606
hsa-miR-142-5p	MIMAT0000433	hsa-miR-142-5p	27236	ARFIP1	-0.11	http://www.microrna.org/microrna/getMrna.do?gene=27236&matureName=hsa-miR-142-5p&organism=9606
hsa-miR-142-5p	MIMAT0000433	hsa-miR-142-5p	5110	PCMT1	-0.1	http://www.microrna.org/microrna/getMrna.do?gene=5110&matureName=hsa-miR-142-5p&organism=9606
hsa-miR-142-5p	MIMAT0000433	hsa-miR-142-5p	10276	NET1	-0.76	http://www.microrna.org/microrna/getMrna.do?gene=10276&matureName=hsa-miR-142-5p&organism=9606
hsa-miR-142-5p	MIMAT0000433	hsa-miR-142-5p	10276	NET1	-0.13	http://www.microrna.org/microrna/getMrna.do?gene=10276&matureName=hsa-miR-142-5p&organism=9606
hsa-miR-142-5p	MIMAT0000433	hsa-miR-142-5p	10276	NET1	-0.18	http://www.microrna.org/microrna/getMrna.do?gene=10276&matureName=hsa-miR-142-5p&organism=9606
hsa-miR-142-5p	MIMAT0000433	hsa-miR-142-5p	144577	C12orf66	-0.67	http://www.microrna.org/microrna/getMrna.do?gene=144577&matureName=hsa-miR-142-5p&organism=9606
hsa-miR-142-5p	MIMAT0000433	hsa-miR-142-5p	23087	TRIM35	-0.51	http://www.microrna.org/microrna/getMrna.do?gene=23087&matureName=hsa-miR-142-5p&organism=9606
hsa-miR-142-5p	MIMAT0000433	hsa-miR-142-5p	23087	TRIM35	-0.12	http://www.microrna.org/microrna/getMrna.do?gene=23087&matureName=hsa-miR-142-5p&organism=9606
hsa-miR-142-5p	MIMAT0000433	hsa-miR-142-5p	84253	GARNL3	-0.22	http://www.microrna.org/microrna/getMrna.do?gene=84253&matureName=hsa-miR-142-5p&organism=9606
hsa-miR-142-5p	MIMAT0000433	hsa-miR-142-5p	7991	TUSC3	-1.2	http://www.microrna.org/microrna/getMrna.do?gene=7991&matureName=hsa-miR-142-5p&organism=9606
hsa-miR-142-5p	MIMAT0000433	hsa-miR-142-5p	55112	WDR60	-0.77	http://www.microrna.org/microrna/getMrna.do?gene=55112&matureName=hsa-miR-142-5p&organism=9606
hsa-miR-142-5p	MIMAT0000433	hsa-miR-142-5p	81832	NETO1	-1.15	http://www.microrna.org/microrna/getMrna.do?gene=81832&matureName=hsa-miR-142-5p&organism=9606
hsa-miR-142-5p	MIMAT0000433	hsa-miR-142-5p	81832	NETO1	-0.2	http://www.microrna.org/microrna/getMrna.do?gene=81832&matureName=hsa-miR-142-5p&organism=9606
hsa-miR-142-5p	MIMAT0000433	hsa-miR-142-5p	9971	NR1H4	-0.12	http://www.microrna.org/microrna/getMrna.do?gene=9971&matureName=hsa-miR-142-5p&organism=9606
hsa-miR-142-5p	MIMAT0000433	hsa-miR-142-5p	55964	SEPT3	-0.13	http://www.microrna.org/microrna/getMrna.do?gene=55964&matureName=hsa-miR-142-5p&organism=9606
hsa-miR-142-5p	MIMAT0000433	hsa-miR-142-5p	6302	TSPAN31	-0.42	http://www.microrna.org/microrna/getMrna.do?gene=6302&matureName=hsa-miR-142-5p&organism=9606
hsa-miR-142-5p	MIMAT0000433	hsa-miR-142-5p	151242	PPP1R1C	-0.15	http://www.microrna.org/microrna/getMrna.do?gene=151242&matureName=hsa-miR-142-5p&organism=9606
hsa-miR-142-5p	MIMAT0000433	hsa-miR-142-5p	387082	SUMO4	-0.14	http://www.microrna.org/microrna/getMrna.do?gene=387082&matureName=hsa-miR-142-5p&organism=9606
hsa-miR-142-5p	MIMAT0000433	hsa-miR-142-5p	85463	ZC3H12C	-0.25	http://www.microrna.org/microrna/getMrna.do?gene=85463&matureName=hsa-miR-142-5p&organism=9606
hsa-miR-142-5p	MIMAT0000433	hsa-miR-142-5p	85463	ZC3H12C	-0.16	http://www.microrna.org/microrna/getMrna.do?gene=85463&matureName=hsa-miR-142-5p&organism=9606
hsa-miR-142-5p	MIMAT0000433	hsa-miR-142-5p	23253	ANKRD12	-0.25	http://www.microrna.org/microrna/getMrna.do?gene=23253&matureName=hsa-miR-142-5p&organism=9606
hsa-miR-142-5p	MIMAT0000433	hsa-miR-142-5p	167826	OLIG3	-0.45	http://www.microrna.org/microrna/getMrna.do?gene=167826&matureName=hsa-miR-142-5p&organism=9606
hsa-miR-142-5p	MIMAT0000433	hsa-miR-142-5p	167826	OLIG3	-0.17	http://www.microrna.org/microrna/getMrna.do?gene=167826&matureName=hsa-miR-142-5p&organism=9606
hsa-miR-142-5p	MIMAT0000433	hsa-miR-142-5p	9425	CDYL	-1.16	http://www.microrna.org/microrna/getMrna.do?gene=9425&matureName=hsa-miR-142-5p&organism=9606
hsa-miR-142-5p	MIMAT0000433	hsa-miR-142-5p	9425	CDYL	-0.31	http://www.microrna.org/microrna/getMrna.do?gene=9425&matureName=hsa-miR-142-5p&organism=9606
hsa-miR-142-5p	MIMAT0000433	hsa-miR-142-5p	151242	PPP1R1C	-0.62	http://www.microrna.org/microrna/getMrna.do?gene=151242&matureName=hsa-miR-142-5p&organism=9606
hsa-miR-142-5p	MIMAT0000433	hsa-miR-142-5p	151242	PPP1R1C	-0.11	http://www.microrna.org/microrna/getMrna.do?gene=151242&matureName=hsa-miR-142-5p&organism=9606
hsa-miR-142-5p	MIMAT0000433	hsa-miR-142-5p	8470	SORBS2	-0.19	http://www.microrna.org/microrna/getMrna.do?gene=8470&matureName=hsa-miR-142-5p&organism=9606
hsa-miR-142-5p	MIMAT0000433	hsa-miR-142-5p	4311	MME	-0.48	http://www.microrna.org/microrna/getMrna.do?gene=4311&matureName=hsa-miR-142-5p&organism=9606
hsa-miR-142-5p	MIMAT0000433	hsa-miR-142-5p	9826	ARHGEF11	-0.26	http://www.microrna.org/microrna/getMrna.do?gene=9826&matureName=hsa-miR-142-5p&organism=9606
hsa-miR-142-5p	MIMAT0000433	hsa-miR-142-5p	129685	TAF8	-0.56	http://www.microrna.org/microrna/getMrna.do?gene=129685&matureName=hsa-miR-142-5p&organism=9606
hsa-miR-142-5p	MIMAT0000433	hsa-miR-142-5p	129685	TAF8	-0.18	http://www.microrna.org/microrna/getMrna.do?gene=129685&matureName=hsa-miR-142-5p&organism=9606
hsa-miR-142-5p	MIMAT0000433	hsa-miR-142-5p	627	BDNF	-0.15	http://www.microrna.org/microrna/getMrna.do?gene=627&matureName=hsa-miR-142-5p&organism=9606
hsa-miR-142-5p	MIMAT0000433	hsa-miR-142-5p	10097	ACTR2	-0.47	http://www.microrna.org/microrna/getMrna.do?gene=10097&matureName=hsa-miR-142-5p&organism=9606
hsa-miR-142-5p	MIMAT0000433	hsa-miR-142-5p	6867	TACC1	-0.25	http://www.microrna.org/microrna/getMrna.do?gene=6867&matureName=hsa-miR-142-5p&organism=9606
hsa-miR-142-5p	MIMAT0000433	hsa-miR-142-5p	800	CALD1	-0.88	http://www.microrna.org/microrna/getMrna.do?gene=800&matureName=hsa-miR-142-5p&organism=9606
hsa-miR-142-5p	MIMAT0000433	hsa-miR-142-5p	800	CALD1	-0.78	http://www.microrna.org/microrna/getMrna.do?gene=800&matureName=hsa-miR-142-5p&organism=9606
hsa-miR-142-5p	MIMAT0000433	hsa-miR-142-5p	400720	ZNF772	-0.21	http://www.microrna.org/microrna/getMrna.do?gene=400720&matureName=hsa-miR-142-5p&organism=9606
hsa-miR-142-5p	MIMAT0000433	hsa-miR-142-5p	400720	ZNF772	-0.21	http://www.microrna.org/microrna/getMrna.do?gene=400720&matureName=hsa-miR-142-5p&organism=9606
hsa-miR-142-5p	MIMAT0000433	hsa-miR-142-5p	3836	KPNA1	-0.14	http://www.microrna.org/microrna/getMrna.do?gene=3836&matureName=hsa-miR-142-5p&organism=9606
hsa-miR-142-5p	MIMAT0000433	hsa-miR-142-5p	10487	CAP1	-0.19	http://www.microrna.org/microrna/getMrna.do?gene=10487&matureName=hsa-miR-142-5p&organism=9606
hsa-miR-142-5p	MIMAT0000433	hsa-miR-142-5p	55379	LRRC59	-1.04	http://www.microrna.org/microrna/getMrna.do?gene=55379&matureName=hsa-miR-142-5p&organism=9606
hsa-miR-142-5p	MIMAT0000433	hsa-miR-142-5p	23133	PHF8	-0.41	http://www.microrna.org/microrna/getMrna.do?gene=23133&matureName=hsa-miR-142-5p&organism=9606
hsa-miR-142-5p	MIMAT0000433	hsa-miR-142-5p	23133	PHF8	-0.28	http://www.microrna.org/microrna/getMrna.do?gene=23133&matureName=hsa-miR-142-5p&organism=9606
hsa-miR-142-5p	MIMAT0000433	hsa-miR-142-5p	1387	CREBBP	-0.15	http://www.microrna.org/microrna/getMrna.do?gene=1387&matureName=hsa-miR-142-5p&organism=9606
hsa-miR-142-5p	MIMAT0000433	hsa-miR-142-5p	26130	GAPVD1	-0.19	http://www.microrna.org/microrna/getMrna.do?gene=26130&matureName=hsa-miR-142-5p&organism=9606
hsa-miR-142-5p	MIMAT0000433	hsa-miR-142-5p	26130	GAPVD1	-0.1	http://www.microrna.org/microrna/getMrna.do?gene=26130&matureName=hsa-miR-142-5p&organism=9606
hsa-miR-142-5p	MIMAT0000433	hsa-miR-142-5p	112744	IL17F	-0.94	http://www.microrna.org/microrna/getMrna.do?gene=112744&matureName=hsa-miR-142-5p&organism=9606
hsa-miR-142-5p	MIMAT0000433	hsa-miR-142-5p	6474	SHOX2	-0.2	http://www.microrna.org/microrna/getMrna.do?gene=6474&matureName=hsa-miR-142-5p&organism=9606
hsa-miR-142-5p	MIMAT0000433	hsa-miR-142-5p	53353	LRP1B	-1.3	http://www.microrna.org/microrna/getMrna.do?gene=53353&matureName=hsa-miR-142-5p&organism=9606
hsa-miR-142-5p	MIMAT0000433	hsa-miR-142-5p	53353	LRP1B	-0.22	http://www.microrna.org/microrna/getMrna.do?gene=53353&matureName=hsa-miR-142-5p&organism=9606
hsa-miR-142-5p	MIMAT0000433	hsa-miR-142-5p	133874	C5orf58	-0.64	http://www.microrna.org/microrna/getMrna.do?gene=133874&matureName=hsa-miR-142-5p&organism=9606
hsa-miR-142-5p	MIMAT0000433	hsa-miR-142-5p	5094	PCBP2	-0.72	http://www.microrna.org/microrna/getMrna.do?gene=5094&matureName=hsa-miR-142-5p&organism=9606
hsa-miR-142-5p	MIMAT0000433	hsa-miR-142-5p	3093	UBE2K	-0.34	http://www.microrna.org/microrna/getMrna.do?gene=3093&matureName=hsa-miR-142-5p&organism=9606
hsa-miR-142-5p	MIMAT0000433	hsa-miR-142-5p	3093	UBE2K	-0.27	http://www.microrna.org/microrna/getMrna.do?gene=3093&matureName=hsa-miR-142-5p&organism=9606
hsa-miR-142-5p	MIMAT0000433	hsa-miR-142-5p	64778	FNDC3B	-0.2	http://www.microrna.org/microrna/getMrna.do?gene=64778&matureName=hsa-miR-142-5p&organism=9606
hsa-miR-142-5p	MIMAT0000433	hsa-miR-142-5p	4515	MTCP1	-1.19	http://www.microrna.org/microrna/getMrna.do?gene=4515&matureName=hsa-miR-142-5p&organism=9606
hsa-miR-142-5p	MIMAT0000433	hsa-miR-142-5p	4515	MTCP1	-0.17	http://www.microrna.org/microrna/getMrna.do?gene=4515&matureName=hsa-miR-142-5p&organism=9606
hsa-miR-142-5p	MIMAT0000433	hsa-miR-142-5p	79038	ZFYVE21	-0.81	http://www.microrna.org/microrna/getMrna.do?gene=79038&matureName=hsa-miR-142-5p&organism=9606
hsa-miR-142-5p	MIMAT0000433	hsa-miR-142-5p	54790	TET2	-0.19	http://www.microrna.org/microrna/getMrna.do?gene=54790&matureName=hsa-miR-142-5p&organism=9606
hsa-miR-142-5p	MIMAT0000433	hsa-miR-142-5p	253959	RALGAPA1	-0.89	http://www.microrna.org/microrna/getMrna.do?gene=253959&matureName=hsa-miR-142-5p&organism=9606
hsa-miR-142-5p	MIMAT0000433	hsa-miR-142-5p	132789	GNPDA2	-0.12	http://www.microrna.org/microrna/getMrna.do?gene=132789&matureName=hsa-miR-142-5p&organism=9606
hsa-miR-142-5p	MIMAT0000433	hsa-miR-142-5p	132789	GNPDA2	-0.13	http://www.microrna.org/microrna/getMrna.do?gene=132789&matureName=hsa-miR-142-5p&organism=9606
hsa-miR-142-5p	MIMAT0000433	hsa-miR-142-5p	132789	GNPDA2	-0.12	http://www.microrna.org/microrna/getMrna.do?gene=132789&matureName=hsa-miR-142-5p&organism=9606
hsa-miR-142-5p	MIMAT0000433	hsa-miR-142-5p	1767	DNAH5	-0.52	http://www.microrna.org/microrna/getMrna.do?gene=1767&matureName=hsa-miR-142-5p&organism=9606
hsa-miR-142-5p	MIMAT0000433	hsa-miR-142-5p	115350	FCRL1	-0.11	http://www.microrna.org/microrna/getMrna.do?gene=115350&matureName=hsa-miR-142-5p&organism=9606
hsa-miR-142-5p	MIMAT0000433	hsa-miR-142-5p	3321	IGSF3	-0.27	http://www.microrna.org/microrna/getMrna.do?gene=3321&matureName=hsa-miR-142-5p&organism=9606
hsa-miR-142-5p	MIMAT0000433	hsa-miR-142-5p	2737	GLI3	-0.17	http://www.microrna.org/microrna/getMrna.do?gene=2737&matureName=hsa-miR-142-5p&organism=9606
hsa-miR-142-5p	MIMAT0000433	hsa-miR-142-5p	84698	CAPS2	-0.52	http://www.microrna.org/microrna/getMrna.do?gene=84698&matureName=hsa-miR-142-5p&organism=9606
hsa-miR-142-5p	MIMAT0000433	hsa-miR-142-5p	138639	PTPDC1	-0.33	http://www.microrna.org/microrna/getMrna.do?gene=138639&matureName=hsa-miR-142-5p&organism=9606
hsa-miR-142-5p	MIMAT0000433	hsa-miR-142-5p	6642	SNX1	-0.31	http://www.microrna.org/microrna/getMrna.do?gene=6642&matureName=hsa-miR-142-5p&organism=9606
hsa-miR-142-5p	MIMAT0000433	hsa-miR-142-5p	6304	SATB1	-0.23	http://www.microrna.org/microrna/getMrna.do?gene=6304&matureName=hsa-miR-142-5p&organism=9606
hsa-miR-142-5p	MIMAT0000433	hsa-miR-142-5p	51149	C5orf45	-0.42	http://www.microrna.org/microrna/getMrna.do?gene=51149&matureName=hsa-miR-142-5p&organism=9606
hsa-miR-142-5p	MIMAT0000433	hsa-miR-142-5p	79602	ADIPOR2	-1.13	http://www.microrna.org/microrna/getMrna.do?gene=79602&matureName=hsa-miR-142-5p&organism=9606
hsa-miR-142-5p	MIMAT0000433	hsa-miR-142-5p	552	AVPR1A	-1.05	http://www.microrna.org/microrna/getMrna.do?gene=552&matureName=hsa-miR-142-5p&organism=9606
hsa-miR-142-5p	MIMAT0000433	hsa-miR-142-5p	7048	TGFBR2	-0.92	http://www.microrna.org/microrna/getMrna.do?gene=7048&matureName=hsa-miR-142-5p&organism=9606
hsa-miR-142-5p	MIMAT0000433	hsa-miR-142-5p	7048	TGFBR2	-0.2	http://www.microrna.org/microrna/getMrna.do?gene=7048&matureName=hsa-miR-142-5p&organism=9606
hsa-miR-142-5p	MIMAT0000433	hsa-miR-142-5p	57493	HEG1	-0.51	http://www.microrna.org/microrna/getMrna.do?gene=57493&matureName=hsa-miR-142-5p&organism=9606
hsa-miR-142-5p	MIMAT0000433	hsa-miR-142-5p	4212	MEIS2	-0.28	http://www.microrna.org/microrna/getMrna.do?gene=4212&matureName=hsa-miR-142-5p&organism=9606
hsa-miR-142-5p	MIMAT0000433	hsa-miR-142-5p	4212	MEIS2	-0.12	http://www.microrna.org/microrna/getMrna.do?gene=4212&matureName=hsa-miR-142-5p&organism=9606
hsa-miR-142-5p	MIMAT0000433	hsa-miR-142-5p	9191	DEDD	-0.74	http://www.microrna.org/microrna/getMrna.do?gene=9191&matureName=hsa-miR-142-5p&organism=9606
hsa-miR-142-5p	MIMAT0000433	hsa-miR-142-5p	53371	NUP54	-0.16	http://www.microrna.org/microrna/getMrna.do?gene=53371&matureName=hsa-miR-142-5p&organism=9606
hsa-miR-142-5p	MIMAT0000433	hsa-miR-142-5p	26135	SERBP1	-0.23	http://www.microrna.org/microrna/getMrna.do?gene=26135&matureName=hsa-miR-142-5p&organism=9606
hsa-miR-142-5p	MIMAT0000433	hsa-miR-142-5p	10111	RAD50	-0.98	http://www.microrna.org/microrna/getMrna.do?gene=10111&matureName=hsa-miR-142-5p&organism=9606
hsa-miR-142-5p	MIMAT0000433	hsa-miR-142-5p	10111	RAD50	-0.7	http://www.microrna.org/microrna/getMrna.do?gene=10111&matureName=hsa-miR-142-5p&organism=9606
hsa-miR-142-5p	MIMAT0000433	hsa-miR-142-5p	64881	PCDH20	-0.88	http://www.microrna.org/microrna/getMrna.do?gene=64881&matureName=hsa-miR-142-5p&organism=9606
hsa-miR-142-5p	MIMAT0000433	hsa-miR-142-5p	5214	PFKP	-0.67	http://www.microrna.org/microrna/getMrna.do?gene=5214&matureName=hsa-miR-142-5p&organism=9606
hsa-miR-142-5p	MIMAT0000433	hsa-miR-142-5p	1875	E2F5	-0.16	http://www.microrna.org/microrna/getMrna.do?gene=1875&matureName=hsa-miR-142-5p&organism=9606
hsa-miR-142-5p	MIMAT0000433	hsa-miR-142-5p	22985	ACIN1	-0.93	http://www.microrna.org/microrna/getMrna.do?gene=22985&matureName=hsa-miR-142-5p&organism=9606
hsa-miR-142-5p	MIMAT0000433	hsa-miR-142-5p	2966	GTF2H2	-0.28	http://www.microrna.org/microrna/getMrna.do?gene=2966&matureName=hsa-miR-142-5p&organism=9606
hsa-miR-142-5p	MIMAT0000433	hsa-miR-142-5p	112479	ERI2	-0.12	http://www.microrna.org/microrna/getMrna.do?gene=112479&matureName=hsa-miR-142-5p&organism=9606
hsa-miR-142-5p	MIMAT0000433	hsa-miR-142-5p	10927	SPIN1	-0.32	http://www.microrna.org/microrna/getMrna.do?gene=10927&matureName=hsa-miR-142-5p&organism=9606
hsa-miR-142-5p	MIMAT0000433	hsa-miR-142-5p	10927	SPIN1	-0.1	http://www.microrna.org/microrna/getMrna.do?gene=10927&matureName=hsa-miR-142-5p&organism=9606
hsa-miR-142-5p	MIMAT0000433	hsa-miR-142-5p	9732	DOCK4	-0.12	http://www.microrna.org/microrna/getMrna.do?gene=9732&matureName=hsa-miR-142-5p&organism=9606
hsa-miR-142-5p	MIMAT0000433	hsa-miR-142-5p	9732	DOCK4	-0.38	http://www.microrna.org/microrna/getMrna.do?gene=9732&matureName=hsa-miR-142-5p&organism=9606
hsa-miR-142-5p	MIMAT0000433	hsa-miR-142-5p	310	ANXA7	-0.22	http://www.microrna.org/microrna/getMrna.do?gene=310&matureName=hsa-miR-142-5p&organism=9606
hsa-miR-142-5p	MIMAT0000433	hsa-miR-142-5p	55973	BCAP29	-0.11	http://www.microrna.org/microrna/getMrna.do?gene=55973&matureName=hsa-miR-142-5p&organism=9606
hsa-miR-142-5p	MIMAT0000433	hsa-miR-142-5p	53919	SLCO1C1	-0.98	http://www.microrna.org/microrna/getMrna.do?gene=53919&matureName=hsa-miR-142-5p&organism=9606
hsa-miR-142-5p	MIMAT0000433	hsa-miR-142-5p	53919	SLCO1C1	-0.11	http://www.microrna.org/microrna/getMrna.do?gene=53919&matureName=hsa-miR-142-5p&organism=9606
hsa-miR-142-5p	MIMAT0000433	hsa-miR-142-5p	11273	ATXN2L	-0.17	http://www.microrna.org/microrna/getMrna.do?gene=11273&matureName=hsa-miR-142-5p&organism=9606
hsa-miR-142-5p	MIMAT0000433	hsa-miR-142-5p	642938	FAM196A	-0.12	http://www.microrna.org/microrna/getMrna.do?gene=642938&matureName=hsa-miR-142-5p&organism=9606
hsa-miR-142-5p	MIMAT0000433	hsa-miR-142-5p	5294	PIK3CG	-0.24	http://www.microrna.org/microrna/getMrna.do?gene=5294&matureName=hsa-miR-142-5p&organism=9606
hsa-miR-142-5p	MIMAT0000433	hsa-miR-142-5p	2823	GPM6A	-0.11	http://www.microrna.org/microrna/getMrna.do?gene=2823&matureName=hsa-miR-142-5p&organism=9606
hsa-miR-142-5p	MIMAT0000433	hsa-miR-142-5p	3841	KPNA5	-0.15	http://www.microrna.org/microrna/getMrna.do?gene=3841&matureName=hsa-miR-142-5p&organism=9606
hsa-miR-142-5p	MIMAT0000433	hsa-miR-142-5p	11329	STK38	-0.38	http://www.microrna.org/microrna/getMrna.do?gene=11329&matureName=hsa-miR-142-5p&organism=9606
hsa-miR-142-5p	MIMAT0000433	hsa-miR-142-5p	51385	ZNF589	-0.74	http://www.microrna.org/microrna/getMrna.do?gene=51385&matureName=hsa-miR-142-5p&organism=9606
hsa-miR-142-5p	MIMAT0000433	hsa-miR-142-5p	1837	DTNA	-0.1	http://www.microrna.org/microrna/getMrna.do?gene=1837&matureName=hsa-miR-142-5p&organism=9606
hsa-miR-142-5p	MIMAT0000433	hsa-miR-142-5p	92675	DTD1	-1.07	http://www.microrna.org/microrna/getMrna.do?gene=92675&matureName=hsa-miR-142-5p&organism=9606
hsa-miR-142-5p	MIMAT0000433	hsa-miR-142-5p	10208	USPL1	-0.24	http://www.microrna.org/microrna/getMrna.do?gene=10208&matureName=hsa-miR-142-5p&organism=9606
hsa-miR-142-5p	MIMAT0000433	hsa-miR-142-5p	84545	MRPL43	-0.36	http://www.microrna.org/microrna/getMrna.do?gene=84545&matureName=hsa-miR-142-5p&organism=9606
hsa-miR-142-5p	MIMAT0000433	hsa-miR-142-5p	9560	CCL4L1	-0.35	http://www.microrna.org/microrna/getMrna.do?gene=9560&matureName=hsa-miR-142-5p&organism=9606
hsa-miR-142-5p	MIMAT0000433	hsa-miR-142-5p	80217	C10orf79	-0.87	http://www.microrna.org/microrna/getMrna.do?gene=80217&matureName=hsa-miR-142-5p&organism=9606
hsa-miR-142-5p	MIMAT0000433	hsa-miR-142-5p	5000	ORC4L	-1.09	http://www.microrna.org/microrna/getMrna.do?gene=5000&matureName=hsa-miR-142-5p&organism=9606
hsa-miR-142-5p	MIMAT0000433	hsa-miR-142-5p	374354	NHLRC2	-0.94	http://www.microrna.org/microrna/getMrna.do?gene=374354&matureName=hsa-miR-142-5p&organism=9606
hsa-miR-142-5p	MIMAT0000433	hsa-miR-142-5p	23318	ZCCHC11	-1.24	http://www.microrna.org/microrna/getMrna.do?gene=23318&matureName=hsa-miR-142-5p&organism=9606
hsa-miR-142-5p	MIMAT0000433	hsa-miR-142-5p	23318	ZCCHC11	-0.26	http://www.microrna.org/microrna/getMrna.do?gene=23318&matureName=hsa-miR-142-5p&organism=9606
hsa-miR-142-5p	MIMAT0000433	hsa-miR-142-5p	23318	ZCCHC11	-0.37	http://www.microrna.org/microrna/getMrna.do?gene=23318&matureName=hsa-miR-142-5p&organism=9606
hsa-miR-142-5p	MIMAT0000433	hsa-miR-142-5p	56163	RNF17	-0.68	http://www.microrna.org/microrna/getMrna.do?gene=56163&matureName=hsa-miR-142-5p&organism=9606
hsa-miR-142-5p	MIMAT0000433	hsa-miR-142-5p	7626	ZNF75D	-0.97	http://www.microrna.org/microrna/getMrna.do?gene=7626&matureName=hsa-miR-142-5p&organism=9606
hsa-miR-142-5p	MIMAT0000433	hsa-miR-142-5p	7626	ZNF75D	-0.56	http://www.microrna.org/microrna/getMrna.do?gene=7626&matureName=hsa-miR-142-5p&organism=9606
hsa-miR-142-5p	MIMAT0000433	hsa-miR-142-5p	115350	FCRL1	-0.11	http://www.microrna.org/microrna/getMrna.do?gene=115350&matureName=hsa-miR-142-5p&organism=9606
hsa-miR-142-5p	MIMAT0000433	hsa-miR-142-5p	342850	ANKRD62	-0.72	http://www.microrna.org/microrna/getMrna.do?gene=342850&matureName=hsa-miR-142-5p&organism=9606
hsa-miR-142-5p	MIMAT0000433	hsa-miR-142-5p	342850	ANKRD62	-0.22	http://www.microrna.org/microrna/getMrna.do?gene=342850&matureName=hsa-miR-142-5p&organism=9606
hsa-miR-142-5p	MIMAT0000433	hsa-miR-142-5p	342850	ANKRD62	-0.1	http://www.microrna.org/microrna/getMrna.do?gene=342850&matureName=hsa-miR-142-5p&organism=9606
hsa-miR-142-5p	MIMAT0000433	hsa-miR-142-5p	79027	ZNF655	-0.13	http://www.microrna.org/microrna/getMrna.do?gene=79027&matureName=hsa-miR-142-5p&organism=9606
hsa-miR-142-5p	MIMAT0000433	hsa-miR-142-5p	79027	ZNF655	-0.77	http://www.microrna.org/microrna/getMrna.do?gene=79027&matureName=hsa-miR-142-5p&organism=9606
hsa-miR-142-5p	MIMAT0000433	hsa-miR-142-5p	2917	GRM7	-0.91	http://www.microrna.org/microrna/getMrna.do?gene=2917&matureName=hsa-miR-142-5p&organism=9606
hsa-miR-142-5p	MIMAT0000433	hsa-miR-142-5p	2917	GRM7	-0.13	http://www.microrna.org/microrna/getMrna.do?gene=2917&matureName=hsa-miR-142-5p&organism=9606
hsa-miR-142-5p	MIMAT0000433	hsa-miR-142-5p	8434	RECK	-1.26	http://www.microrna.org/microrna/getMrna.do?gene=8434&matureName=hsa-miR-142-5p&organism=9606
hsa-miR-142-5p	MIMAT0000433	hsa-miR-142-5p	214	ALCAM	-1.24	http://www.microrna.org/microrna/getMrna.do?gene=214&matureName=hsa-miR-142-5p&organism=9606
hsa-miR-142-5p	MIMAT0000433	hsa-miR-142-5p	11215	AKAP11	-0.24	http://www.microrna.org/microrna/getMrna.do?gene=11215&matureName=hsa-miR-142-5p&organism=9606
hsa-miR-142-5p	MIMAT0000433	hsa-miR-142-5p	88	ACTN2	-0.95	http://www.microrna.org/microrna/getMrna.do?gene=88&matureName=hsa-miR-142-5p&organism=9606
hsa-miR-142-5p	MIMAT0000433	hsa-miR-142-5p	55890	GPRC5C	-0.36	http://www.microrna.org/microrna/getMrna.do?gene=55890&matureName=hsa-miR-142-5p&organism=9606
hsa-miR-142-5p	MIMAT0000433	hsa-miR-142-5p	51186	WBP5	-0.27	http://www.microrna.org/microrna/getMrna.do?gene=51186&matureName=hsa-miR-142-5p&organism=9606
hsa-miR-142-5p	MIMAT0000433	hsa-miR-142-5p	6328	SCN3A	-0.9	http://www.microrna.org/microrna/getMrna.do?gene=6328&matureName=hsa-miR-142-5p&organism=9606
hsa-miR-142-5p	MIMAT0000433	hsa-miR-142-5p	6328	SCN3A	-1.03	http://www.microrna.org/microrna/getMrna.do?gene=6328&matureName=hsa-miR-142-5p&organism=9606
hsa-miR-142-5p	MIMAT0000433	hsa-miR-142-5p	57524	CASKIN1	-0.35	http://www.microrna.org/microrna/getMrna.do?gene=57524&matureName=hsa-miR-142-5p&organism=9606
hsa-miR-142-5p	MIMAT0000433	hsa-miR-142-5p	9690	UBE3C	-0.16	http://www.microrna.org/microrna/getMrna.do?gene=9690&matureName=hsa-miR-142-5p&organism=9606
hsa-miR-142-5p	MIMAT0000433	hsa-miR-142-5p	57120	GOPC	-0.92	http://www.microrna.org/microrna/getMrna.do?gene=57120&matureName=hsa-miR-142-5p&organism=9606
hsa-miR-142-5p	MIMAT0000433	hsa-miR-142-5p	57120	GOPC	-1.05	http://www.microrna.org/microrna/getMrna.do?gene=57120&matureName=hsa-miR-142-5p&organism=9606
hsa-miR-142-5p	MIMAT0000433	hsa-miR-142-5p	57120	GOPC	-0.62	http://www.microrna.org/microrna/getMrna.do?gene=57120&matureName=hsa-miR-142-5p&organism=9606
hsa-miR-142-5p	MIMAT0000433	hsa-miR-142-5p	51430	C1orf9	-0.11	http://www.microrna.org/microrna/getMrna.do?gene=51430&matureName=hsa-miR-142-5p&organism=9606
hsa-miR-142-5p	MIMAT0000433	hsa-miR-142-5p	9698	PUM1	-0.14	http://www.microrna.org/microrna/getMrna.do?gene=9698&matureName=hsa-miR-142-5p&organism=9606
hsa-miR-142-5p	MIMAT0000433	hsa-miR-142-5p	9698	PUM1	-0.22	http://www.microrna.org/microrna/getMrna.do?gene=9698&matureName=hsa-miR-142-5p&organism=9606
hsa-miR-142-5p	MIMAT0000433	hsa-miR-142-5p	4780	NFE2L2	-1.2	http://www.microrna.org/microrna/getMrna.do?gene=4780&matureName=hsa-miR-142-5p&organism=9606
hsa-miR-142-5p	MIMAT0000433	hsa-miR-142-5p	4780	NFE2L2	-1.1	http://www.microrna.org/microrna/getMrna.do?gene=4780&matureName=hsa-miR-142-5p&organism=9606
hsa-miR-142-5p	MIMAT0000433	hsa-miR-142-5p	4780	NFE2L2	-0.16	http://www.microrna.org/microrna/getMrna.do?gene=4780&matureName=hsa-miR-142-5p&organism=9606
hsa-miR-142-5p	MIMAT0000433	hsa-miR-142-5p	10009	ZBTB33	-0.22	http://www.microrna.org/microrna/getMrna.do?gene=10009&matureName=hsa-miR-142-5p&organism=9606
hsa-miR-142-5p	MIMAT0000433	hsa-miR-142-5p	317	APAF1	-0.22	http://www.microrna.org/microrna/getMrna.do?gene=317&matureName=hsa-miR-142-5p&organism=9606
hsa-miR-142-5p	MIMAT0000433	hsa-miR-142-5p	23236	PLCB1	-0.12	http://www.microrna.org/microrna/getMrna.do?gene=23236&matureName=hsa-miR-142-5p&organism=9606
hsa-miR-142-5p	MIMAT0000433	hsa-miR-142-5p	81539	SLC38A1	-0.19	http://www.microrna.org/microrna/getMrna.do?gene=81539&matureName=hsa-miR-142-5p&organism=9606
hsa-miR-142-5p	MIMAT0000433	hsa-miR-142-5p	55783	FTSJD1	-0.31	http://www.microrna.org/microrna/getMrna.do?gene=55783&matureName=hsa-miR-142-5p&organism=9606
hsa-miR-142-5p	MIMAT0000433	hsa-miR-142-5p	318	NUDT2	-1.16	http://www.microrna.org/microrna/getMrna.do?gene=318&matureName=hsa-miR-142-5p&organism=9606
hsa-miR-142-5p	MIMAT0000433	hsa-miR-142-5p	10752	CHL1	-0.69	http://www.microrna.org/microrna/getMrna.do?gene=10752&matureName=hsa-miR-142-5p&organism=9606
hsa-miR-142-5p	MIMAT0000433	hsa-miR-142-5p	6651	SON	-1.24	http://www.microrna.org/microrna/getMrna.do?gene=6651&matureName=hsa-miR-142-5p&organism=9606
hsa-miR-142-5p	MIMAT0000433	hsa-miR-142-5p	6651	SON	-0.11	http://www.microrna.org/microrna/getMrna.do?gene=6651&matureName=hsa-miR-142-5p&organism=9606
hsa-miR-142-5p	MIMAT0000433	hsa-miR-142-5p	3306	HSPA2	-0.13	http://www.microrna.org/microrna/getMrna.do?gene=3306&matureName=hsa-miR-142-5p&organism=9606
hsa-miR-142-5p	MIMAT0000433	hsa-miR-142-5p	2673	GFPT1	-0.16	http://www.microrna.org/microrna/getMrna.do?gene=2673&matureName=hsa-miR-142-5p&organism=9606
hsa-miR-142-5p	MIMAT0000433	hsa-miR-142-5p	2673	GFPT1	-0.16	http://www.microrna.org/microrna/getMrna.do?gene=2673&matureName=hsa-miR-142-5p&organism=9606
hsa-miR-142-5p	MIMAT0000433	hsa-miR-142-5p	5884	RAD17	-0.69	http://www.microrna.org/microrna/getMrna.do?gene=5884&matureName=hsa-miR-142-5p&organism=9606
hsa-miR-142-5p	MIMAT0000433	hsa-miR-142-5p	259230	SGMS1	-1.26	http://www.microrna.org/microrna/getMrna.do?gene=259230&matureName=hsa-miR-142-5p&organism=9606
hsa-miR-142-5p	MIMAT0000433	hsa-miR-142-5p	23291	FBXW11	-0.53	http://www.microrna.org/microrna/getMrna.do?gene=23291&matureName=hsa-miR-142-5p&organism=9606
hsa-miR-142-5p	MIMAT0000433	hsa-miR-142-5p	5055	SERPINB2	-0.13	http://www.microrna.org/microrna/getMrna.do?gene=5055&matureName=hsa-miR-142-5p&organism=9606
hsa-miR-142-5p	MIMAT0000433	hsa-miR-142-5p	84280	BTBD10	-1.04	http://www.microrna.org/microrna/getMrna.do?gene=84280&matureName=hsa-miR-142-5p&organism=9606
hsa-miR-142-5p	MIMAT0000433	hsa-miR-142-5p	1910	EDNRB	-1.02	http://www.microrna.org/microrna/getMrna.do?gene=1910&matureName=hsa-miR-142-5p&organism=9606
hsa-miR-142-5p	MIMAT0000433	hsa-miR-142-5p	85440	DOCK7	-0.18	http://www.microrna.org/microrna/getMrna.do?gene=85440&matureName=hsa-miR-142-5p&organism=9606
hsa-miR-142-5p	MIMAT0000433	hsa-miR-142-5p	85440	DOCK7	-0.2	http://www.microrna.org/microrna/getMrna.do?gene=85440&matureName=hsa-miR-142-5p&organism=9606
hsa-miR-142-5p	MIMAT0000433	hsa-miR-142-5p	3569	IL6	-0.22	http://www.microrna.org/microrna/getMrna.do?gene=3569&matureName=hsa-miR-142-5p&organism=9606
hsa-miR-142-5p	MIMAT0000433	hsa-miR-142-5p	3312	HSPA8	-0.99	http://www.microrna.org/microrna/getMrna.do?gene=3312&matureName=hsa-miR-142-5p&organism=9606
hsa-miR-142-5p	MIMAT0000433	hsa-miR-142-5p	347734	SLC35B2	-0.1	http://www.microrna.org/microrna/getMrna.do?gene=347734&matureName=hsa-miR-142-5p&organism=9606
hsa-miR-142-5p	MIMAT0000433	hsa-miR-142-5p	123016	TTC8	-1.29	http://www.microrna.org/microrna/getMrna.do?gene=123016&matureName=hsa-miR-142-5p&organism=9606
hsa-miR-142-5p	MIMAT0000433	hsa-miR-142-5p	123016	TTC8	-0.13	http://www.microrna.org/microrna/getMrna.do?gene=123016&matureName=hsa-miR-142-5p&organism=9606
hsa-miR-142-5p	MIMAT0000433	hsa-miR-142-5p	123016	TTC8	-0.25	http://www.microrna.org/microrna/getMrna.do?gene=123016&matureName=hsa-miR-142-5p&organism=9606
hsa-miR-142-5p	MIMAT0000433	hsa-miR-142-5p	81689	ISCA1	-0.18	http://www.microrna.org/microrna/getMrna.do?gene=81689&matureName=hsa-miR-142-5p&organism=9606
hsa-miR-142-5p	MIMAT0000433	hsa-miR-142-5p	2124	EVI2B	-0.18	http://www.microrna.org/microrna/getMrna.do?gene=2124&matureName=hsa-miR-142-5p&organism=9606
hsa-miR-142-5p	MIMAT0000433	hsa-miR-142-5p	10190	TXNDC9	-0.88	http://www.microrna.org/microrna/getMrna.do?gene=10190&matureName=hsa-miR-142-5p&organism=9606
hsa-miR-142-5p	MIMAT0000433	hsa-miR-142-5p	10190	TXNDC9	-0.25	http://www.microrna.org/microrna/getMrna.do?gene=10190&matureName=hsa-miR-142-5p&organism=9606
hsa-miR-142-5p	MIMAT0000433	hsa-miR-142-5p	63929	XPNPEP3	-0.52	http://www.microrna.org/microrna/getMrna.do?gene=63929&matureName=hsa-miR-142-5p&organism=9606
hsa-miR-142-5p	MIMAT0000433	hsa-miR-142-5p	63929	XPNPEP3	-0.11	http://www.microrna.org/microrna/getMrna.do?gene=63929&matureName=hsa-miR-142-5p&organism=9606
hsa-miR-142-5p	MIMAT0000433	hsa-miR-142-5p	114793	FMNL2	-0.23	http://www.microrna.org/microrna/getMrna.do?gene=114793&matureName=hsa-miR-142-5p&organism=9606
hsa-miR-142-5p	MIMAT0000433	hsa-miR-142-5p	126669	SHE	-0.93	http://www.microrna.org/microrna/getMrna.do?gene=126669&matureName=hsa-miR-142-5p&organism=9606
hsa-miR-142-5p	MIMAT0000433	hsa-miR-142-5p	55676	SLC30A6	-0.64	http://www.microrna.org/microrna/getMrna.do?gene=55676&matureName=hsa-miR-142-5p&organism=9606
hsa-miR-142-5p	MIMAT0000433	hsa-miR-142-5p	79633	FAT4	-0.11	http://www.microrna.org/microrna/getMrna.do?gene=79633&matureName=hsa-miR-142-5p&organism=9606
hsa-miR-142-5p	MIMAT0000433	hsa-miR-142-5p	79633	FAT4	-0.25	http://www.microrna.org/microrna/getMrna.do?gene=79633&matureName=hsa-miR-142-5p&organism=9606
hsa-miR-142-5p	MIMAT0000433	hsa-miR-142-5p	79633	FAT4	-0.14	http://www.microrna.org/microrna/getMrna.do?gene=79633&matureName=hsa-miR-142-5p&organism=9606
hsa-miR-142-5p	MIMAT0000433	hsa-miR-142-5p	727851	RGPD8	-1.11	http://www.microrna.org/microrna/getMrna.do?gene=727851&matureName=hsa-miR-142-5p&organism=9606
hsa-miR-142-5p	MIMAT0000433	hsa-miR-142-5p	3925	STMN1	-0.9	http://www.microrna.org/microrna/getMrna.do?gene=3925&matureName=hsa-miR-142-5p&organism=9606
hsa-miR-142-5p	MIMAT0000433	hsa-miR-142-5p	162998	OR7D2	-0.32	http://www.microrna.org/microrna/getMrna.do?gene=162998&matureName=hsa-miR-142-5p&organism=9606
hsa-miR-142-5p	MIMAT0000433	hsa-miR-142-5p	1431	CS	-0.1	http://www.microrna.org/microrna/getMrna.do?gene=1431&matureName=hsa-miR-142-5p&organism=9606
hsa-miR-142-5p	MIMAT0000433	hsa-miR-142-5p	284294	LOC284294	-0.86	http://www.microrna.org/microrna/getMrna.do?gene=284294&matureName=hsa-miR-142-5p&organism=9606
hsa-miR-142-5p	MIMAT0000433	hsa-miR-142-5p	284294	LOC284294	-0.58	http://www.microrna.org/microrna/getMrna.do?gene=284294&matureName=hsa-miR-142-5p&organism=9606
hsa-miR-142-5p	MIMAT0000433	hsa-miR-142-5p	284294	LOC284294	-0.84	http://www.microrna.org/microrna/getMrna.do?gene=284294&matureName=hsa-miR-142-5p&organism=9606
hsa-miR-142-5p	MIMAT0000433	hsa-miR-142-5p	2948	GSTM4	-0.21	http://www.microrna.org/microrna/getMrna.do?gene=2948&matureName=hsa-miR-142-5p&organism=9606
hsa-miR-142-5p	MIMAT0000433	hsa-miR-142-5p	439921	MXRA7	-0.1	http://www.microrna.org/microrna/getMrna.do?gene=439921&matureName=hsa-miR-142-5p&organism=9606
hsa-miR-142-5p	MIMAT0000433	hsa-miR-142-5p	1756	DMD	-0.11	http://www.microrna.org/microrna/getMrna.do?gene=1756&matureName=hsa-miR-142-5p&organism=9606
hsa-miR-142-5p	MIMAT0000433	hsa-miR-142-5p	5627	PROS1	-0.15	http://www.microrna.org/microrna/getMrna.do?gene=5627&matureName=hsa-miR-142-5p&organism=9606
hsa-miR-142-5p	MIMAT0000433	hsa-miR-142-5p	92906	HNRPLL	-0.18	http://www.microrna.org/microrna/getMrna.do?gene=92906&matureName=hsa-miR-142-5p&organism=9606
hsa-miR-142-5p	MIMAT0000433	hsa-miR-142-5p	6120	RPE	-0.22	http://www.microrna.org/microrna/getMrna.do?gene=6120&matureName=hsa-miR-142-5p&organism=9606
hsa-miR-142-5p	MIMAT0000433	hsa-miR-142-5p	1823	DSC1	-0.14	http://www.microrna.org/microrna/getMrna.do?gene=1823&matureName=hsa-miR-142-5p&organism=9606
hsa-miR-142-5p	MIMAT0000433	hsa-miR-142-5p	5649	RELN	-0.19	http://www.microrna.org/microrna/getMrna.do?gene=5649&matureName=hsa-miR-142-5p&organism=9606
hsa-miR-142-5p	MIMAT0000433	hsa-miR-142-5p	5649	RELN	-0.29	http://www.microrna.org/microrna/getMrna.do?gene=5649&matureName=hsa-miR-142-5p&organism=9606
hsa-miR-142-5p	MIMAT0000433	hsa-miR-142-5p	1863	DYT3	-0.53	http://www.microrna.org/microrna/getMrna.do?gene=1863&matureName=hsa-miR-142-5p&organism=9606
hsa-miR-142-5p	MIMAT0000433	hsa-miR-142-5p	57088	PLSCR4	-0.59	http://www.microrna.org/microrna/getMrna.do?gene=57088&matureName=hsa-miR-142-5p&organism=9606
hsa-miR-142-5p	MIMAT0000433	hsa-miR-142-5p	57088	PLSCR4	-0.19	http://www.microrna.org/microrna/getMrna.do?gene=57088&matureName=hsa-miR-142-5p&organism=9606
hsa-miR-142-5p	MIMAT0000433	hsa-miR-142-5p	80179	MYO19	-0.15	http://www.microrna.org/microrna/getMrna.do?gene=80179&matureName=hsa-miR-142-5p&organism=9606
hsa-miR-142-5p	MIMAT0000433	hsa-miR-142-5p	79918	SETD6	-0.7	http://www.microrna.org/microrna/getMrna.do?gene=79918&matureName=hsa-miR-142-5p&organism=9606
hsa-miR-142-5p	MIMAT0000433	hsa-miR-142-5p	55288	RHOT1	-0.72	http://www.microrna.org/microrna/getMrna.do?gene=55288&matureName=hsa-miR-142-5p&organism=9606
hsa-miR-142-5p	MIMAT0000433	hsa-miR-142-5p	55288	RHOT1	-0.11	http://www.microrna.org/microrna/getMrna.do?gene=55288&matureName=hsa-miR-142-5p&organism=9606
hsa-miR-142-5p	MIMAT0000433	hsa-miR-142-5p	55328	RNLS	-0.55	http://www.microrna.org/microrna/getMrna.do?gene=55328&matureName=hsa-miR-142-5p&organism=9606
hsa-miR-142-5p	MIMAT0000433	hsa-miR-142-5p	60561	RINT1	-1.31	http://www.microrna.org/microrna/getMrna.do?gene=60561&matureName=hsa-miR-142-5p&organism=9606
hsa-miR-142-5p	MIMAT0000433	hsa-miR-142-5p	163859	C1orf55	-0.34	http://www.microrna.org/microrna/getMrna.do?gene=163859&matureName=hsa-miR-142-5p&organism=9606
hsa-miR-142-5p	MIMAT0000433	hsa-miR-142-5p	92737	DNER	-0.12	http://www.microrna.org/microrna/getMrna.do?gene=92737&matureName=hsa-miR-142-5p&organism=9606
hsa-miR-142-5p	MIMAT0000433	hsa-miR-142-5p	91607	SLFN11	-0.51	http://www.microrna.org/microrna/getMrna.do?gene=91607&matureName=hsa-miR-142-5p&organism=9606
hsa-miR-142-5p	MIMAT0000433	hsa-miR-142-5p	23034	SAMD4A	-0.1	http://www.microrna.org/microrna/getMrna.do?gene=23034&matureName=hsa-miR-142-5p&organism=9606
hsa-miR-142-5p	MIMAT0000433	hsa-miR-142-5p	529	ATP6V1E1	-0.35	http://www.microrna.org/microrna/getMrna.do?gene=529&matureName=hsa-miR-142-5p&organism=9606
hsa-miR-142-5p	MIMAT0000433	hsa-miR-142-5p	23786	BCL2L13	-0.13	http://www.microrna.org/microrna/getMrna.do?gene=23786&matureName=hsa-miR-142-5p&organism=9606
hsa-miR-142-5p	MIMAT0000433	hsa-miR-142-5p	375748	C9orf102	-0.91	http://www.microrna.org/microrna/getMrna.do?gene=375748&matureName=hsa-miR-142-5p&organism=9606
hsa-miR-142-5p	MIMAT0000433	hsa-miR-142-5p	22824	HSPA4L	-0.99	http://www.microrna.org/microrna/getMrna.do?gene=22824&matureName=hsa-miR-142-5p&organism=9606
hsa-miR-142-5p	MIMAT0000433	hsa-miR-142-5p	22824	HSPA4L	-0.1	http://www.microrna.org/microrna/getMrna.do?gene=22824&matureName=hsa-miR-142-5p&organism=9606
hsa-miR-142-5p	MIMAT0000433	hsa-miR-142-5p	3303	HSPA1A	-0.15	http://www.microrna.org/microrna/getMrna.do?gene=3303&matureName=hsa-miR-142-5p&organism=9606
hsa-miR-142-5p	MIMAT0000433	hsa-miR-142-5p	23351	KHNYN	-0.29	http://www.microrna.org/microrna/getMrna.do?gene=23351&matureName=hsa-miR-142-5p&organism=9606
hsa-miR-142-5p	MIMAT0000433	hsa-miR-142-5p	2835	GPR12	-0.39	http://www.microrna.org/microrna/getMrna.do?gene=2835&matureName=hsa-miR-142-5p&organism=9606
hsa-miR-142-5p	MIMAT0000433	hsa-miR-142-5p	6575	SLC20A2	-1.17	http://www.microrna.org/microrna/getMrna.do?gene=6575&matureName=hsa-miR-142-5p&organism=9606
hsa-miR-142-5p	MIMAT0000433	hsa-miR-142-5p	5080	PAX6	-0.39	http://www.microrna.org/microrna/getMrna.do?gene=5080&matureName=hsa-miR-142-5p&organism=9606
hsa-miR-142-5p	MIMAT0000433	hsa-miR-142-5p	57545	CC2D2A	-0.12	http://www.microrna.org/microrna/getMrna.do?gene=57545&matureName=hsa-miR-142-5p&organism=9606
hsa-miR-142-5p	MIMAT0000433	hsa-miR-142-5p	55342	STRBP	-0.31	http://www.microrna.org/microrna/getMrna.do?gene=55342&matureName=hsa-miR-142-5p&organism=9606
hsa-miR-142-5p	MIMAT0000433	hsa-miR-142-5p	55342	STRBP	-0.13	http://www.microrna.org/microrna/getMrna.do?gene=55342&matureName=hsa-miR-142-5p&organism=9606
hsa-miR-142-5p	MIMAT0000433	hsa-miR-142-5p	7594	ZNF43	-0.51	http://www.microrna.org/microrna/getMrna.do?gene=7594&matureName=hsa-miR-142-5p&organism=9606
hsa-miR-142-5p	MIMAT0000433	hsa-miR-142-5p	4088	SMAD3	-0.11	http://www.microrna.org/microrna/getMrna.do?gene=4088&matureName=hsa-miR-142-5p&organism=9606
hsa-miR-142-5p	MIMAT0000433	hsa-miR-142-5p	4088	SMAD3	-0.3	http://www.microrna.org/microrna/getMrna.do?gene=4088&matureName=hsa-miR-142-5p&organism=9606
hsa-miR-142-5p	MIMAT0000433	hsa-miR-142-5p	4088	SMAD3	-0.45	http://www.microrna.org/microrna/getMrna.do?gene=4088&matureName=hsa-miR-142-5p&organism=9606
hsa-miR-142-5p	MIMAT0000433	hsa-miR-142-5p	51164	DCTN4	-0.42	http://www.microrna.org/microrna/getMrna.do?gene=51164&matureName=hsa-miR-142-5p&organism=9606
hsa-miR-142-5p	MIMAT0000433	hsa-miR-142-5p	58538	MPP4	-0.11	http://www.microrna.org/microrna/getMrna.do?gene=58538&matureName=hsa-miR-142-5p&organism=9606
hsa-miR-142-5p	MIMAT0000433	hsa-miR-142-5p	8908	GYG2	-0.32	http://www.microrna.org/microrna/getMrna.do?gene=8908&matureName=hsa-miR-142-5p&organism=9606
hsa-miR-142-5p	MIMAT0000433	hsa-miR-142-5p	5573	PRKAR1A	-0.1	http://www.microrna.org/microrna/getMrna.do?gene=5573&matureName=hsa-miR-142-5p&organism=9606
hsa-miR-142-5p	MIMAT0000433	hsa-miR-142-5p	8904	CPNE1	-1.15	http://www.microrna.org/microrna/getMrna.do?gene=8904&matureName=hsa-miR-142-5p&organism=9606
hsa-miR-142-5p	MIMAT0000433	hsa-miR-142-5p	56479	KCNQ5	-0.23	http://www.microrna.org/microrna/getMrna.do?gene=56479&matureName=hsa-miR-142-5p&organism=9606
hsa-miR-142-5p	MIMAT0000433	hsa-miR-142-5p	56479	KCNQ5	-0.39	http://www.microrna.org/microrna/getMrna.do?gene=56479&matureName=hsa-miR-142-5p&organism=9606
hsa-miR-142-5p	MIMAT0000433	hsa-miR-142-5p	56479	KCNQ5	-0.72	http://www.microrna.org/microrna/getMrna.do?gene=56479&matureName=hsa-miR-142-5p&organism=9606
hsa-miR-142-5p	MIMAT0000433	hsa-miR-142-5p	6541	SLC7A1	-0.19	http://www.microrna.org/microrna/getMrna.do?gene=6541&matureName=hsa-miR-142-5p&organism=9606
hsa-miR-142-5p	MIMAT0000433	hsa-miR-142-5p	6541	SLC7A1	-0.14	http://www.microrna.org/microrna/getMrna.do?gene=6541&matureName=hsa-miR-142-5p&organism=9606
hsa-miR-142-5p	MIMAT0000433	hsa-miR-142-5p	27197	GPR82	-0.57	http://www.microrna.org/microrna/getMrna.do?gene=27197&matureName=hsa-miR-142-5p&organism=9606
hsa-miR-142-5p	MIMAT0000433	hsa-miR-142-5p	165324	UBXN2A	-1.21	http://www.microrna.org/microrna/getMrna.do?gene=165324&matureName=hsa-miR-142-5p&organism=9606
hsa-miR-142-5p	MIMAT0000433	hsa-miR-142-5p	1428	CRYM	-0.21	http://www.microrna.org/microrna/getMrna.do?gene=1428&matureName=hsa-miR-142-5p&organism=9606
hsa-miR-142-5p	MIMAT0000433	hsa-miR-142-5p	3146	HMGB1	-0.16	http://www.microrna.org/microrna/getMrna.do?gene=3146&matureName=hsa-miR-142-5p&organism=9606
hsa-miR-142-5p	MIMAT0000433	hsa-miR-142-5p	665	BNIP3L	-0.13	http://www.microrna.org/microrna/getMrna.do?gene=665&matureName=hsa-miR-142-5p&organism=9606
hsa-miR-142-5p	MIMAT0000433	hsa-miR-142-5p	26190	FBXW2	-0.12	http://www.microrna.org/microrna/getMrna.do?gene=26190&matureName=hsa-miR-142-5p&organism=9606
hsa-miR-142-5p	MIMAT0000433	hsa-miR-142-5p	57579	FAM135A	-0.88	http://www.microrna.org/microrna/getMrna.do?gene=57579&matureName=hsa-miR-142-5p&organism=9606
hsa-miR-142-5p	MIMAT0000433	hsa-miR-142-5p	57579	FAM135A	-0.19	http://www.microrna.org/microrna/getMrna.do?gene=57579&matureName=hsa-miR-142-5p&organism=9606
hsa-miR-142-5p	MIMAT0000433	hsa-miR-142-5p	80010	RMI1	-1.16	http://www.microrna.org/microrna/getMrna.do?gene=80010&matureName=hsa-miR-142-5p&organism=9606
hsa-miR-142-5p	MIMAT0000433	hsa-miR-142-5p	1124	CHN2	-0.15	http://www.microrna.org/microrna/getMrna.do?gene=1124&matureName=hsa-miR-142-5p&organism=9606
hsa-miR-142-5p	MIMAT0000433	hsa-miR-142-5p	1739	DLG1	-0.21	http://www.microrna.org/microrna/getMrna.do?gene=1739&matureName=hsa-miR-142-5p&organism=9606
hsa-miR-142-5p	MIMAT0000433	hsa-miR-142-5p	5898	RALA	-0.34	http://www.microrna.org/microrna/getMrna.do?gene=5898&matureName=hsa-miR-142-5p&organism=9606
hsa-miR-142-5p	MIMAT0000433	hsa-miR-142-5p	5898	RALA	-0.22	http://www.microrna.org/microrna/getMrna.do?gene=5898&matureName=hsa-miR-142-5p&organism=9606
hsa-miR-142-5p	MIMAT0000433	hsa-miR-142-5p	8013	NR4A3	-0.13	http://www.microrna.org/microrna/getMrna.do?gene=8013&matureName=hsa-miR-142-5p&organism=9606
hsa-miR-142-5p	MIMAT0000433	hsa-miR-142-5p	399806	FLJ41350	-0.12	http://www.microrna.org/microrna/getMrna.do?gene=399806&matureName=hsa-miR-142-5p&organism=9606
hsa-miR-142-5p	MIMAT0000433	hsa-miR-142-5p	54675	CRLS1	-1.19	http://www.microrna.org/microrna/getMrna.do?gene=54675&matureName=hsa-miR-142-5p&organism=9606
hsa-miR-142-5p	MIMAT0000433	hsa-miR-142-5p	4277	MICB	-0.43	http://www.microrna.org/microrna/getMrna.do?gene=4277&matureName=hsa-miR-142-5p&organism=9606
hsa-miR-142-5p	MIMAT0000433	hsa-miR-142-5p	4277	MICB	-0.85	http://www.microrna.org/microrna/getMrna.do?gene=4277&matureName=hsa-miR-142-5p&organism=9606
hsa-miR-142-5p	MIMAT0000433	hsa-miR-142-5p	51141	INSIG2	-0.3	http://www.microrna.org/microrna/getMrna.do?gene=51141&matureName=hsa-miR-142-5p&organism=9606
hsa-miR-142-5p	MIMAT0000433	hsa-miR-142-5p	60685	ZFAND3	-1.16	http://www.microrna.org/microrna/getMrna.do?gene=60685&matureName=hsa-miR-142-5p&organism=9606
hsa-miR-142-5p	MIMAT0000433	hsa-miR-142-5p	92370	ACPL2	-0.6	http://www.microrna.org/microrna/getMrna.do?gene=92370&matureName=hsa-miR-142-5p&organism=9606
hsa-miR-142-5p	MIMAT0000433	hsa-miR-142-5p	92370	ACPL2	-0.16	http://www.microrna.org/microrna/getMrna.do?gene=92370&matureName=hsa-miR-142-5p&organism=9606
hsa-miR-142-5p	MIMAT0000433	hsa-miR-142-5p	80063	ATF7IP2	-0.34	http://www.microrna.org/microrna/getMrna.do?gene=80063&matureName=hsa-miR-142-5p&organism=9606
hsa-miR-142-5p	MIMAT0000433	hsa-miR-142-5p	10014	HDAC5	-0.18	http://www.microrna.org/microrna/getMrna.do?gene=10014&matureName=hsa-miR-142-5p&organism=9606
hsa-miR-142-5p	MIMAT0000433	hsa-miR-142-5p	23176	SEPT8	-0.56	http://www.microrna.org/microrna/getMrna.do?gene=23176&matureName=hsa-miR-142-5p&organism=9606
hsa-miR-142-5p	MIMAT0000433	hsa-miR-142-5p	57624	KIAA1486	-0.11	http://www.microrna.org/microrna/getMrna.do?gene=57624&matureName=hsa-miR-142-5p&organism=9606
hsa-miR-142-5p	MIMAT0000433	hsa-miR-142-5p	57624	KIAA1486	-1.16	http://www.microrna.org/microrna/getMrna.do?gene=57624&matureName=hsa-miR-142-5p&organism=9606
hsa-miR-142-5p	MIMAT0000433	hsa-miR-142-5p	57624	KIAA1486	-0.13	http://www.microrna.org/microrna/getMrna.do?gene=57624&matureName=hsa-miR-142-5p&organism=9606
hsa-miR-142-5p	MIMAT0000433	hsa-miR-142-5p	23607	CD2AP	-0.98	http://www.microrna.org/microrna/getMrna.do?gene=23607&matureName=hsa-miR-142-5p&organism=9606
hsa-miR-142-5p	MIMAT0000433	hsa-miR-142-5p	23607	CD2AP	-0.66	http://www.microrna.org/microrna/getMrna.do?gene=23607&matureName=hsa-miR-142-5p&organism=9606
hsa-miR-142-5p	MIMAT0000433	hsa-miR-142-5p	55816	DOK5	-0.88	http://www.microrna.org/microrna/getMrna.do?gene=55816&matureName=hsa-miR-142-5p&organism=9606
hsa-miR-142-5p	MIMAT0000433	hsa-miR-142-5p	55816	DOK5	-0.38	http://www.microrna.org/microrna/getMrna.do?gene=55816&matureName=hsa-miR-142-5p&organism=9606
hsa-miR-142-5p	MIMAT0000433	hsa-miR-142-5p	1182	CLCN3	-0.37	http://www.microrna.org/microrna/getMrna.do?gene=1182&matureName=hsa-miR-142-5p&organism=9606
hsa-miR-142-5p	MIMAT0000433	hsa-miR-142-5p	124152	IQCK	-0.21	http://www.microrna.org/microrna/getMrna.do?gene=124152&matureName=hsa-miR-142-5p&organism=9606
hsa-miR-142-5p	MIMAT0000433	hsa-miR-142-5p	11320	MGAT4A	-0.15	http://www.microrna.org/microrna/getMrna.do?gene=11320&matureName=hsa-miR-142-5p&organism=9606
hsa-miR-142-5p	MIMAT0000433	hsa-miR-142-5p	11320	MGAT4A	-0.58	http://www.microrna.org/microrna/getMrna.do?gene=11320&matureName=hsa-miR-142-5p&organism=9606
hsa-miR-142-5p	MIMAT0000433	hsa-miR-142-5p	10249	GLYAT	-0.12	http://www.microrna.org/microrna/getMrna.do?gene=10249&matureName=hsa-miR-142-5p&organism=9606
hsa-miR-142-5p	MIMAT0000433	hsa-miR-142-5p	51654	CDK5RAP1	-0.5	http://www.microrna.org/microrna/getMrna.do?gene=51654&matureName=hsa-miR-142-5p&organism=9606
hsa-miR-142-5p	MIMAT0000433	hsa-miR-142-5p	2181	ACSL3	-1.14	http://www.microrna.org/microrna/getMrna.do?gene=2181&matureName=hsa-miR-142-5p&organism=9606
hsa-miR-142-5p	MIMAT0000433	hsa-miR-142-5p	2181	ACSL3	-0.26	http://www.microrna.org/microrna/getMrna.do?gene=2181&matureName=hsa-miR-142-5p&organism=9606
hsa-miR-142-5p	MIMAT0000433	hsa-miR-142-5p	161357	MDGA2	-0.5	http://www.microrna.org/microrna/getMrna.do?gene=161357&matureName=hsa-miR-142-5p&organism=9606
hsa-miR-142-5p	MIMAT0000433	hsa-miR-142-5p	2898	GRIK2	-0.3	http://www.microrna.org/microrna/getMrna.do?gene=2898&matureName=hsa-miR-142-5p&organism=9606
hsa-miR-142-5p	MIMAT0000433	hsa-miR-142-5p	51133	KCTD3	-0.14	http://www.microrna.org/microrna/getMrna.do?gene=51133&matureName=hsa-miR-142-5p&organism=9606
hsa-miR-142-5p	MIMAT0000433	hsa-miR-142-5p	4649	MYO9A	-0.87	http://www.microrna.org/microrna/getMrna.do?gene=4649&matureName=hsa-miR-142-5p&organism=9606
hsa-miR-142-5p	MIMAT0000433	hsa-miR-142-5p	4649	MYO9A	-0.24	http://www.microrna.org/microrna/getMrna.do?gene=4649&matureName=hsa-miR-142-5p&organism=9606
hsa-miR-142-5p	MIMAT0000433	hsa-miR-142-5p	4649	MYO9A	-0.28	http://www.microrna.org/microrna/getMrna.do?gene=4649&matureName=hsa-miR-142-5p&organism=9606
hsa-miR-142-5p	MIMAT0000433	hsa-miR-142-5p	340544	LOC340544	-0.65	http://www.microrna.org/microrna/getMrna.do?gene=340544&matureName=hsa-miR-142-5p&organism=9606
hsa-miR-142-5p	MIMAT0000433	hsa-miR-142-5p	81706	PPP1R14C	-0.2	http://www.microrna.org/microrna/getMrna.do?gene=81706&matureName=hsa-miR-142-5p&organism=9606
hsa-miR-142-5p	MIMAT0000433	hsa-miR-142-5p	123283	TARSL2	-0.96	http://www.microrna.org/microrna/getMrna.do?gene=123283&matureName=hsa-miR-142-5p&organism=9606
hsa-miR-142-5p	MIMAT0000433	hsa-miR-142-5p	10631	POSTN	-0.59	http://www.microrna.org/microrna/getMrna.do?gene=10631&matureName=hsa-miR-142-5p&organism=9606
hsa-miR-142-5p	MIMAT0000433	hsa-miR-142-5p	728798	FRMPD2L1	-0.12	http://www.microrna.org/microrna/getMrna.do?gene=728798&matureName=hsa-miR-142-5p&organism=9606
hsa-miR-142-5p	MIMAT0000433	hsa-miR-142-5p	26149	ZNF658	-0.8	http://www.microrna.org/microrna/getMrna.do?gene=26149&matureName=hsa-miR-142-5p&organism=9606
hsa-miR-142-5p	MIMAT0000433	hsa-miR-142-5p	84216	TMEM117	-0.14	http://www.microrna.org/microrna/getMrna.do?gene=84216&matureName=hsa-miR-142-5p&organism=9606
hsa-miR-142-5p	MIMAT0000433	hsa-miR-142-5p	26065	LSM14A	-0.84	http://www.microrna.org/microrna/getMrna.do?gene=26065&matureName=hsa-miR-142-5p&organism=9606
hsa-miR-142-5p	MIMAT0000433	hsa-miR-142-5p	26065	LSM14A	-0.12	http://www.microrna.org/microrna/getMrna.do?gene=26065&matureName=hsa-miR-142-5p&organism=9606
hsa-miR-142-5p	MIMAT0000433	hsa-miR-142-5p	60625	DHX35	-0.2	http://www.microrna.org/microrna/getMrna.do?gene=60625&matureName=hsa-miR-142-5p&organism=9606
hsa-miR-142-5p	MIMAT0000433	hsa-miR-142-5p	60625	DHX35	-0.2	http://www.microrna.org/microrna/getMrna.do?gene=60625&matureName=hsa-miR-142-5p&organism=9606
hsa-miR-142-5p	MIMAT0000433	hsa-miR-142-5p	5825	ABCD3	-0.62	http://www.microrna.org/microrna/getMrna.do?gene=5825&matureName=hsa-miR-142-5p&organism=9606
hsa-miR-142-5p	MIMAT0000433	hsa-miR-142-5p	54801	HAUS6	-0.81	http://www.microrna.org/microrna/getMrna.do?gene=54801&matureName=hsa-miR-142-5p&organism=9606
hsa-miR-142-5p	MIMAT0000433	hsa-miR-142-5p	7267	TTC3	-0.19	http://www.microrna.org/microrna/getMrna.do?gene=7267&matureName=hsa-miR-142-5p&organism=9606
hsa-miR-142-5p	MIMAT0000433	hsa-miR-142-5p	440515	ZNF506	-1.2	http://www.microrna.org/microrna/getMrna.do?gene=440515&matureName=hsa-miR-142-5p&organism=9606
hsa-miR-142-5p	MIMAT0000433	hsa-miR-142-5p	440515	ZNF506	-0.33	http://www.microrna.org/microrna/getMrna.do?gene=440515&matureName=hsa-miR-142-5p&organism=9606
hsa-miR-142-5p	MIMAT0000433	hsa-miR-142-5p	23250	ATP11A	-0.71	http://www.microrna.org/microrna/getMrna.do?gene=23250&matureName=hsa-miR-142-5p&organism=9606
hsa-miR-142-5p	MIMAT0000433	hsa-miR-142-5p	23250	ATP11A	-0.38	http://www.microrna.org/microrna/getMrna.do?gene=23250&matureName=hsa-miR-142-5p&organism=9606
hsa-miR-142-5p	MIMAT0000433	hsa-miR-142-5p	57805	KIAA1967	-0.13	http://www.microrna.org/microrna/getMrna.do?gene=57805&matureName=hsa-miR-142-5p&organism=9606
hsa-miR-142-5p	MIMAT0000433	hsa-miR-142-5p	56977	STOX2	-0.87	http://www.microrna.org/microrna/getMrna.do?gene=56977&matureName=hsa-miR-142-5p&organism=9606
hsa-miR-142-5p	MIMAT0000433	hsa-miR-142-5p	56977	STOX2	-0.19	http://www.microrna.org/microrna/getMrna.do?gene=56977&matureName=hsa-miR-142-5p&organism=9606
hsa-miR-142-5p	MIMAT0000433	hsa-miR-142-5p	81786	TRIM7	-0.8	http://www.microrna.org/microrna/getMrna.do?gene=81786&matureName=hsa-miR-142-5p&organism=9606
hsa-miR-142-5p	MIMAT0000433	hsa-miR-142-5p	84078	KBTBD7	-0.2	http://www.microrna.org/microrna/getMrna.do?gene=84078&matureName=hsa-miR-142-5p&organism=9606
hsa-miR-142-5p	MIMAT0000433	hsa-miR-142-5p	51105	PHF20L1	-0.47	http://www.microrna.org/microrna/getMrna.do?gene=51105&matureName=hsa-miR-142-5p&organism=9606
hsa-miR-142-5p	MIMAT0000433	hsa-miR-142-5p	5638	PRRG1	-0.53	http://www.microrna.org/microrna/getMrna.do?gene=5638&matureName=hsa-miR-142-5p&organism=9606
hsa-miR-142-5p	MIMAT0000433	hsa-miR-142-5p	284695	ZNF326	-1.21	http://www.microrna.org/microrna/getMrna.do?gene=284695&matureName=hsa-miR-142-5p&organism=9606
hsa-miR-142-5p	MIMAT0000433	hsa-miR-142-5p	4601	MXI1	-0.24	http://www.microrna.org/microrna/getMrna.do?gene=4601&matureName=hsa-miR-142-5p&organism=9606
hsa-miR-142-5p	MIMAT0000433	hsa-miR-142-5p	4891	SLC11A2	-0.99	http://www.microrna.org/microrna/getMrna.do?gene=4891&matureName=hsa-miR-142-5p&organism=9606
hsa-miR-142-5p	MIMAT0000433	hsa-miR-142-5p	7403	KDM6A	-0.94	http://www.microrna.org/microrna/getMrna.do?gene=7403&matureName=hsa-miR-142-5p&organism=9606
hsa-miR-142-5p	MIMAT0000433	hsa-miR-142-5p	7403	KDM6A	-0.22	http://www.microrna.org/microrna/getMrna.do?gene=7403&matureName=hsa-miR-142-5p&organism=9606
hsa-miR-142-5p	MIMAT0000433	hsa-miR-142-5p	84193	SETD3	-0.46	http://www.microrna.org/microrna/getMrna.do?gene=84193&matureName=hsa-miR-142-5p&organism=9606
hsa-miR-142-5p	MIMAT0000433	hsa-miR-142-5p	54443	ANLN	-0.29	http://www.microrna.org/microrna/getMrna.do?gene=54443&matureName=hsa-miR-142-5p&organism=9606
hsa-miR-142-5p	MIMAT0000433	hsa-miR-142-5p	23091	ZC3H13	-0.85	http://www.microrna.org/microrna/getMrna.do?gene=23091&matureName=hsa-miR-142-5p&organism=9606
hsa-miR-142-5p	MIMAT0000433	hsa-miR-142-5p	51765	MST4	-0.15	http://www.microrna.org/microrna/getMrna.do?gene=51765&matureName=hsa-miR-142-5p&organism=9606
hsa-miR-142-5p	MIMAT0000433	hsa-miR-142-5p	8989	TRPA1	-0.14	http://www.microrna.org/microrna/getMrna.do?gene=8989&matureName=hsa-miR-142-5p&organism=9606
hsa-miR-142-5p	MIMAT0000433	hsa-miR-142-5p	4988	OPRM1	-1.04	http://www.microrna.org/microrna/getMrna.do?gene=4988&matureName=hsa-miR-142-5p&organism=9606
hsa-miR-142-5p	MIMAT0000433	hsa-miR-142-5p	9709	HERPUD1	-1.33	http://www.microrna.org/microrna/getMrna.do?gene=9709&matureName=hsa-miR-142-5p&organism=9606
hsa-miR-142-5p	MIMAT0000433	hsa-miR-142-5p	9709	HERPUD1	-0.15	http://www.microrna.org/microrna/getMrna.do?gene=9709&matureName=hsa-miR-142-5p&organism=9606
hsa-miR-142-5p	MIMAT0000433	hsa-miR-142-5p	81931	ZNF93	-0.5	http://www.microrna.org/microrna/getMrna.do?gene=81931&matureName=hsa-miR-142-5p&organism=9606
hsa-miR-142-5p	MIMAT0000433	hsa-miR-142-5p	81931	ZNF93	-0.37	http://www.microrna.org/microrna/getMrna.do?gene=81931&matureName=hsa-miR-142-5p&organism=9606
hsa-miR-142-5p	MIMAT0000433	hsa-miR-142-5p	81931	ZNF93	-0.13	http://www.microrna.org/microrna/getMrna.do?gene=81931&matureName=hsa-miR-142-5p&organism=9606
hsa-miR-142-5p	MIMAT0000433	hsa-miR-142-5p	7010	TEK	-1.14	http://www.microrna.org/microrna/getMrna.do?gene=7010&matureName=hsa-miR-142-5p&organism=9606
hsa-miR-142-5p	MIMAT0000433	hsa-miR-142-5p	55196	C12orf35	-0.91	http://www.microrna.org/microrna/getMrna.do?gene=55196&matureName=hsa-miR-142-5p&organism=9606
hsa-miR-142-5p	MIMAT0000433	hsa-miR-142-5p	55196	C12orf35	-0.63	http://www.microrna.org/microrna/getMrna.do?gene=55196&matureName=hsa-miR-142-5p&organism=9606
hsa-miR-142-5p	MIMAT0000433	hsa-miR-142-5p	10109	ARPC2	-0.15	http://www.microrna.org/microrna/getMrna.do?gene=10109&matureName=hsa-miR-142-5p&organism=9606
hsa-miR-142-5p	MIMAT0000433	hsa-miR-142-5p	51030	FAM18B	-1.22	http://www.microrna.org/microrna/getMrna.do?gene=51030&matureName=hsa-miR-142-5p&organism=9606
hsa-miR-142-5p	MIMAT0000433	hsa-miR-142-5p	51030	FAM18B	-1.21	http://www.microrna.org/microrna/getMrna.do?gene=51030&matureName=hsa-miR-142-5p&organism=9606
hsa-miR-142-5p	MIMAT0000433	hsa-miR-142-5p	51030	FAM18B	-1.27	http://www.microrna.org/microrna/getMrna.do?gene=51030&matureName=hsa-miR-142-5p&organism=9606
hsa-miR-142-5p	MIMAT0000433	hsa-miR-142-5p	83259	PCDH11Y	-0.12	http://www.microrna.org/microrna/getMrna.do?gene=83259&matureName=hsa-miR-142-5p&organism=9606
hsa-miR-142-5p	MIMAT0000433	hsa-miR-142-5p	83259	PCDH11Y	-0.12	http://www.microrna.org/microrna/getMrna.do?gene=83259&matureName=hsa-miR-142-5p&organism=9606
hsa-miR-142-5p	MIMAT0000433	hsa-miR-142-5p	26258	PLDN	-0.28	http://www.microrna.org/microrna/getMrna.do?gene=26258&matureName=hsa-miR-142-5p&organism=9606
hsa-miR-142-5p	MIMAT0000433	hsa-miR-142-5p	55781	RIOK2	-0.3	http://www.microrna.org/microrna/getMrna.do?gene=55781&matureName=hsa-miR-142-5p&organism=9606
hsa-miR-142-5p	MIMAT0000433	hsa-miR-142-5p	55781	RIOK2	-0.21	http://www.microrna.org/microrna/getMrna.do?gene=55781&matureName=hsa-miR-142-5p&organism=9606
hsa-miR-142-5p	MIMAT0000433	hsa-miR-142-5p	546	ATRX	-0.44	http://www.microrna.org/microrna/getMrna.do?gene=546&matureName=hsa-miR-142-5p&organism=9606
hsa-miR-142-5p	MIMAT0000433	hsa-miR-142-5p	51804	SIX4	-1.28	http://www.microrna.org/microrna/getMrna.do?gene=51804&matureName=hsa-miR-142-5p&organism=9606
hsa-miR-142-5p	MIMAT0000433	hsa-miR-142-5p	5529	PPP2R5E	-0.16	http://www.microrna.org/microrna/getMrna.do?gene=5529&matureName=hsa-miR-142-5p&organism=9606
hsa-miR-142-5p	MIMAT0000433	hsa-miR-142-5p	124149	ANKRD26P1	-0.1	http://www.microrna.org/microrna/getMrna.do?gene=124149&matureName=hsa-miR-142-5p&organism=9606
hsa-miR-142-5p	MIMAT0000433	hsa-miR-142-5p	857	CAV1	-1.2	http://www.microrna.org/microrna/getMrna.do?gene=857&matureName=hsa-miR-142-5p&organism=9606
hsa-miR-142-5p	MIMAT0000433	hsa-miR-142-5p	26091	HERC4	-0.12	http://www.microrna.org/microrna/getMrna.do?gene=26091&matureName=hsa-miR-142-5p&organism=9606
hsa-miR-142-5p	MIMAT0000433	hsa-miR-142-5p	26091	HERC4	-0.13	http://www.microrna.org/microrna/getMrna.do?gene=26091&matureName=hsa-miR-142-5p&organism=9606
hsa-miR-142-5p	MIMAT0000433	hsa-miR-142-5p	25897	RNF19A	-0.14	http://www.microrna.org/microrna/getMrna.do?gene=25897&matureName=hsa-miR-142-5p&organism=9606
hsa-miR-142-5p	MIMAT0000433	hsa-miR-142-5p	255743	NPNT	-0.58	http://www.microrna.org/microrna/getMrna.do?gene=255743&matureName=hsa-miR-142-5p&organism=9606
hsa-miR-142-5p	MIMAT0000433	hsa-miR-142-5p	6050	RNH1	-0.88	http://www.microrna.org/microrna/getMrna.do?gene=6050&matureName=hsa-miR-142-5p&organism=9606
hsa-miR-142-5p	MIMAT0000433	hsa-miR-142-5p	3572	IL6ST	-0.61	http://www.microrna.org/microrna/getMrna.do?gene=3572&matureName=hsa-miR-142-5p&organism=9606
hsa-miR-142-5p	MIMAT0000433	hsa-miR-142-5p	84245	MRI1	-0.77	http://www.microrna.org/microrna/getMrna.do?gene=84245&matureName=hsa-miR-142-5p&organism=9606
hsa-miR-142-5p	MIMAT0000433	hsa-miR-142-5p	5168	ENPP2	-0.11	http://www.microrna.org/microrna/getMrna.do?gene=5168&matureName=hsa-miR-142-5p&organism=9606
hsa-miR-142-5p	MIMAT0000433	hsa-miR-142-5p	6049	RNF6	-0.99	http://www.microrna.org/microrna/getMrna.do?gene=6049&matureName=hsa-miR-142-5p&organism=9606
hsa-miR-142-5p	MIMAT0000433	hsa-miR-142-5p	57639	CCDC146	-0.74	http://www.microrna.org/microrna/getMrna.do?gene=57639&matureName=hsa-miR-142-5p&organism=9606
hsa-miR-142-5p	MIMAT0000433	hsa-miR-142-5p	57639	CCDC146	-0.14	http://www.microrna.org/microrna/getMrna.do?gene=57639&matureName=hsa-miR-142-5p&organism=9606
hsa-miR-142-5p	MIMAT0000433	hsa-miR-142-5p	26234	FBXL5	-0.12	http://www.microrna.org/microrna/getMrna.do?gene=26234&matureName=hsa-miR-142-5p&organism=9606
hsa-miR-142-5p	MIMAT0000433	hsa-miR-142-5p	5051	PAFAH2	-0.18	http://www.microrna.org/microrna/getMrna.do?gene=5051&matureName=hsa-miR-142-5p&organism=9606
hsa-miR-142-5p	MIMAT0000433	hsa-miR-142-5p	94030	LRRC4B	-0.41	http://www.microrna.org/microrna/getMrna.do?gene=94030&matureName=hsa-miR-142-5p&organism=9606
hsa-miR-142-5p	MIMAT0000433	hsa-miR-142-5p	7180	CRISP2	-0.18	http://www.microrna.org/microrna/getMrna.do?gene=7180&matureName=hsa-miR-142-5p&organism=9606
hsa-miR-142-5p	MIMAT0000433	hsa-miR-142-5p	80206	FHOD3	-0.43	http://www.microrna.org/microrna/getMrna.do?gene=80206&matureName=hsa-miR-142-5p&organism=9606
hsa-miR-142-5p	MIMAT0000433	hsa-miR-142-5p	3707	ITPKB	-0.77	http://www.microrna.org/microrna/getMrna.do?gene=3707&matureName=hsa-miR-142-5p&organism=9606
hsa-miR-142-5p	MIMAT0000433	hsa-miR-142-5p	7750	ZMYM2	-0.22	http://www.microrna.org/microrna/getMrna.do?gene=7750&matureName=hsa-miR-142-5p&organism=9606
hsa-miR-142-5p	MIMAT0000433	hsa-miR-142-5p	7750	ZMYM2	-0.15	http://www.microrna.org/microrna/getMrna.do?gene=7750&matureName=hsa-miR-142-5p&organism=9606
hsa-miR-142-5p	MIMAT0000433	hsa-miR-142-5p	6045	RNF2	-0.94	http://www.microrna.org/microrna/getMrna.do?gene=6045&matureName=hsa-miR-142-5p&organism=9606
hsa-miR-142-5p	MIMAT0000433	hsa-miR-142-5p	6045	RNF2	-0.65	http://www.microrna.org/microrna/getMrna.do?gene=6045&matureName=hsa-miR-142-5p&organism=9606
hsa-miR-142-5p	MIMAT0000433	hsa-miR-142-5p	8295	TRRAP	-0.28	http://www.microrna.org/microrna/getMrna.do?gene=8295&matureName=hsa-miR-142-5p&organism=9606
hsa-miR-142-5p	MIMAT0000433	hsa-miR-142-5p	124961	ZFP3	-1.19	http://www.microrna.org/microrna/getMrna.do?gene=124961&matureName=hsa-miR-142-5p&organism=9606
hsa-miR-142-5p	MIMAT0000433	hsa-miR-142-5p	81671	TMEM49	-1.32	http://www.microrna.org/microrna/getMrna.do?gene=81671&matureName=hsa-miR-142-5p&organism=9606
hsa-miR-142-5p	MIMAT0000433	hsa-miR-142-5p	57691	KIAA1586	-0.25	http://www.microrna.org/microrna/getMrna.do?gene=57691&matureName=hsa-miR-142-5p&organism=9606
hsa-miR-142-5p	MIMAT0000433	hsa-miR-142-5p	56650	CLDND1	-0.61	http://www.microrna.org/microrna/getMrna.do?gene=56650&matureName=hsa-miR-142-5p&organism=9606
hsa-miR-142-5p	MIMAT0000433	hsa-miR-142-5p	56650	CLDND1	-0.45	http://www.microrna.org/microrna/getMrna.do?gene=56650&matureName=hsa-miR-142-5p&organism=9606
hsa-miR-142-5p	MIMAT0000433	hsa-miR-142-5p	80067	DCAF17	-0.39	http://www.microrna.org/microrna/getMrna.do?gene=80067&matureName=hsa-miR-142-5p&organism=9606
hsa-miR-142-5p	MIMAT0000433	hsa-miR-142-5p	5870	RAB6A	-0.25	http://www.microrna.org/microrna/getMrna.do?gene=5870&matureName=hsa-miR-142-5p&organism=9606
hsa-miR-142-5p	MIMAT0000433	hsa-miR-142-5p	5870	RAB6A	-0.37	http://www.microrna.org/microrna/getMrna.do?gene=5870&matureName=hsa-miR-142-5p&organism=9606
hsa-miR-142-5p	MIMAT0000433	hsa-miR-142-5p	22902	RUFY3	-0.48	http://www.microrna.org/microrna/getMrna.do?gene=22902&matureName=hsa-miR-142-5p&organism=9606
hsa-miR-142-5p	MIMAT0000433	hsa-miR-142-5p	152404	IGSF11	-0.16	http://www.microrna.org/microrna/getMrna.do?gene=152404&matureName=hsa-miR-142-5p&organism=9606
hsa-miR-142-5p	MIMAT0000433	hsa-miR-142-5p	152404	IGSF11	-0.26	http://www.microrna.org/microrna/getMrna.do?gene=152404&matureName=hsa-miR-142-5p&organism=9606
hsa-miR-142-5p	MIMAT0000433	hsa-miR-142-5p	152404	IGSF11	-0.16	http://www.microrna.org/microrna/getMrna.do?gene=152404&matureName=hsa-miR-142-5p&organism=9606
hsa-miR-142-5p	MIMAT0000433	hsa-miR-142-5p	152404	IGSF11	-0.16	http://www.microrna.org/microrna/getMrna.do?gene=152404&matureName=hsa-miR-142-5p&organism=9606
hsa-miR-142-5p	MIMAT0000433	hsa-miR-142-5p	1488	CTBP2	-0.17	http://www.microrna.org/microrna/getMrna.do?gene=1488&matureName=hsa-miR-142-5p&organism=9606
hsa-miR-142-5p	MIMAT0000433	hsa-miR-142-5p	26049	FAM169A	-0.21	http://www.microrna.org/microrna/getMrna.do?gene=26049&matureName=hsa-miR-142-5p&organism=9606
hsa-miR-142-5p	MIMAT0000433	hsa-miR-142-5p	26098	C10orf137	-0.99	http://www.microrna.org/microrna/getMrna.do?gene=26098&matureName=hsa-miR-142-5p&organism=9606
hsa-miR-142-5p	MIMAT0000433	hsa-miR-142-5p	338588	LOC338588	-0.88	http://www.microrna.org/microrna/getMrna.do?gene=338588&matureName=hsa-miR-142-5p&organism=9606
hsa-miR-142-5p	MIMAT0000433	hsa-miR-142-5p	56256	SERTAD4	-1.15	http://www.microrna.org/microrna/getMrna.do?gene=56256&matureName=hsa-miR-142-5p&organism=9606
hsa-miR-142-5p	MIMAT0000433	hsa-miR-142-5p	124801	LSM12	-0.83	http://www.microrna.org/microrna/getMrna.do?gene=124801&matureName=hsa-miR-142-5p&organism=9606
hsa-miR-142-5p	MIMAT0000433	hsa-miR-142-5p	80351	TNKS2	-0.93	http://www.microrna.org/microrna/getMrna.do?gene=80351&matureName=hsa-miR-142-5p&organism=9606
hsa-miR-142-5p	MIMAT0000433	hsa-miR-142-5p	22837	COBLL1	-1.03	http://www.microrna.org/microrna/getMrna.do?gene=22837&matureName=hsa-miR-142-5p&organism=9606
hsa-miR-142-5p	MIMAT0000433	hsa-miR-142-5p	22837	COBLL1	-0.1	http://www.microrna.org/microrna/getMrna.do?gene=22837&matureName=hsa-miR-142-5p&organism=9606
hsa-miR-142-5p	MIMAT0000433	hsa-miR-142-5p	22837	COBLL1	-0.16	http://www.microrna.org/microrna/getMrna.do?gene=22837&matureName=hsa-miR-142-5p&organism=9606
hsa-miR-142-5p	MIMAT0000433	hsa-miR-142-5p	23327	NEDD4L	-0.17	http://www.microrna.org/microrna/getMrna.do?gene=23327&matureName=hsa-miR-142-5p&organism=9606
hsa-miR-142-5p	MIMAT0000433	hsa-miR-142-5p	27145	FILIP1	-0.2	http://www.microrna.org/microrna/getMrna.do?gene=27145&matureName=hsa-miR-142-5p&organism=9606
hsa-miR-142-5p	MIMAT0000433	hsa-miR-142-5p	163589	TDRD5	-0.16	http://www.microrna.org/microrna/getMrna.do?gene=163589&matureName=hsa-miR-142-5p&organism=9606
hsa-miR-142-5p	MIMAT0000433	hsa-miR-142-5p	440926	LOC440926	-1.27	http://www.microrna.org/microrna/getMrna.do?gene=440926&matureName=hsa-miR-142-5p&organism=9606
hsa-miR-142-5p	MIMAT0000433	hsa-miR-142-5p	112399	EGLN3	-0.29	http://www.microrna.org/microrna/getMrna.do?gene=112399&matureName=hsa-miR-142-5p&organism=9606
hsa-miR-142-5p	MIMAT0000433	hsa-miR-142-5p	55023	PHIP	-0.69	http://www.microrna.org/microrna/getMrna.do?gene=55023&matureName=hsa-miR-142-5p&organism=9606
hsa-miR-142-5p	MIMAT0000433	hsa-miR-142-5p	54715	A2BP1	-0.24	http://www.microrna.org/microrna/getMrna.do?gene=54715&matureName=hsa-miR-142-5p&organism=9606
hsa-miR-142-5p	MIMAT0000433	hsa-miR-142-5p	57498	KIDINS220	-0.26	http://www.microrna.org/microrna/getMrna.do?gene=57498&matureName=hsa-miR-142-5p&organism=9606
hsa-miR-142-5p	MIMAT0000433	hsa-miR-142-5p	57498	KIDINS220	-0.3	http://www.microrna.org/microrna/getMrna.do?gene=57498&matureName=hsa-miR-142-5p&organism=9606
hsa-miR-142-5p	MIMAT0000433	hsa-miR-142-5p	1121	CHM	-0.13	http://www.microrna.org/microrna/getMrna.do?gene=1121&matureName=hsa-miR-142-5p&organism=9606
hsa-miR-142-5p	MIMAT0000433	hsa-miR-142-5p	1121	CHM	-0.94	http://www.microrna.org/microrna/getMrna.do?gene=1121&matureName=hsa-miR-142-5p&organism=9606
hsa-miR-142-5p	MIMAT0000433	hsa-miR-142-5p	84529	C15orf41	-0.44	http://www.microrna.org/microrna/getMrna.do?gene=84529&matureName=hsa-miR-142-5p&organism=9606
hsa-miR-142-5p	MIMAT0000433	hsa-miR-142-5p	100379661	C21orf41	-0.89	http://www.microrna.org/microrna/getMrna.do?gene=100379661&matureName=hsa-miR-142-5p&organism=9606
hsa-miR-142-5p	MIMAT0000433	hsa-miR-142-5p	55278	QRSL1	-0.77	http://www.microrna.org/microrna/getMrna.do?gene=55278&matureName=hsa-miR-142-5p&organism=9606
hsa-miR-142-5p	MIMAT0000433	hsa-miR-142-5p	419	ART3	-1.09	http://www.microrna.org/microrna/getMrna.do?gene=419&matureName=hsa-miR-142-5p&organism=9606
hsa-miR-142-5p	MIMAT0000433	hsa-miR-142-5p	5787	PTPRB	-0.16	http://www.microrna.org/microrna/getMrna.do?gene=5787&matureName=hsa-miR-142-5p&organism=9606
hsa-miR-142-5p	MIMAT0000433	hsa-miR-142-5p	2001	ELF5	-0.52	http://www.microrna.org/microrna/getMrna.do?gene=2001&matureName=hsa-miR-142-5p&organism=9606
hsa-miR-142-5p	MIMAT0000433	hsa-miR-142-5p	2001	ELF5	-0.15	http://www.microrna.org/microrna/getMrna.do?gene=2001&matureName=hsa-miR-142-5p&organism=9606
hsa-miR-142-5p	MIMAT0000433	hsa-miR-142-5p	54916	C14orf101	-1.03	http://www.microrna.org/microrna/getMrna.do?gene=54916&matureName=hsa-miR-142-5p&organism=9606
hsa-miR-142-5p	MIMAT0000433	hsa-miR-142-5p	2171	FABP5	-1.27	http://www.microrna.org/microrna/getMrna.do?gene=2171&matureName=hsa-miR-142-5p&organism=9606
hsa-miR-142-5p	MIMAT0000433	hsa-miR-142-5p	51773	RSF1	-1.28	http://www.microrna.org/microrna/getMrna.do?gene=51773&matureName=hsa-miR-142-5p&organism=9606
hsa-miR-142-5p	MIMAT0000433	hsa-miR-142-5p	1028	CDKN1C	-0.82	http://www.microrna.org/microrna/getMrna.do?gene=1028&matureName=hsa-miR-142-5p&organism=9606
hsa-miR-142-5p	MIMAT0000433	hsa-miR-142-5p	401399	PRRT4	-0.25	http://www.microrna.org/microrna/getMrna.do?gene=401399&matureName=hsa-miR-142-5p&organism=9606
hsa-miR-142-5p	MIMAT0000433	hsa-miR-142-5p	121457	IKBIP	-0.21	http://www.microrna.org/microrna/getMrna.do?gene=121457&matureName=hsa-miR-142-5p&organism=9606
hsa-miR-142-5p	MIMAT0000433	hsa-miR-142-5p	93550	ANUBL1	-0.11	http://www.microrna.org/microrna/getMrna.do?gene=93550&matureName=hsa-miR-142-5p&organism=9606
hsa-miR-142-5p	MIMAT0000433	hsa-miR-142-5p	93550	ANUBL1	-0.11	http://www.microrna.org/microrna/getMrna.do?gene=93550&matureName=hsa-miR-142-5p&organism=9606
hsa-miR-142-5p	MIMAT0000433	hsa-miR-142-5p	93550	ANUBL1	-0.11	http://www.microrna.org/microrna/getMrna.do?gene=93550&matureName=hsa-miR-142-5p&organism=9606
hsa-miR-142-5p	MIMAT0000433	hsa-miR-142-5p	64849	SLC13A3	-0.1	http://www.microrna.org/microrna/getMrna.do?gene=64849&matureName=hsa-miR-142-5p&organism=9606
hsa-miR-142-5p	MIMAT0000433	hsa-miR-142-5p	65084	TMEM135	-0.11	http://www.microrna.org/microrna/getMrna.do?gene=65084&matureName=hsa-miR-142-5p&organism=9606
hsa-miR-142-5p	MIMAT0000433	hsa-miR-142-5p	65084	TMEM135	-0.13	http://www.microrna.org/microrna/getMrna.do?gene=65084&matureName=hsa-miR-142-5p&organism=9606
hsa-miR-142-5p	MIMAT0000433	hsa-miR-142-5p	65084	TMEM135	-0.11	http://www.microrna.org/microrna/getMrna.do?gene=65084&matureName=hsa-miR-142-5p&organism=9606
hsa-miR-142-5p	MIMAT0000433	hsa-miR-142-5p	2740	GLP1R	-0.54	http://www.microrna.org/microrna/getMrna.do?gene=2740&matureName=hsa-miR-142-5p&organism=9606
hsa-miR-142-5p	MIMAT0000433	hsa-miR-142-5p	57169	ZNFX1	-0.34	http://www.microrna.org/microrna/getMrna.do?gene=57169&matureName=hsa-miR-142-5p&organism=9606
hsa-miR-142-5p	MIMAT0000433	hsa-miR-142-5p	57169	ZNFX1	-0.15	http://www.microrna.org/microrna/getMrna.do?gene=57169&matureName=hsa-miR-142-5p&organism=9606
hsa-miR-142-5p	MIMAT0000433	hsa-miR-142-5p	5496	PPM1G	-1.24	http://www.microrna.org/microrna/getMrna.do?gene=5496&matureName=hsa-miR-142-5p&organism=9606
hsa-miR-142-5p	MIMAT0000433	hsa-miR-142-5p	260425	MAGI3	-0.2	http://www.microrna.org/microrna/getMrna.do?gene=260425&matureName=hsa-miR-142-5p&organism=9606
hsa-miR-142-5p	MIMAT0000433	hsa-miR-142-5p	3949	LDLR	-0.1	http://www.microrna.org/microrna/getMrna.do?gene=3949&matureName=hsa-miR-142-5p&organism=9606
hsa-miR-142-5p	MIMAT0000433	hsa-miR-142-5p	3949	LDLR	-0.99	http://www.microrna.org/microrna/getMrna.do?gene=3949&matureName=hsa-miR-142-5p&organism=9606
hsa-miR-142-5p	MIMAT0000433	hsa-miR-142-5p	4314	MMP3	-0.12	http://www.microrna.org/microrna/getMrna.do?gene=4314&matureName=hsa-miR-142-5p&organism=9606
hsa-miR-142-5p	MIMAT0000433	hsa-miR-142-5p	9991	ROD1	-0.26	http://www.microrna.org/microrna/getMrna.do?gene=9991&matureName=hsa-miR-142-5p&organism=9606
hsa-miR-142-5p	MIMAT0000433	hsa-miR-142-5p	7222	TRPC3	-1.23	http://www.microrna.org/microrna/getMrna.do?gene=7222&matureName=hsa-miR-142-5p&organism=9606
hsa-miR-142-5p	MIMAT0000433	hsa-miR-142-5p	196528	ARID2	-0.85	http://www.microrna.org/microrna/getMrna.do?gene=196528&matureName=hsa-miR-142-5p&organism=9606
hsa-miR-142-5p	MIMAT0000433	hsa-miR-142-5p	51302	CYP39A1	-0.82	http://www.microrna.org/microrna/getMrna.do?gene=51302&matureName=hsa-miR-142-5p&organism=9606
hsa-miR-142-5p	MIMAT0000433	hsa-miR-142-5p	51302	CYP39A1	-0.15	http://www.microrna.org/microrna/getMrna.do?gene=51302&matureName=hsa-miR-142-5p&organism=9606
hsa-miR-142-5p	MIMAT0000433	hsa-miR-142-5p	79169	C1orf35	-0.28	http://www.microrna.org/microrna/getMrna.do?gene=79169&matureName=hsa-miR-142-5p&organism=9606
hsa-miR-142-5p	MIMAT0000433	hsa-miR-142-5p	10657	KHDRBS1	-0.37	http://www.microrna.org/microrna/getMrna.do?gene=10657&matureName=hsa-miR-142-5p&organism=9606
hsa-miR-142-5p	MIMAT0000433	hsa-miR-142-5p	6557	SLC12A1	-0.78	http://www.microrna.org/microrna/getMrna.do?gene=6557&matureName=hsa-miR-142-5p&organism=9606
hsa-miR-142-5p	MIMAT0000433	hsa-miR-142-5p	6557	SLC12A1	-0.14	http://www.microrna.org/microrna/getMrna.do?gene=6557&matureName=hsa-miR-142-5p&organism=9606
hsa-miR-142-5p	MIMAT0000433	hsa-miR-142-5p	6557	SLC12A1	-0.13	http://www.microrna.org/microrna/getMrna.do?gene=6557&matureName=hsa-miR-142-5p&organism=9606
hsa-miR-142-5p	MIMAT0000433	hsa-miR-142-5p	6557	SLC12A1	-0.13	http://www.microrna.org/microrna/getMrna.do?gene=6557&matureName=hsa-miR-142-5p&organism=9606
hsa-miR-142-5p	MIMAT0000433	hsa-miR-142-5p	26278	SACS	-0.95	http://www.microrna.org/microrna/getMrna.do?gene=26278&matureName=hsa-miR-142-5p&organism=9606
hsa-miR-142-5p	MIMAT0000433	hsa-miR-142-5p	26278	SACS	-0.22	http://www.microrna.org/microrna/getMrna.do?gene=26278&matureName=hsa-miR-142-5p&organism=9606
hsa-miR-142-5p	MIMAT0000433	hsa-miR-142-5p	26278	SACS	-0.1	http://www.microrna.org/microrna/getMrna.do?gene=26278&matureName=hsa-miR-142-5p&organism=9606
hsa-miR-142-5p	MIMAT0000433	hsa-miR-142-5p	26278	SACS	-0.87	http://www.microrna.org/microrna/getMrna.do?gene=26278&matureName=hsa-miR-142-5p&organism=9606
hsa-miR-142-5p	MIMAT0000433	hsa-miR-142-5p	50650	ARHGEF3	-1.21	http://www.microrna.org/microrna/getMrna.do?gene=50650&matureName=hsa-miR-142-5p&organism=9606
hsa-miR-142-5p	MIMAT0000433	hsa-miR-142-5p	25852	ARMC8	-0.31	http://www.microrna.org/microrna/getMrna.do?gene=25852&matureName=hsa-miR-142-5p&organism=9606
hsa-miR-142-5p	MIMAT0000433	hsa-miR-142-5p	25852	ARMC8	-0.88	http://www.microrna.org/microrna/getMrna.do?gene=25852&matureName=hsa-miR-142-5p&organism=9606
hsa-miR-142-5p	MIMAT0000433	hsa-miR-142-5p	9331	B4GALT6	-0.97	http://www.microrna.org/microrna/getMrna.do?gene=9331&matureName=hsa-miR-142-5p&organism=9606
hsa-miR-142-5p	MIMAT0000433	hsa-miR-142-5p	84689	MS4A14	-0.88	http://www.microrna.org/microrna/getMrna.do?gene=84689&matureName=hsa-miR-142-5p&organism=9606
hsa-miR-142-5p	MIMAT0000433	hsa-miR-142-5p	55288	RHOT1	-1.22	http://www.microrna.org/microrna/getMrna.do?gene=55288&matureName=hsa-miR-142-5p&organism=9606
hsa-miR-142-5p	MIMAT0000433	hsa-miR-142-5p	55288	RHOT1	-1.08	http://www.microrna.org/microrna/getMrna.do?gene=55288&matureName=hsa-miR-142-5p&organism=9606
hsa-miR-142-5p	MIMAT0000433	hsa-miR-142-5p	254251	LCORL	-0.1	http://www.microrna.org/microrna/getMrna.do?gene=254251&matureName=hsa-miR-142-5p&organism=9606
hsa-miR-142-5p	MIMAT0000433	hsa-miR-142-5p	254251	LCORL	-0.19	http://www.microrna.org/microrna/getMrna.do?gene=254251&matureName=hsa-miR-142-5p&organism=9606
hsa-miR-142-5p	MIMAT0000433	hsa-miR-142-5p	338699	ANKRD42	-0.18	http://www.microrna.org/microrna/getMrna.do?gene=338699&matureName=hsa-miR-142-5p&organism=9606
hsa-miR-142-5p	MIMAT0000433	hsa-miR-142-5p	338699	ANKRD42	-1.15	http://www.microrna.org/microrna/getMrna.do?gene=338699&matureName=hsa-miR-142-5p&organism=9606
hsa-miR-142-5p	MIMAT0000433	hsa-miR-142-5p	150468	CKAP2L	-1.09	http://www.microrna.org/microrna/getMrna.do?gene=150468&matureName=hsa-miR-142-5p&organism=9606
hsa-miR-142-5p	MIMAT0000433	hsa-miR-142-5p	150468	CKAP2L	-0.71	http://www.microrna.org/microrna/getMrna.do?gene=150468&matureName=hsa-miR-142-5p&organism=9606
hsa-miR-142-5p	MIMAT0000433	hsa-miR-142-5p	1436	CSF1R	-0.14	http://www.microrna.org/microrna/getMrna.do?gene=1436&matureName=hsa-miR-142-5p&organism=9606
hsa-miR-142-5p	MIMAT0000433	hsa-miR-142-5p	80207	OPA3	-0.96	http://www.microrna.org/microrna/getMrna.do?gene=80207&matureName=hsa-miR-142-5p&organism=9606
hsa-miR-142-5p	MIMAT0000433	hsa-miR-142-5p	2122	MECOM	-0.53	http://www.microrna.org/microrna/getMrna.do?gene=2122&matureName=hsa-miR-142-5p&organism=9606
hsa-miR-142-5p	MIMAT0000433	hsa-miR-142-5p	51088	KLHL5	-0.1	http://www.microrna.org/microrna/getMrna.do?gene=51088&matureName=hsa-miR-142-5p&organism=9606
hsa-miR-142-5p	MIMAT0000433	hsa-miR-142-5p	51088	KLHL5	-0.13	http://www.microrna.org/microrna/getMrna.do?gene=51088&matureName=hsa-miR-142-5p&organism=9606
hsa-miR-142-5p	MIMAT0000433	hsa-miR-142-5p	22911	WDR47	-0.52	http://www.microrna.org/microrna/getMrna.do?gene=22911&matureName=hsa-miR-142-5p&organism=9606
hsa-miR-142-5p	MIMAT0000433	hsa-miR-142-5p	22911	WDR47	-0.23	http://www.microrna.org/microrna/getMrna.do?gene=22911&matureName=hsa-miR-142-5p&organism=9606
hsa-miR-142-5p	MIMAT0000433	hsa-miR-142-5p	10793	ZNF273	-1.19	http://www.microrna.org/microrna/getMrna.do?gene=10793&matureName=hsa-miR-142-5p&organism=9606
hsa-miR-142-5p	MIMAT0000433	hsa-miR-142-5p	7536	SF1	-0.29	http://www.microrna.org/microrna/getMrna.do?gene=7536&matureName=hsa-miR-142-5p&organism=9606
hsa-miR-142-5p	MIMAT0000433	hsa-miR-142-5p	1745	DLX1	-0.24	http://www.microrna.org/microrna/getMrna.do?gene=1745&matureName=hsa-miR-142-5p&organism=9606
hsa-miR-142-5p	MIMAT0000433	hsa-miR-142-5p	348035	MGC40069	-0.15	http://www.microrna.org/microrna/getMrna.do?gene=348035&matureName=hsa-miR-142-5p&organism=9606
hsa-miR-142-5p	MIMAT0000433	hsa-miR-142-5p	348035	MGC40069	-0.83	http://www.microrna.org/microrna/getMrna.do?gene=348035&matureName=hsa-miR-142-5p&organism=9606
hsa-miR-142-5p	MIMAT0000433	hsa-miR-142-5p	348035	MGC40069	-1.14	http://www.microrna.org/microrna/getMrna.do?gene=348035&matureName=hsa-miR-142-5p&organism=9606
hsa-miR-142-5p	MIMAT0000433	hsa-miR-142-5p	7392	USF2	-0.13	http://www.microrna.org/microrna/getMrna.do?gene=7392&matureName=hsa-miR-142-5p&organism=9606
hsa-miR-142-5p	MIMAT0000433	hsa-miR-142-5p	51338	MS4A4A	-1.18	http://www.microrna.org/microrna/getMrna.do?gene=51338&matureName=hsa-miR-142-5p&organism=9606
hsa-miR-142-5p	MIMAT0000433	hsa-miR-142-5p	51029	PPPDE1	-0.33	http://www.microrna.org/microrna/getMrna.do?gene=51029&matureName=hsa-miR-142-5p&organism=9606
hsa-miR-142-5p	MIMAT0000433	hsa-miR-142-5p	6558	SLC12A2	-0.12	http://www.microrna.org/microrna/getMrna.do?gene=6558&matureName=hsa-miR-142-5p&organism=9606
hsa-miR-142-5p	MIMAT0000433	hsa-miR-142-5p	29899	GPSM2	-1.12	http://www.microrna.org/microrna/getMrna.do?gene=29899&matureName=hsa-miR-142-5p&organism=9606
hsa-miR-142-5p	MIMAT0000433	hsa-miR-142-5p	26240	FAM50B	-1.19	http://www.microrna.org/microrna/getMrna.do?gene=26240&matureName=hsa-miR-142-5p&organism=9606
hsa-miR-142-5p	MIMAT0000433	hsa-miR-142-5p	151648	SGOL1	-0.14	http://www.microrna.org/microrna/getMrna.do?gene=151648&matureName=hsa-miR-142-5p&organism=9606
hsa-miR-142-5p	MIMAT0000433	hsa-miR-142-5p	284459	HKR1	-0.19	http://www.microrna.org/microrna/getMrna.do?gene=284459&matureName=hsa-miR-142-5p&organism=9606
hsa-miR-142-5p	MIMAT0000433	hsa-miR-142-5p	57579	FAM135A	-0.84	http://www.microrna.org/microrna/getMrna.do?gene=57579&matureName=hsa-miR-142-5p&organism=9606
hsa-miR-142-5p	MIMAT0000433	hsa-miR-142-5p	57579	FAM135A	-0.87	http://www.microrna.org/microrna/getMrna.do?gene=57579&matureName=hsa-miR-142-5p&organism=9606
hsa-miR-142-5p	MIMAT0000433	hsa-miR-142-5p	57579	FAM135A	-0.21	http://www.microrna.org/microrna/getMrna.do?gene=57579&matureName=hsa-miR-142-5p&organism=9606
hsa-miR-142-5p	MIMAT0000433	hsa-miR-142-5p	349633	C11orf34	-0.22	http://www.microrna.org/microrna/getMrna.do?gene=349633&matureName=hsa-miR-142-5p&organism=9606
hsa-miR-142-5p	MIMAT0000433	hsa-miR-142-5p	7543	ZFX	-0.58	http://www.microrna.org/microrna/getMrna.do?gene=7543&matureName=hsa-miR-142-5p&organism=9606
hsa-miR-142-5p	MIMAT0000433	hsa-miR-142-5p	7543	ZFX	-0.85	http://www.microrna.org/microrna/getMrna.do?gene=7543&matureName=hsa-miR-142-5p&organism=9606
hsa-miR-142-5p	MIMAT0000433	hsa-miR-142-5p	11273	ATXN2L	-0.23	http://www.microrna.org/microrna/getMrna.do?gene=11273&matureName=hsa-miR-142-5p&organism=9606
hsa-miR-142-5p	MIMAT0000433	hsa-miR-142-5p	9786	KIAA0586	-0.22	http://www.microrna.org/microrna/getMrna.do?gene=9786&matureName=hsa-miR-142-5p&organism=9606
hsa-miR-142-5p	MIMAT0000433	hsa-miR-142-5p	29933	GPR132	-0.1	http://www.microrna.org/microrna/getMrna.do?gene=29933&matureName=hsa-miR-142-5p&organism=9606
hsa-miR-142-5p	MIMAT0000433	hsa-miR-142-5p	7518	XRCC4	-1.02	http://www.microrna.org/microrna/getMrna.do?gene=7518&matureName=hsa-miR-142-5p&organism=9606
hsa-miR-142-5p	MIMAT0000433	hsa-miR-142-5p	57468	SLC12A5	-0.17	http://www.microrna.org/microrna/getMrna.do?gene=57468&matureName=hsa-miR-142-5p&organism=9606
hsa-miR-142-5p	MIMAT0000433	hsa-miR-142-5p	5621	PRNP	-1.23	http://www.microrna.org/microrna/getMrna.do?gene=5621&matureName=hsa-miR-142-5p&organism=9606
hsa-miR-142-5p	MIMAT0000433	hsa-miR-142-5p	10810	WASF3	-0.34	http://www.microrna.org/microrna/getMrna.do?gene=10810&matureName=hsa-miR-142-5p&organism=9606
hsa-miR-142-5p	MIMAT0000433	hsa-miR-142-5p	8087	FXR1	-0.13	http://www.microrna.org/microrna/getMrna.do?gene=8087&matureName=hsa-miR-142-5p&organism=9606
hsa-miR-142-5p	MIMAT0000433	hsa-miR-142-5p	5648	MASP1	-0.43	http://www.microrna.org/microrna/getMrna.do?gene=5648&matureName=hsa-miR-142-5p&organism=9606
hsa-miR-142-5p	MIMAT0000433	hsa-miR-142-5p	53942	CNTN5	-0.78	http://www.microrna.org/microrna/getMrna.do?gene=53942&matureName=hsa-miR-142-5p&organism=9606
hsa-miR-142-5p	MIMAT0000433	hsa-miR-142-5p	9631	NUP155	-0.49	http://www.microrna.org/microrna/getMrna.do?gene=9631&matureName=hsa-miR-142-5p&organism=9606
hsa-miR-142-5p	MIMAT0000433	hsa-miR-142-5p	89870	TRIM15	-0.85	http://www.microrna.org/microrna/getMrna.do?gene=89870&matureName=hsa-miR-142-5p&organism=9606
hsa-miR-142-5p	MIMAT0000433	hsa-miR-142-5p	3157	HMGCS1	-1.24	http://www.microrna.org/microrna/getMrna.do?gene=3157&matureName=hsa-miR-142-5p&organism=9606
hsa-miR-142-5p	MIMAT0000433	hsa-miR-142-5p	50809	HP1BP3	-0.81	http://www.microrna.org/microrna/getMrna.do?gene=50809&matureName=hsa-miR-142-5p&organism=9606
hsa-miR-142-5p	MIMAT0000433	hsa-miR-142-5p	89849	ATG16L2	-0.68	http://www.microrna.org/microrna/getMrna.do?gene=89849&matureName=hsa-miR-142-5p&organism=9606
hsa-miR-142-5p	MIMAT0000433	hsa-miR-142-5p	51742	ARID4B	-0.89	http://www.microrna.org/microrna/getMrna.do?gene=51742&matureName=hsa-miR-142-5p&organism=9606
hsa-miR-142-5p	MIMAT0000433	hsa-miR-142-5p	51742	ARID4B	-0.87	http://www.microrna.org/microrna/getMrna.do?gene=51742&matureName=hsa-miR-142-5p&organism=9606
hsa-miR-142-5p	MIMAT0000433	hsa-miR-142-5p	8842	PROM1	-0.8	http://www.microrna.org/microrna/getMrna.do?gene=8842&matureName=hsa-miR-142-5p&organism=9606
hsa-miR-142-5p	MIMAT0000433	hsa-miR-142-5p	346653	FAM71F2	-0.25	http://www.microrna.org/microrna/getMrna.do?gene=346653&matureName=hsa-miR-142-5p&organism=9606
hsa-miR-142-5p	MIMAT0000433	hsa-miR-142-5p	57213	C13orf1	-0.9	http://www.microrna.org/microrna/getMrna.do?gene=57213&matureName=hsa-miR-142-5p&organism=9606
hsa-miR-142-5p	MIMAT0000433	hsa-miR-142-5p	79868	ALG13	-0.29	http://www.microrna.org/microrna/getMrna.do?gene=79868&matureName=hsa-miR-142-5p&organism=9606
hsa-miR-142-5p	MIMAT0000433	hsa-miR-142-5p	79868	ALG13	-0.14	http://www.microrna.org/microrna/getMrna.do?gene=79868&matureName=hsa-miR-142-5p&organism=9606
hsa-miR-142-5p	MIMAT0000433	hsa-miR-142-5p	79868	ALG13	-0.4	http://www.microrna.org/microrna/getMrna.do?gene=79868&matureName=hsa-miR-142-5p&organism=9606
hsa-miR-142-5p	MIMAT0000433	hsa-miR-142-5p	4790	NFKB1	-0.27	http://www.microrna.org/microrna/getMrna.do?gene=4790&matureName=hsa-miR-142-5p&organism=9606
hsa-miR-142-5p	MIMAT0000433	hsa-miR-142-5p	3189	HNRNPH3	-1.31	http://www.microrna.org/microrna/getMrna.do?gene=3189&matureName=hsa-miR-142-5p&organism=9606
hsa-miR-142-5p	MIMAT0000433	hsa-miR-142-5p	3189	HNRNPH3	-0.14	http://www.microrna.org/microrna/getMrna.do?gene=3189&matureName=hsa-miR-142-5p&organism=9606
hsa-miR-142-5p	MIMAT0000433	hsa-miR-142-5p	3189	HNRNPH3	-0.13	http://www.microrna.org/microrna/getMrna.do?gene=3189&matureName=hsa-miR-142-5p&organism=9606
hsa-miR-142-5p	MIMAT0000433	hsa-miR-142-5p	4162	MCAM	-0.22	http://www.microrna.org/microrna/getMrna.do?gene=4162&matureName=hsa-miR-142-5p&organism=9606
hsa-miR-142-5p	MIMAT0000433	hsa-miR-142-5p	2070	EYA4	-0.58	http://www.microrna.org/microrna/getMrna.do?gene=2070&matureName=hsa-miR-142-5p&organism=9606
hsa-miR-142-5p	MIMAT0000433	hsa-miR-142-5p	23332	CLASP1	-1.1	http://www.microrna.org/microrna/getMrna.do?gene=23332&matureName=hsa-miR-142-5p&organism=9606
hsa-miR-142-5p	MIMAT0000433	hsa-miR-142-5p	643387	LOC643387	-0.26	http://www.microrna.org/microrna/getMrna.do?gene=643387&matureName=hsa-miR-142-5p&organism=9606
hsa-miR-142-5p	MIMAT0000433	hsa-miR-142-5p	84911	ZNF382	-1.21	http://www.microrna.org/microrna/getMrna.do?gene=84911&matureName=hsa-miR-142-5p&organism=9606
hsa-miR-142-5p	MIMAT0000433	hsa-miR-142-5p	6500	SKP1	-0.1	http://www.microrna.org/microrna/getMrna.do?gene=6500&matureName=hsa-miR-142-5p&organism=9606
hsa-miR-142-5p	MIMAT0000433	hsa-miR-142-5p	8826	IQGAP1	-0.7	http://www.microrna.org/microrna/getMrna.do?gene=8826&matureName=hsa-miR-142-5p&organism=9606
hsa-miR-142-5p	MIMAT0000433	hsa-miR-142-5p	7111	TMOD1	-1.03	http://www.microrna.org/microrna/getMrna.do?gene=7111&matureName=hsa-miR-142-5p&organism=9606
hsa-miR-142-5p	MIMAT0000433	hsa-miR-142-5p	65217	PCDH15	-1.14	http://www.microrna.org/microrna/getMrna.do?gene=65217&matureName=hsa-miR-142-5p&organism=9606
hsa-miR-142-5p	MIMAT0000433	hsa-miR-142-5p	65217	PCDH15	-0.11	http://www.microrna.org/microrna/getMrna.do?gene=65217&matureName=hsa-miR-142-5p&organism=9606
hsa-miR-142-5p	MIMAT0000433	hsa-miR-142-5p	10087	COL4A3BP	-0.15	http://www.microrna.org/microrna/getMrna.do?gene=10087&matureName=hsa-miR-142-5p&organism=9606
hsa-miR-142-5p	MIMAT0000433	hsa-miR-142-5p	6722	SRF	-1	http://www.microrna.org/microrna/getMrna.do?gene=6722&matureName=hsa-miR-142-5p&organism=9606
hsa-miR-142-5p	MIMAT0000433	hsa-miR-142-5p	5915	RARB	-0.23	http://www.microrna.org/microrna/getMrna.do?gene=5915&matureName=hsa-miR-142-5p&organism=9606
hsa-miR-142-5p	MIMAT0000433	hsa-miR-142-5p	55825	PECR	-0.1	http://www.microrna.org/microrna/getMrna.do?gene=55825&matureName=hsa-miR-142-5p&organism=9606
hsa-miR-142-5p	MIMAT0000433	hsa-miR-142-5p	1740	DLG2	-0.27	http://www.microrna.org/microrna/getMrna.do?gene=1740&matureName=hsa-miR-142-5p&organism=9606
hsa-miR-142-5p	MIMAT0000433	hsa-miR-142-5p	57396	CLK4	-1.07	http://www.microrna.org/microrna/getMrna.do?gene=57396&matureName=hsa-miR-142-5p&organism=9606
hsa-miR-142-5p	MIMAT0000433	hsa-miR-142-5p	57396	CLK4	-0.85	http://www.microrna.org/microrna/getMrna.do?gene=57396&matureName=hsa-miR-142-5p&organism=9606
hsa-miR-142-5p	MIMAT0000433	hsa-miR-142-5p	57396	CLK4	-0.11	http://www.microrna.org/microrna/getMrna.do?gene=57396&matureName=hsa-miR-142-5p&organism=9606
hsa-miR-142-5p	MIMAT0000433	hsa-miR-142-5p	57396	CLK4	-0.23	http://www.microrna.org/microrna/getMrna.do?gene=57396&matureName=hsa-miR-142-5p&organism=9606
hsa-miR-142-5p	MIMAT0000433	hsa-miR-142-5p	570	BAAT	-0.13	http://www.microrna.org/microrna/getMrna.do?gene=570&matureName=hsa-miR-142-5p&organism=9606
hsa-miR-142-5p	MIMAT0000433	hsa-miR-142-5p	57212	KIAA0495	-0.12	http://www.microrna.org/microrna/getMrna.do?gene=57212&matureName=hsa-miR-142-5p&organism=9606
hsa-miR-142-5p	MIMAT0000433	hsa-miR-142-5p	23035	PHLPP2	-0.68	http://www.microrna.org/microrna/getMrna.do?gene=23035&matureName=hsa-miR-142-5p&organism=9606
hsa-miR-142-5p	MIMAT0000433	hsa-miR-142-5p	9093	DNAJA3	-0.42	http://www.microrna.org/microrna/getMrna.do?gene=9093&matureName=hsa-miR-142-5p&organism=9606
hsa-miR-142-5p	MIMAT0000433	hsa-miR-142-5p	2993	GYPA	-0.8	http://www.microrna.org/microrna/getMrna.do?gene=2993&matureName=hsa-miR-142-5p&organism=9606
hsa-miR-142-5p	MIMAT0000433	hsa-miR-142-5p	2993	GYPA	-1.09	http://www.microrna.org/microrna/getMrna.do?gene=2993&matureName=hsa-miR-142-5p&organism=9606
hsa-miR-142-5p	MIMAT0000433	hsa-miR-142-5p	2993	GYPA	-0.36	http://www.microrna.org/microrna/getMrna.do?gene=2993&matureName=hsa-miR-142-5p&organism=9606
hsa-miR-142-5p	MIMAT0000433	hsa-miR-142-5p	342184	FMN1	-0.11	http://www.microrna.org/microrna/getMrna.do?gene=342184&matureName=hsa-miR-142-5p&organism=9606
hsa-miR-142-5p	MIMAT0000433	hsa-miR-142-5p	93323	HAUS8	-0.89	http://www.microrna.org/microrna/getMrna.do?gene=93323&matureName=hsa-miR-142-5p&organism=9606
hsa-miR-142-5p	MIMAT0000433	hsa-miR-142-5p	286827	TRIM59	-0.2	http://www.microrna.org/microrna/getMrna.do?gene=286827&matureName=hsa-miR-142-5p&organism=9606
hsa-miR-142-5p	MIMAT0000433	hsa-miR-142-5p	813	CALU	-0.15	http://www.microrna.org/microrna/getMrna.do?gene=813&matureName=hsa-miR-142-5p&organism=9606
hsa-miR-142-5p	MIMAT0000433	hsa-miR-142-5p	55236	UBA6	-0.63	http://www.microrna.org/microrna/getMrna.do?gene=55236&matureName=hsa-miR-142-5p&organism=9606
hsa-miR-142-5p	MIMAT0000433	hsa-miR-142-5p	100271715	ARHGEF33	-0.74	http://www.microrna.org/microrna/getMrna.do?gene=100271715&matureName=hsa-miR-142-5p&organism=9606
hsa-miR-142-5p	MIMAT0000433	hsa-miR-142-5p	901	CCNG2	-1.09	http://www.microrna.org/microrna/getMrna.do?gene=901&matureName=hsa-miR-142-5p&organism=9606
hsa-miR-142-5p	MIMAT0000433	hsa-miR-142-5p	901	CCNG2	-0.2	http://www.microrna.org/microrna/getMrna.do?gene=901&matureName=hsa-miR-142-5p&organism=9606
hsa-miR-142-5p	MIMAT0000433	hsa-miR-142-5p	51234	TMEM85	-1.28	http://www.microrna.org/microrna/getMrna.do?gene=51234&matureName=hsa-miR-142-5p&organism=9606
hsa-miR-142-5p	MIMAT0000433	hsa-miR-142-5p	3845	KRAS	-0.15	http://www.microrna.org/microrna/getMrna.do?gene=3845&matureName=hsa-miR-142-5p&organism=9606
hsa-miR-142-5p	MIMAT0000433	hsa-miR-142-5p	10693	CCT6B	-0.21	http://www.microrna.org/microrna/getMrna.do?gene=10693&matureName=hsa-miR-142-5p&organism=9606
hsa-miR-142-5p	MIMAT0000433	hsa-miR-142-5p	54511	HMGCLL1	-0.79	http://www.microrna.org/microrna/getMrna.do?gene=54511&matureName=hsa-miR-142-5p&organism=9606
hsa-miR-142-5p	MIMAT0000433	hsa-miR-142-5p	54511	HMGCLL1	-0.18	http://www.microrna.org/microrna/getMrna.do?gene=54511&matureName=hsa-miR-142-5p&organism=9606
hsa-miR-142-5p	MIMAT0000433	hsa-miR-142-5p	9765	ZFYVE16	-0.4	http://www.microrna.org/microrna/getMrna.do?gene=9765&matureName=hsa-miR-142-5p&organism=9606
hsa-miR-142-5p	MIMAT0000433	hsa-miR-142-5p	9765	ZFYVE16	-0.17	http://www.microrna.org/microrna/getMrna.do?gene=9765&matureName=hsa-miR-142-5p&organism=9606
hsa-miR-142-5p	MIMAT0000433	hsa-miR-142-5p	60680	CELF5	-1.05	http://www.microrna.org/microrna/getMrna.do?gene=60680&matureName=hsa-miR-142-5p&organism=9606
hsa-miR-142-5p	MIMAT0000433	hsa-miR-142-5p	9882	TBC1D4	-0.27	http://www.microrna.org/microrna/getMrna.do?gene=9882&matureName=hsa-miR-142-5p&organism=9606
hsa-miR-142-5p	MIMAT0000433	hsa-miR-142-5p	9882	TBC1D4	-0.6	http://www.microrna.org/microrna/getMrna.do?gene=9882&matureName=hsa-miR-142-5p&organism=9606
hsa-miR-142-5p	MIMAT0000433	hsa-miR-142-5p	9882	TBC1D4	-0.46	http://www.microrna.org/microrna/getMrna.do?gene=9882&matureName=hsa-miR-142-5p&organism=9606
hsa-miR-142-5p	MIMAT0000433	hsa-miR-142-5p	55692	LUC7L	-0.39	http://www.microrna.org/microrna/getMrna.do?gene=55692&matureName=hsa-miR-142-5p&organism=9606
hsa-miR-142-5p	MIMAT0000433	hsa-miR-142-5p	51778	MYOZ2	-0.58	http://www.microrna.org/microrna/getMrna.do?gene=51778&matureName=hsa-miR-142-5p&organism=9606
hsa-miR-142-5p	MIMAT0000433	hsa-miR-142-5p	51778	MYOZ2	-0.16	http://www.microrna.org/microrna/getMrna.do?gene=51778&matureName=hsa-miR-142-5p&organism=9606
hsa-miR-142-5p	MIMAT0000433	hsa-miR-142-5p	140690	CTCFL	-1.24	http://www.microrna.org/microrna/getMrna.do?gene=140690&matureName=hsa-miR-142-5p&organism=9606
hsa-miR-142-5p	MIMAT0000433	hsa-miR-142-5p	140690	CTCFL	-1.23	http://www.microrna.org/microrna/getMrna.do?gene=140690&matureName=hsa-miR-142-5p&organism=9606
hsa-miR-142-5p	MIMAT0000433	hsa-miR-142-5p	127253	TYW3	-0.22	http://www.microrna.org/microrna/getMrna.do?gene=127253&matureName=hsa-miR-142-5p&organism=9606
hsa-miR-142-5p	MIMAT0000433	hsa-miR-142-5p	7082	TJP1	-0.4	http://www.microrna.org/microrna/getMrna.do?gene=7082&matureName=hsa-miR-142-5p&organism=9606
hsa-miR-142-5p	MIMAT0000433	hsa-miR-142-5p	647121	LOC647121	-0.75	http://www.microrna.org/microrna/getMrna.do?gene=647121&matureName=hsa-miR-142-5p&organism=9606
hsa-miR-142-5p	MIMAT0000433	hsa-miR-142-5p	647121	LOC647121	-0.24	http://www.microrna.org/microrna/getMrna.do?gene=647121&matureName=hsa-miR-142-5p&organism=9606
hsa-miR-142-5p	MIMAT0000433	hsa-miR-142-5p	9493	KIF23	-0.2	http://www.microrna.org/microrna/getMrna.do?gene=9493&matureName=hsa-miR-142-5p&organism=9606
hsa-miR-142-5p	MIMAT0000433	hsa-miR-142-5p	9560	CCL4L1	-0.52	http://www.microrna.org/microrna/getMrna.do?gene=9560&matureName=hsa-miR-142-5p&organism=9606
hsa-miR-142-5p	MIMAT0000433	hsa-miR-142-5p	7071	KLF10	-1.19	http://www.microrna.org/microrna/getMrna.do?gene=7071&matureName=hsa-miR-142-5p&organism=9606
hsa-miR-142-5p	MIMAT0000433	hsa-miR-142-5p	7071	KLF10	-0.17	http://www.microrna.org/microrna/getMrna.do?gene=7071&matureName=hsa-miR-142-5p&organism=9606
hsa-miR-142-5p	MIMAT0000433	hsa-miR-142-5p	261729	STEAP2	-0.38	http://www.microrna.org/microrna/getMrna.do?gene=261729&matureName=hsa-miR-142-5p&organism=9606
hsa-miR-142-5p	MIMAT0000433	hsa-miR-142-5p	261729	STEAP2	-0.27	http://www.microrna.org/microrna/getMrna.do?gene=261729&matureName=hsa-miR-142-5p&organism=9606
hsa-miR-142-5p	MIMAT0000433	hsa-miR-142-5p	57379	AICDA	-0.19	http://www.microrna.org/microrna/getMrna.do?gene=57379&matureName=hsa-miR-142-5p&organism=9606
hsa-miR-142-5p	MIMAT0000433	hsa-miR-142-5p	57379	AICDA	-0.1	http://www.microrna.org/microrna/getMrna.do?gene=57379&matureName=hsa-miR-142-5p&organism=9606
hsa-miR-142-5p	MIMAT0000433	hsa-miR-142-5p	9372	ZFYVE9	-0.12	http://www.microrna.org/microrna/getMrna.do?gene=9372&matureName=hsa-miR-142-5p&organism=9606
hsa-miR-142-5p	MIMAT0000433	hsa-miR-142-5p	221545	C6orf136	-0.12	http://www.microrna.org/microrna/getMrna.do?gene=221545&matureName=hsa-miR-142-5p&organism=9606
hsa-miR-142-5p	MIMAT0000433	hsa-miR-142-5p	51	ACOX1	-0.11	http://www.microrna.org/microrna/getMrna.do?gene=51&matureName=hsa-miR-142-5p&organism=9606
hsa-miR-142-5p	MIMAT0000433	hsa-miR-142-5p	23155	CLCC1	-0.54	http://www.microrna.org/microrna/getMrna.do?gene=23155&matureName=hsa-miR-142-5p&organism=9606
hsa-miR-142-5p	MIMAT0000433	hsa-miR-142-5p	114294	LACTB	-0.12	http://www.microrna.org/microrna/getMrna.do?gene=114294&matureName=hsa-miR-142-5p&organism=9606
hsa-miR-142-5p	MIMAT0000433	hsa-miR-142-5p	114294	LACTB	-0.15	http://www.microrna.org/microrna/getMrna.do?gene=114294&matureName=hsa-miR-142-5p&organism=9606
hsa-miR-142-5p	MIMAT0000433	hsa-miR-142-5p	10060	ABCC9	-1.03	http://www.microrna.org/microrna/getMrna.do?gene=10060&matureName=hsa-miR-142-5p&organism=9606
hsa-miR-142-5p	MIMAT0000433	hsa-miR-142-5p	5197	PF4V1	-1.15	http://www.microrna.org/microrna/getMrna.do?gene=5197&matureName=hsa-miR-142-5p&organism=9606
hsa-miR-142-5p	MIMAT0000433	hsa-miR-142-5p	7398	USP1	-1.26	http://www.microrna.org/microrna/getMrna.do?gene=7398&matureName=hsa-miR-142-5p&organism=9606
hsa-miR-142-5p	MIMAT0000433	hsa-miR-142-5p	25925	ZNF521	-1.28	http://www.microrna.org/microrna/getMrna.do?gene=25925&matureName=hsa-miR-142-5p&organism=9606
hsa-miR-142-5p	MIMAT0000433	hsa-miR-142-5p	79960	PHF17	-0.88	http://www.microrna.org/microrna/getMrna.do?gene=79960&matureName=hsa-miR-142-5p&organism=9606
hsa-miR-142-5p	MIMAT0000433	hsa-miR-142-5p	2650	GCNT1	-0.95	http://www.microrna.org/microrna/getMrna.do?gene=2650&matureName=hsa-miR-142-5p&organism=9606
hsa-miR-142-5p	MIMAT0000433	hsa-miR-142-5p	2650	GCNT1	-0.46	http://www.microrna.org/microrna/getMrna.do?gene=2650&matureName=hsa-miR-142-5p&organism=9606
hsa-miR-142-5p	MIMAT0000433	hsa-miR-142-5p	2650	GCNT1	-0.38	http://www.microrna.org/microrna/getMrna.do?gene=2650&matureName=hsa-miR-142-5p&organism=9606
hsa-miR-142-5p	MIMAT0000433	hsa-miR-142-5p	4293	MAP3K9	-0.32	http://www.microrna.org/microrna/getMrna.do?gene=4293&matureName=hsa-miR-142-5p&organism=9606
hsa-miR-142-5p	MIMAT0000433	hsa-miR-142-5p	92703	TMEM183A	-0.64	http://www.microrna.org/microrna/getMrna.do?gene=92703&matureName=hsa-miR-142-5p&organism=9606
hsa-miR-142-5p	MIMAT0000433	hsa-miR-142-5p	92703	TMEM183A	-0.13	http://www.microrna.org/microrna/getMrna.do?gene=92703&matureName=hsa-miR-142-5p&organism=9606
hsa-miR-142-5p	MIMAT0000433	hsa-miR-142-5p	650655	ABCA17P	-0.11	http://www.microrna.org/microrna/getMrna.do?gene=650655&matureName=hsa-miR-142-5p&organism=9606
hsa-miR-142-5p	MIMAT0000433	hsa-miR-142-5p	27030	MLH3	-0.5	http://www.microrna.org/microrna/getMrna.do?gene=27030&matureName=hsa-miR-142-5p&organism=9606
hsa-miR-142-5p	MIMAT0000433	hsa-miR-142-5p	27030	MLH3	-0.71	http://www.microrna.org/microrna/getMrna.do?gene=27030&matureName=hsa-miR-142-5p&organism=9606
hsa-miR-142-5p	MIMAT0000433	hsa-miR-142-5p	8449	DHX16	-0.12	http://www.microrna.org/microrna/getMrna.do?gene=8449&matureName=hsa-miR-142-5p&organism=9606
hsa-miR-142-5p	MIMAT0000433	hsa-miR-142-5p	282809	POC1B	-0.16	http://www.microrna.org/microrna/getMrna.do?gene=282809&matureName=hsa-miR-142-5p&organism=9606
hsa-miR-142-5p	MIMAT0000433	hsa-miR-142-5p	57486	NLN	-1.33	http://www.microrna.org/microrna/getMrna.do?gene=57486&matureName=hsa-miR-142-5p&organism=9606
hsa-miR-142-5p	MIMAT0000433	hsa-miR-142-5p	23287	AGTPBP1	-0.86	http://www.microrna.org/microrna/getMrna.do?gene=23287&matureName=hsa-miR-142-5p&organism=9606
hsa-miR-142-5p	MIMAT0000433	hsa-miR-142-5p	399726	C10orf114	-0.21	http://www.microrna.org/microrna/getMrna.do?gene=399726&matureName=hsa-miR-142-5p&organism=9606
hsa-miR-142-5p	MIMAT0000433	hsa-miR-142-5p	492307	C8orf22	-0.39	http://www.microrna.org/microrna/getMrna.do?gene=492307&matureName=hsa-miR-142-5p&organism=9606
hsa-miR-142-5p	MIMAT0000433	hsa-miR-142-5p	492307	C8orf22	-0.19	http://www.microrna.org/microrna/getMrna.do?gene=492307&matureName=hsa-miR-142-5p&organism=9606
hsa-miR-142-5p	MIMAT0000433	hsa-miR-142-5p	6936	C2orf3	-0.15	http://www.microrna.org/microrna/getMrna.do?gene=6936&matureName=hsa-miR-142-5p&organism=9606
hsa-miR-142-5p	MIMAT0000433	hsa-miR-142-5p	6936	C2orf3	-0.48	http://www.microrna.org/microrna/getMrna.do?gene=6936&matureName=hsa-miR-142-5p&organism=9606
hsa-miR-142-5p	MIMAT0000433	hsa-miR-142-5p	6936	C2orf3	-1.07	http://www.microrna.org/microrna/getMrna.do?gene=6936&matureName=hsa-miR-142-5p&organism=9606
hsa-miR-142-5p	MIMAT0000433	hsa-miR-142-5p	6936	C2orf3	-0.13	http://www.microrna.org/microrna/getMrna.do?gene=6936&matureName=hsa-miR-142-5p&organism=9606
hsa-miR-142-5p	MIMAT0000433	hsa-miR-142-5p	26751	SH3YL1	-0.87	http://www.microrna.org/microrna/getMrna.do?gene=26751&matureName=hsa-miR-142-5p&organism=9606
hsa-miR-142-5p	MIMAT0000433	hsa-miR-142-5p	26751	SH3YL1	-0.1	http://www.microrna.org/microrna/getMrna.do?gene=26751&matureName=hsa-miR-142-5p&organism=9606
hsa-miR-142-5p	MIMAT0000433	hsa-miR-142-5p	1996	ELAVL4	-0.16	http://www.microrna.org/microrna/getMrna.do?gene=1996&matureName=hsa-miR-142-5p&organism=9606
hsa-miR-142-5p	MIMAT0000433	hsa-miR-142-5p	80309	SPHKAP	-0.85	http://www.microrna.org/microrna/getMrna.do?gene=80309&matureName=hsa-miR-142-5p&organism=9606
hsa-miR-142-5p	MIMAT0000433	hsa-miR-142-5p	2149	F2R	-0.34	http://www.microrna.org/microrna/getMrna.do?gene=2149&matureName=hsa-miR-142-5p&organism=9606
hsa-miR-142-5p	MIMAT0000433	hsa-miR-142-5p	117531	TMC1	-0.93	http://www.microrna.org/microrna/getMrna.do?gene=117531&matureName=hsa-miR-142-5p&organism=9606
hsa-miR-142-5p	MIMAT0000433	hsa-miR-142-5p	728340	GTF2H2C	-0.23	http://www.microrna.org/microrna/getMrna.do?gene=728340&matureName=hsa-miR-142-5p&organism=9606
hsa-miR-142-5p	MIMAT0000433	hsa-miR-142-5p	55588	MED29	-0.53	http://www.microrna.org/microrna/getMrna.do?gene=55588&matureName=hsa-miR-142-5p&organism=9606
hsa-miR-142-5p	MIMAT0000433	hsa-miR-142-5p	8505	PARG	-0.12	http://www.microrna.org/microrna/getMrna.do?gene=8505&matureName=hsa-miR-142-5p&organism=9606
hsa-miR-142-5p	MIMAT0000433	hsa-miR-142-5p	4638	MYLK	-0.11	http://www.microrna.org/microrna/getMrna.do?gene=4638&matureName=hsa-miR-142-5p&organism=9606
hsa-miR-142-5p	MIMAT0000433	hsa-miR-142-5p	4638	MYLK	-0.29	http://www.microrna.org/microrna/getMrna.do?gene=4638&matureName=hsa-miR-142-5p&organism=9606
hsa-miR-142-5p	MIMAT0000433	hsa-miR-142-5p	81624	DIAPH3	-1.22	http://www.microrna.org/microrna/getMrna.do?gene=81624&matureName=hsa-miR-142-5p&organism=9606
hsa-miR-142-5p	MIMAT0000433	hsa-miR-142-5p	81624	DIAPH3	-0.17	http://www.microrna.org/microrna/getMrna.do?gene=81624&matureName=hsa-miR-142-5p&organism=9606
hsa-miR-142-5p	MIMAT0000433	hsa-miR-142-5p	81624	DIAPH3	-0.11	http://www.microrna.org/microrna/getMrna.do?gene=81624&matureName=hsa-miR-142-5p&organism=9606
hsa-miR-142-5p	MIMAT0000433	hsa-miR-142-5p	114786	XKR4	-0.27	http://www.microrna.org/microrna/getMrna.do?gene=114786&matureName=hsa-miR-142-5p&organism=9606
hsa-miR-142-5p	MIMAT0000433	hsa-miR-142-5p	1894	ECT2	-0.15	http://www.microrna.org/microrna/getMrna.do?gene=1894&matureName=hsa-miR-142-5p&organism=9606
hsa-miR-142-5p	MIMAT0000433	hsa-miR-142-5p	56990	CDC42SE2	-0.12	http://www.microrna.org/microrna/getMrna.do?gene=56990&matureName=hsa-miR-142-5p&organism=9606
hsa-miR-142-5p	MIMAT0000433	hsa-miR-142-5p	56990	CDC42SE2	-0.26	http://www.microrna.org/microrna/getMrna.do?gene=56990&matureName=hsa-miR-142-5p&organism=9606
hsa-miR-142-5p	MIMAT0000433	hsa-miR-142-5p	9871	SEC24D	-0.8	http://www.microrna.org/microrna/getMrna.do?gene=9871&matureName=hsa-miR-142-5p&organism=9606
hsa-miR-142-5p	MIMAT0000433	hsa-miR-142-5p	8807	IL18RAP	-0.67	http://www.microrna.org/microrna/getMrna.do?gene=8807&matureName=hsa-miR-142-5p&organism=9606
hsa-miR-142-5p	MIMAT0000433	hsa-miR-142-5p	5789	PTPRD	-0.84	http://www.microrna.org/microrna/getMrna.do?gene=5789&matureName=hsa-miR-142-5p&organism=9606
hsa-miR-142-5p	MIMAT0000433	hsa-miR-142-5p	29967	LRP12	-1.3	http://www.microrna.org/microrna/getMrna.do?gene=29967&matureName=hsa-miR-142-5p&organism=9606
hsa-miR-142-5p	MIMAT0000433	hsa-miR-142-5p	29967	LRP12	-0.24	http://www.microrna.org/microrna/getMrna.do?gene=29967&matureName=hsa-miR-142-5p&organism=9606
hsa-miR-142-5p	MIMAT0000433	hsa-miR-142-5p	9585	KIF20B	-1.17	http://www.microrna.org/microrna/getMrna.do?gene=9585&matureName=hsa-miR-142-5p&organism=9606
hsa-miR-142-5p	MIMAT0000433	hsa-miR-142-5p	9585	KIF20B	-1.15	http://www.microrna.org/microrna/getMrna.do?gene=9585&matureName=hsa-miR-142-5p&organism=9606
hsa-miR-142-5p	MIMAT0000433	hsa-miR-142-5p	130507	UBR3	-0.23	http://www.microrna.org/microrna/getMrna.do?gene=130507&matureName=hsa-miR-142-5p&organism=9606
hsa-miR-142-5p	MIMAT0000433	hsa-miR-142-5p	130507	UBR3	-0.15	http://www.microrna.org/microrna/getMrna.do?gene=130507&matureName=hsa-miR-142-5p&organism=9606
hsa-miR-142-5p	MIMAT0000433	hsa-miR-142-5p	130507	UBR3	-0.3	http://www.microrna.org/microrna/getMrna.do?gene=130507&matureName=hsa-miR-142-5p&organism=9606
hsa-miR-142-5p	MIMAT0000433	hsa-miR-142-5p	6683	SPAST	-0.43	http://www.microrna.org/microrna/getMrna.do?gene=6683&matureName=hsa-miR-142-5p&organism=9606
hsa-miR-142-5p	MIMAT0000433	hsa-miR-142-5p	6683	SPAST	-0.6	http://www.microrna.org/microrna/getMrna.do?gene=6683&matureName=hsa-miR-142-5p&organism=9606
hsa-miR-142-5p	MIMAT0000433	hsa-miR-142-5p	6683	SPAST	-0.11	http://www.microrna.org/microrna/getMrna.do?gene=6683&matureName=hsa-miR-142-5p&organism=9606
hsa-miR-142-5p	MIMAT0000433	hsa-miR-142-5p	23312	DMXL2	-0.59	http://www.microrna.org/microrna/getMrna.do?gene=23312&matureName=hsa-miR-142-5p&organism=9606
hsa-miR-142-5p	MIMAT0000433	hsa-miR-142-5p	79027	ZNF655	-0.12	http://www.microrna.org/microrna/getMrna.do?gene=79027&matureName=hsa-miR-142-5p&organism=9606
hsa-miR-142-5p	MIMAT0000433	hsa-miR-142-5p	2530	FUT8	-0.2	http://www.microrna.org/microrna/getMrna.do?gene=2530&matureName=hsa-miR-142-5p&organism=9606
hsa-miR-142-5p	MIMAT0000433	hsa-miR-142-5p	23774	BRD1	-1.32	http://www.microrna.org/microrna/getMrna.do?gene=23774&matureName=hsa-miR-142-5p&organism=9606
hsa-miR-142-5p	MIMAT0000433	hsa-miR-142-5p	23774	BRD1	-0.75	http://www.microrna.org/microrna/getMrna.do?gene=23774&matureName=hsa-miR-142-5p&organism=9606
hsa-miR-142-5p	MIMAT0000433	hsa-miR-142-5p	4677	NARS	-0.62	http://www.microrna.org/microrna/getMrna.do?gene=4677&matureName=hsa-miR-142-5p&organism=9606
hsa-miR-142-5p	MIMAT0000433	hsa-miR-142-5p	8482	SEMA7A	-0.2	http://www.microrna.org/microrna/getMrna.do?gene=8482&matureName=hsa-miR-142-5p&organism=9606
hsa-miR-142-5p	MIMAT0000433	hsa-miR-142-5p	83737	ITCH	-0.27	http://www.microrna.org/microrna/getMrna.do?gene=83737&matureName=hsa-miR-142-5p&organism=9606
hsa-miR-142-5p	MIMAT0000433	hsa-miR-142-5p	84307	ZNF397	-1.21	http://www.microrna.org/microrna/getMrna.do?gene=84307&matureName=hsa-miR-142-5p&organism=9606
hsa-miR-142-5p	MIMAT0000433	hsa-miR-142-5p	2152	F3	-0.41	http://www.microrna.org/microrna/getMrna.do?gene=2152&matureName=hsa-miR-142-5p&organism=9606
hsa-miR-142-5p	MIMAT0000433	hsa-miR-142-5p	8867	SYNJ1	-1.18	http://www.microrna.org/microrna/getMrna.do?gene=8867&matureName=hsa-miR-142-5p&organism=9606
hsa-miR-142-5p	MIMAT0000433	hsa-miR-142-5p	11270	NRM	-0.44	http://www.microrna.org/microrna/getMrna.do?gene=11270&matureName=hsa-miR-142-5p&organism=9606
hsa-miR-142-5p	MIMAT0000433	hsa-miR-142-5p	4041	LRP5	-0.18	http://www.microrna.org/microrna/getMrna.do?gene=4041&matureName=hsa-miR-142-5p&organism=9606
hsa-miR-142-5p	MIMAT0000433	hsa-miR-142-5p	89870	TRIM15	-0.85	http://www.microrna.org/microrna/getMrna.do?gene=89870&matureName=hsa-miR-142-5p&organism=9606
hsa-miR-142-5p	MIMAT0000433	hsa-miR-142-5p	54532	USP53	-1.06	http://www.microrna.org/microrna/getMrna.do?gene=54532&matureName=hsa-miR-142-5p&organism=9606
hsa-miR-142-5p	MIMAT0000433	hsa-miR-142-5p	54532	USP53	-0.69	http://www.microrna.org/microrna/getMrna.do?gene=54532&matureName=hsa-miR-142-5p&organism=9606
hsa-miR-142-5p	MIMAT0000433	hsa-miR-142-5p	54532	USP53	-0.54	http://www.microrna.org/microrna/getMrna.do?gene=54532&matureName=hsa-miR-142-5p&organism=9606
hsa-miR-142-5p	MIMAT0000433	hsa-miR-142-5p	29761	USP25	-0.1	http://www.microrna.org/microrna/getMrna.do?gene=29761&matureName=hsa-miR-142-5p&organism=9606
hsa-miR-142-5p	MIMAT0000433	hsa-miR-142-5p	29761	USP25	-0.39	http://www.microrna.org/microrna/getMrna.do?gene=29761&matureName=hsa-miR-142-5p&organism=9606
hsa-miR-142-5p	MIMAT0000433	hsa-miR-142-5p	23305	ACSL6	-1.12	http://www.microrna.org/microrna/getMrna.do?gene=23305&matureName=hsa-miR-142-5p&organism=9606
hsa-miR-142-5p	MIMAT0000433	hsa-miR-142-5p	9859	CEP170	-1.22	http://www.microrna.org/microrna/getMrna.do?gene=9859&matureName=hsa-miR-142-5p&organism=9606
hsa-miR-142-5p	MIMAT0000433	hsa-miR-142-5p	9859	CEP170	-1.23	http://www.microrna.org/microrna/getMrna.do?gene=9859&matureName=hsa-miR-142-5p&organism=9606
hsa-miR-142-5p	MIMAT0000433	hsa-miR-142-5p	100192379	LOC100192379	-0.8	http://www.microrna.org/microrna/getMrna.do?gene=100192379&matureName=hsa-miR-142-5p&organism=9606
hsa-miR-142-5p	MIMAT0000433	hsa-miR-142-5p	2274	FHL2	-0.13	http://www.microrna.org/microrna/getMrna.do?gene=2274&matureName=hsa-miR-142-5p&organism=9606
hsa-miR-142-5p	MIMAT0000433	hsa-miR-142-5p	84317	CCDC115	-0.1	http://www.microrna.org/microrna/getMrna.do?gene=84317&matureName=hsa-miR-142-5p&organism=9606
hsa-miR-142-5p	MIMAT0000433	hsa-miR-142-5p	55125	CEP192	-1.27	http://www.microrna.org/microrna/getMrna.do?gene=55125&matureName=hsa-miR-142-5p&organism=9606
hsa-miR-142-5p	MIMAT0000433	hsa-miR-142-5p	158219	TTC39B	-0.15	http://www.microrna.org/microrna/getMrna.do?gene=158219&matureName=hsa-miR-142-5p&organism=9606
hsa-miR-142-5p	MIMAT0000433	hsa-miR-142-5p	26531	OR11A1	-0.12	http://www.microrna.org/microrna/getMrna.do?gene=26531&matureName=hsa-miR-142-5p&organism=9606
hsa-miR-142-5p	MIMAT0000433	hsa-miR-142-5p	4074	M6PR	-0.92	http://www.microrna.org/microrna/getMrna.do?gene=4074&matureName=hsa-miR-142-5p&organism=9606
hsa-miR-142-5p	MIMAT0000433	hsa-miR-142-5p	643327	LOC643327	-0.11	http://www.microrna.org/microrna/getMrna.do?gene=643327&matureName=hsa-miR-142-5p&organism=9606
hsa-miR-142-5p	MIMAT0000433	hsa-miR-142-5p	60592	SCOC	-0.75	http://www.microrna.org/microrna/getMrna.do?gene=60592&matureName=hsa-miR-142-5p&organism=9606
hsa-miR-142-5p	MIMAT0000433	hsa-miR-142-5p	85445	CNTNAP4	-0.1	http://www.microrna.org/microrna/getMrna.do?gene=85445&matureName=hsa-miR-142-5p&organism=9606
hsa-miR-142-5p	MIMAT0000433	hsa-miR-142-5p	55766	H2AFJ	-0.11	http://www.microrna.org/microrna/getMrna.do?gene=55766&matureName=hsa-miR-142-5p&organism=9606
hsa-miR-142-5p	MIMAT0000433	hsa-miR-142-5p	23097	CDK19	-0.51	http://www.microrna.org/microrna/getMrna.do?gene=23097&matureName=hsa-miR-142-5p&organism=9606
hsa-miR-142-5p	MIMAT0000433	hsa-miR-142-5p	6185	RPN2	-1.29	http://www.microrna.org/microrna/getMrna.do?gene=6185&matureName=hsa-miR-142-5p&organism=9606
hsa-miR-142-5p	MIMAT0000433	hsa-miR-142-5p	360132	FKBP9L	-1.24	http://www.microrna.org/microrna/getMrna.do?gene=360132&matureName=hsa-miR-142-5p&organism=9606
hsa-miR-142-5p	MIMAT0000433	hsa-miR-142-5p	54872	PIGG	-0.11	http://www.microrna.org/microrna/getMrna.do?gene=54872&matureName=hsa-miR-142-5p&organism=9606
hsa-miR-142-5p	MIMAT0000433	hsa-miR-142-5p	54332	GDAP1	-0.58	http://www.microrna.org/microrna/getMrna.do?gene=54332&matureName=hsa-miR-142-5p&organism=9606
hsa-miR-142-5p	MIMAT0000433	hsa-miR-142-5p	10902	BRD8	-0.12	http://www.microrna.org/microrna/getMrna.do?gene=10902&matureName=hsa-miR-142-5p&organism=9606
hsa-miR-142-5p	MIMAT0000433	hsa-miR-142-5p	10447	FAM3C	-0.82	http://www.microrna.org/microrna/getMrna.do?gene=10447&matureName=hsa-miR-142-5p&organism=9606
hsa-miR-142-5p	MIMAT0000433	hsa-miR-142-5p	10447	FAM3C	-0.76	http://www.microrna.org/microrna/getMrna.do?gene=10447&matureName=hsa-miR-142-5p&organism=9606
hsa-miR-142-5p	MIMAT0000433	hsa-miR-142-5p	2628	GATM	-1.16	http://www.microrna.org/microrna/getMrna.do?gene=2628&matureName=hsa-miR-142-5p&organism=9606
hsa-miR-142-5p	MIMAT0000433	hsa-miR-142-5p	57556	SEMA6A	-0.11	http://www.microrna.org/microrna/getMrna.do?gene=57556&matureName=hsa-miR-142-5p&organism=9606
hsa-miR-142-5p	MIMAT0000433	hsa-miR-142-5p	197135	PATL2	-0.17	http://www.microrna.org/microrna/getMrna.do?gene=197135&matureName=hsa-miR-142-5p&organism=9606
hsa-miR-142-5p	MIMAT0000433	hsa-miR-142-5p	202018	TAPT1	-0.44	http://www.microrna.org/microrna/getMrna.do?gene=202018&matureName=hsa-miR-142-5p&organism=9606
hsa-miR-142-5p	MIMAT0000433	hsa-miR-142-5p	9110	MTMR4	-0.59	http://www.microrna.org/microrna/getMrna.do?gene=9110&matureName=hsa-miR-142-5p&organism=9606
hsa-miR-142-5p	MIMAT0000433	hsa-miR-142-5p	10401	PIAS3	-0.8	http://www.microrna.org/microrna/getMrna.do?gene=10401&matureName=hsa-miR-142-5p&organism=9606
hsa-miR-142-5p	MIMAT0000433	hsa-miR-142-5p	10401	PIAS3	-0.11	http://www.microrna.org/microrna/getMrna.do?gene=10401&matureName=hsa-miR-142-5p&organism=9606
hsa-miR-142-5p	MIMAT0000433	hsa-miR-142-5p	604	BCL6	-0.1	http://www.microrna.org/microrna/getMrna.do?gene=604&matureName=hsa-miR-142-5p&organism=9606
hsa-miR-142-5p	MIMAT0000433	hsa-miR-142-5p	2643	GCH1	-0.2	http://www.microrna.org/microrna/getMrna.do?gene=2643&matureName=hsa-miR-142-5p&organism=9606
hsa-miR-142-5p	MIMAT0000433	hsa-miR-142-5p	84542	KIAA1841	-1.16	http://www.microrna.org/microrna/getMrna.do?gene=84542&matureName=hsa-miR-142-5p&organism=9606
hsa-miR-142-5p	MIMAT0000433	hsa-miR-142-5p	4285	MIPEP	-0.13	http://www.microrna.org/microrna/getMrna.do?gene=4285&matureName=hsa-miR-142-5p&organism=9606
hsa-miR-142-5p	MIMAT0000433	hsa-miR-142-5p	6444	SGCD	-0.29	http://www.microrna.org/microrna/getMrna.do?gene=6444&matureName=hsa-miR-142-5p&organism=9606
hsa-miR-142-5p	MIMAT0000433	hsa-miR-142-5p	140883	ZNF280B	-0.14	http://www.microrna.org/microrna/getMrna.do?gene=140883&matureName=hsa-miR-142-5p&organism=9606
hsa-miR-142-5p	MIMAT0000433	hsa-miR-142-5p	125228	C18orf19	-0.84	http://www.microrna.org/microrna/getMrna.do?gene=125228&matureName=hsa-miR-142-5p&organism=9606
hsa-miR-142-5p	MIMAT0000433	hsa-miR-142-5p	55776	C6orf64	-0.99	http://www.microrna.org/microrna/getMrna.do?gene=55776&matureName=hsa-miR-142-5p&organism=9606
hsa-miR-142-5p	MIMAT0000433	hsa-miR-142-5p	152503	SH3D19	-0.88	http://www.microrna.org/microrna/getMrna.do?gene=152503&matureName=hsa-miR-142-5p&organism=9606
hsa-miR-142-5p	MIMAT0000433	hsa-miR-142-5p	152503	SH3D19	-0.11	http://www.microrna.org/microrna/getMrna.do?gene=152503&matureName=hsa-miR-142-5p&organism=9606
hsa-miR-142-5p	MIMAT0000433	hsa-miR-142-5p	152503	SH3D19	-0.1	http://www.microrna.org/microrna/getMrna.do?gene=152503&matureName=hsa-miR-142-5p&organism=9606
hsa-miR-142-5p	MIMAT0000433	hsa-miR-142-5p	127833	SYT2	-0.23	http://www.microrna.org/microrna/getMrna.do?gene=127833&matureName=hsa-miR-142-5p&organism=9606
hsa-miR-142-5p	MIMAT0000433	hsa-miR-142-5p	7050	TGIF1	-0.11	http://www.microrna.org/microrna/getMrna.do?gene=7050&matureName=hsa-miR-142-5p&organism=9606
hsa-miR-142-5p	MIMAT0000433	hsa-miR-142-5p	25879	DCAF13	-0.88	http://www.microrna.org/microrna/getMrna.do?gene=25879&matureName=hsa-miR-142-5p&organism=9606
hsa-miR-142-5p	MIMAT0000433	hsa-miR-142-5p	6641	SNTB1	-0.14	http://www.microrna.org/microrna/getMrna.do?gene=6641&matureName=hsa-miR-142-5p&organism=9606
hsa-miR-142-5p	MIMAT0000433	hsa-miR-142-5p	6641	SNTB1	-0.92	http://www.microrna.org/microrna/getMrna.do?gene=6641&matureName=hsa-miR-142-5p&organism=9606
hsa-miR-142-5p	MIMAT0000433	hsa-miR-142-5p	6641	SNTB1	-1.13	http://www.microrna.org/microrna/getMrna.do?gene=6641&matureName=hsa-miR-142-5p&organism=9606
hsa-miR-142-5p	MIMAT0000433	hsa-miR-142-5p	284098	PIGW	-1.15	http://www.microrna.org/microrna/getMrna.do?gene=284098&matureName=hsa-miR-142-5p&organism=9606
hsa-miR-142-5p	MIMAT0000433	hsa-miR-142-5p	71	ACTG1	-0.69	http://www.microrna.org/microrna/getMrna.do?gene=71&matureName=hsa-miR-142-5p&organism=9606
hsa-miR-142-5p	MIMAT0000433	hsa-miR-142-5p	3696	ITGB8	-0.1	http://www.microrna.org/microrna/getMrna.do?gene=3696&matureName=hsa-miR-142-5p&organism=9606
hsa-miR-142-5p	MIMAT0000433	hsa-miR-142-5p	3696	ITGB8	-0.13	http://www.microrna.org/microrna/getMrna.do?gene=3696&matureName=hsa-miR-142-5p&organism=9606
hsa-miR-142-5p	MIMAT0000433	hsa-miR-142-5p	54892	NCAPG2	-0.64	http://www.microrna.org/microrna/getMrna.do?gene=54892&matureName=hsa-miR-142-5p&organism=9606
hsa-miR-142-5p	MIMAT0000433	hsa-miR-142-5p	54892	NCAPG2	-1.01	http://www.microrna.org/microrna/getMrna.do?gene=54892&matureName=hsa-miR-142-5p&organism=9606
hsa-miR-142-5p	MIMAT0000433	hsa-miR-142-5p	10117	ENAM	-1.16	http://www.microrna.org/microrna/getMrna.do?gene=10117&matureName=hsa-miR-142-5p&organism=9606
hsa-miR-142-5p	MIMAT0000433	hsa-miR-142-5p	10117	ENAM	-0.97	http://www.microrna.org/microrna/getMrna.do?gene=10117&matureName=hsa-miR-142-5p&organism=9606
hsa-miR-142-5p	MIMAT0000433	hsa-miR-142-5p	7703	PCGF2	-0.49	http://www.microrna.org/microrna/getMrna.do?gene=7703&matureName=hsa-miR-142-5p&organism=9606
hsa-miR-142-5p	MIMAT0000433	hsa-miR-142-5p	3148	HMGB2	-1.07	http://www.microrna.org/microrna/getMrna.do?gene=3148&matureName=hsa-miR-142-5p&organism=9606
hsa-miR-142-5p	MIMAT0000433	hsa-miR-142-5p	3148	HMGB2	-0.1	http://www.microrna.org/microrna/getMrna.do?gene=3148&matureName=hsa-miR-142-5p&organism=9606
hsa-miR-142-5p	MIMAT0000433	hsa-miR-142-5p	81631	MAP1LC3B	-0.16	http://www.microrna.org/microrna/getMrna.do?gene=81631&matureName=hsa-miR-142-5p&organism=9606
hsa-miR-142-5p	MIMAT0000433	hsa-miR-142-5p	57180	ACTR3B	-1.04	http://www.microrna.org/microrna/getMrna.do?gene=57180&matureName=hsa-miR-142-5p&organism=9606
hsa-miR-142-5p	MIMAT0000433	hsa-miR-142-5p	23116	FAM179B	-0.4	http://www.microrna.org/microrna/getMrna.do?gene=23116&matureName=hsa-miR-142-5p&organism=9606
hsa-miR-142-5p	MIMAT0000433	hsa-miR-142-5p	23116	FAM179B	-0.29	http://www.microrna.org/microrna/getMrna.do?gene=23116&matureName=hsa-miR-142-5p&organism=9606
hsa-miR-142-5p	MIMAT0000433	hsa-miR-142-5p	55159	RFWD3	-0.3	http://www.microrna.org/microrna/getMrna.do?gene=55159&matureName=hsa-miR-142-5p&organism=9606
hsa-miR-142-5p	MIMAT0000433	hsa-miR-142-5p	8777	MPDZ	-0.37	http://www.microrna.org/microrna/getMrna.do?gene=8777&matureName=hsa-miR-142-5p&organism=9606
hsa-miR-142-5p	MIMAT0000433	hsa-miR-142-5p	26133	TRPC4AP	-1.3	http://www.microrna.org/microrna/getMrna.do?gene=26133&matureName=hsa-miR-142-5p&organism=9606
hsa-miR-142-5p	MIMAT0000433	hsa-miR-142-5p	135112	NCOA7	-0.87	http://www.microrna.org/microrna/getMrna.do?gene=135112&matureName=hsa-miR-142-5p&organism=9606
hsa-miR-142-5p	MIMAT0000433	hsa-miR-142-5p	135112	NCOA7	-0.33	http://www.microrna.org/microrna/getMrna.do?gene=135112&matureName=hsa-miR-142-5p&organism=9606
hsa-miR-142-5p	MIMAT0000433	hsa-miR-142-5p	2259	FGF14	-0.11	http://www.microrna.org/microrna/getMrna.do?gene=2259&matureName=hsa-miR-142-5p&organism=9606
hsa-miR-142-5p	MIMAT0000433	hsa-miR-142-5p	4253	CTAGE5	-0.95	http://www.microrna.org/microrna/getMrna.do?gene=4253&matureName=hsa-miR-142-5p&organism=9606
hsa-miR-142-5p	MIMAT0000433	hsa-miR-142-5p	4430	MYO1B	-0.36	http://www.microrna.org/microrna/getMrna.do?gene=4430&matureName=hsa-miR-142-5p&organism=9606
hsa-miR-142-5p	MIMAT0000433	hsa-miR-142-5p	6902	TBCA	-0.84	http://www.microrna.org/microrna/getMrna.do?gene=6902&matureName=hsa-miR-142-5p&organism=9606
hsa-miR-142-5p	MIMAT0000433	hsa-miR-142-5p	6902	TBCA	-0.41	http://www.microrna.org/microrna/getMrna.do?gene=6902&matureName=hsa-miR-142-5p&organism=9606
hsa-miR-142-5p	MIMAT0000433	hsa-miR-142-5p	55860	ACTR10	-0.11	http://www.microrna.org/microrna/getMrna.do?gene=55860&matureName=hsa-miR-142-5p&organism=9606
hsa-miR-142-5p	MIMAT0000433	hsa-miR-142-5p	55860	ACTR10	-0.12	http://www.microrna.org/microrna/getMrna.do?gene=55860&matureName=hsa-miR-142-5p&organism=9606
hsa-miR-142-5p	MIMAT0000433	hsa-miR-142-5p	11132	CAPN10	-1.01	http://www.microrna.org/microrna/getMrna.do?gene=11132&matureName=hsa-miR-142-5p&organism=9606
hsa-miR-142-5p	MIMAT0000433	hsa-miR-142-5p	7323	UBE2D3	-0.37	http://www.microrna.org/microrna/getMrna.do?gene=7323&matureName=hsa-miR-142-5p&organism=9606
hsa-miR-142-5p	MIMAT0000433	hsa-miR-142-5p	85004	RERG	-1.24	http://www.microrna.org/microrna/getMrna.do?gene=85004&matureName=hsa-miR-142-5p&organism=9606
hsa-miR-142-5p	MIMAT0000433	hsa-miR-142-5p	85004	RERG	-1.15	http://www.microrna.org/microrna/getMrna.do?gene=85004&matureName=hsa-miR-142-5p&organism=9606
hsa-miR-142-5p	MIMAT0000433	hsa-miR-142-5p	85004	RERG	-0.37	http://www.microrna.org/microrna/getMrna.do?gene=85004&matureName=hsa-miR-142-5p&organism=9606
hsa-miR-142-5p	MIMAT0000433	hsa-miR-142-5p	64225	ATL2	-0.1	http://www.microrna.org/microrna/getMrna.do?gene=64225&matureName=hsa-miR-142-5p&organism=9606
hsa-miR-142-5p	MIMAT0000433	hsa-miR-142-5p	10846	PDE10A	-0.14	http://www.microrna.org/microrna/getMrna.do?gene=10846&matureName=hsa-miR-142-5p&organism=9606
hsa-miR-142-5p	MIMAT0000433	hsa-miR-142-5p	24138	IFIT5	-1.21	http://www.microrna.org/microrna/getMrna.do?gene=24138&matureName=hsa-miR-142-5p&organism=9606
hsa-miR-142-5p	MIMAT0000433	hsa-miR-142-5p	56946	C11orf30	-0.98	http://www.microrna.org/microrna/getMrna.do?gene=56946&matureName=hsa-miR-142-5p&organism=9606
hsa-miR-142-5p	MIMAT0000433	hsa-miR-142-5p	56946	C11orf30	-0.4	http://www.microrna.org/microrna/getMrna.do?gene=56946&matureName=hsa-miR-142-5p&organism=9606
hsa-miR-142-5p	MIMAT0000433	hsa-miR-142-5p	1999	ELF3	-0.24	http://www.microrna.org/microrna/getMrna.do?gene=1999&matureName=hsa-miR-142-5p&organism=9606
hsa-miR-142-5p	MIMAT0000433	hsa-miR-142-5p	989	SEPT7	-0.58	http://www.microrna.org/microrna/getMrna.do?gene=989&matureName=hsa-miR-142-5p&organism=9606
hsa-miR-142-5p	MIMAT0000433	hsa-miR-142-5p	348995	NUP43	-0.85	http://www.microrna.org/microrna/getMrna.do?gene=348995&matureName=hsa-miR-142-5p&organism=9606
hsa-miR-142-5p	MIMAT0000433	hsa-miR-142-5p	22900	CARD8	-0.18	http://www.microrna.org/microrna/getMrna.do?gene=22900&matureName=hsa-miR-142-5p&organism=9606
hsa-miR-142-5p	MIMAT0000433	hsa-miR-142-5p	22900	CARD8	-0.34	http://www.microrna.org/microrna/getMrna.do?gene=22900&matureName=hsa-miR-142-5p&organism=9606
hsa-miR-142-5p	MIMAT0000433	hsa-miR-142-5p	10622	POLR3G	-0.77	http://www.microrna.org/microrna/getMrna.do?gene=10622&matureName=hsa-miR-142-5p&organism=9606
hsa-miR-142-5p	MIMAT0000433	hsa-miR-142-5p	10622	POLR3G	-0.87	http://www.microrna.org/microrna/getMrna.do?gene=10622&matureName=hsa-miR-142-5p&organism=9606
hsa-miR-142-5p	MIMAT0000433	hsa-miR-142-5p	1398	CRK	-0.26	http://www.microrna.org/microrna/getMrna.do?gene=1398&matureName=hsa-miR-142-5p&organism=9606
hsa-miR-142-5p	MIMAT0000433	hsa-miR-142-5p	22849	CPEB3	-0.83	http://www.microrna.org/microrna/getMrna.do?gene=22849&matureName=hsa-miR-142-5p&organism=9606
hsa-miR-142-5p	MIMAT0000433	hsa-miR-142-5p	22849	CPEB3	-0.16	http://www.microrna.org/microrna/getMrna.do?gene=22849&matureName=hsa-miR-142-5p&organism=9606
hsa-miR-142-5p	MIMAT0000433	hsa-miR-142-5p	10808	HSPH1	-0.1	http://www.microrna.org/microrna/getMrna.do?gene=10808&matureName=hsa-miR-142-5p&organism=9606
hsa-miR-142-5p	MIMAT0000433	hsa-miR-142-5p	10808	HSPH1	-0.14	http://www.microrna.org/microrna/getMrna.do?gene=10808&matureName=hsa-miR-142-5p&organism=9606
hsa-miR-142-5p	MIMAT0000433	hsa-miR-142-5p	5906	RAP1A	-1.3	http://www.microrna.org/microrna/getMrna.do?gene=5906&matureName=hsa-miR-142-5p&organism=9606
hsa-miR-142-5p	MIMAT0000433	hsa-miR-142-5p	51439	FAM8A1	-0.2	http://www.microrna.org/microrna/getMrna.do?gene=51439&matureName=hsa-miR-142-5p&organism=9606
hsa-miR-142-5p	MIMAT0000433	hsa-miR-142-5p	401399	PRRT4	-0.39	http://www.microrna.org/microrna/getMrna.do?gene=401399&matureName=hsa-miR-142-5p&organism=9606
hsa-miR-142-5p	MIMAT0000433	hsa-miR-142-5p	94056	SYAP1	-0.12	http://www.microrna.org/microrna/getMrna.do?gene=94056&matureName=hsa-miR-142-5p&organism=9606
hsa-miR-142-5p	MIMAT0000433	hsa-miR-142-5p	11167	FSTL1	-0.53	http://www.microrna.org/microrna/getMrna.do?gene=11167&matureName=hsa-miR-142-5p&organism=9606
hsa-miR-142-5p	MIMAT0000433	hsa-miR-142-5p	11167	FSTL1	-0.78	http://www.microrna.org/microrna/getMrna.do?gene=11167&matureName=hsa-miR-142-5p&organism=9606
hsa-miR-142-5p	MIMAT0000433	hsa-miR-142-5p	219899	TBCEL	-0.31	http://www.microrna.org/microrna/getMrna.do?gene=219899&matureName=hsa-miR-142-5p&organism=9606
hsa-miR-142-5p	MIMAT0000433	hsa-miR-142-5p	255928	SYT14	-0.7	http://www.microrna.org/microrna/getMrna.do?gene=255928&matureName=hsa-miR-142-5p&organism=9606
hsa-miR-142-5p	MIMAT0000433	hsa-miR-142-5p	255928	SYT14	-0.28	http://www.microrna.org/microrna/getMrna.do?gene=255928&matureName=hsa-miR-142-5p&organism=9606
hsa-miR-142-5p	MIMAT0000433	hsa-miR-142-5p	255928	SYT14	-0.57	http://www.microrna.org/microrna/getMrna.do?gene=255928&matureName=hsa-miR-142-5p&organism=9606
hsa-miR-142-5p	MIMAT0000433	hsa-miR-142-5p	1809	DPYSL3	-0.54	http://www.microrna.org/microrna/getMrna.do?gene=1809&matureName=hsa-miR-142-5p&organism=9606
hsa-miR-142-5p	MIMAT0000433	hsa-miR-142-5p	23022	PALLD	-0.23	http://www.microrna.org/microrna/getMrna.do?gene=23022&matureName=hsa-miR-142-5p&organism=9606
hsa-miR-142-5p	MIMAT0000433	hsa-miR-142-5p	6772	STAT1	-0.33	http://www.microrna.org/microrna/getMrna.do?gene=6772&matureName=hsa-miR-142-5p&organism=9606
hsa-miR-142-5p	MIMAT0000433	hsa-miR-142-5p	389293	ISCA1P1	-0.18	http://www.microrna.org/microrna/getMrna.do?gene=389293&matureName=hsa-miR-142-5p&organism=9606
hsa-miR-142-5p	MIMAT0000433	hsa-miR-142-5p	2066	ERBB4	-0.14	http://www.microrna.org/microrna/getMrna.do?gene=2066&matureName=hsa-miR-142-5p&organism=9606
hsa-miR-142-5p	MIMAT0000433	hsa-miR-142-5p	2066	ERBB4	-0.1	http://www.microrna.org/microrna/getMrna.do?gene=2066&matureName=hsa-miR-142-5p&organism=9606
hsa-miR-142-5p	MIMAT0000433	hsa-miR-142-5p	728927	ZNF736	-0.95	http://www.microrna.org/microrna/getMrna.do?gene=728927&matureName=hsa-miR-142-5p&organism=9606
hsa-miR-142-5p	MIMAT0000433	hsa-miR-142-5p	51347	TAOK3	-0.11	http://www.microrna.org/microrna/getMrna.do?gene=51347&matureName=hsa-miR-142-5p&organism=9606
hsa-miR-142-5p	MIMAT0000433	hsa-miR-142-5p	51347	TAOK3	-0.13	http://www.microrna.org/microrna/getMrna.do?gene=51347&matureName=hsa-miR-142-5p&organism=9606
hsa-miR-142-5p	MIMAT0000433	hsa-miR-142-5p	4753	NELL2	-0.11	http://www.microrna.org/microrna/getMrna.do?gene=4753&matureName=hsa-miR-142-5p&organism=9606
hsa-miR-142-5p	MIMAT0000433	hsa-miR-142-5p	285025	CCDC141	-1.01	http://www.microrna.org/microrna/getMrna.do?gene=285025&matureName=hsa-miR-142-5p&organism=9606
hsa-miR-142-5p	MIMAT0000433	hsa-miR-142-5p	147339	C18orf25	-0.61	http://www.microrna.org/microrna/getMrna.do?gene=147339&matureName=hsa-miR-142-5p&organism=9606
hsa-miR-142-5p	MIMAT0000433	hsa-miR-142-5p	401548	SNX30	-0.17	http://www.microrna.org/microrna/getMrna.do?gene=401548&matureName=hsa-miR-142-5p&organism=9606
hsa-miR-142-5p	MIMAT0000433	hsa-miR-142-5p	8798	DYRK4	-1.22	http://www.microrna.org/microrna/getMrna.do?gene=8798&matureName=hsa-miR-142-5p&organism=9606
hsa-miR-142-5p	MIMAT0000433	hsa-miR-142-5p	54793	KCTD9	-1.04	http://www.microrna.org/microrna/getMrna.do?gene=54793&matureName=hsa-miR-142-5p&organism=9606
hsa-miR-142-5p	MIMAT0000433	hsa-miR-142-5p	54793	KCTD9	-0.16	http://www.microrna.org/microrna/getMrna.do?gene=54793&matureName=hsa-miR-142-5p&organism=9606
hsa-miR-142-5p	MIMAT0000433	hsa-miR-142-5p	7468	WHSC1	-0.38	http://www.microrna.org/microrna/getMrna.do?gene=7468&matureName=hsa-miR-142-5p&organism=9606
hsa-miR-142-5p	MIMAT0000433	hsa-miR-142-5p	8394	PIP5K1A	-0.14	http://www.microrna.org/microrna/getMrna.do?gene=8394&matureName=hsa-miR-142-5p&organism=9606
hsa-miR-142-5p	MIMAT0000433	hsa-miR-142-5p	404636	FAM45A	-0.53	http://www.microrna.org/microrna/getMrna.do?gene=404636&matureName=hsa-miR-142-5p&organism=9606
hsa-miR-142-5p	MIMAT0000433	hsa-miR-142-5p	404636	FAM45A	-0.14	http://www.microrna.org/microrna/getMrna.do?gene=404636&matureName=hsa-miR-142-5p&organism=9606
hsa-miR-142-5p	MIMAT0000433	hsa-miR-142-5p	644019	CBWD6	-0.1	http://www.microrna.org/microrna/getMrna.do?gene=644019&matureName=hsa-miR-142-5p&organism=9606
hsa-miR-142-5p	MIMAT0000433	hsa-miR-142-5p	3106	HLA-B	-0.38	http://www.microrna.org/microrna/getMrna.do?gene=3106&matureName=hsa-miR-142-5p&organism=9606
hsa-miR-142-5p	MIMAT0000433	hsa-miR-142-5p	5192	PEX10	-0.35	http://www.microrna.org/microrna/getMrna.do?gene=5192&matureName=hsa-miR-142-5p&organism=9606
hsa-miR-142-5p	MIMAT0000433	hsa-miR-142-5p	2845	GPR22	-0.51	http://www.microrna.org/microrna/getMrna.do?gene=2845&matureName=hsa-miR-142-5p&organism=9606
hsa-miR-142-5p	MIMAT0000433	hsa-miR-142-5p	23385	NCSTN	-0.27	http://www.microrna.org/microrna/getMrna.do?gene=23385&matureName=hsa-miR-142-5p&organism=9606
hsa-miR-142-5p	MIMAT0000433	hsa-miR-142-5p	9656	MDC1	-0.13	http://www.microrna.org/microrna/getMrna.do?gene=9656&matureName=hsa-miR-142-5p&organism=9606
hsa-miR-142-5p	MIMAT0000433	hsa-miR-142-5p	8575	PRKRA	-0.12	http://www.microrna.org/microrna/getMrna.do?gene=8575&matureName=hsa-miR-142-5p&organism=9606
hsa-miR-142-5p	MIMAT0000433	hsa-miR-142-5p	5728	PTEN	-0.4	http://www.microrna.org/microrna/getMrna.do?gene=5728&matureName=hsa-miR-142-5p&organism=9606
hsa-miR-142-5p	MIMAT0000433	hsa-miR-142-5p	8707	B3GALT2	-0.1	http://www.microrna.org/microrna/getMrna.do?gene=8707&matureName=hsa-miR-142-5p&organism=9606
hsa-miR-142-5p	MIMAT0000433	hsa-miR-142-5p	29978	UBQLN2	-1.21	http://www.microrna.org/microrna/getMrna.do?gene=29978&matureName=hsa-miR-142-5p&organism=9606
hsa-miR-142-5p	MIMAT0000433	hsa-miR-142-5p	8774	NAPG	-0.69	http://www.microrna.org/microrna/getMrna.do?gene=8774&matureName=hsa-miR-142-5p&organism=9606
hsa-miR-142-5p	MIMAT0000433	hsa-miR-142-5p	57654	KIAA1530	-1.04	http://www.microrna.org/microrna/getMrna.do?gene=57654&matureName=hsa-miR-142-5p&organism=9606
hsa-miR-142-5p	MIMAT0000433	hsa-miR-142-5p	5437	POLR2H	-0.12	http://www.microrna.org/microrna/getMrna.do?gene=5437&matureName=hsa-miR-142-5p&organism=9606
hsa-miR-142-5p	MIMAT0000433	hsa-miR-142-5p	134728	IRAK1BP1	-1.27	http://www.microrna.org/microrna/getMrna.do?gene=134728&matureName=hsa-miR-142-5p&organism=9606
hsa-miR-142-5p	MIMAT0000433	hsa-miR-142-5p	54521	WDR44	-0.16	http://www.microrna.org/microrna/getMrna.do?gene=54521&matureName=hsa-miR-142-5p&organism=9606
hsa-miR-142-5p	MIMAT0000433	hsa-miR-142-5p	54521	WDR44	-0.13	http://www.microrna.org/microrna/getMrna.do?gene=54521&matureName=hsa-miR-142-5p&organism=9606
hsa-miR-142-5p	MIMAT0000433	hsa-miR-142-5p	54521	WDR44	-0.19	http://www.microrna.org/microrna/getMrna.do?gene=54521&matureName=hsa-miR-142-5p&organism=9606
hsa-miR-142-5p	MIMAT0000433	hsa-miR-142-5p	55142	HAUS2	-0.38	http://www.microrna.org/microrna/getMrna.do?gene=55142&matureName=hsa-miR-142-5p&organism=9606
hsa-miR-142-5p	MIMAT0000433	hsa-miR-142-5p	148418	SAMD13	-0.1	http://www.microrna.org/microrna/getMrna.do?gene=148418&matureName=hsa-miR-142-5p&organism=9606
hsa-miR-142-5p	MIMAT0000433	hsa-miR-142-5p	4899	NRF1	-0.16	http://www.microrna.org/microrna/getMrna.do?gene=4899&matureName=hsa-miR-142-5p&organism=9606
hsa-miR-142-5p	MIMAT0000433	hsa-miR-142-5p	9255	AIMP1	-0.12	http://www.microrna.org/microrna/getMrna.do?gene=9255&matureName=hsa-miR-142-5p&organism=9606
hsa-miR-142-5p	MIMAT0000433	hsa-miR-142-5p	57223	SMEK2	-0.19	http://www.microrna.org/microrna/getMrna.do?gene=57223&matureName=hsa-miR-142-5p&organism=9606
hsa-miR-142-5p	MIMAT0000433	hsa-miR-142-5p	860	RUNX2	-0.13	http://www.microrna.org/microrna/getMrna.do?gene=860&matureName=hsa-miR-142-5p&organism=9606
hsa-miR-142-5p	MIMAT0000433	hsa-miR-142-5p	56907	SPIRE1	-0.22	http://www.microrna.org/microrna/getMrna.do?gene=56907&matureName=hsa-miR-142-5p&organism=9606
hsa-miR-142-5p	MIMAT0000433	hsa-miR-142-5p	4163	MCC	-0.4	http://www.microrna.org/microrna/getMrna.do?gene=4163&matureName=hsa-miR-142-5p&organism=9606
hsa-miR-142-5p	MIMAT0000433	hsa-miR-142-5p	4317	MMP8	-0.27	http://www.microrna.org/microrna/getMrna.do?gene=4317&matureName=hsa-miR-142-5p&organism=9606
hsa-miR-142-5p	MIMAT0000433	hsa-miR-142-5p	84295	PHF6	-1.12	http://www.microrna.org/microrna/getMrna.do?gene=84295&matureName=hsa-miR-142-5p&organism=9606
hsa-miR-142-5p	MIMAT0000433	hsa-miR-142-5p	84295	PHF6	-0.46	http://www.microrna.org/microrna/getMrna.do?gene=84295&matureName=hsa-miR-142-5p&organism=9606
hsa-miR-142-5p	MIMAT0000433	hsa-miR-142-5p	55234	SMU1	-0.33	http://www.microrna.org/microrna/getMrna.do?gene=55234&matureName=hsa-miR-142-5p&organism=9606
hsa-miR-142-5p	MIMAT0000433	hsa-miR-142-5p	79956	ERMP1	-0.11	http://www.microrna.org/microrna/getMrna.do?gene=79956&matureName=hsa-miR-142-5p&organism=9606
hsa-miR-142-5p	MIMAT0000433	hsa-miR-142-5p	4297	MLL	-0.51	http://www.microrna.org/microrna/getMrna.do?gene=4297&matureName=hsa-miR-142-5p&organism=9606
hsa-miR-142-5p	MIMAT0000433	hsa-miR-142-5p	442213	C6orf138	-0.6	http://www.microrna.org/microrna/getMrna.do?gene=442213&matureName=hsa-miR-142-5p&organism=9606
hsa-miR-142-5p	MIMAT0000433	hsa-miR-142-5p	10611	PDLIM5	-0.69	http://www.microrna.org/microrna/getMrna.do?gene=10611&matureName=hsa-miR-142-5p&organism=9606
hsa-miR-142-5p	MIMAT0000433	hsa-miR-142-5p	10611	PDLIM5	-0.33	http://www.microrna.org/microrna/getMrna.do?gene=10611&matureName=hsa-miR-142-5p&organism=9606
hsa-miR-142-5p	MIMAT0000433	hsa-miR-142-5p	23200	ATP11B	-0.22	http://www.microrna.org/microrna/getMrna.do?gene=23200&matureName=hsa-miR-142-5p&organism=9606
hsa-miR-142-5p	MIMAT0000433	hsa-miR-142-5p	6091	ROBO1	-0.63	http://www.microrna.org/microrna/getMrna.do?gene=6091&matureName=hsa-miR-142-5p&organism=9606
hsa-miR-142-5p	MIMAT0000433	hsa-miR-142-5p	6091	ROBO1	-1.1	http://www.microrna.org/microrna/getMrna.do?gene=6091&matureName=hsa-miR-142-5p&organism=9606
hsa-miR-142-5p	MIMAT0000433	hsa-miR-142-5p	6091	ROBO1	-1.25	http://www.microrna.org/microrna/getMrna.do?gene=6091&matureName=hsa-miR-142-5p&organism=9606
hsa-miR-142-5p	MIMAT0000433	hsa-miR-142-5p	11113	CIT	-1.29	http://www.microrna.org/microrna/getMrna.do?gene=11113&matureName=hsa-miR-142-5p&organism=9606
hsa-miR-142-5p	MIMAT0000433	hsa-miR-142-5p	25912	C1orf43	-0.98	http://www.microrna.org/microrna/getMrna.do?gene=25912&matureName=hsa-miR-142-5p&organism=9606
hsa-miR-142-5p	MIMAT0000433	hsa-miR-142-5p	23587	C17orf81	-0.7	http://www.microrna.org/microrna/getMrna.do?gene=23587&matureName=hsa-miR-142-5p&organism=9606
hsa-miR-142-5p	MIMAT0000433	hsa-miR-142-5p	10580	SORBS1	-1	http://www.microrna.org/microrna/getMrna.do?gene=10580&matureName=hsa-miR-142-5p&organism=9606
hsa-miR-142-5p	MIMAT0000433	hsa-miR-142-5p	9778	KIAA0232	-0.84	http://www.microrna.org/microrna/getMrna.do?gene=9778&matureName=hsa-miR-142-5p&organism=9606
hsa-miR-142-5p	MIMAT0000433	hsa-miR-142-5p	10562	OLFM4	-0.61	http://www.microrna.org/microrna/getMrna.do?gene=10562&matureName=hsa-miR-142-5p&organism=9606
hsa-miR-142-5p	MIMAT0000433	hsa-miR-142-5p	6374	CXCL5	-0.89	http://www.microrna.org/microrna/getMrna.do?gene=6374&matureName=hsa-miR-142-5p&organism=9606
hsa-miR-142-5p	MIMAT0000433	hsa-miR-142-5p	27332	ZNF638	-0.16	http://www.microrna.org/microrna/getMrna.do?gene=27332&matureName=hsa-miR-142-5p&organism=9606
hsa-miR-142-5p	MIMAT0000433	hsa-miR-142-5p	10777	ARPP21	-0.15	http://www.microrna.org/microrna/getMrna.do?gene=10777&matureName=hsa-miR-142-5p&organism=9606
hsa-miR-142-5p	MIMAT0000433	hsa-miR-142-5p	10777	ARPP21	-0.16	http://www.microrna.org/microrna/getMrna.do?gene=10777&matureName=hsa-miR-142-5p&organism=9606
hsa-miR-142-5p	MIMAT0000433	hsa-miR-142-5p	10777	ARPP21	-0.12	http://www.microrna.org/microrna/getMrna.do?gene=10777&matureName=hsa-miR-142-5p&organism=9606
hsa-miR-142-5p	MIMAT0000433	hsa-miR-142-5p	51678	MPP6	-0.3	http://www.microrna.org/microrna/getMrna.do?gene=51678&matureName=hsa-miR-142-5p&organism=9606
hsa-miR-142-5p	MIMAT0000433	hsa-miR-142-5p	51678	MPP6	-0.24	http://www.microrna.org/microrna/getMrna.do?gene=51678&matureName=hsa-miR-142-5p&organism=9606
hsa-miR-142-5p	MIMAT0000433	hsa-miR-142-5p	2744	GLS	-0.88	http://www.microrna.org/microrna/getMrna.do?gene=2744&matureName=hsa-miR-142-5p&organism=9606
hsa-miR-142-5p	MIMAT0000433	hsa-miR-142-5p	2744	GLS	-0.12	http://www.microrna.org/microrna/getMrna.do?gene=2744&matureName=hsa-miR-142-5p&organism=9606
hsa-miR-142-5p	MIMAT0000433	hsa-miR-142-5p	2744	GLS	-0.47	http://www.microrna.org/microrna/getMrna.do?gene=2744&matureName=hsa-miR-142-5p&organism=9606
hsa-miR-142-5p	MIMAT0000433	hsa-miR-142-5p	4905	NSF	-0.12	http://www.microrna.org/microrna/getMrna.do?gene=4905&matureName=hsa-miR-142-5p&organism=9606
hsa-miR-142-5p	MIMAT0000433	hsa-miR-142-5p	84250	ANKRD32	-1.23	http://www.microrna.org/microrna/getMrna.do?gene=84250&matureName=hsa-miR-142-5p&organism=9606
hsa-miR-142-5p	MIMAT0000433	hsa-miR-142-5p	3108	HLA-DMA	-0.12	http://www.microrna.org/microrna/getMrna.do?gene=3108&matureName=hsa-miR-142-5p&organism=9606
hsa-miR-142-5p	MIMAT0000433	hsa-miR-142-5p	7355	SLC35A2	-0.14	http://www.microrna.org/microrna/getMrna.do?gene=7355&matureName=hsa-miR-142-5p&organism=9606
hsa-miR-142-5p	MIMAT0000433	hsa-miR-142-5p	79664	NARG2	-0.14	http://www.microrna.org/microrna/getMrna.do?gene=79664&matureName=hsa-miR-142-5p&organism=9606
hsa-miR-142-5p	MIMAT0000433	hsa-miR-142-5p	50807	ASAP1	-0.1	http://www.microrna.org/microrna/getMrna.do?gene=50807&matureName=hsa-miR-142-5p&organism=9606
hsa-miR-142-5p	MIMAT0000433	hsa-miR-142-5p	112609	MRAP2	-0.22	http://www.microrna.org/microrna/getMrna.do?gene=112609&matureName=hsa-miR-142-5p&organism=9606
hsa-miR-142-5p	MIMAT0000433	hsa-miR-142-5p	112609	MRAP2	-1.11	http://www.microrna.org/microrna/getMrna.do?gene=112609&matureName=hsa-miR-142-5p&organism=9606
hsa-miR-142-5p	MIMAT0000433	hsa-miR-142-5p	112609	MRAP2	-0.86	http://www.microrna.org/microrna/getMrna.do?gene=112609&matureName=hsa-miR-142-5p&organism=9606
hsa-miR-142-5p	MIMAT0000433	hsa-miR-142-5p	7844	RNF103	-0.26	http://www.microrna.org/microrna/getMrna.do?gene=7844&matureName=hsa-miR-142-5p&organism=9606
hsa-miR-142-5p	MIMAT0000433	hsa-miR-142-5p	344787	ZNF860	-0.9	http://www.microrna.org/microrna/getMrna.do?gene=344787&matureName=hsa-miR-142-5p&organism=9606
hsa-miR-142-5p	MIMAT0000433	hsa-miR-142-5p	6596	HLTF	-1.22	http://www.microrna.org/microrna/getMrna.do?gene=6596&matureName=hsa-miR-142-5p&organism=9606
hsa-miR-142-5p	MIMAT0000433	hsa-miR-142-5p	6596	HLTF	-0.23	http://www.microrna.org/microrna/getMrna.do?gene=6596&matureName=hsa-miR-142-5p&organism=9606
hsa-miR-142-5p	MIMAT0000433	hsa-miR-142-5p	91860	CALML4	-0.69	http://www.microrna.org/microrna/getMrna.do?gene=91860&matureName=hsa-miR-142-5p&organism=9606
hsa-miR-142-5p	MIMAT0000433	hsa-miR-142-5p	26278	SACS	-0.81	http://www.microrna.org/microrna/getMrna.do?gene=26278&matureName=hsa-miR-142-5p&organism=9606
hsa-miR-142-5p	MIMAT0000433	hsa-miR-142-5p	26278	SACS	-0.14	http://www.microrna.org/microrna/getMrna.do?gene=26278&matureName=hsa-miR-142-5p&organism=9606
hsa-miR-142-5p	MIMAT0000433	hsa-miR-142-5p	26278	SACS	-0.71	http://www.microrna.org/microrna/getMrna.do?gene=26278&matureName=hsa-miR-142-5p&organism=9606
hsa-miR-142-5p	MIMAT0000433	hsa-miR-142-5p	26278	SACS	-0.71	http://www.microrna.org/microrna/getMrna.do?gene=26278&matureName=hsa-miR-142-5p&organism=9606
hsa-miR-142-5p	MIMAT0000433	hsa-miR-142-5p	23199	KIAA0182	-0.11	http://www.microrna.org/microrna/getMrna.do?gene=23199&matureName=hsa-miR-142-5p&organism=9606
hsa-miR-142-5p	MIMAT0000433	hsa-miR-142-5p	51514	DTL	-0.21	http://www.microrna.org/microrna/getMrna.do?gene=51514&matureName=hsa-miR-142-5p&organism=9606
hsa-miR-142-5p	MIMAT0000433	hsa-miR-142-5p	5495	PPM1B	-0.12	http://www.microrna.org/microrna/getMrna.do?gene=5495&matureName=hsa-miR-142-5p&organism=9606
hsa-miR-142-5p	MIMAT0000433	hsa-miR-142-5p	54878	DPP8	-0.95	http://www.microrna.org/microrna/getMrna.do?gene=54878&matureName=hsa-miR-142-5p&organism=9606
hsa-miR-142-5p	MIMAT0000433	hsa-miR-142-5p	55193	PBRM1	-0.95	http://www.microrna.org/microrna/getMrna.do?gene=55193&matureName=hsa-miR-142-5p&organism=9606
hsa-miR-142-5p	MIMAT0000433	hsa-miR-142-5p	84100	ARL6	-0.13	http://www.microrna.org/microrna/getMrna.do?gene=84100&matureName=hsa-miR-142-5p&organism=9606
hsa-miR-142-5p	MIMAT0000433	hsa-miR-142-5p	84100	ARL6	-0.27	http://www.microrna.org/microrna/getMrna.do?gene=84100&matureName=hsa-miR-142-5p&organism=9606
hsa-miR-142-5p	MIMAT0000433	hsa-miR-142-5p	255919	TMEM188	-1.35	http://www.microrna.org/microrna/getMrna.do?gene=255919&matureName=hsa-miR-142-5p&organism=9606
hsa-miR-142-5p	MIMAT0000433	hsa-miR-142-5p	255919	TMEM188	-0.25	http://www.microrna.org/microrna/getMrna.do?gene=255919&matureName=hsa-miR-142-5p&organism=9606
hsa-miR-142-5p	MIMAT0000433	hsa-miR-142-5p	255919	TMEM188	-1.25	http://www.microrna.org/microrna/getMrna.do?gene=255919&matureName=hsa-miR-142-5p&organism=9606
hsa-miR-142-5p	MIMAT0000433	hsa-miR-142-5p	7378	UPP1	-0.12	http://www.microrna.org/microrna/getMrna.do?gene=7378&matureName=hsa-miR-142-5p&organism=9606
hsa-miR-142-5p	MIMAT0000433	hsa-miR-142-5p	55167	MSL2	-0.79	http://www.microrna.org/microrna/getMrna.do?gene=55167&matureName=hsa-miR-142-5p&organism=9606
hsa-miR-142-5p	MIMAT0000433	hsa-miR-142-5p	55075	UACA	-0.38	http://www.microrna.org/microrna/getMrna.do?gene=55075&matureName=hsa-miR-142-5p&organism=9606
hsa-miR-142-5p	MIMAT0000433	hsa-miR-142-5p	4734	NEDD4	-0.6	http://www.microrna.org/microrna/getMrna.do?gene=4734&matureName=hsa-miR-142-5p&organism=9606
hsa-miR-142-5p	MIMAT0000433	hsa-miR-142-5p	928	CD9	-1.07	http://www.microrna.org/microrna/getMrna.do?gene=928&matureName=hsa-miR-142-5p&organism=9606
hsa-miR-142-5p	MIMAT0000433	hsa-miR-142-5p	928	CD9	-0.13	http://www.microrna.org/microrna/getMrna.do?gene=928&matureName=hsa-miR-142-5p&organism=9606
hsa-miR-142-5p	MIMAT0000433	hsa-miR-142-5p	7294	TXK	-0.12	http://www.microrna.org/microrna/getMrna.do?gene=7294&matureName=hsa-miR-142-5p&organism=9606
hsa-miR-142-5p	MIMAT0000433	hsa-miR-142-5p	7294	TXK	-0.15	http://www.microrna.org/microrna/getMrna.do?gene=7294&matureName=hsa-miR-142-5p&organism=9606
hsa-miR-142-5p	MIMAT0000433	hsa-miR-142-5p	4654	MYOD1	-0.37	http://www.microrna.org/microrna/getMrna.do?gene=4654&matureName=hsa-miR-142-5p&organism=9606
hsa-miR-142-5p	MIMAT0000433	hsa-miR-142-5p	9975	NR1D2	-0.62	http://www.microrna.org/microrna/getMrna.do?gene=9975&matureName=hsa-miR-142-5p&organism=9606
hsa-miR-142-5p	MIMAT0000433	hsa-miR-142-5p	10179	RBM7	-0.2	http://www.microrna.org/microrna/getMrna.do?gene=10179&matureName=hsa-miR-142-5p&organism=9606
hsa-miR-142-5p	MIMAT0000433	hsa-miR-142-5p	65110	UPF3A	-1.04	http://www.microrna.org/microrna/getMrna.do?gene=65110&matureName=hsa-miR-142-5p&organism=9606
hsa-miR-142-5p	MIMAT0000433	hsa-miR-142-5p	80196	RNF34	-0.65	http://www.microrna.org/microrna/getMrna.do?gene=80196&matureName=hsa-miR-142-5p&organism=9606
hsa-miR-142-5p	MIMAT0000433	hsa-miR-142-5p	80196	RNF34	-0.22	http://www.microrna.org/microrna/getMrna.do?gene=80196&matureName=hsa-miR-142-5p&organism=9606
hsa-miR-142-5p	MIMAT0000433	hsa-miR-142-5p	1756	DMD	-0.23	http://www.microrna.org/microrna/getMrna.do?gene=1756&matureName=hsa-miR-142-5p&organism=9606
hsa-miR-142-5p	MIMAT0000433	hsa-miR-142-5p	1756	DMD	-0.26	http://www.microrna.org/microrna/getMrna.do?gene=1756&matureName=hsa-miR-142-5p&organism=9606
hsa-miR-142-5p	MIMAT0000433	hsa-miR-142-5p	1756	DMD	-0.11	http://www.microrna.org/microrna/getMrna.do?gene=1756&matureName=hsa-miR-142-5p&organism=9606
hsa-miR-142-5p	MIMAT0000433	hsa-miR-142-5p	29034	LOC29034	-0.67	http://www.microrna.org/microrna/getMrna.do?gene=29034&matureName=hsa-miR-142-5p&organism=9606
hsa-miR-142-5p	MIMAT0000433	hsa-miR-142-5p	29034	LOC29034	-0.16	http://www.microrna.org/microrna/getMrna.do?gene=29034&matureName=hsa-miR-142-5p&organism=9606
hsa-miR-142-5p	MIMAT0000433	hsa-miR-142-5p	29034	LOC29034	-0.14	http://www.microrna.org/microrna/getMrna.do?gene=29034&matureName=hsa-miR-142-5p&organism=9606
hsa-miR-142-5p	MIMAT0000433	hsa-miR-142-5p	26266	SLC13A4	-0.81	http://www.microrna.org/microrna/getMrna.do?gene=26266&matureName=hsa-miR-142-5p&organism=9606
hsa-miR-142-5p	MIMAT0000433	hsa-miR-142-5p	57379	AICDA	-0.19	http://www.microrna.org/microrna/getMrna.do?gene=57379&matureName=hsa-miR-142-5p&organism=9606
hsa-miR-142-5p	MIMAT0000433	hsa-miR-142-5p	57379	AICDA	-0.1	http://www.microrna.org/microrna/getMrna.do?gene=57379&matureName=hsa-miR-142-5p&organism=9606
hsa-miR-142-5p	MIMAT0000433	hsa-miR-142-5p	1281	COL3A1	-0.25	http://www.microrna.org/microrna/getMrna.do?gene=1281&matureName=hsa-miR-142-5p&organism=9606
hsa-miR-142-5p	MIMAT0000433	hsa-miR-142-5p	51018	RRP15	-0.14	http://www.microrna.org/microrna/getMrna.do?gene=51018&matureName=hsa-miR-142-5p&organism=9606
hsa-miR-142-5p	MIMAT0000433	hsa-miR-142-5p	51018	RRP15	-0.27	http://www.microrna.org/microrna/getMrna.do?gene=51018&matureName=hsa-miR-142-5p&organism=9606
hsa-miR-142-5p	MIMAT0000433	hsa-miR-142-5p	4052	LTBP1	-1.25	http://www.microrna.org/microrna/getMrna.do?gene=4052&matureName=hsa-miR-142-5p&organism=9606
hsa-miR-142-5p	MIMAT0000433	hsa-miR-142-5p	80790	CMIP	-0.61	http://www.microrna.org/microrna/getMrna.do?gene=80790&matureName=hsa-miR-142-5p&organism=9606
hsa-miR-142-5p	MIMAT0000433	hsa-miR-142-5p	637	BID	-0.1	http://www.microrna.org/microrna/getMrna.do?gene=637&matureName=hsa-miR-142-5p&organism=9606
hsa-miR-142-5p	MIMAT0000433	hsa-miR-142-5p	80254	CEP63	-0.14	http://www.microrna.org/microrna/getMrna.do?gene=80254&matureName=hsa-miR-142-5p&organism=9606
hsa-miR-142-5p	MIMAT0000433	hsa-miR-142-5p	9871	SEC24D	-0.1	http://www.microrna.org/microrna/getMrna.do?gene=9871&matureName=hsa-miR-142-5p&organism=9606
hsa-miR-142-5p	MIMAT0000433	hsa-miR-142-5p	9871	SEC24D	-0.17	http://www.microrna.org/microrna/getMrna.do?gene=9871&matureName=hsa-miR-142-5p&organism=9606
hsa-miR-142-5p	MIMAT0000433	hsa-miR-142-5p	9871	SEC24D	-0.22	http://www.microrna.org/microrna/getMrna.do?gene=9871&matureName=hsa-miR-142-5p&organism=9606
hsa-miR-142-5p	MIMAT0000433	hsa-miR-142-5p	26507	CNNM1	-0.28	http://www.microrna.org/microrna/getMrna.do?gene=26507&matureName=hsa-miR-142-5p&organism=9606
hsa-miR-142-5p	MIMAT0000433	hsa-miR-142-5p	7174	TPP2	-0.32	http://www.microrna.org/microrna/getMrna.do?gene=7174&matureName=hsa-miR-142-5p&organism=9606
hsa-miR-142-5p	MIMAT0000433	hsa-miR-142-5p	80025	PANK2	-0.73	http://www.microrna.org/microrna/getMrna.do?gene=80025&matureName=hsa-miR-142-5p&organism=9606
hsa-miR-142-5p	MIMAT0000433	hsa-miR-142-5p	1996	ELAVL4	-1.07	http://www.microrna.org/microrna/getMrna.do?gene=1996&matureName=hsa-miR-142-5p&organism=9606
hsa-miR-142-5p	MIMAT0000433	hsa-miR-142-5p	253943	YTHDF3	-0.15	http://www.microrna.org/microrna/getMrna.do?gene=253943&matureName=hsa-miR-142-5p&organism=9606
hsa-miR-142-5p	MIMAT0000433	hsa-miR-142-5p	9825	SPATA2	-0.58	http://www.microrna.org/microrna/getMrna.do?gene=9825&matureName=hsa-miR-142-5p&organism=9606
hsa-miR-142-5p	MIMAT0000433	hsa-miR-142-5p	29098	RANGRF	-0.22	http://www.microrna.org/microrna/getMrna.do?gene=29098&matureName=hsa-miR-142-5p&organism=9606
hsa-miR-142-5p	MIMAT0000433	hsa-miR-142-5p	7130	TNFAIP6	-1.28	http://www.microrna.org/microrna/getMrna.do?gene=7130&matureName=hsa-miR-142-5p&organism=9606
hsa-miR-142-5p	MIMAT0000433	hsa-miR-142-5p	7130	TNFAIP6	-0.13	http://www.microrna.org/microrna/getMrna.do?gene=7130&matureName=hsa-miR-142-5p&organism=9606
hsa-miR-142-5p	MIMAT0000433	hsa-miR-142-5p	6656	SOX1	-0.74	http://www.microrna.org/microrna/getMrna.do?gene=6656&matureName=hsa-miR-142-5p&organism=9606
hsa-miR-142-5p	MIMAT0000433	hsa-miR-142-5p	10438	C1D	-1.08	http://www.microrna.org/microrna/getMrna.do?gene=10438&matureName=hsa-miR-142-5p&organism=9606
hsa-miR-142-5p	MIMAT0000433	hsa-miR-142-5p	10438	C1D	-0.93	http://www.microrna.org/microrna/getMrna.do?gene=10438&matureName=hsa-miR-142-5p&organism=9606
hsa-miR-142-5p	MIMAT0000433	hsa-miR-142-5p	10438	C1D	-0.16	http://www.microrna.org/microrna/getMrna.do?gene=10438&matureName=hsa-miR-142-5p&organism=9606
hsa-miR-142-5p	MIMAT0000433	hsa-miR-142-5p	10438	C1D	-0.12	http://www.microrna.org/microrna/getMrna.do?gene=10438&matureName=hsa-miR-142-5p&organism=9606
hsa-miR-142-5p	MIMAT0000433	hsa-miR-142-5p	91526	ANKRD44	-0.24	http://www.microrna.org/microrna/getMrna.do?gene=91526&matureName=hsa-miR-142-5p&organism=9606
hsa-miR-142-5p	MIMAT0000433	hsa-miR-142-5p	22900	CARD8	-0.22	http://www.microrna.org/microrna/getMrna.do?gene=22900&matureName=hsa-miR-142-5p&organism=9606
hsa-miR-142-5p	MIMAT0000433	hsa-miR-142-5p	22900	CARD8	-0.39	http://www.microrna.org/microrna/getMrna.do?gene=22900&matureName=hsa-miR-142-5p&organism=9606
hsa-miR-142-5p	MIMAT0000433	hsa-miR-142-5p	401145	FAM190A	-1.24	http://www.microrna.org/microrna/getMrna.do?gene=401145&matureName=hsa-miR-142-5p&organism=9606
hsa-miR-142-5p	MIMAT0000433	hsa-miR-142-5p	84545	MRPL43	-0.38	http://www.microrna.org/microrna/getMrna.do?gene=84545&matureName=hsa-miR-142-5p&organism=9606
hsa-miR-142-5p	MIMAT0000433	hsa-miR-142-5p	10178	ODZ1	-0.44	http://www.microrna.org/microrna/getMrna.do?gene=10178&matureName=hsa-miR-142-5p&organism=9606
hsa-miR-142-5p	MIMAT0000433	hsa-miR-142-5p	10178	ODZ1	-0.77	http://www.microrna.org/microrna/getMrna.do?gene=10178&matureName=hsa-miR-142-5p&organism=9606
hsa-miR-142-5p	MIMAT0000433	hsa-miR-142-5p	8754	ADAM9	-0.18	http://www.microrna.org/microrna/getMrna.do?gene=8754&matureName=hsa-miR-142-5p&organism=9606
hsa-miR-142-5p	MIMAT0000433	hsa-miR-142-5p	23505	TMEM131	-0.12	http://www.microrna.org/microrna/getMrna.do?gene=23505&matureName=hsa-miR-142-5p&organism=9606
hsa-miR-142-5p	MIMAT0000433	hsa-miR-142-5p	219988	PATL1	-0.28	http://www.microrna.org/microrna/getMrna.do?gene=219988&matureName=hsa-miR-142-5p&organism=9606
hsa-miR-142-5p	MIMAT0000433	hsa-miR-142-5p	54471	SMCR7L	-0.19	http://www.microrna.org/microrna/getMrna.do?gene=54471&matureName=hsa-miR-142-5p&organism=9606
hsa-miR-142-5p	MIMAT0000433	hsa-miR-142-5p	317	APAF1	-0.21	http://www.microrna.org/microrna/getMrna.do?gene=317&matureName=hsa-miR-142-5p&organism=9606
hsa-miR-142-5p	MIMAT0000433	hsa-miR-142-5p	317	APAF1	-0.21	http://www.microrna.org/microrna/getMrna.do?gene=317&matureName=hsa-miR-142-5p&organism=9606
hsa-miR-142-5p	MIMAT0000433	hsa-miR-142-5p	57554	LRRC7	-0.1	http://www.microrna.org/microrna/getMrna.do?gene=57554&matureName=hsa-miR-142-5p&organism=9606
hsa-miR-142-5p	MIMAT0000433	hsa-miR-142-5p	57554	LRRC7	-0.24	http://www.microrna.org/microrna/getMrna.do?gene=57554&matureName=hsa-miR-142-5p&organism=9606
hsa-miR-142-5p	MIMAT0000433	hsa-miR-142-5p	57554	LRRC7	-0.27	http://www.microrna.org/microrna/getMrna.do?gene=57554&matureName=hsa-miR-142-5p&organism=9606
hsa-miR-142-5p	MIMAT0000433	hsa-miR-142-5p	2559	GABRA6	-0.9	http://www.microrna.org/microrna/getMrna.do?gene=2559&matureName=hsa-miR-142-5p&organism=9606
hsa-miR-142-5p	MIMAT0000433	hsa-miR-142-5p	6097	RORC	-0.15	http://www.microrna.org/microrna/getMrna.do?gene=6097&matureName=hsa-miR-142-5p&organism=9606
hsa-miR-142-5p	MIMAT0000433	hsa-miR-142-5p	10625	IVNS1ABP	-0.22	http://www.microrna.org/microrna/getMrna.do?gene=10625&matureName=hsa-miR-142-5p&organism=9606
hsa-miR-142-5p	MIMAT0000433	hsa-miR-142-5p	10625	IVNS1ABP	-0.19	http://www.microrna.org/microrna/getMrna.do?gene=10625&matureName=hsa-miR-142-5p&organism=9606
hsa-miR-142-5p	MIMAT0000433	hsa-miR-142-5p	56952	PRTFDC1	-1.15	http://www.microrna.org/microrna/getMrna.do?gene=56952&matureName=hsa-miR-142-5p&organism=9606
hsa-miR-142-5p	MIMAT0000433	hsa-miR-142-5p	4857	NOVA1	-0.26	http://www.microrna.org/microrna/getMrna.do?gene=4857&matureName=hsa-miR-142-5p&organism=9606
hsa-miR-142-5p	MIMAT0000433	hsa-miR-142-5p	84675	TRIM55	-1.27	http://www.microrna.org/microrna/getMrna.do?gene=84675&matureName=hsa-miR-142-5p&organism=9606
hsa-miR-142-5p	MIMAT0000433	hsa-miR-142-5p	25998	IBTK	-1.26	http://www.microrna.org/microrna/getMrna.do?gene=25998&matureName=hsa-miR-142-5p&organism=9606
hsa-miR-142-5p	MIMAT0000433	hsa-miR-142-5p	23131	GPATCH8	-0.97	http://www.microrna.org/microrna/getMrna.do?gene=23131&matureName=hsa-miR-142-5p&organism=9606
hsa-miR-142-5p	MIMAT0000433	hsa-miR-142-5p	7514	XPO1	-0.19	http://www.microrna.org/microrna/getMrna.do?gene=7514&matureName=hsa-miR-142-5p&organism=9606
hsa-miR-142-5p	MIMAT0000433	hsa-miR-142-5p	55203	LGI2	-0.12	http://www.microrna.org/microrna/getMrna.do?gene=55203&matureName=hsa-miR-142-5p&organism=9606
hsa-miR-142-5p	MIMAT0000433	hsa-miR-142-5p	5346	PLIN1	-0.32	http://www.microrna.org/microrna/getMrna.do?gene=5346&matureName=hsa-miR-142-5p&organism=9606
hsa-miR-142-5p	MIMAT0000433	hsa-miR-142-5p	64168	NECAB1	-0.49	http://www.microrna.org/microrna/getMrna.do?gene=64168&matureName=hsa-miR-142-5p&organism=9606
hsa-miR-142-5p	MIMAT0000433	hsa-miR-142-5p	23353	SUN1	-0.84	http://www.microrna.org/microrna/getMrna.do?gene=23353&matureName=hsa-miR-142-5p&organism=9606
hsa-miR-142-5p	MIMAT0000433	hsa-miR-142-5p	51111	SUV420H1	-0.88	http://www.microrna.org/microrna/getMrna.do?gene=51111&matureName=hsa-miR-142-5p&organism=9606
hsa-miR-142-5p	MIMAT0000433	hsa-miR-142-5p	51111	SUV420H1	-0.37	http://www.microrna.org/microrna/getMrna.do?gene=51111&matureName=hsa-miR-142-5p&organism=9606
hsa-miR-142-5p	MIMAT0000433	hsa-miR-142-5p	5066	PAM	-0.94	http://www.microrna.org/microrna/getMrna.do?gene=5066&matureName=hsa-miR-142-5p&organism=9606
hsa-miR-142-5p	MIMAT0000433	hsa-miR-142-5p	5066	PAM	-0.11	http://www.microrna.org/microrna/getMrna.do?gene=5066&matureName=hsa-miR-142-5p&organism=9606
hsa-miR-142-5p	MIMAT0000433	hsa-miR-142-5p	85413	SLC22A16	-0.17	http://www.microrna.org/microrna/getMrna.do?gene=85413&matureName=hsa-miR-142-5p&organism=9606
hsa-miR-142-5p	MIMAT0000433	hsa-miR-142-5p	10086	HHLA1	-0.32	http://www.microrna.org/microrna/getMrna.do?gene=10086&matureName=hsa-miR-142-5p&organism=9606
hsa-miR-142-5p	MIMAT0000433	hsa-miR-142-5p	5801	PTPRR	-0.12	http://www.microrna.org/microrna/getMrna.do?gene=5801&matureName=hsa-miR-142-5p&organism=9606
hsa-miR-142-5p	MIMAT0000433	hsa-miR-142-5p	205	AK3L1	-0.19	http://www.microrna.org/microrna/getMrna.do?gene=205&matureName=hsa-miR-142-5p&organism=9606
hsa-miR-142-5p	MIMAT0000433	hsa-miR-142-5p	205	AK3L1	-0.17	http://www.microrna.org/microrna/getMrna.do?gene=205&matureName=hsa-miR-142-5p&organism=9606
hsa-miR-142-5p	MIMAT0000433	hsa-miR-142-5p	255313	CT47A11	-0.6	http://www.microrna.org/microrna/getMrna.do?gene=255313&matureName=hsa-miR-142-5p&organism=9606
hsa-miR-142-5p	MIMAT0000433	hsa-miR-142-5p	9360	PPIG	-0.18	http://www.microrna.org/microrna/getMrna.do?gene=9360&matureName=hsa-miR-142-5p&organism=9606
hsa-miR-142-5p	MIMAT0000433	hsa-miR-142-5p	122060	SLAIN1	-1.26	http://www.microrna.org/microrna/getMrna.do?gene=122060&matureName=hsa-miR-142-5p&organism=9606
hsa-miR-142-5p	MIMAT0000433	hsa-miR-142-5p	122060	SLAIN1	-0.13	http://www.microrna.org/microrna/getMrna.do?gene=122060&matureName=hsa-miR-142-5p&organism=9606
hsa-miR-142-5p	MIMAT0000433	hsa-miR-142-5p	5033	P4HA1	-0.64	http://www.microrna.org/microrna/getMrna.do?gene=5033&matureName=hsa-miR-142-5p&organism=9606
hsa-miR-142-5p	MIMAT0000433	hsa-miR-142-5p	10336	PCGF3	-1.19	http://www.microrna.org/microrna/getMrna.do?gene=10336&matureName=hsa-miR-142-5p&organism=9606
hsa-miR-142-5p	MIMAT0000433	hsa-miR-142-5p	122786	FRMD6	-0.12	http://www.microrna.org/microrna/getMrna.do?gene=122786&matureName=hsa-miR-142-5p&organism=9606
hsa-miR-142-5p	MIMAT0000433	hsa-miR-142-5p	27154	BRPF3	-0.66	http://www.microrna.org/microrna/getMrna.do?gene=27154&matureName=hsa-miR-142-5p&organism=9606
hsa-miR-142-5p	MIMAT0000433	hsa-miR-142-5p	148867	SLC30A7	-0.28	http://www.microrna.org/microrna/getMrna.do?gene=148867&matureName=hsa-miR-142-5p&organism=9606
hsa-miR-142-5p	MIMAT0000433	hsa-miR-142-5p	64848	YTHDC2	-1.23	http://www.microrna.org/microrna/getMrna.do?gene=64848&matureName=hsa-miR-142-5p&organism=9606
hsa-miR-142-5p	MIMAT0000433	hsa-miR-142-5p	121536	AEBP2	-0.21	http://www.microrna.org/microrna/getMrna.do?gene=121536&matureName=hsa-miR-142-5p&organism=9606
hsa-miR-142-5p	MIMAT0000433	hsa-miR-142-5p	121536	AEBP2	-0.17	http://www.microrna.org/microrna/getMrna.do?gene=121536&matureName=hsa-miR-142-5p&organism=9606
hsa-miR-142-5p	MIMAT0000433	hsa-miR-142-5p	23288	IQCE	-0.38	http://www.microrna.org/microrna/getMrna.do?gene=23288&matureName=hsa-miR-142-5p&organism=9606
hsa-miR-142-5p	MIMAT0000433	hsa-miR-142-5p	9656	MDC1	-0.13	http://www.microrna.org/microrna/getMrna.do?gene=9656&matureName=hsa-miR-142-5p&organism=9606
hsa-miR-142-5p	MIMAT0000433	hsa-miR-142-5p	23582	CCNDBP1	-1.03	http://www.microrna.org/microrna/getMrna.do?gene=23582&matureName=hsa-miR-142-5p&organism=9606
hsa-miR-142-5p	MIMAT0000433	hsa-miR-142-5p	4118	MAL	-1.26	http://www.microrna.org/microrna/getMrna.do?gene=4118&matureName=hsa-miR-142-5p&organism=9606
hsa-miR-142-5p	MIMAT0000433	hsa-miR-142-5p	27443	CECR2	-1.28	http://www.microrna.org/microrna/getMrna.do?gene=27443&matureName=hsa-miR-142-5p&organism=9606
hsa-miR-142-5p	MIMAT0000433	hsa-miR-142-5p	5908	RAP1B	-0.14	http://www.microrna.org/microrna/getMrna.do?gene=5908&matureName=hsa-miR-142-5p&organism=9606
hsa-miR-142-5p	MIMAT0000433	hsa-miR-142-5p	5908	RAP1B	-1.25	http://www.microrna.org/microrna/getMrna.do?gene=5908&matureName=hsa-miR-142-5p&organism=9606
hsa-miR-142-5p	MIMAT0000433	hsa-miR-142-5p	23022	PALLD	-0.2	http://www.microrna.org/microrna/getMrna.do?gene=23022&matureName=hsa-miR-142-5p&organism=9606
hsa-miR-142-5p	MIMAT0000433	hsa-miR-142-5p	653240	KRTAP4-11	-0.91	http://www.microrna.org/microrna/getMrna.do?gene=653240&matureName=hsa-miR-142-5p&organism=9606
hsa-miR-142-5p	MIMAT0000433	hsa-miR-142-5p	1734	DIO2	-0.44	http://www.microrna.org/microrna/getMrna.do?gene=1734&matureName=hsa-miR-142-5p&organism=9606
hsa-miR-142-5p	MIMAT0000433	hsa-miR-142-5p	1734	DIO2	-0.15	http://www.microrna.org/microrna/getMrna.do?gene=1734&matureName=hsa-miR-142-5p&organism=9606
hsa-miR-142-5p	MIMAT0000433	hsa-miR-142-5p	1977	EIF4E	-0.68	http://www.microrna.org/microrna/getMrna.do?gene=1977&matureName=hsa-miR-142-5p&organism=9606
hsa-miR-142-5p	MIMAT0000433	hsa-miR-142-5p	1977	EIF4E	-0.95	http://www.microrna.org/microrna/getMrna.do?gene=1977&matureName=hsa-miR-142-5p&organism=9606
hsa-miR-142-5p	MIMAT0000433	hsa-miR-142-5p	122961	ISCA2	-0.99	http://www.microrna.org/microrna/getMrna.do?gene=122961&matureName=hsa-miR-142-5p&organism=9606
hsa-miR-142-5p	MIMAT0000433	hsa-miR-142-5p	10040	TOM1L1	-0.17	http://www.microrna.org/microrna/getMrna.do?gene=10040&matureName=hsa-miR-142-5p&organism=9606
hsa-miR-142-5p	MIMAT0000433	hsa-miR-142-5p	9657	IQCB1	-0.55	http://www.microrna.org/microrna/getMrna.do?gene=9657&matureName=hsa-miR-142-5p&organism=9606
hsa-miR-142-5p	MIMAT0000433	hsa-miR-142-5p	10205	MPZL2	-0.18	http://www.microrna.org/microrna/getMrna.do?gene=10205&matureName=hsa-miR-142-5p&organism=9606
hsa-miR-142-5p	MIMAT0000433	hsa-miR-142-5p	343450	KCNT2	-0.4	http://www.microrna.org/microrna/getMrna.do?gene=343450&matureName=hsa-miR-142-5p&organism=9606
hsa-miR-142-5p	MIMAT0000433	hsa-miR-142-5p	2151	F2RL2	-0.48	http://www.microrna.org/microrna/getMrna.do?gene=2151&matureName=hsa-miR-142-5p&organism=9606
hsa-miR-142-5p	MIMAT0000433	hsa-miR-142-5p	824	CAPN2	-0.73	http://www.microrna.org/microrna/getMrna.do?gene=824&matureName=hsa-miR-142-5p&organism=9606
hsa-miR-142-5p	MIMAT0000433	hsa-miR-142-5p	132671	SPATA18	-0.19	http://www.microrna.org/microrna/getMrna.do?gene=132671&matureName=hsa-miR-142-5p&organism=9606
hsa-miR-142-5p	MIMAT0000433	hsa-miR-142-5p	132671	SPATA18	-0.12	http://www.microrna.org/microrna/getMrna.do?gene=132671&matureName=hsa-miR-142-5p&organism=9606
hsa-miR-142-5p	MIMAT0000433	hsa-miR-142-5p	7728	ZNF175	-0.11	http://www.microrna.org/microrna/getMrna.do?gene=7728&matureName=hsa-miR-142-5p&organism=9606
hsa-miR-142-5p	MIMAT0000433	hsa-miR-142-5p	56990	CDC42SE2	-0.19	http://www.microrna.org/microrna/getMrna.do?gene=56990&matureName=hsa-miR-142-5p&organism=9606
hsa-miR-142-5p	MIMAT0000433	hsa-miR-142-5p	56990	CDC42SE2	-0.39	http://www.microrna.org/microrna/getMrna.do?gene=56990&matureName=hsa-miR-142-5p&organism=9606
hsa-miR-142-5p	MIMAT0000433	hsa-miR-142-5p	56990	CDC42SE2	-0.13	http://www.microrna.org/microrna/getMrna.do?gene=56990&matureName=hsa-miR-142-5p&organism=9606
hsa-miR-142-5p	MIMAT0000433	hsa-miR-142-5p	100189589	LOC100189589	-0.75	http://www.microrna.org/microrna/getMrna.do?gene=100189589&matureName=hsa-miR-142-5p&organism=9606
hsa-miR-142-5p	MIMAT0000433	hsa-miR-142-5p	204851	HIPK1	-0.73	http://www.microrna.org/microrna/getMrna.do?gene=204851&matureName=hsa-miR-142-5p&organism=9606
hsa-miR-142-5p	MIMAT0000433	hsa-miR-142-5p	204851	HIPK1	-0.96	http://www.microrna.org/microrna/getMrna.do?gene=204851&matureName=hsa-miR-142-5p&organism=9606
hsa-miR-142-5p	MIMAT0000433	hsa-miR-142-5p	55689	YEATS2	-0.84	http://www.microrna.org/microrna/getMrna.do?gene=55689&matureName=hsa-miR-142-5p&organism=9606
hsa-miR-142-5p	MIMAT0000433	hsa-miR-142-5p	3182	HNRNPAB	-0.22	http://www.microrna.org/microrna/getMrna.do?gene=3182&matureName=hsa-miR-142-5p&organism=9606
hsa-miR-142-5p	MIMAT0000433	hsa-miR-142-5p	2996	GYPE	-0.18	http://www.microrna.org/microrna/getMrna.do?gene=2996&matureName=hsa-miR-142-5p&organism=9606
hsa-miR-142-5p	MIMAT0000433	hsa-miR-142-5p	100130954	LOC100130954	-0.2	http://www.microrna.org/microrna/getMrna.do?gene=100130954&matureName=hsa-miR-142-5p&organism=9606
hsa-miR-142-5p	MIMAT0000433	hsa-miR-142-5p	4211	MEIS1	-1.05	http://www.microrna.org/microrna/getMrna.do?gene=4211&matureName=hsa-miR-142-5p&organism=9606
hsa-miR-142-5p	MIMAT0000433	hsa-miR-142-5p	4211	MEIS1	-1.3	http://www.microrna.org/microrna/getMrna.do?gene=4211&matureName=hsa-miR-142-5p&organism=9606
hsa-miR-142-5p	MIMAT0000433	hsa-miR-142-5p	9411	ARHGAP29	-0.17	http://www.microrna.org/microrna/getMrna.do?gene=9411&matureName=hsa-miR-142-5p&organism=9606
hsa-miR-142-5p	MIMAT0000433	hsa-miR-142-5p	51501	C11orf73	-0.4	http://www.microrna.org/microrna/getMrna.do?gene=51501&matureName=hsa-miR-142-5p&organism=9606
hsa-miR-142-5p	MIMAT0000433	hsa-miR-142-5p	93973	ACTR8	-0.85	http://www.microrna.org/microrna/getMrna.do?gene=93973&matureName=hsa-miR-142-5p&organism=9606
hsa-miR-142-5p	MIMAT0000433	hsa-miR-142-5p	23671	TMEFF2	-0.23	http://www.microrna.org/microrna/getMrna.do?gene=23671&matureName=hsa-miR-142-5p&organism=9606
hsa-miR-142-5p	MIMAT0000433	hsa-miR-142-5p	23671	TMEFF2	-0.62	http://www.microrna.org/microrna/getMrna.do?gene=23671&matureName=hsa-miR-142-5p&organism=9606
hsa-miR-142-5p	MIMAT0000433	hsa-miR-142-5p	23499	MACF1	-0.13	http://www.microrna.org/microrna/getMrna.do?gene=23499&matureName=hsa-miR-142-5p&organism=9606
hsa-miR-142-5p	MIMAT0000433	hsa-miR-142-5p	79870	BAALC	-0.66	http://www.microrna.org/microrna/getMrna.do?gene=79870&matureName=hsa-miR-142-5p&organism=9606
hsa-miR-142-5p	MIMAT0000433	hsa-miR-142-5p	389207	GRXCR1	-0.22	http://www.microrna.org/microrna/getMrna.do?gene=389207&matureName=hsa-miR-142-5p&organism=9606
hsa-miR-142-5p	MIMAT0000433	hsa-miR-142-5p	7019	TFAM	-0.68	http://www.microrna.org/microrna/getMrna.do?gene=7019&matureName=hsa-miR-142-5p&organism=9606
hsa-miR-142-5p	MIMAT0000433	hsa-miR-142-5p	55578	FAM48A	-1.24	http://www.microrna.org/microrna/getMrna.do?gene=55578&matureName=hsa-miR-142-5p&organism=9606
hsa-miR-142-5p	MIMAT0000433	hsa-miR-142-5p	1788	DNMT3A	-0.13	http://www.microrna.org/microrna/getMrna.do?gene=1788&matureName=hsa-miR-142-5p&organism=9606
hsa-miR-142-5p	MIMAT0000433	hsa-miR-142-5p	57396	CLK4	-1.09	http://www.microrna.org/microrna/getMrna.do?gene=57396&matureName=hsa-miR-142-5p&organism=9606
hsa-miR-142-5p	MIMAT0000433	hsa-miR-142-5p	57396	CLK4	-0.88	http://www.microrna.org/microrna/getMrna.do?gene=57396&matureName=hsa-miR-142-5p&organism=9606
hsa-miR-142-5p	MIMAT0000433	hsa-miR-142-5p	57396	CLK4	-0.12	http://www.microrna.org/microrna/getMrna.do?gene=57396&matureName=hsa-miR-142-5p&organism=9606
hsa-miR-142-5p	MIMAT0000433	hsa-miR-142-5p	57396	CLK4	-0.25	http://www.microrna.org/microrna/getMrna.do?gene=57396&matureName=hsa-miR-142-5p&organism=9606
hsa-miR-142-5p	MIMAT0000433	hsa-miR-142-5p	2204	FCAR	-0.1	http://www.microrna.org/microrna/getMrna.do?gene=2204&matureName=hsa-miR-142-5p&organism=9606
hsa-miR-142-5p	MIMAT0000433	hsa-miR-142-5p	285	ANGPT2	-0.1	http://www.microrna.org/microrna/getMrna.do?gene=285&matureName=hsa-miR-142-5p&organism=9606
hsa-miR-142-5p	MIMAT0000433	hsa-miR-142-5p	2359	FPR3	-0.94	http://www.microrna.org/microrna/getMrna.do?gene=2359&matureName=hsa-miR-142-5p&organism=9606
hsa-miR-142-5p	MIMAT0000433	hsa-miR-142-5p	162073	ITPRIPL2	-0.31	http://www.microrna.org/microrna/getMrna.do?gene=162073&matureName=hsa-miR-142-5p&organism=9606
hsa-miR-142-5p	MIMAT0000433	hsa-miR-142-5p	162073	ITPRIPL2	-0.16	http://www.microrna.org/microrna/getMrna.do?gene=162073&matureName=hsa-miR-142-5p&organism=9606
hsa-miR-142-5p	MIMAT0000433	hsa-miR-142-5p	7857	SCG2	-1.03	http://www.microrna.org/microrna/getMrna.do?gene=7857&matureName=hsa-miR-142-5p&organism=9606
hsa-miR-142-5p	MIMAT0000433	hsa-miR-142-5p	85480	TSLP	-0.11	http://www.microrna.org/microrna/getMrna.do?gene=85480&matureName=hsa-miR-142-5p&organism=9606
hsa-miR-142-5p	MIMAT0000433	hsa-miR-142-5p	83875	BCO2	-0.66	http://www.microrna.org/microrna/getMrna.do?gene=83875&matureName=hsa-miR-142-5p&organism=9606
hsa-miR-142-5p	MIMAT0000433	hsa-miR-142-5p	400966	RGPD1	-1.26	http://www.microrna.org/microrna/getMrna.do?gene=400966&matureName=hsa-miR-142-5p&organism=9606
hsa-miR-142-5p	MIMAT0000433	hsa-miR-142-5p	57129	MRPL47	-0.76	http://www.microrna.org/microrna/getMrna.do?gene=57129&matureName=hsa-miR-142-5p&organism=9606
hsa-miR-142-5p	MIMAT0000433	hsa-miR-142-5p	10102	TSFM	-1.03	http://www.microrna.org/microrna/getMrna.do?gene=10102&matureName=hsa-miR-142-5p&organism=9606
hsa-miR-142-5p	MIMAT0000433	hsa-miR-142-5p	5586	PKN2	-0.4	http://www.microrna.org/microrna/getMrna.do?gene=5586&matureName=hsa-miR-142-5p&organism=9606
hsa-miR-142-5p	MIMAT0000433	hsa-miR-142-5p	5586	PKN2	-1.04	http://www.microrna.org/microrna/getMrna.do?gene=5586&matureName=hsa-miR-142-5p&organism=9606
hsa-miR-142-5p	MIMAT0000433	hsa-miR-142-5p	5586	PKN2	-0.1	http://www.microrna.org/microrna/getMrna.do?gene=5586&matureName=hsa-miR-142-5p&organism=9606
hsa-miR-142-5p	MIMAT0000433	hsa-miR-142-5p	6197	RPS6KA3	-0.88	http://www.microrna.org/microrna/getMrna.do?gene=6197&matureName=hsa-miR-142-5p&organism=9606
hsa-miR-142-5p	MIMAT0000433	hsa-miR-142-5p	114880	OSBPL6	-0.32	http://www.microrna.org/microrna/getMrna.do?gene=114880&matureName=hsa-miR-142-5p&organism=9606
hsa-miR-142-5p	MIMAT0000433	hsa-miR-142-5p	55128	TRIM68	-0.34	http://www.microrna.org/microrna/getMrna.do?gene=55128&matureName=hsa-miR-142-5p&organism=9606
hsa-miR-142-5p	MIMAT0000433	hsa-miR-142-5p	89866	SEC16B	-0.1	http://www.microrna.org/microrna/getMrna.do?gene=89866&matureName=hsa-miR-142-5p&organism=9606
hsa-miR-142-5p	MIMAT0000433	hsa-miR-142-5p	255967	PAN3	-0.97	http://www.microrna.org/microrna/getMrna.do?gene=255967&matureName=hsa-miR-142-5p&organism=9606
hsa-miR-142-5p	MIMAT0000433	hsa-miR-142-5p	56154	TEX15	-0.73	http://www.microrna.org/microrna/getMrna.do?gene=56154&matureName=hsa-miR-142-5p&organism=9606
hsa-miR-142-5p	MIMAT0000433	hsa-miR-142-5p	56154	TEX15	-1.3	http://www.microrna.org/microrna/getMrna.do?gene=56154&matureName=hsa-miR-142-5p&organism=9606
hsa-miR-142-5p	MIMAT0000433	hsa-miR-142-5p	11283	CYP4F8	-0.61	http://www.microrna.org/microrna/getMrna.do?gene=11283&matureName=hsa-miR-142-5p&organism=9606
hsa-miR-142-5p	MIMAT0000433	hsa-miR-142-5p	23347	SMCHD1	-0.74	http://www.microrna.org/microrna/getMrna.do?gene=23347&matureName=hsa-miR-142-5p&organism=9606
hsa-miR-142-5p	MIMAT0000433	hsa-miR-142-5p	23347	SMCHD1	-0.93	http://www.microrna.org/microrna/getMrna.do?gene=23347&matureName=hsa-miR-142-5p&organism=9606
hsa-miR-142-5p	MIMAT0000433	hsa-miR-142-5p	26149	ZNF658	-0.6	http://www.microrna.org/microrna/getMrna.do?gene=26149&matureName=hsa-miR-142-5p&organism=9606
hsa-miR-142-5p	MIMAT0000433	hsa-miR-142-5p	27034	ACAD8	-0.43	http://www.microrna.org/microrna/getMrna.do?gene=27034&matureName=hsa-miR-142-5p&organism=9606
hsa-miR-142-5p	MIMAT0000433	hsa-miR-142-5p	64081	PBLD	-0.22	http://www.microrna.org/microrna/getMrna.do?gene=64081&matureName=hsa-miR-142-5p&organism=9606
hsa-miR-142-5p	MIMAT0000433	hsa-miR-142-5p	79841	AGBL2	-0.1	http://www.microrna.org/microrna/getMrna.do?gene=79841&matureName=hsa-miR-142-5p&organism=9606
hsa-miR-142-5p	MIMAT0000433	hsa-miR-142-5p	55785	FGD6	-0.98	http://www.microrna.org/microrna/getMrna.do?gene=55785&matureName=hsa-miR-142-5p&organism=9606
hsa-miR-142-5p	MIMAT0000433	hsa-miR-142-5p	56648	EIF5A2	-0.48	http://www.microrna.org/microrna/getMrna.do?gene=56648&matureName=hsa-miR-142-5p&organism=9606
hsa-miR-142-5p	MIMAT0000433	hsa-miR-142-5p	56648	EIF5A2	-0.29	http://www.microrna.org/microrna/getMrna.do?gene=56648&matureName=hsa-miR-142-5p&organism=9606
hsa-miR-142-5p	MIMAT0000433	hsa-miR-142-5p	56648	EIF5A2	-0.1	http://www.microrna.org/microrna/getMrna.do?gene=56648&matureName=hsa-miR-142-5p&organism=9606
hsa-miR-142-5p	MIMAT0000433	hsa-miR-142-5p	129642	MBOAT2	-0.11	http://www.microrna.org/microrna/getMrna.do?gene=129642&matureName=hsa-miR-142-5p&organism=9606
hsa-miR-142-5p	MIMAT0000433	hsa-miR-142-5p	129642	MBOAT2	-0.3	http://www.microrna.org/microrna/getMrna.do?gene=129642&matureName=hsa-miR-142-5p&organism=9606
hsa-miR-142-5p	MIMAT0000433	hsa-miR-142-5p	7802	DNALI1	-0.13	http://www.microrna.org/microrna/getMrna.do?gene=7802&matureName=hsa-miR-142-5p&organism=9606
hsa-miR-142-5p	MIMAT0000433	hsa-miR-142-5p	51009	DERL2	-0.85	http://www.microrna.org/microrna/getMrna.do?gene=51009&matureName=hsa-miR-142-5p&organism=9606
hsa-miR-142-5p	MIMAT0000433	hsa-miR-142-5p	23326	USP22	-0.1	http://www.microrna.org/microrna/getMrna.do?gene=23326&matureName=hsa-miR-142-5p&organism=9606
hsa-miR-142-5p	MIMAT0000433	hsa-miR-142-5p	80205	CHD9	-1.01	http://www.microrna.org/microrna/getMrna.do?gene=80205&matureName=hsa-miR-142-5p&organism=9606
hsa-miR-142-5p	MIMAT0000433	hsa-miR-142-5p	157777	C8orf45	-0.34	http://www.microrna.org/microrna/getMrna.do?gene=157777&matureName=hsa-miR-142-5p&organism=9606
hsa-miR-142-5p	MIMAT0000433	hsa-miR-142-5p	157777	C8orf45	-0.17	http://www.microrna.org/microrna/getMrna.do?gene=157777&matureName=hsa-miR-142-5p&organism=9606
hsa-miR-142-5p	MIMAT0000433	hsa-miR-142-5p	157777	C8orf45	-0.72	http://www.microrna.org/microrna/getMrna.do?gene=157777&matureName=hsa-miR-142-5p&organism=9606
hsa-miR-142-5p	MIMAT0000433	hsa-miR-142-5p	157777	C8orf45	-0.27	http://www.microrna.org/microrna/getMrna.do?gene=157777&matureName=hsa-miR-142-5p&organism=9606
hsa-miR-142-5p	MIMAT0000433	hsa-miR-142-5p	6009	RHEB	-0.91	http://www.microrna.org/microrna/getMrna.do?gene=6009&matureName=hsa-miR-142-5p&organism=9606
hsa-miR-142-5p	MIMAT0000433	hsa-miR-142-5p	6009	RHEB	-0.14	http://www.microrna.org/microrna/getMrna.do?gene=6009&matureName=hsa-miR-142-5p&organism=9606
hsa-miR-142-5p	MIMAT0000433	hsa-miR-142-5p	51520	LARS	-0.69	http://www.microrna.org/microrna/getMrna.do?gene=51520&matureName=hsa-miR-142-5p&organism=9606
hsa-miR-142-5p	MIMAT0000433	hsa-miR-142-5p	23287	AGTPBP1	-0.88	http://www.microrna.org/microrna/getMrna.do?gene=23287&matureName=hsa-miR-142-5p&organism=9606
hsa-miR-142-5p	MIMAT0000433	hsa-miR-142-5p	8496	PPFIBP1	-0.84	http://www.microrna.org/microrna/getMrna.do?gene=8496&matureName=hsa-miR-142-5p&organism=9606
hsa-miR-142-5p	MIMAT0000433	hsa-miR-142-5p	51072	MEMO1	-0.28	http://www.microrna.org/microrna/getMrna.do?gene=51072&matureName=hsa-miR-142-5p&organism=9606
hsa-miR-142-5p	MIMAT0000433	hsa-miR-142-5p	57480	PLEKHG1	-0.86	http://www.microrna.org/microrna/getMrna.do?gene=57480&matureName=hsa-miR-142-5p&organism=9606
hsa-miR-142-5p	MIMAT0000433	hsa-miR-142-5p	441204	LOC441204	-0.17	http://www.microrna.org/microrna/getMrna.do?gene=441204&matureName=hsa-miR-142-5p&organism=9606
hsa-miR-142-5p	MIMAT0000433	hsa-miR-142-5p	6790	AURKA	-0.1	http://www.microrna.org/microrna/getMrna.do?gene=6790&matureName=hsa-miR-142-5p&organism=9606
hsa-miR-142-5p	MIMAT0000433	hsa-miR-142-5p	9576	SPAG6	-0.2	http://www.microrna.org/microrna/getMrna.do?gene=9576&matureName=hsa-miR-142-5p&organism=9606
hsa-miR-142-5p	MIMAT0000433	hsa-miR-142-5p	952	CD38	-0.1	http://www.microrna.org/microrna/getMrna.do?gene=952&matureName=hsa-miR-142-5p&organism=9606
hsa-miR-142-5p	MIMAT0000433	hsa-miR-142-5p	54014	BRWD1	-0.92	http://www.microrna.org/microrna/getMrna.do?gene=54014&matureName=hsa-miR-142-5p&organism=9606
hsa-miR-142-5p	MIMAT0000433	hsa-miR-142-5p	341676	NEK5	-0.56	http://www.microrna.org/microrna/getMrna.do?gene=341676&matureName=hsa-miR-142-5p&organism=9606
hsa-miR-142-5p	MIMAT0000433	hsa-miR-142-5p	4094	MAF	-0.12	http://www.microrna.org/microrna/getMrna.do?gene=4094&matureName=hsa-miR-142-5p&organism=9606
hsa-miR-142-5p	MIMAT0000433	hsa-miR-142-5p	9843	HEPH	-0.25	http://www.microrna.org/microrna/getMrna.do?gene=9843&matureName=hsa-miR-142-5p&organism=9606
hsa-miR-142-5p	MIMAT0000433	hsa-miR-142-5p	10138	YAF2	-0.11	http://www.microrna.org/microrna/getMrna.do?gene=10138&matureName=hsa-miR-142-5p&organism=9606
hsa-miR-142-5p	MIMAT0000433	hsa-miR-142-5p	10138	YAF2	-0.65	http://www.microrna.org/microrna/getMrna.do?gene=10138&matureName=hsa-miR-142-5p&organism=9606
hsa-miR-142-5p	MIMAT0000433	hsa-miR-142-5p	9715	FAM131B	-0.36	http://www.microrna.org/microrna/getMrna.do?gene=9715&matureName=hsa-miR-142-5p&organism=9606
hsa-miR-142-5p	MIMAT0000433	hsa-miR-142-5p	7542	ZFPL1	-1.01	http://www.microrna.org/microrna/getMrna.do?gene=7542&matureName=hsa-miR-142-5p&organism=9606
hsa-miR-142-5p	MIMAT0000433	hsa-miR-142-5p	9419	CRIPT	-0.97	http://www.microrna.org/microrna/getMrna.do?gene=9419&matureName=hsa-miR-142-5p&organism=9606
hsa-miR-142-5p	MIMAT0000433	hsa-miR-142-5p	9419	CRIPT	-0.37	http://www.microrna.org/microrna/getMrna.do?gene=9419&matureName=hsa-miR-142-5p&organism=9606
hsa-miR-142-5p	MIMAT0000433	hsa-miR-142-5p	5775	PTPN4	-0.9	http://www.microrna.org/microrna/getMrna.do?gene=5775&matureName=hsa-miR-142-5p&organism=9606
hsa-miR-142-5p	MIMAT0000433	hsa-miR-142-5p	8050	PDHX	-1.17	http://www.microrna.org/microrna/getMrna.do?gene=8050&matureName=hsa-miR-142-5p&organism=9606
hsa-miR-142-5p	MIMAT0000433	hsa-miR-142-5p	23434	C3orf27	-0.13	http://www.microrna.org/microrna/getMrna.do?gene=23434&matureName=hsa-miR-142-5p&organism=9606
hsa-miR-142-5p	MIMAT0000433	hsa-miR-142-5p	9576	SPAG6	-0.19	http://www.microrna.org/microrna/getMrna.do?gene=9576&matureName=hsa-miR-142-5p&organism=9606
hsa-miR-142-5p	MIMAT0000433	hsa-miR-142-5p	26984	SEC22A	-1.11	http://www.microrna.org/microrna/getMrna.do?gene=26984&matureName=hsa-miR-142-5p&organism=9606
hsa-miR-142-5p	MIMAT0000433	hsa-miR-142-5p	55610	CCDC132	-0.28	http://www.microrna.org/microrna/getMrna.do?gene=55610&matureName=hsa-miR-142-5p&organism=9606
hsa-miR-142-5p	MIMAT0000433	hsa-miR-142-5p	55610	CCDC132	-0.81	http://www.microrna.org/microrna/getMrna.do?gene=55610&matureName=hsa-miR-142-5p&organism=9606
hsa-miR-142-5p	MIMAT0000433	hsa-miR-142-5p	64400	AKTIP	-0.29	http://www.microrna.org/microrna/getMrna.do?gene=64400&matureName=hsa-miR-142-5p&organism=9606
hsa-miR-142-5p	MIMAT0000433	hsa-miR-142-5p	6847	SYCP1	-0.1	http://www.microrna.org/microrna/getMrna.do?gene=6847&matureName=hsa-miR-142-5p&organism=9606
hsa-miR-142-5p	MIMAT0000433	hsa-miR-142-5p	6847	SYCP1	-0.21	http://www.microrna.org/microrna/getMrna.do?gene=6847&matureName=hsa-miR-142-5p&organism=9606
hsa-miR-142-5p	MIMAT0000433	hsa-miR-142-5p	79600	TCTN1	-0.16	http://www.microrna.org/microrna/getMrna.do?gene=79600&matureName=hsa-miR-142-5p&organism=9606
hsa-miR-142-5p	MIMAT0000433	hsa-miR-142-5p	3084	NRG1	-1.31	http://www.microrna.org/microrna/getMrna.do?gene=3084&matureName=hsa-miR-142-5p&organism=9606
hsa-miR-142-5p	MIMAT0000433	hsa-miR-142-5p	162	AP1B1	-0.98	http://www.microrna.org/microrna/getMrna.do?gene=162&matureName=hsa-miR-142-5p&organism=9606
hsa-miR-142-5p	MIMAT0000433	hsa-miR-142-5p	5334	PLCL1	-0.74	http://www.microrna.org/microrna/getMrna.do?gene=5334&matureName=hsa-miR-142-5p&organism=9606
hsa-miR-142-5p	MIMAT0000433	hsa-miR-142-5p	5334	PLCL1	-0.12	http://www.microrna.org/microrna/getMrna.do?gene=5334&matureName=hsa-miR-142-5p&organism=9606
hsa-miR-142-5p	MIMAT0000433	hsa-miR-142-5p	2742	GLRA2	-0.89	http://www.microrna.org/microrna/getMrna.do?gene=2742&matureName=hsa-miR-142-5p&organism=9606
hsa-miR-142-5p	MIMAT0000433	hsa-miR-142-5p	4211	MEIS1	-0.56	http://www.microrna.org/microrna/getMrna.do?gene=4211&matureName=hsa-miR-142-5p&organism=9606
hsa-miR-142-5p	MIMAT0000433	hsa-miR-142-5p	4211	MEIS1	-1.09	http://www.microrna.org/microrna/getMrna.do?gene=4211&matureName=hsa-miR-142-5p&organism=9606
hsa-miR-142-5p	MIMAT0000433	hsa-miR-142-5p	202052	DNAJC18	-0.4	http://www.microrna.org/microrna/getMrna.do?gene=202052&matureName=hsa-miR-142-5p&organism=9606
hsa-miR-142-5p	MIMAT0000433	hsa-miR-142-5p	93183	PIGM	-0.84	http://www.microrna.org/microrna/getMrna.do?gene=93183&matureName=hsa-miR-142-5p&organism=9606
hsa-miR-142-5p	MIMAT0000433	hsa-miR-142-5p	51661	FKBP7	-0.7	http://www.microrna.org/microrna/getMrna.do?gene=51661&matureName=hsa-miR-142-5p&organism=9606
hsa-miR-142-5p	MIMAT0000433	hsa-miR-142-5p	54482	CCDC76	-0.2	http://www.microrna.org/microrna/getMrna.do?gene=54482&matureName=hsa-miR-142-5p&organism=9606
hsa-miR-142-5p	MIMAT0000433	hsa-miR-142-5p	54482	CCDC76	-0.12	http://www.microrna.org/microrna/getMrna.do?gene=54482&matureName=hsa-miR-142-5p&organism=9606
hsa-miR-142-5p	MIMAT0000433	hsa-miR-142-5p	79600	TCTN1	-0.16	http://www.microrna.org/microrna/getMrna.do?gene=79600&matureName=hsa-miR-142-5p&organism=9606
hsa-miR-142-5p	MIMAT0000433	hsa-miR-142-5p	140469	MYO3B	-0.19	http://www.microrna.org/microrna/getMrna.do?gene=140469&matureName=hsa-miR-142-5p&organism=9606
hsa-miR-142-5p	MIMAT0000433	hsa-miR-142-5p	140469	MYO3B	-0.27	http://www.microrna.org/microrna/getMrna.do?gene=140469&matureName=hsa-miR-142-5p&organism=9606
hsa-miR-142-5p	MIMAT0000433	hsa-miR-142-5p	27319	BHLHE22	-0.27	http://www.microrna.org/microrna/getMrna.do?gene=27319&matureName=hsa-miR-142-5p&organism=9606
hsa-miR-142-5p	MIMAT0000433	hsa-miR-142-5p	23504	RIMBP2	-1.25	http://www.microrna.org/microrna/getMrna.do?gene=23504&matureName=hsa-miR-142-5p&organism=9606
hsa-miR-142-5p	MIMAT0000433	hsa-miR-142-5p	23190	UBXN4	-0.4	http://www.microrna.org/microrna/getMrna.do?gene=23190&matureName=hsa-miR-142-5p&organism=9606
hsa-miR-142-5p	MIMAT0000433	hsa-miR-142-5p	23190	UBXN4	-0.26	http://www.microrna.org/microrna/getMrna.do?gene=23190&matureName=hsa-miR-142-5p&organism=9606
hsa-miR-142-5p	MIMAT0000433	hsa-miR-142-5p	23190	UBXN4	-0.15	http://www.microrna.org/microrna/getMrna.do?gene=23190&matureName=hsa-miR-142-5p&organism=9606
hsa-miR-142-5p	MIMAT0000433	hsa-miR-142-5p	23190	UBXN4	-0.15	http://www.microrna.org/microrna/getMrna.do?gene=23190&matureName=hsa-miR-142-5p&organism=9606
hsa-miR-142-5p	MIMAT0000433	hsa-miR-142-5p	83891	SNX25	-0.2	http://www.microrna.org/microrna/getMrna.do?gene=83891&matureName=hsa-miR-142-5p&organism=9606
hsa-miR-142-5p	MIMAT0000433	hsa-miR-142-5p	83891	SNX25	-0.15	http://www.microrna.org/microrna/getMrna.do?gene=83891&matureName=hsa-miR-142-5p&organism=9606
hsa-miR-142-5p	MIMAT0000433	hsa-miR-142-5p	124989	C17orf57	-0.12	http://www.microrna.org/microrna/getMrna.do?gene=124989&matureName=hsa-miR-142-5p&organism=9606
hsa-miR-142-5p	MIMAT0000433	hsa-miR-142-5p	2926	GRSF1	-0.21	http://www.microrna.org/microrna/getMrna.do?gene=2926&matureName=hsa-miR-142-5p&organism=9606
hsa-miR-142-5p	MIMAT0000433	hsa-miR-142-5p	2926	GRSF1	-0.25	http://www.microrna.org/microrna/getMrna.do?gene=2926&matureName=hsa-miR-142-5p&organism=9606
hsa-miR-142-5p	MIMAT0000433	hsa-miR-142-5p	196	AHR	-0.41	http://www.microrna.org/microrna/getMrna.do?gene=196&matureName=hsa-miR-142-5p&organism=9606
hsa-miR-142-5p	MIMAT0000433	hsa-miR-142-5p	196	AHR	-0.52	http://www.microrna.org/microrna/getMrna.do?gene=196&matureName=hsa-miR-142-5p&organism=9606
hsa-miR-142-5p	MIMAT0000433	hsa-miR-142-5p	196	AHR	-0.33	http://www.microrna.org/microrna/getMrna.do?gene=196&matureName=hsa-miR-142-5p&organism=9606
hsa-miR-142-5p	MIMAT0000433	hsa-miR-142-5p	196	AHR	-0.44	http://www.microrna.org/microrna/getMrna.do?gene=196&matureName=hsa-miR-142-5p&organism=9606
hsa-miR-142-5p	MIMAT0000433	hsa-miR-142-5p	3174	HNF4G	-0.65	http://www.microrna.org/microrna/getMrna.do?gene=3174&matureName=hsa-miR-142-5p&organism=9606
hsa-miR-142-5p	MIMAT0000433	hsa-miR-142-5p	1486	CTBS	-0.13	http://www.microrna.org/microrna/getMrna.do?gene=1486&matureName=hsa-miR-142-5p&organism=9606
hsa-miR-142-5p	MIMAT0000433	hsa-miR-142-5p	150275	CCDC117	-0.34	http://www.microrna.org/microrna/getMrna.do?gene=150275&matureName=hsa-miR-142-5p&organism=9606
hsa-miR-142-5p	MIMAT0000433	hsa-miR-142-5p	55885	LMO3	-0.24	http://www.microrna.org/microrna/getMrna.do?gene=55885&matureName=hsa-miR-142-5p&organism=9606
hsa-miR-142-5p	MIMAT0000433	hsa-miR-142-5p	55885	LMO3	-0.61	http://www.microrna.org/microrna/getMrna.do?gene=55885&matureName=hsa-miR-142-5p&organism=9606
hsa-miR-142-5p	MIMAT0000433	hsa-miR-142-5p	22948	CCT5	-0.27	http://www.microrna.org/microrna/getMrna.do?gene=22948&matureName=hsa-miR-142-5p&organism=9606
hsa-miR-142-5p	MIMAT0000433	hsa-miR-142-5p	947	CD34	-0.96	http://www.microrna.org/microrna/getMrna.do?gene=947&matureName=hsa-miR-142-5p&organism=9606
hsa-miR-142-5p	MIMAT0000433	hsa-miR-142-5p	55015	PRPF39	-0.1	http://www.microrna.org/microrna/getMrna.do?gene=55015&matureName=hsa-miR-142-5p&organism=9606
hsa-miR-142-5p	MIMAT0000433	hsa-miR-142-5p	55015	PRPF39	-1.3	http://www.microrna.org/microrna/getMrna.do?gene=55015&matureName=hsa-miR-142-5p&organism=9606
hsa-miR-142-5p	MIMAT0000433	hsa-miR-142-5p	9813	KIAA0494	-0.39	http://www.microrna.org/microrna/getMrna.do?gene=9813&matureName=hsa-miR-142-5p&organism=9606
hsa-miR-142-5p	MIMAT0000433	hsa-miR-142-5p	9813	KIAA0494	-0.79	http://www.microrna.org/microrna/getMrna.do?gene=9813&matureName=hsa-miR-142-5p&organism=9606
hsa-miR-142-5p	MIMAT0000433	hsa-miR-142-5p	57703	CWC22	-1.27	http://www.microrna.org/microrna/getMrna.do?gene=57703&matureName=hsa-miR-142-5p&organism=9606
hsa-miR-142-5p	MIMAT0000433	hsa-miR-142-5p	171586	ABHD3	-0.1	http://www.microrna.org/microrna/getMrna.do?gene=171586&matureName=hsa-miR-142-5p&organism=9606
hsa-miR-142-5p	MIMAT0000433	hsa-miR-142-5p	171586	ABHD3	-0.13	http://www.microrna.org/microrna/getMrna.do?gene=171586&matureName=hsa-miR-142-5p&organism=9606
hsa-miR-142-5p	MIMAT0000433	hsa-miR-142-5p	23350	SR140	-0.3	http://www.microrna.org/microrna/getMrna.do?gene=23350&matureName=hsa-miR-142-5p&organism=9606
hsa-miR-142-5p	MIMAT0000433	hsa-miR-142-5p	7433	VIPR1	-0.88	http://www.microrna.org/microrna/getMrna.do?gene=7433&matureName=hsa-miR-142-5p&organism=9606
hsa-miR-142-5p	MIMAT0000433	hsa-miR-142-5p	7091	TLE4	-1.27	http://www.microrna.org/microrna/getMrna.do?gene=7091&matureName=hsa-miR-142-5p&organism=9606
hsa-miR-142-5p	MIMAT0000433	hsa-miR-142-5p	158809	MAGEB6	-0.51	http://www.microrna.org/microrna/getMrna.do?gene=158809&matureName=hsa-miR-142-5p&organism=9606
hsa-miR-142-5p	MIMAT0000433	hsa-miR-142-5p	211	ALAS1	-0.15	http://www.microrna.org/microrna/getMrna.do?gene=211&matureName=hsa-miR-142-5p&organism=9606
hsa-miR-142-5p	MIMAT0000433	hsa-miR-142-5p	143872	ARHGAP42	-0.91	http://www.microrna.org/microrna/getMrna.do?gene=143872&matureName=hsa-miR-142-5p&organism=9606
hsa-miR-142-5p	MIMAT0000433	hsa-miR-142-5p	143872	ARHGAP42	-0.39	http://www.microrna.org/microrna/getMrna.do?gene=143872&matureName=hsa-miR-142-5p&organism=9606
hsa-miR-142-5p	MIMAT0000433	hsa-miR-142-5p	5783	PTPN13	-0.16	http://www.microrna.org/microrna/getMrna.do?gene=5783&matureName=hsa-miR-142-5p&organism=9606
hsa-miR-142-5p	MIMAT0000433	hsa-miR-142-5p	5783	PTPN13	-0.12	http://www.microrna.org/microrna/getMrna.do?gene=5783&matureName=hsa-miR-142-5p&organism=9606
hsa-miR-142-5p	MIMAT0000433	hsa-miR-142-5p	5783	PTPN13	-0.11	http://www.microrna.org/microrna/getMrna.do?gene=5783&matureName=hsa-miR-142-5p&organism=9606
hsa-miR-142-5p	MIMAT0000433	hsa-miR-142-5p	5505	PPP1R2P1	-0.6	http://www.microrna.org/microrna/getMrna.do?gene=5505&matureName=hsa-miR-142-5p&organism=9606
hsa-miR-142-5p	MIMAT0000433	hsa-miR-142-5p	57508	INTS2	-0.69	http://www.microrna.org/microrna/getMrna.do?gene=57508&matureName=hsa-miR-142-5p&organism=9606
hsa-miR-142-5p	MIMAT0000433	hsa-miR-142-5p	57508	INTS2	-0.31	http://www.microrna.org/microrna/getMrna.do?gene=57508&matureName=hsa-miR-142-5p&organism=9606
hsa-miR-142-5p	MIMAT0000433	hsa-miR-142-5p	7675	ZNF121	-0.14	http://www.microrna.org/microrna/getMrna.do?gene=7675&matureName=hsa-miR-142-5p&organism=9606
hsa-miR-142-5p	MIMAT0000433	hsa-miR-142-5p	7675	ZNF121	-0.11	http://www.microrna.org/microrna/getMrna.do?gene=7675&matureName=hsa-miR-142-5p&organism=9606
hsa-miR-142-5p	MIMAT0000433	hsa-miR-142-5p	56963	RGMA	-0.49	http://www.microrna.org/microrna/getMrna.do?gene=56963&matureName=hsa-miR-142-5p&organism=9606
hsa-miR-142-5p	MIMAT0000433	hsa-miR-142-5p	23216	TBC1D1	-0.52	http://www.microrna.org/microrna/getMrna.do?gene=23216&matureName=hsa-miR-142-5p&organism=9606
hsa-miR-142-5p	MIMAT0000433	hsa-miR-142-5p	22841	RAB11FIP2	-0.59	http://www.microrna.org/microrna/getMrna.do?gene=22841&matureName=hsa-miR-142-5p&organism=9606
hsa-miR-142-5p	MIMAT0000433	hsa-miR-142-5p	84515	MCM8	-1.13	http://www.microrna.org/microrna/getMrna.do?gene=84515&matureName=hsa-miR-142-5p&organism=9606
hsa-miR-142-5p	MIMAT0000433	hsa-miR-142-5p	148281	SYT6	-0.11	http://www.microrna.org/microrna/getMrna.do?gene=148281&matureName=hsa-miR-142-5p&organism=9606
hsa-miR-142-5p	MIMAT0000433	hsa-miR-142-5p	23161	SNX13	-0.5	http://www.microrna.org/microrna/getMrna.do?gene=23161&matureName=hsa-miR-142-5p&organism=9606
hsa-miR-142-5p	MIMAT0000433	hsa-miR-142-5p	27430	MAT2B	-1.21	http://www.microrna.org/microrna/getMrna.do?gene=27430&matureName=hsa-miR-142-5p&organism=9606
hsa-miR-142-5p	MIMAT0000433	hsa-miR-142-5p	5867	RAB4A	-0.84	http://www.microrna.org/microrna/getMrna.do?gene=5867&matureName=hsa-miR-142-5p&organism=9606
hsa-miR-142-5p	MIMAT0000433	hsa-miR-142-5p	53339	BTBD1	-0.88	http://www.microrna.org/microrna/getMrna.do?gene=53339&matureName=hsa-miR-142-5p&organism=9606
hsa-miR-142-5p	MIMAT0000433	hsa-miR-142-5p	53339	BTBD1	-0.73	http://www.microrna.org/microrna/getMrna.do?gene=53339&matureName=hsa-miR-142-5p&organism=9606
hsa-miR-142-5p	MIMAT0000433	hsa-miR-142-5p	53339	BTBD1	-0.1	http://www.microrna.org/microrna/getMrna.do?gene=53339&matureName=hsa-miR-142-5p&organism=9606
hsa-miR-142-5p	MIMAT0000433	hsa-miR-142-5p	8521	GCM1	-0.59	http://www.microrna.org/microrna/getMrna.do?gene=8521&matureName=hsa-miR-142-5p&organism=9606
hsa-miR-142-5p	MIMAT0000433	hsa-miR-142-5p	9096	TBX18	-0.26	http://www.microrna.org/microrna/getMrna.do?gene=9096&matureName=hsa-miR-142-5p&organism=9606
hsa-miR-142-5p	MIMAT0000433	hsa-miR-142-5p	1728	NQO1	-1.04	http://www.microrna.org/microrna/getMrna.do?gene=1728&matureName=hsa-miR-142-5p&organism=9606
hsa-miR-142-5p	MIMAT0000433	hsa-miR-142-5p	220042	C11orf82	-0.28	http://www.microrna.org/microrna/getMrna.do?gene=220042&matureName=hsa-miR-142-5p&organism=9606
hsa-miR-142-5p	MIMAT0000433	hsa-miR-142-5p	220042	C11orf82	-0.68	http://www.microrna.org/microrna/getMrna.do?gene=220042&matureName=hsa-miR-142-5p&organism=9606
hsa-miR-142-5p	MIMAT0000433	hsa-miR-142-5p	55855	FAM45B	-0.65	http://www.microrna.org/microrna/getMrna.do?gene=55855&matureName=hsa-miR-142-5p&organism=9606
hsa-miR-142-5p	MIMAT0000433	hsa-miR-142-5p	7818	DAP3	-1.21	http://www.microrna.org/microrna/getMrna.do?gene=7818&matureName=hsa-miR-142-5p&organism=9606
hsa-miR-142-5p	MIMAT0000433	hsa-miR-142-5p	634	CEACAM1	-0.28	http://www.microrna.org/microrna/getMrna.do?gene=634&matureName=hsa-miR-142-5p&organism=9606
hsa-miR-142-5p	MIMAT0000433	hsa-miR-142-5p	196394	AMN1	-0.17	http://www.microrna.org/microrna/getMrna.do?gene=196394&matureName=hsa-miR-142-5p&organism=9606
hsa-miR-142-5p	MIMAT0000433	hsa-miR-142-5p	131096	KCNH8	-0.14	http://www.microrna.org/microrna/getMrna.do?gene=131096&matureName=hsa-miR-142-5p&organism=9606
hsa-miR-142-5p	MIMAT0000433	hsa-miR-142-5p	1434	CSE1L	-0.25	http://www.microrna.org/microrna/getMrna.do?gene=1434&matureName=hsa-miR-142-5p&organism=9606
hsa-miR-142-5p	MIMAT0000433	hsa-miR-142-5p	54700	RRN3	-0.53	http://www.microrna.org/microrna/getMrna.do?gene=54700&matureName=hsa-miR-142-5p&organism=9606
hsa-miR-142-5p	MIMAT0000433	hsa-miR-142-5p	10139	ARFRP1	-0.12	http://www.microrna.org/microrna/getMrna.do?gene=10139&matureName=hsa-miR-142-5p&organism=9606
hsa-miR-142-5p	MIMAT0000433	hsa-miR-142-5p	23767	FLRT3	-0.65	http://www.microrna.org/microrna/getMrna.do?gene=23767&matureName=hsa-miR-142-5p&organism=9606
hsa-miR-142-5p	MIMAT0000433	hsa-miR-142-5p	23767	FLRT3	-0.16	http://www.microrna.org/microrna/getMrna.do?gene=23767&matureName=hsa-miR-142-5p&organism=9606
hsa-miR-142-5p	MIMAT0000433	hsa-miR-142-5p	441355	FLJ39080	-1.08	http://www.microrna.org/microrna/getMrna.do?gene=441355&matureName=hsa-miR-142-5p&organism=9606
hsa-miR-142-5p	MIMAT0000433	hsa-miR-142-5p	23411	SIRT1	-0.84	http://www.microrna.org/microrna/getMrna.do?gene=23411&matureName=hsa-miR-142-5p&organism=9606
hsa-miR-142-5p	MIMAT0000433	hsa-miR-142-5p	23411	SIRT1	-0.29	http://www.microrna.org/microrna/getMrna.do?gene=23411&matureName=hsa-miR-142-5p&organism=9606
hsa-miR-142-5p	MIMAT0000433	hsa-miR-142-5p	889	KRIT1	-0.32	http://www.microrna.org/microrna/getMrna.do?gene=889&matureName=hsa-miR-142-5p&organism=9606
hsa-miR-142-5p	MIMAT0000433	hsa-miR-142-5p	831	CAST	-0.29	http://www.microrna.org/microrna/getMrna.do?gene=831&matureName=hsa-miR-142-5p&organism=9606
hsa-miR-142-5p	MIMAT0000433	hsa-miR-142-5p	80742	PRR3	-0.11	http://www.microrna.org/microrna/getMrna.do?gene=80742&matureName=hsa-miR-142-5p&organism=9606
hsa-miR-142-5p	MIMAT0000433	hsa-miR-142-5p	10767	HBS1L	-0.13	http://www.microrna.org/microrna/getMrna.do?gene=10767&matureName=hsa-miR-142-5p&organism=9606
hsa-miR-142-5p	MIMAT0000433	hsa-miR-142-5p	4824	NKX3-1	-0.66	http://www.microrna.org/microrna/getMrna.do?gene=4824&matureName=hsa-miR-142-5p&organism=9606
hsa-miR-142-5p	MIMAT0000433	hsa-miR-142-5p	51207	DUSP13	-0.16	http://www.microrna.org/microrna/getMrna.do?gene=51207&matureName=hsa-miR-142-5p&organism=9606
hsa-miR-142-5p	MIMAT0000433	hsa-miR-142-5p	4967	OGDH	-0.12	http://www.microrna.org/microrna/getMrna.do?gene=4967&matureName=hsa-miR-142-5p&organism=9606
hsa-miR-142-5p	MIMAT0000433	hsa-miR-142-5p	4651	MYO10	-0.46	http://www.microrna.org/microrna/getMrna.do?gene=4651&matureName=hsa-miR-142-5p&organism=9606
hsa-miR-142-5p	MIMAT0000433	hsa-miR-142-5p	5569	PKIA	-0.11	http://www.microrna.org/microrna/getMrna.do?gene=5569&matureName=hsa-miR-142-5p&organism=9606
hsa-miR-142-5p	MIMAT0000433	hsa-miR-142-5p	84912	SLC35B4	-0.13	http://www.microrna.org/microrna/getMrna.do?gene=84912&matureName=hsa-miR-142-5p&organism=9606
hsa-miR-142-5p	MIMAT0000433	hsa-miR-142-5p	84912	SLC35B4	-0.28	http://www.microrna.org/microrna/getMrna.do?gene=84912&matureName=hsa-miR-142-5p&organism=9606
hsa-miR-142-5p	MIMAT0000433	hsa-miR-142-5p	7364	UGT2B7	-0.13	http://www.microrna.org/microrna/getMrna.do?gene=7364&matureName=hsa-miR-142-5p&organism=9606
hsa-miR-142-5p	MIMAT0000433	hsa-miR-142-5p	26011	ODZ4	-0.23	http://www.microrna.org/microrna/getMrna.do?gene=26011&matureName=hsa-miR-142-5p&organism=9606
hsa-miR-142-5p	MIMAT0000433	hsa-miR-142-5p	5648	MASP1	-0.1	http://www.microrna.org/microrna/getMrna.do?gene=5648&matureName=hsa-miR-142-5p&organism=9606
hsa-miR-142-5p	MIMAT0000433	hsa-miR-142-5p	23165	NUP205	-1	http://www.microrna.org/microrna/getMrna.do?gene=23165&matureName=hsa-miR-142-5p&organism=9606
hsa-miR-142-5p	MIMAT0000433	hsa-miR-142-5p	10479	SLC9A6	-0.42	http://www.microrna.org/microrna/getMrna.do?gene=10479&matureName=hsa-miR-142-5p&organism=9606
hsa-miR-142-5p	MIMAT0000433	hsa-miR-142-5p	10479	SLC9A6	-0.66	http://www.microrna.org/microrna/getMrna.do?gene=10479&matureName=hsa-miR-142-5p&organism=9606
hsa-miR-142-5p	MIMAT0000433	hsa-miR-142-5p	10479	SLC9A6	-0.14	http://www.microrna.org/microrna/getMrna.do?gene=10479&matureName=hsa-miR-142-5p&organism=9606
hsa-miR-142-5p	MIMAT0000433	hsa-miR-142-5p	10479	SLC9A6	-0.28	http://www.microrna.org/microrna/getMrna.do?gene=10479&matureName=hsa-miR-142-5p&organism=9606
hsa-miR-142-5p	MIMAT0000433	hsa-miR-142-5p	10479	SLC9A6	-0.2	http://www.microrna.org/microrna/getMrna.do?gene=10479&matureName=hsa-miR-142-5p&organism=9606
hsa-miR-142-5p	MIMAT0000433	hsa-miR-142-5p	286967	NCRNA00204B	-0.12	http://www.microrna.org/microrna/getMrna.do?gene=286967&matureName=hsa-miR-142-5p&organism=9606
hsa-miR-142-5p	MIMAT0000433	hsa-miR-142-5p	79183	TTPAL	-0.15	http://www.microrna.org/microrna/getMrna.do?gene=79183&matureName=hsa-miR-142-5p&organism=9606
hsa-miR-142-5p	MIMAT0000433	hsa-miR-142-5p	3558	IL2	-0.28	http://www.microrna.org/microrna/getMrna.do?gene=3558&matureName=hsa-miR-142-5p&organism=9606
hsa-miR-142-5p	MIMAT0000433	hsa-miR-142-5p	6934	TCF7L2	-0.13	http://www.microrna.org/microrna/getMrna.do?gene=6934&matureName=hsa-miR-142-5p&organism=9606
hsa-miR-142-5p	MIMAT0000433	hsa-miR-142-5p	53919	SLCO1C1	-0.99	http://www.microrna.org/microrna/getMrna.do?gene=53919&matureName=hsa-miR-142-5p&organism=9606
hsa-miR-142-5p	MIMAT0000433	hsa-miR-142-5p	53919	SLCO1C1	-0.11	http://www.microrna.org/microrna/getMrna.do?gene=53919&matureName=hsa-miR-142-5p&organism=9606
hsa-miR-142-5p	MIMAT0000433	hsa-miR-142-5p	321	APBA2	-0.49	http://www.microrna.org/microrna/getMrna.do?gene=321&matureName=hsa-miR-142-5p&organism=9606
hsa-miR-142-5p	MIMAT0000433	hsa-miR-142-5p	567	B2M	-0.5	http://www.microrna.org/microrna/getMrna.do?gene=567&matureName=hsa-miR-142-5p&organism=9606
hsa-miR-142-5p	MIMAT0000433	hsa-miR-142-5p	567	B2M	-0.14	http://www.microrna.org/microrna/getMrna.do?gene=567&matureName=hsa-miR-142-5p&organism=9606
hsa-miR-142-5p	MIMAT0000433	hsa-miR-142-5p	23522	MYST4	-1.3	http://www.microrna.org/microrna/getMrna.do?gene=23522&matureName=hsa-miR-142-5p&organism=9606
hsa-miR-142-5p	MIMAT0000433	hsa-miR-142-5p	23522	MYST4	-0.36	http://www.microrna.org/microrna/getMrna.do?gene=23522&matureName=hsa-miR-142-5p&organism=9606
hsa-miR-142-5p	MIMAT0000433	hsa-miR-142-5p	1593	CYP27A1	-0.89	http://www.microrna.org/microrna/getMrna.do?gene=1593&matureName=hsa-miR-142-5p&organism=9606
hsa-miR-142-5p	MIMAT0000433	hsa-miR-142-5p	663	BNIP2	-1.02	http://www.microrna.org/microrna/getMrna.do?gene=663&matureName=hsa-miR-142-5p&organism=9606
hsa-miR-142-5p	MIMAT0000433	hsa-miR-142-5p	663	BNIP2	-1.15	http://www.microrna.org/microrna/getMrna.do?gene=663&matureName=hsa-miR-142-5p&organism=9606
hsa-miR-142-5p	MIMAT0000433	hsa-miR-142-5p	339324	ZNF260	-0.58	http://www.microrna.org/microrna/getMrna.do?gene=339324&matureName=hsa-miR-142-5p&organism=9606
hsa-miR-142-5p	MIMAT0000433	hsa-miR-142-5p	55294	FBXW7	-0.11	http://www.microrna.org/microrna/getMrna.do?gene=55294&matureName=hsa-miR-142-5p&organism=9606
hsa-miR-142-5p	MIMAT0000433	hsa-miR-142-5p	5362	PLXNA2	-0.43	http://www.microrna.org/microrna/getMrna.do?gene=5362&matureName=hsa-miR-142-5p&organism=9606
hsa-miR-142-5p	MIMAT0000433	hsa-miR-142-5p	80315	CPEB4	-0.49	http://www.microrna.org/microrna/getMrna.do?gene=80315&matureName=hsa-miR-142-5p&organism=9606
hsa-miR-142-5p	MIMAT0000433	hsa-miR-142-5p	80315	CPEB4	-0.66	http://www.microrna.org/microrna/getMrna.do?gene=80315&matureName=hsa-miR-142-5p&organism=9606
hsa-miR-142-5p	MIMAT0000433	hsa-miR-142-5p	3398	ID2	-0.17	http://www.microrna.org/microrna/getMrna.do?gene=3398&matureName=hsa-miR-142-5p&organism=9606
hsa-miR-142-5p	MIMAT0000433	hsa-miR-142-5p	117608	ZNF354B	-0.1	http://www.microrna.org/microrna/getMrna.do?gene=117608&matureName=hsa-miR-142-5p&organism=9606
hsa-miR-142-5p	MIMAT0000433	hsa-miR-142-5p	55669	MFN1	-0.22	http://www.microrna.org/microrna/getMrna.do?gene=55669&matureName=hsa-miR-142-5p&organism=9606
hsa-miR-142-5p	MIMAT0000433	hsa-miR-142-5p	159686	CCDC147	-0.1	http://www.microrna.org/microrna/getMrna.do?gene=159686&matureName=hsa-miR-142-5p&organism=9606
hsa-miR-142-5p	MIMAT0000433	hsa-miR-142-5p	8816	DCAF5	-0.24	http://www.microrna.org/microrna/getMrna.do?gene=8816&matureName=hsa-miR-142-5p&organism=9606
hsa-miR-142-5p	MIMAT0000433	hsa-miR-142-5p	861	RUNX1	-0.67	http://www.microrna.org/microrna/getMrna.do?gene=861&matureName=hsa-miR-142-5p&organism=9606
hsa-miR-142-5p	MIMAT0000433	hsa-miR-142-5p	9586	CREB5	-0.23	http://www.microrna.org/microrna/getMrna.do?gene=9586&matureName=hsa-miR-142-5p&organism=9606
hsa-miR-142-5p	MIMAT0000433	hsa-miR-142-5p	9586	CREB5	-0.19	http://www.microrna.org/microrna/getMrna.do?gene=9586&matureName=hsa-miR-142-5p&organism=9606
hsa-miR-142-5p	MIMAT0000433	hsa-miR-142-5p	9445	ITM2B	-1.27	http://www.microrna.org/microrna/getMrna.do?gene=9445&matureName=hsa-miR-142-5p&organism=9606
hsa-miR-142-5p	MIMAT0000433	hsa-miR-142-5p	23271	CAMSAP1L1	-1.1	http://www.microrna.org/microrna/getMrna.do?gene=23271&matureName=hsa-miR-142-5p&organism=9606
hsa-miR-142-5p	MIMAT0000433	hsa-miR-142-5p	23271	CAMSAP1L1	-0.5	http://www.microrna.org/microrna/getMrna.do?gene=23271&matureName=hsa-miR-142-5p&organism=9606
hsa-miR-142-5p	MIMAT0000433	hsa-miR-142-5p	23271	CAMSAP1L1	-0.82	http://www.microrna.org/microrna/getMrna.do?gene=23271&matureName=hsa-miR-142-5p&organism=9606
hsa-miR-142-5p	MIMAT0000433	hsa-miR-142-5p	1832	DSP	-0.76	http://www.microrna.org/microrna/getMrna.do?gene=1832&matureName=hsa-miR-142-5p&organism=9606
hsa-miR-142-5p	MIMAT0000433	hsa-miR-142-5p	65217	PCDH15	-0.21	http://www.microrna.org/microrna/getMrna.do?gene=65217&matureName=hsa-miR-142-5p&organism=9606
hsa-miR-142-5p	MIMAT0000433	hsa-miR-142-5p	145773	FAM81A	-0.46	http://www.microrna.org/microrna/getMrna.do?gene=145773&matureName=hsa-miR-142-5p&organism=9606
hsa-miR-142-5p	MIMAT0000433	hsa-miR-142-5p	145773	FAM81A	-0.12	http://www.microrna.org/microrna/getMrna.do?gene=145773&matureName=hsa-miR-142-5p&organism=9606
hsa-miR-142-5p	MIMAT0000433	hsa-miR-142-5p	2213	FCGR2B	-0.32	http://www.microrna.org/microrna/getMrna.do?gene=2213&matureName=hsa-miR-142-5p&organism=9606
hsa-miR-142-5p	MIMAT0000433	hsa-miR-142-5p	113452	TMEM54	-0.83	http://www.microrna.org/microrna/getMrna.do?gene=113452&matureName=hsa-miR-142-5p&organism=9606
hsa-miR-142-5p	MIMAT0000433	hsa-miR-142-5p	4241	MFI2	-0.65	http://www.microrna.org/microrna/getMrna.do?gene=4241&matureName=hsa-miR-142-5p&organism=9606
hsa-miR-142-5p	MIMAT0000433	hsa-miR-142-5p	130733	TMEM178	-0.15	http://www.microrna.org/microrna/getMrna.do?gene=130733&matureName=hsa-miR-142-5p&organism=9606
hsa-miR-142-5p	MIMAT0000433	hsa-miR-142-5p	5288	PIK3C2G	-0.28	http://www.microrna.org/microrna/getMrna.do?gene=5288&matureName=hsa-miR-142-5p&organism=9606
hsa-miR-142-5p	MIMAT0000433	hsa-miR-142-5p	79589	RNF128	-1.05	http://www.microrna.org/microrna/getMrna.do?gene=79589&matureName=hsa-miR-142-5p&organism=9606
hsa-miR-142-5p	MIMAT0000433	hsa-miR-142-5p	79589	RNF128	-0.82	http://www.microrna.org/microrna/getMrna.do?gene=79589&matureName=hsa-miR-142-5p&organism=9606
hsa-miR-142-5p	MIMAT0000433	hsa-miR-142-5p	79589	RNF128	-0.13	http://www.microrna.org/microrna/getMrna.do?gene=79589&matureName=hsa-miR-142-5p&organism=9606
hsa-miR-142-5p	MIMAT0000433	hsa-miR-142-5p	79822	ARHGAP28	-0.28	http://www.microrna.org/microrna/getMrna.do?gene=79822&matureName=hsa-miR-142-5p&organism=9606
hsa-miR-142-5p	MIMAT0000433	hsa-miR-142-5p	79822	ARHGAP28	-0.2	http://www.microrna.org/microrna/getMrna.do?gene=79822&matureName=hsa-miR-142-5p&organism=9606
hsa-miR-142-5p	MIMAT0000433	hsa-miR-142-5p	79822	ARHGAP28	-0.17	http://www.microrna.org/microrna/getMrna.do?gene=79822&matureName=hsa-miR-142-5p&organism=9606
hsa-miR-142-5p	MIMAT0000433	hsa-miR-142-5p	89781	HPS4	-0.67	http://www.microrna.org/microrna/getMrna.do?gene=89781&matureName=hsa-miR-142-5p&organism=9606
hsa-miR-142-5p	MIMAT0000433	hsa-miR-142-5p	56916	SMARCAD1	-0.14	http://www.microrna.org/microrna/getMrna.do?gene=56916&matureName=hsa-miR-142-5p&organism=9606
hsa-miR-142-5p	MIMAT0000433	hsa-miR-142-5p	2395	FXN	-0.12	http://www.microrna.org/microrna/getMrna.do?gene=2395&matureName=hsa-miR-142-5p&organism=9606
hsa-miR-142-5p	MIMAT0000433	hsa-miR-142-5p	64399	HHIP	-0.23	http://www.microrna.org/microrna/getMrna.do?gene=64399&matureName=hsa-miR-142-5p&organism=9606
hsa-miR-142-5p	MIMAT0000433	hsa-miR-142-5p	64756	ATPAF1	-0.55	http://www.microrna.org/microrna/getMrna.do?gene=64756&matureName=hsa-miR-142-5p&organism=9606
hsa-miR-142-5p	MIMAT0000433	hsa-miR-142-5p	64895	PAPOLG	-0.14	http://www.microrna.org/microrna/getMrna.do?gene=64895&matureName=hsa-miR-142-5p&organism=9606
hsa-miR-142-5p	MIMAT0000433	hsa-miR-142-5p	8500	PPFIA1	-1.23	http://www.microrna.org/microrna/getMrna.do?gene=8500&matureName=hsa-miR-142-5p&organism=9606
hsa-miR-142-5p	MIMAT0000433	hsa-miR-142-5p	23228	PLCL2	-0.41	http://www.microrna.org/microrna/getMrna.do?gene=23228&matureName=hsa-miR-142-5p&organism=9606
hsa-miR-142-5p	MIMAT0000433	hsa-miR-142-5p	147912	SIX5	-0.14	http://www.microrna.org/microrna/getMrna.do?gene=147912&matureName=hsa-miR-142-5p&organism=9606
hsa-miR-142-5p	MIMAT0000433	hsa-miR-142-5p	7087	ICAM5	-0.42	http://www.microrna.org/microrna/getMrna.do?gene=7087&matureName=hsa-miR-142-5p&organism=9606
hsa-miR-142-5p	MIMAT0000433	hsa-miR-142-5p	10144	FAM13A	-0.16	http://www.microrna.org/microrna/getMrna.do?gene=10144&matureName=hsa-miR-142-5p&organism=9606
hsa-miR-142-5p	MIMAT0000433	hsa-miR-142-5p	9282	MED14	-1.32	http://www.microrna.org/microrna/getMrna.do?gene=9282&matureName=hsa-miR-142-5p&organism=9606
hsa-miR-142-5p	MIMAT0000433	hsa-miR-142-5p	23013	SPEN	-1.31	http://www.microrna.org/microrna/getMrna.do?gene=23013&matureName=hsa-miR-142-5p&organism=9606
hsa-miR-142-5p	MIMAT0000433	hsa-miR-142-5p	23013	SPEN	-0.1	http://www.microrna.org/microrna/getMrna.do?gene=23013&matureName=hsa-miR-142-5p&organism=9606
hsa-miR-142-5p	MIMAT0000433	hsa-miR-142-5p	80108	ZFP2	-0.11	http://www.microrna.org/microrna/getMrna.do?gene=80108&matureName=hsa-miR-142-5p&organism=9606
hsa-miR-142-5p	MIMAT0000433	hsa-miR-142-5p	253461	ZBTB38	-0.69	http://www.microrna.org/microrna/getMrna.do?gene=253461&matureName=hsa-miR-142-5p&organism=9606
hsa-miR-142-5p	MIMAT0000433	hsa-miR-142-5p	253461	ZBTB38	-0.23	http://www.microrna.org/microrna/getMrna.do?gene=253461&matureName=hsa-miR-142-5p&organism=9606
hsa-miR-142-5p	MIMAT0000433	hsa-miR-142-5p	1500	CTNND1	-0.37	http://www.microrna.org/microrna/getMrna.do?gene=1500&matureName=hsa-miR-142-5p&organism=9606
hsa-miR-142-5p	MIMAT0000433	hsa-miR-142-5p	2258	FGF13	-0.81	http://www.microrna.org/microrna/getMrna.do?gene=2258&matureName=hsa-miR-142-5p&organism=9606
hsa-miR-142-5p	MIMAT0000433	hsa-miR-142-5p	2258	FGF13	-0.27	http://www.microrna.org/microrna/getMrna.do?gene=2258&matureName=hsa-miR-142-5p&organism=9606
hsa-miR-142-5p	MIMAT0000433	hsa-miR-142-5p	57608	KIAA1462	-0.62	http://www.microrna.org/microrna/getMrna.do?gene=57608&matureName=hsa-miR-142-5p&organism=9606
hsa-miR-142-5p	MIMAT0000433	hsa-miR-142-5p	57608	KIAA1462	-0.77	http://www.microrna.org/microrna/getMrna.do?gene=57608&matureName=hsa-miR-142-5p&organism=9606
hsa-miR-142-5p	MIMAT0000433	hsa-miR-142-5p	57608	KIAA1462	-0.24	http://www.microrna.org/microrna/getMrna.do?gene=57608&matureName=hsa-miR-142-5p&organism=9606
hsa-miR-142-5p	MIMAT0000433	hsa-miR-142-5p	57608	KIAA1462	-0.33	http://www.microrna.org/microrna/getMrna.do?gene=57608&matureName=hsa-miR-142-5p&organism=9606
hsa-miR-142-5p	MIMAT0000433	hsa-miR-142-5p	4300	MLLT3	-0.24	http://www.microrna.org/microrna/getMrna.do?gene=4300&matureName=hsa-miR-142-5p&organism=9606
hsa-miR-142-5p	MIMAT0000433	hsa-miR-142-5p	91875	TTC5	-0.12	http://www.microrna.org/microrna/getMrna.do?gene=91875&matureName=hsa-miR-142-5p&organism=9606
hsa-miR-142-5p	MIMAT0000433	hsa-miR-142-5p	10982	MAPRE2	-0.15	http://www.microrna.org/microrna/getMrna.do?gene=10982&matureName=hsa-miR-142-5p&organism=9606
hsa-miR-142-5p	MIMAT0000433	hsa-miR-142-5p	10982	MAPRE2	-0.12	http://www.microrna.org/microrna/getMrna.do?gene=10982&matureName=hsa-miR-142-5p&organism=9606
hsa-miR-142-5p	MIMAT0000433	hsa-miR-142-5p	185	AGTR1	-0.37	http://www.microrna.org/microrna/getMrna.do?gene=185&matureName=hsa-miR-142-5p&organism=9606
hsa-miR-142-5p	MIMAT0000433	hsa-miR-142-5p	10730	YME1L1	-0.88	http://www.microrna.org/microrna/getMrna.do?gene=10730&matureName=hsa-miR-142-5p&organism=9606
hsa-miR-142-5p	MIMAT0000433	hsa-miR-142-5p	6726	SRP9	-0.69	http://www.microrna.org/microrna/getMrna.do?gene=6726&matureName=hsa-miR-142-5p&organism=9606
hsa-miR-142-5p	MIMAT0000433	hsa-miR-142-5p	6726	SRP9	-0.11	http://www.microrna.org/microrna/getMrna.do?gene=6726&matureName=hsa-miR-142-5p&organism=9606
hsa-miR-142-5p	MIMAT0000433	hsa-miR-142-5p	143162	FRMPD2	-0.16	http://www.microrna.org/microrna/getMrna.do?gene=143162&matureName=hsa-miR-142-5p&organism=9606
hsa-miR-142-5p	MIMAT0000433	hsa-miR-142-5p	8541	PPFIA3	-0.1	http://www.microrna.org/microrna/getMrna.do?gene=8541&matureName=hsa-miR-142-5p&organism=9606
hsa-miR-142-5p	MIMAT0000433	hsa-miR-142-5p	9527	GOSR1	-0.36	http://www.microrna.org/microrna/getMrna.do?gene=9527&matureName=hsa-miR-142-5p&organism=9606
hsa-miR-142-5p	MIMAT0000433	hsa-miR-142-5p	57142	RTN4	-1.32	http://www.microrna.org/microrna/getMrna.do?gene=57142&matureName=hsa-miR-142-5p&organism=9606
hsa-miR-142-5p	MIMAT0000433	hsa-miR-142-5p	1438	CSF2RA	-1.17	http://www.microrna.org/microrna/getMrna.do?gene=1438&matureName=hsa-miR-142-5p&organism=9606
hsa-miR-142-5p	MIMAT0000433	hsa-miR-142-5p	4144	MAT2A	-0.17	http://www.microrna.org/microrna/getMrna.do?gene=4144&matureName=hsa-miR-142-5p&organism=9606
hsa-miR-142-5p	MIMAT0000433	hsa-miR-142-5p	57282	SLC4A10	-1.06	http://www.microrna.org/microrna/getMrna.do?gene=57282&matureName=hsa-miR-142-5p&organism=9606
hsa-miR-142-5p	MIMAT0000433	hsa-miR-142-5p	3108	HLA-DMA	-0.12	http://www.microrna.org/microrna/getMrna.do?gene=3108&matureName=hsa-miR-142-5p&organism=9606
hsa-miR-142-5p	MIMAT0000433	hsa-miR-142-5p	3790	KCNS3	-0.14	http://www.microrna.org/microrna/getMrna.do?gene=3790&matureName=hsa-miR-142-5p&organism=9606
hsa-miR-142-5p	MIMAT0000433	hsa-miR-142-5p	3790	KCNS3	-0.27	http://www.microrna.org/microrna/getMrna.do?gene=3790&matureName=hsa-miR-142-5p&organism=9606
hsa-miR-142-5p	MIMAT0000433	hsa-miR-142-5p	3790	KCNS3	-0.13	http://www.microrna.org/microrna/getMrna.do?gene=3790&matureName=hsa-miR-142-5p&organism=9606
hsa-miR-142-5p	MIMAT0000433	hsa-miR-142-5p	55266	TMEM19	-0.1	http://www.microrna.org/microrna/getMrna.do?gene=55266&matureName=hsa-miR-142-5p&organism=9606
hsa-miR-142-5p	MIMAT0000433	hsa-miR-142-5p	118812	MORN4	-0.67	http://www.microrna.org/microrna/getMrna.do?gene=118812&matureName=hsa-miR-142-5p&organism=9606
hsa-miR-142-5p	MIMAT0000433	hsa-miR-142-5p	4154	MBNL1	-0.82	http://www.microrna.org/microrna/getMrna.do?gene=4154&matureName=hsa-miR-142-5p&organism=9606
hsa-miR-142-5p	MIMAT0000433	hsa-miR-142-5p	4154	MBNL1	-0.74	http://www.microrna.org/microrna/getMrna.do?gene=4154&matureName=hsa-miR-142-5p&organism=9606
hsa-miR-142-5p	MIMAT0000433	hsa-miR-142-5p	63977	PRDM15	-0.81	http://www.microrna.org/microrna/getMrna.do?gene=63977&matureName=hsa-miR-142-5p&organism=9606
hsa-miR-142-5p	MIMAT0000433	hsa-miR-142-5p	81627	C1orf25	-0.95	http://www.microrna.org/microrna/getMrna.do?gene=81627&matureName=hsa-miR-142-5p&organism=9606
hsa-miR-142-5p	MIMAT0000433	hsa-miR-142-5p	203197	C9orf91	-0.11	http://www.microrna.org/microrna/getMrna.do?gene=203197&matureName=hsa-miR-142-5p&organism=9606
hsa-miR-142-5p	MIMAT0000433	hsa-miR-142-5p	10454	TAB1	-1.17	http://www.microrna.org/microrna/getMrna.do?gene=10454&matureName=hsa-miR-142-5p&organism=9606
hsa-miR-142-5p	MIMAT0000433	hsa-miR-142-5p	10454	TAB1	-0.18	http://www.microrna.org/microrna/getMrna.do?gene=10454&matureName=hsa-miR-142-5p&organism=9606
hsa-miR-142-5p	MIMAT0000433	hsa-miR-142-5p	23093	TTLL5	-0.34	http://www.microrna.org/microrna/getMrna.do?gene=23093&matureName=hsa-miR-142-5p&organism=9606
hsa-miR-142-5p	MIMAT0000433	hsa-miR-142-5p	59277	NTN4	-0.14	http://www.microrna.org/microrna/getMrna.do?gene=59277&matureName=hsa-miR-142-5p&organism=9606
hsa-miR-142-5p	MIMAT0000433	hsa-miR-142-5p	1404	HAPLN1	-0.88	http://www.microrna.org/microrna/getMrna.do?gene=1404&matureName=hsa-miR-142-5p&organism=9606
hsa-miR-142-5p	MIMAT0000433	hsa-miR-142-5p	1404	HAPLN1	-0.14	http://www.microrna.org/microrna/getMrna.do?gene=1404&matureName=hsa-miR-142-5p&organism=9606
hsa-miR-142-5p	MIMAT0000433	hsa-miR-142-5p	694	BTG1	-0.24	http://www.microrna.org/microrna/getMrna.do?gene=694&matureName=hsa-miR-142-5p&organism=9606
hsa-miR-142-5p	MIMAT0000433	hsa-miR-142-5p	151258	SLC38A11	-0.16	http://www.microrna.org/microrna/getMrna.do?gene=151258&matureName=hsa-miR-142-5p&organism=9606
hsa-miR-142-5p	MIMAT0000433	hsa-miR-142-5p	60680	CELF5	-0.49	http://www.microrna.org/microrna/getMrna.do?gene=60680&matureName=hsa-miR-142-5p&organism=9606
hsa-miR-142-5p	MIMAT0000433	hsa-miR-142-5p	23196	FAM120A	-0.32	http://www.microrna.org/microrna/getMrna.do?gene=23196&matureName=hsa-miR-142-5p&organism=9606
hsa-miR-142-5p	MIMAT0000433	hsa-miR-142-5p	23196	FAM120A	-0.67	http://www.microrna.org/microrna/getMrna.do?gene=23196&matureName=hsa-miR-142-5p&organism=9606
hsa-miR-142-5p	MIMAT0000433	hsa-miR-142-5p	253935	ANGPTL5	-1.32	http://www.microrna.org/microrna/getMrna.do?gene=253935&matureName=hsa-miR-142-5p&organism=9606
hsa-miR-142-5p	MIMAT0000433	hsa-miR-142-5p	253935	ANGPTL5	-1.07	http://www.microrna.org/microrna/getMrna.do?gene=253935&matureName=hsa-miR-142-5p&organism=9606
hsa-miR-142-5p	MIMAT0000433	hsa-miR-142-5p	79745	CLIP4	-0.88	http://www.microrna.org/microrna/getMrna.do?gene=79745&matureName=hsa-miR-142-5p&organism=9606
hsa-miR-142-5p	MIMAT0000433	hsa-miR-142-5p	23543	RBM9	-0.83	http://www.microrna.org/microrna/getMrna.do?gene=23543&matureName=hsa-miR-142-5p&organism=9606
hsa-miR-142-5p	MIMAT0000433	hsa-miR-142-5p	4277	MICB	-0.35	http://www.microrna.org/microrna/getMrna.do?gene=4277&matureName=hsa-miR-142-5p&organism=9606
hsa-miR-142-5p	MIMAT0000433	hsa-miR-142-5p	4277	MICB	-0.7	http://www.microrna.org/microrna/getMrna.do?gene=4277&matureName=hsa-miR-142-5p&organism=9606
hsa-miR-142-5p	MIMAT0000433	hsa-miR-142-5p	7756	ZNF207	-0.13	http://www.microrna.org/microrna/getMrna.do?gene=7756&matureName=hsa-miR-142-5p&organism=9606
hsa-miR-142-5p	MIMAT0000433	hsa-miR-142-5p	51571	FAM49B	-1.17	http://www.microrna.org/microrna/getMrna.do?gene=51571&matureName=hsa-miR-142-5p&organism=9606
hsa-miR-142-5p	MIMAT0000433	hsa-miR-142-5p	51571	FAM49B	-1.24	http://www.microrna.org/microrna/getMrna.do?gene=51571&matureName=hsa-miR-142-5p&organism=9606
hsa-miR-142-5p	MIMAT0000433	hsa-miR-142-5p	51122	COMMD2	-0.14	http://www.microrna.org/microrna/getMrna.do?gene=51122&matureName=hsa-miR-142-5p&organism=9606
hsa-miR-142-5p	MIMAT0000433	hsa-miR-142-5p	56992	KIF15	-0.15	http://www.microrna.org/microrna/getMrna.do?gene=56992&matureName=hsa-miR-142-5p&organism=9606
hsa-miR-142-5p	MIMAT0000433	hsa-miR-142-5p	55784	MCTP2	-0.28	http://www.microrna.org/microrna/getMrna.do?gene=55784&matureName=hsa-miR-142-5p&organism=9606
hsa-miR-142-5p	MIMAT0000433	hsa-miR-142-5p	56987	BBX	-0.56	http://www.microrna.org/microrna/getMrna.do?gene=56987&matureName=hsa-miR-142-5p&organism=9606
hsa-miR-142-5p	MIMAT0000433	hsa-miR-142-5p	285852	TREML4	-0.11	http://www.microrna.org/microrna/getMrna.do?gene=285852&matureName=hsa-miR-142-5p&organism=9606
hsa-miR-142-5p	MIMAT0000433	hsa-miR-142-5p	9372	ZFYVE9	-0.12	http://www.microrna.org/microrna/getMrna.do?gene=9372&matureName=hsa-miR-142-5p&organism=9606
hsa-miR-142-5p	MIMAT0000433	hsa-miR-142-5p	53904	MYO3A	-0.74	http://www.microrna.org/microrna/getMrna.do?gene=53904&matureName=hsa-miR-142-5p&organism=9606
hsa-miR-142-5p	MIMAT0000433	hsa-miR-142-5p	53904	MYO3A	-0.57	http://www.microrna.org/microrna/getMrna.do?gene=53904&matureName=hsa-miR-142-5p&organism=9606
hsa-miR-142-5p	MIMAT0000433	hsa-miR-142-5p	53904	MYO3A	-0.35	http://www.microrna.org/microrna/getMrna.do?gene=53904&matureName=hsa-miR-142-5p&organism=9606
hsa-miR-142-5p	MIMAT0000433	hsa-miR-142-5p	5885	RAD21	-1.12	http://www.microrna.org/microrna/getMrna.do?gene=5885&matureName=hsa-miR-142-5p&organism=9606
hsa-miR-142-5p	MIMAT0000433	hsa-miR-142-5p	5010	CLDN11	-0.43	http://www.microrna.org/microrna/getMrna.do?gene=5010&matureName=hsa-miR-142-5p&organism=9606
hsa-miR-142-5p	MIMAT0000433	hsa-miR-142-5p	5010	CLDN11	-1.01	http://www.microrna.org/microrna/getMrna.do?gene=5010&matureName=hsa-miR-142-5p&organism=9606
hsa-miR-142-5p	MIMAT0000433	hsa-miR-142-5p	56243	KIAA1217	-0.11	http://www.microrna.org/microrna/getMrna.do?gene=56243&matureName=hsa-miR-142-5p&organism=9606
hsa-miR-142-5p	MIMAT0000433	hsa-miR-142-5p	55131	RBM28	-0.18	http://www.microrna.org/microrna/getMrna.do?gene=55131&matureName=hsa-miR-142-5p&organism=9606
hsa-miR-142-5p	MIMAT0000433	hsa-miR-142-5p	25978	CHMP2B	-1.01	http://www.microrna.org/microrna/getMrna.do?gene=25978&matureName=hsa-miR-142-5p&organism=9606
hsa-miR-142-5p	MIMAT0000433	hsa-miR-142-5p	91807	MYLK3	-0.17	http://www.microrna.org/microrna/getMrna.do?gene=91807&matureName=hsa-miR-142-5p&organism=9606
hsa-miR-142-5p	MIMAT0000433	hsa-miR-142-5p	26531	OR11A1	-0.12	http://www.microrna.org/microrna/getMrna.do?gene=26531&matureName=hsa-miR-142-5p&organism=9606
hsa-miR-142-5p	MIMAT0000433	hsa-miR-142-5p	114571	SLC22A9	-0.34	http://www.microrna.org/microrna/getMrna.do?gene=114571&matureName=hsa-miR-142-5p&organism=9606
hsa-miR-142-5p	MIMAT0000433	hsa-miR-142-5p	55089	SLC38A4	-0.69	http://www.microrna.org/microrna/getMrna.do?gene=55089&matureName=hsa-miR-142-5p&organism=9606
hsa-miR-142-5p	MIMAT0000433	hsa-miR-142-5p	8560	DEGS1	-0.15	http://www.microrna.org/microrna/getMrna.do?gene=8560&matureName=hsa-miR-142-5p&organism=9606
hsa-miR-142-5p	MIMAT0000433	hsa-miR-142-5p	4277	MICB	-0.39	http://www.microrna.org/microrna/getMrna.do?gene=4277&matureName=hsa-miR-142-5p&organism=9606
hsa-miR-142-5p	MIMAT0000433	hsa-miR-142-5p	4277	MICB	-0.78	http://www.microrna.org/microrna/getMrna.do?gene=4277&matureName=hsa-miR-142-5p&organism=9606
hsa-miR-142-5p	MIMAT0000433	hsa-miR-142-5p	6934	TCF7L2	-0.16	http://www.microrna.org/microrna/getMrna.do?gene=6934&matureName=hsa-miR-142-5p&organism=9606
hsa-miR-142-5p	MIMAT0000433	hsa-miR-142-5p	340146	SLC35D3	-0.27	http://www.microrna.org/microrna/getMrna.do?gene=340146&matureName=hsa-miR-142-5p&organism=9606
hsa-miR-142-5p	MIMAT0000433	hsa-miR-142-5p	51696	HECA	-1.14	http://www.microrna.org/microrna/getMrna.do?gene=51696&matureName=hsa-miR-142-5p&organism=9606
hsa-miR-142-5p	MIMAT0000433	hsa-miR-142-5p	912	CD1D	-1.05	http://www.microrna.org/microrna/getMrna.do?gene=912&matureName=hsa-miR-142-5p&organism=9606
hsa-miR-142-5p	MIMAT0000433	hsa-miR-142-5p	132204	SYNPR	-0.58	http://www.microrna.org/microrna/getMrna.do?gene=132204&matureName=hsa-miR-142-5p&organism=9606
hsa-miR-142-5p	MIMAT0000433	hsa-miR-142-5p	10369	CACNG2	-0.13	http://www.microrna.org/microrna/getMrna.do?gene=10369&matureName=hsa-miR-142-5p&organism=9606
hsa-miR-142-5p	MIMAT0000433	hsa-miR-142-5p	255025	LOC255025	-0.13	http://www.microrna.org/microrna/getMrna.do?gene=255025&matureName=hsa-miR-142-5p&organism=9606
hsa-miR-142-5p	MIMAT0000433	hsa-miR-142-5p	186	AGTR2	-0.72	http://www.microrna.org/microrna/getMrna.do?gene=186&matureName=hsa-miR-142-5p&organism=9606
hsa-miR-142-5p	MIMAT0000433	hsa-miR-142-5p	196528	ARID2	-0.89	http://www.microrna.org/microrna/getMrna.do?gene=196528&matureName=hsa-miR-142-5p&organism=9606
hsa-miR-142-5p	MIMAT0000433	hsa-miR-142-5p	9705	ST18	-0.68	http://www.microrna.org/microrna/getMrna.do?gene=9705&matureName=hsa-miR-142-5p&organism=9606
hsa-miR-142-5p	MIMAT0000433	hsa-miR-142-5p	8986	RPS6KA4	-0.33	http://www.microrna.org/microrna/getMrna.do?gene=8986&matureName=hsa-miR-142-5p&organism=9606
hsa-miR-142-5p	MIMAT0000433	hsa-miR-142-5p	8986	RPS6KA4	-0.1	http://www.microrna.org/microrna/getMrna.do?gene=8986&matureName=hsa-miR-142-5p&organism=9606
hsa-miR-142-5p	MIMAT0000433	hsa-miR-142-5p	378925	RNF148	-0.97	http://www.microrna.org/microrna/getMrna.do?gene=378925&matureName=hsa-miR-142-5p&organism=9606
hsa-miR-142-5p	MIMAT0000433	hsa-miR-142-5p	54800	KLHL24	-0.11	http://www.microrna.org/microrna/getMrna.do?gene=54800&matureName=hsa-miR-142-5p&organism=9606
hsa-miR-142-5p	MIMAT0000433	hsa-miR-142-5p	54800	KLHL24	-0.46	http://www.microrna.org/microrna/getMrna.do?gene=54800&matureName=hsa-miR-142-5p&organism=9606
hsa-miR-142-5p	MIMAT0000433	hsa-miR-142-5p	54800	KLHL24	-0.3	http://www.microrna.org/microrna/getMrna.do?gene=54800&matureName=hsa-miR-142-5p&organism=9606
hsa-miR-142-5p	MIMAT0000433	hsa-miR-142-5p	23047	PDS5B	-0.95	http://www.microrna.org/microrna/getMrna.do?gene=23047&matureName=hsa-miR-142-5p&organism=9606
hsa-miR-142-5p	MIMAT0000433	hsa-miR-142-5p	55183	RIF1	-0.11	http://www.microrna.org/microrna/getMrna.do?gene=55183&matureName=hsa-miR-142-5p&organism=9606
hsa-miR-142-5p	MIMAT0000433	hsa-miR-142-5p	29890	RBM15B	-0.24	http://www.microrna.org/microrna/getMrna.do?gene=29890&matureName=hsa-miR-142-5p&organism=9606
hsa-miR-142-5p	MIMAT0000433	hsa-miR-142-5p	54477	PLEKHA5	-0.14	http://www.microrna.org/microrna/getMrna.do?gene=54477&matureName=hsa-miR-142-5p&organism=9606
hsa-miR-142-5p	MIMAT0000433	hsa-miR-142-5p	5636	PRPSAP2	-0.95	http://www.microrna.org/microrna/getMrna.do?gene=5636&matureName=hsa-miR-142-5p&organism=9606
hsa-miR-142-5p	MIMAT0000433	hsa-miR-142-5p	55692	LUC7L	-0.35	http://www.microrna.org/microrna/getMrna.do?gene=55692&matureName=hsa-miR-142-5p&organism=9606
hsa-miR-142-5p	MIMAT0000433	hsa-miR-142-5p	80821	DDHD1	-0.46	http://www.microrna.org/microrna/getMrna.do?gene=80821&matureName=hsa-miR-142-5p&organism=9606
hsa-miR-142-5p	MIMAT0000433	hsa-miR-142-5p	653501	LOC653501	-0.77	http://www.microrna.org/microrna/getMrna.do?gene=653501&matureName=hsa-miR-142-5p&organism=9606
hsa-miR-142-5p	MIMAT0000433	hsa-miR-142-5p	23012	STK38L	-1	http://www.microrna.org/microrna/getMrna.do?gene=23012&matureName=hsa-miR-142-5p&organism=9606
hsa-miR-142-5p	MIMAT0000433	hsa-miR-142-5p	146862	UNC45B	-0.22	http://www.microrna.org/microrna/getMrna.do?gene=146862&matureName=hsa-miR-142-5p&organism=9606
hsa-miR-142-5p	MIMAT0000433	hsa-miR-142-5p	83706	FERMT3	-0.11	http://www.microrna.org/microrna/getMrna.do?gene=83706&matureName=hsa-miR-142-5p&organism=9606
hsa-miR-142-5p	MIMAT0000433	hsa-miR-142-5p	53832	IL20RA	-0.88	http://www.microrna.org/microrna/getMrna.do?gene=53832&matureName=hsa-miR-142-5p&organism=9606
hsa-miR-142-5p	MIMAT0000433	hsa-miR-142-5p	10096	ACTR3	-0.22	http://www.microrna.org/microrna/getMrna.do?gene=10096&matureName=hsa-miR-142-5p&organism=9606
hsa-miR-142-5p	MIMAT0000433	hsa-miR-142-5p	497258	BDNFOS	-0.11	http://www.microrna.org/microrna/getMrna.do?gene=497258&matureName=hsa-miR-142-5p&organism=9606
hsa-miR-142-5p	MIMAT0000433	hsa-miR-142-5p	10128	LRPPRC	-0.48	http://www.microrna.org/microrna/getMrna.do?gene=10128&matureName=hsa-miR-142-5p&organism=9606
hsa-miR-142-5p	MIMAT0000433	hsa-miR-142-5p	283951	C16orf91	-0.11	http://www.microrna.org/microrna/getMrna.do?gene=283951&matureName=hsa-miR-142-5p&organism=9606
hsa-miR-142-5p	MIMAT0000433	hsa-miR-142-5p	64089	SNX16	-0.59	http://www.microrna.org/microrna/getMrna.do?gene=64089&matureName=hsa-miR-142-5p&organism=9606
hsa-miR-142-5p	MIMAT0000433	hsa-miR-142-5p	64089	SNX16	-1.25	http://www.microrna.org/microrna/getMrna.do?gene=64089&matureName=hsa-miR-142-5p&organism=9606
hsa-miR-142-5p	MIMAT0000433	hsa-miR-142-5p	57536	KIAA1328	-0.31	http://www.microrna.org/microrna/getMrna.do?gene=57536&matureName=hsa-miR-142-5p&organism=9606
hsa-miR-142-5p	MIMAT0000433	hsa-miR-142-5p	55791	C1orf103	-0.2	http://www.microrna.org/microrna/getMrna.do?gene=55791&matureName=hsa-miR-142-5p&organism=9606
hsa-miR-142-5p	MIMAT0000433	hsa-miR-142-5p	4291	MLF1	-0.13	http://www.microrna.org/microrna/getMrna.do?gene=4291&matureName=hsa-miR-142-5p&organism=9606
hsa-miR-142-5p	MIMAT0000433	hsa-miR-142-5p	10800	CYSLTR1	-0.15	http://www.microrna.org/microrna/getMrna.do?gene=10800&matureName=hsa-miR-142-5p&organism=9606
hsa-miR-142-5p	MIMAT0000433	hsa-miR-142-5p	58497	PRUNE	-1.02	http://www.microrna.org/microrna/getMrna.do?gene=58497&matureName=hsa-miR-142-5p&organism=9606
hsa-miR-142-5p	MIMAT0000433	hsa-miR-142-5p	6606	SMN1	-1.06	http://www.microrna.org/microrna/getMrna.do?gene=6606&matureName=hsa-miR-142-5p&organism=9606
hsa-miR-142-5p	MIMAT0000433	hsa-miR-142-5p	129025	ZNF280A	-0.11	http://www.microrna.org/microrna/getMrna.do?gene=129025&matureName=hsa-miR-142-5p&organism=9606
hsa-miR-142-5p	MIMAT0000433	hsa-miR-142-5p	81579	PLA2G12A	-0.19	http://www.microrna.org/microrna/getMrna.do?gene=81579&matureName=hsa-miR-142-5p&organism=9606
hsa-miR-142-5p	MIMAT0000433	hsa-miR-142-5p	30817	EMR2	-0.22	http://www.microrna.org/microrna/getMrna.do?gene=30817&matureName=hsa-miR-142-5p&organism=9606
hsa-miR-142-5p	MIMAT0000433	hsa-miR-142-5p	340120	ANKRD34B	-1.1	http://www.microrna.org/microrna/getMrna.do?gene=340120&matureName=hsa-miR-142-5p&organism=9606
hsa-miR-142-5p	MIMAT0000433	hsa-miR-142-5p	51290	ERGIC2	-0.14	http://www.microrna.org/microrna/getMrna.do?gene=51290&matureName=hsa-miR-142-5p&organism=9606
hsa-miR-142-5p	MIMAT0000433	hsa-miR-142-5p	158866	ZDHHC15	-0.27	http://www.microrna.org/microrna/getMrna.do?gene=158866&matureName=hsa-miR-142-5p&organism=9606
hsa-miR-142-5p	MIMAT0000433	hsa-miR-142-5p	158866	ZDHHC15	-0.3	http://www.microrna.org/microrna/getMrna.do?gene=158866&matureName=hsa-miR-142-5p&organism=9606
hsa-miR-142-5p	MIMAT0000433	hsa-miR-142-5p	158866	ZDHHC15	-0.43	http://www.microrna.org/microrna/getMrna.do?gene=158866&matureName=hsa-miR-142-5p&organism=9606
hsa-miR-142-5p	MIMAT0000433	hsa-miR-142-5p	10741	RBBP9	-0.24	http://www.microrna.org/microrna/getMrna.do?gene=10741&matureName=hsa-miR-142-5p&organism=9606
hsa-miR-142-5p	MIMAT0000433	hsa-miR-142-5p	114799	ESCO1	-0.1	http://www.microrna.org/microrna/getMrna.do?gene=114799&matureName=hsa-miR-142-5p&organism=9606
hsa-miR-142-5p	MIMAT0000433	hsa-miR-142-5p	55328	RNLS	-0.87	http://www.microrna.org/microrna/getMrna.do?gene=55328&matureName=hsa-miR-142-5p&organism=9606
hsa-miR-142-5p	MIMAT0000433	hsa-miR-142-5p	55328	RNLS	-0.1	http://www.microrna.org/microrna/getMrna.do?gene=55328&matureName=hsa-miR-142-5p&organism=9606
hsa-miR-142-5p	MIMAT0000433	hsa-miR-142-5p	8476	CDC42BPA	-0.6	http://www.microrna.org/microrna/getMrna.do?gene=8476&matureName=hsa-miR-142-5p&organism=9606
hsa-miR-142-5p	MIMAT0000433	hsa-miR-142-5p	345193	LRIT3	-0.12	http://www.microrna.org/microrna/getMrna.do?gene=345193&matureName=hsa-miR-142-5p&organism=9606
hsa-miR-142-5p	MIMAT0000433	hsa-miR-142-5p	22852	ANKRD26	-0.76	http://www.microrna.org/microrna/getMrna.do?gene=22852&matureName=hsa-miR-142-5p&organism=9606
hsa-miR-142-5p	MIMAT0000433	hsa-miR-142-5p	2956	MSH6	-1.36	http://www.microrna.org/microrna/getMrna.do?gene=2956&matureName=hsa-miR-142-5p&organism=9606
hsa-miR-142-5p	MIMAT0000433	hsa-miR-142-5p	1781	DYNC1I2	-0.17	http://www.microrna.org/microrna/getMrna.do?gene=1781&matureName=hsa-miR-142-5p&organism=9606
hsa-miR-142-5p	MIMAT0000433	hsa-miR-142-5p	1781	DYNC1I2	-0.12	http://www.microrna.org/microrna/getMrna.do?gene=1781&matureName=hsa-miR-142-5p&organism=9606
hsa-miR-142-5p	MIMAT0000433	hsa-miR-142-5p	442523	DPY19L2P4	-0.14	http://www.microrna.org/microrna/getMrna.do?gene=442523&matureName=hsa-miR-142-5p&organism=9606
hsa-miR-142-5p	MIMAT0000433	hsa-miR-142-5p	442523	DPY19L2P4	-1.08	http://www.microrna.org/microrna/getMrna.do?gene=442523&matureName=hsa-miR-142-5p&organism=9606
hsa-miR-142-5p	MIMAT0000433	hsa-miR-142-5p	6594	SMARCA1	-0.62	http://www.microrna.org/microrna/getMrna.do?gene=6594&matureName=hsa-miR-142-5p&organism=9606
hsa-miR-142-5p	MIMAT0000433	hsa-miR-142-5p	6594	SMARCA1	-0.16	http://www.microrna.org/microrna/getMrna.do?gene=6594&matureName=hsa-miR-142-5p&organism=9606
hsa-miR-142-5p	MIMAT0000433	hsa-miR-142-5p	10606	PAICS	-0.36	http://www.microrna.org/microrna/getMrna.do?gene=10606&matureName=hsa-miR-142-5p&organism=9606
hsa-miR-142-5p	MIMAT0000433	hsa-miR-142-5p	10606	PAICS	-0.55	http://www.microrna.org/microrna/getMrna.do?gene=10606&matureName=hsa-miR-142-5p&organism=9606
hsa-miR-142-5p	MIMAT0000433	hsa-miR-142-5p	10606	PAICS	-0.29	http://www.microrna.org/microrna/getMrna.do?gene=10606&matureName=hsa-miR-142-5p&organism=9606
hsa-miR-142-5p	MIMAT0000433	hsa-miR-142-5p	4939	OAS2	-0.31	http://www.microrna.org/microrna/getMrna.do?gene=4939&matureName=hsa-miR-142-5p&organism=9606
hsa-miR-142-5p	MIMAT0000433	hsa-miR-142-5p	4939	OAS2	-1.1	http://www.microrna.org/microrna/getMrna.do?gene=4939&matureName=hsa-miR-142-5p&organism=9606
hsa-miR-142-5p	MIMAT0000433	hsa-miR-142-5p	4939	OAS2	-0.2	http://www.microrna.org/microrna/getMrna.do?gene=4939&matureName=hsa-miR-142-5p&organism=9606
hsa-miR-142-5p	MIMAT0000433	hsa-miR-142-5p	389668	XKR9	-0.12	http://www.microrna.org/microrna/getMrna.do?gene=389668&matureName=hsa-miR-142-5p&organism=9606
hsa-miR-142-5p	MIMAT0000433	hsa-miR-142-5p	388335	TMEM220	-0.51	http://www.microrna.org/microrna/getMrna.do?gene=388335&matureName=hsa-miR-142-5p&organism=9606
hsa-miR-142-5p	MIMAT0000433	hsa-miR-142-5p	344805	TMPRSS7	-0.14	http://www.microrna.org/microrna/getMrna.do?gene=344805&matureName=hsa-miR-142-5p&organism=9606
hsa-miR-142-5p	MIMAT0000433	hsa-miR-142-5p	53405	CLIC5	-0.11	http://www.microrna.org/microrna/getMrna.do?gene=53405&matureName=hsa-miR-142-5p&organism=9606
hsa-miR-142-5p	MIMAT0000433	hsa-miR-142-5p	100127889	C10orf131	-0.17	http://www.microrna.org/microrna/getMrna.do?gene=100127889&matureName=hsa-miR-142-5p&organism=9606
hsa-miR-142-5p	MIMAT0000433	hsa-miR-142-5p	100127889	C10orf131	-0.13	http://www.microrna.org/microrna/getMrna.do?gene=100127889&matureName=hsa-miR-142-5p&organism=9606
hsa-miR-142-5p	MIMAT0000433	hsa-miR-142-5p	5737	PTGFR	-0.44	http://www.microrna.org/microrna/getMrna.do?gene=5737&matureName=hsa-miR-142-5p&organism=9606
hsa-miR-142-5p	MIMAT0000433	hsa-miR-142-5p	3198	HOXA1	-0.12	http://www.microrna.org/microrna/getMrna.do?gene=3198&matureName=hsa-miR-142-5p&organism=9606
hsa-miR-142-5p	MIMAT0000433	hsa-miR-142-5p	7431	VIM	-0.18	http://www.microrna.org/microrna/getMrna.do?gene=7431&matureName=hsa-miR-142-5p&organism=9606
hsa-miR-142-5p	MIMAT0000433	hsa-miR-142-5p	79145	CHCHD7	-0.45	http://www.microrna.org/microrna/getMrna.do?gene=79145&matureName=hsa-miR-142-5p&organism=9606
hsa-miR-142-5p	MIMAT0000433	hsa-miR-142-5p	1960	EGR3	-0.3	http://www.microrna.org/microrna/getMrna.do?gene=1960&matureName=hsa-miR-142-5p&organism=9606
hsa-miR-142-5p	MIMAT0000433	hsa-miR-142-5p	474149	TTTY4B	-1.31	http://www.microrna.org/microrna/getMrna.do?gene=474149&matureName=hsa-miR-142-5p&organism=9606
hsa-miR-142-5p	MIMAT0000433	hsa-miR-142-5p	54901	CDKAL1	-0.11	http://www.microrna.org/microrna/getMrna.do?gene=54901&matureName=hsa-miR-142-5p&organism=9606
hsa-miR-142-5p	MIMAT0000433	hsa-miR-142-5p	2581	GALC	-0.12	http://www.microrna.org/microrna/getMrna.do?gene=2581&matureName=hsa-miR-142-5p&organism=9606
hsa-miR-142-5p	MIMAT0000433	hsa-miR-142-5p	26100	WIPI2	-0.17	http://www.microrna.org/microrna/getMrna.do?gene=26100&matureName=hsa-miR-142-5p&organism=9606
hsa-miR-142-5p	MIMAT0000433	hsa-miR-142-5p	225	ABCD2	-0.91	http://www.microrna.org/microrna/getMrna.do?gene=225&matureName=hsa-miR-142-5p&organism=9606
hsa-miR-142-5p	MIMAT0000433	hsa-miR-142-5p	225	ABCD2	-0.28	http://www.microrna.org/microrna/getMrna.do?gene=225&matureName=hsa-miR-142-5p&organism=9606
hsa-miR-142-5p	MIMAT0000433	hsa-miR-142-5p	225	ABCD2	-0.65	http://www.microrna.org/microrna/getMrna.do?gene=225&matureName=hsa-miR-142-5p&organism=9606
hsa-miR-142-5p	MIMAT0000433	hsa-miR-142-5p	10640	EXOC5	-0.5	http://www.microrna.org/microrna/getMrna.do?gene=10640&matureName=hsa-miR-142-5p&organism=9606
hsa-miR-142-5p	MIMAT0000433	hsa-miR-142-5p	84924	ZNF566	-0.31	http://www.microrna.org/microrna/getMrna.do?gene=84924&matureName=hsa-miR-142-5p&organism=9606
hsa-miR-142-5p	MIMAT0000433	hsa-miR-142-5p	80204	FBXO11	-0.15	http://www.microrna.org/microrna/getMrna.do?gene=80204&matureName=hsa-miR-142-5p&organism=9606
hsa-miR-142-5p	MIMAT0000433	hsa-miR-142-5p	10186	LHFP	-1.25	http://www.microrna.org/microrna/getMrna.do?gene=10186&matureName=hsa-miR-142-5p&organism=9606
hsa-miR-142-5p	MIMAT0000433	hsa-miR-142-5p	10186	LHFP	-1.1	http://www.microrna.org/microrna/getMrna.do?gene=10186&matureName=hsa-miR-142-5p&organism=9606
hsa-miR-142-5p	MIMAT0000433	hsa-miR-142-5p	7109	TRAPPC10	-0.36	http://www.microrna.org/microrna/getMrna.do?gene=7109&matureName=hsa-miR-142-5p&organism=9606
hsa-miR-142-5p	MIMAT0000433	hsa-miR-142-5p	64859	OBFC2A	-0.16	http://www.microrna.org/microrna/getMrna.do?gene=64859&matureName=hsa-miR-142-5p&organism=9606
hsa-miR-142-5p	MIMAT0000433	hsa-miR-142-5p	7223	TRPC4	-0.81	http://www.microrna.org/microrna/getMrna.do?gene=7223&matureName=hsa-miR-142-5p&organism=9606
hsa-miR-142-5p	MIMAT0000433	hsa-miR-142-5p	5128	CDK17	-1.17	http://www.microrna.org/microrna/getMrna.do?gene=5128&matureName=hsa-miR-142-5p&organism=9606
hsa-miR-142-5p	MIMAT0000433	hsa-miR-142-5p	5128	CDK17	-0.1	http://www.microrna.org/microrna/getMrna.do?gene=5128&matureName=hsa-miR-142-5p&organism=9606
hsa-miR-142-5p	MIMAT0000433	hsa-miR-142-5p	5128	CDK17	-0.1	http://www.microrna.org/microrna/getMrna.do?gene=5128&matureName=hsa-miR-142-5p&organism=9606
hsa-miR-142-5p	MIMAT0000433	hsa-miR-142-5p	222484	LNX2	-0.45	http://www.microrna.org/microrna/getMrna.do?gene=222484&matureName=hsa-miR-142-5p&organism=9606
hsa-miR-142-5p	MIMAT0000433	hsa-miR-142-5p	57188	ADAMTSL3	-0.91	http://www.microrna.org/microrna/getMrna.do?gene=57188&matureName=hsa-miR-142-5p&organism=9606
hsa-miR-142-5p	MIMAT0000433	hsa-miR-142-5p	57188	ADAMTSL3	-0.97	http://www.microrna.org/microrna/getMrna.do?gene=57188&matureName=hsa-miR-142-5p&organism=9606
hsa-miR-142-5p	MIMAT0000433	hsa-miR-142-5p	80017	C14orf159	-0.77	http://www.microrna.org/microrna/getMrna.do?gene=80017&matureName=hsa-miR-142-5p&organism=9606
hsa-miR-142-5p	MIMAT0000433	hsa-miR-142-5p	2917	GRM7	-0.89	http://www.microrna.org/microrna/getMrna.do?gene=2917&matureName=hsa-miR-142-5p&organism=9606
hsa-miR-142-5p	MIMAT0000433	hsa-miR-142-5p	2917	GRM7	-0.12	http://www.microrna.org/microrna/getMrna.do?gene=2917&matureName=hsa-miR-142-5p&organism=9606
hsa-miR-142-5p	MIMAT0000433	hsa-miR-142-5p	132864	CPEB2	-1.12	http://www.microrna.org/microrna/getMrna.do?gene=132864&matureName=hsa-miR-142-5p&organism=9606
hsa-miR-142-5p	MIMAT0000433	hsa-miR-142-5p	132864	CPEB2	-0.11	http://www.microrna.org/microrna/getMrna.do?gene=132864&matureName=hsa-miR-142-5p&organism=9606
hsa-miR-142-5p	MIMAT0000433	hsa-miR-142-5p	1287	COL4A5	-1.26	http://www.microrna.org/microrna/getMrna.do?gene=1287&matureName=hsa-miR-142-5p&organism=9606
hsa-miR-142-5p	MIMAT0000433	hsa-miR-142-5p	165215	FAM171B	-0.22	http://www.microrna.org/microrna/getMrna.do?gene=165215&matureName=hsa-miR-142-5p&organism=9606
hsa-miR-142-5p	MIMAT0000433	hsa-miR-142-5p	10051	SMC4	-0.79	http://www.microrna.org/microrna/getMrna.do?gene=10051&matureName=hsa-miR-142-5p&organism=9606
hsa-miR-142-5p	MIMAT0000433	hsa-miR-142-5p	1134	CHRNA1	-0.12	http://www.microrna.org/microrna/getMrna.do?gene=1134&matureName=hsa-miR-142-5p&organism=9606
hsa-miR-142-5p	MIMAT0000433	hsa-miR-142-5p	81831	NETO2	-1.09	http://www.microrna.org/microrna/getMrna.do?gene=81831&matureName=hsa-miR-142-5p&organism=9606
hsa-miR-142-5p	MIMAT0000433	hsa-miR-142-5p	387914	SHISA2	-1.22	http://www.microrna.org/microrna/getMrna.do?gene=387914&matureName=hsa-miR-142-5p&organism=9606
hsa-miR-142-5p	MIMAT0000433	hsa-miR-142-5p	23243	ANKRD28	-0.66	http://www.microrna.org/microrna/getMrna.do?gene=23243&matureName=hsa-miR-142-5p&organism=9606
hsa-miR-142-5p	MIMAT0000433	hsa-miR-142-5p	23243	ANKRD28	-0.11	http://www.microrna.org/microrna/getMrna.do?gene=23243&matureName=hsa-miR-142-5p&organism=9606
hsa-miR-142-5p	MIMAT0000433	hsa-miR-142-5p	57326	PBXIP1	-0.35	http://www.microrna.org/microrna/getMrna.do?gene=57326&matureName=hsa-miR-142-5p&organism=9606
hsa-miR-142-5p	MIMAT0000433	hsa-miR-142-5p	6041	RNASEL	-0.71	http://www.microrna.org/microrna/getMrna.do?gene=6041&matureName=hsa-miR-142-5p&organism=9606
hsa-miR-142-5p	MIMAT0000433	hsa-miR-142-5p	6041	RNASEL	-0.74	http://www.microrna.org/microrna/getMrna.do?gene=6041&matureName=hsa-miR-142-5p&organism=9606
hsa-miR-142-5p	MIMAT0000433	hsa-miR-142-5p	6041	RNASEL	-0.1	http://www.microrna.org/microrna/getMrna.do?gene=6041&matureName=hsa-miR-142-5p&organism=9606
hsa-miR-142-5p	MIMAT0000433	hsa-miR-142-5p	6041	RNASEL	-0.15	http://www.microrna.org/microrna/getMrna.do?gene=6041&matureName=hsa-miR-142-5p&organism=9606
hsa-miR-142-5p	MIMAT0000433	hsa-miR-142-5p	11052	CPSF6	-0.39	http://www.microrna.org/microrna/getMrna.do?gene=11052&matureName=hsa-miR-142-5p&organism=9606
hsa-miR-142-5p	MIMAT0000433	hsa-miR-142-5p	11052	CPSF6	-0.17	http://www.microrna.org/microrna/getMrna.do?gene=11052&matureName=hsa-miR-142-5p&organism=9606
hsa-miR-142-5p	MIMAT0000433	hsa-miR-142-5p	11052	CPSF6	-0.72	http://www.microrna.org/microrna/getMrna.do?gene=11052&matureName=hsa-miR-142-5p&organism=9606
hsa-miR-142-5p	MIMAT0000433	hsa-miR-142-5p	2353	FOS	-0.19	http://www.microrna.org/microrna/getMrna.do?gene=2353&matureName=hsa-miR-142-5p&organism=9606
hsa-miR-142-5p	MIMAT0000433	hsa-miR-142-5p	2353	FOS	-1.07	http://www.microrna.org/microrna/getMrna.do?gene=2353&matureName=hsa-miR-142-5p&organism=9606
hsa-miR-142-5p	MIMAT0000433	hsa-miR-142-5p	2353	FOS	-0.14	http://www.microrna.org/microrna/getMrna.do?gene=2353&matureName=hsa-miR-142-5p&organism=9606
hsa-miR-142-5p	MIMAT0000433	hsa-miR-142-5p	57157	PHTF2	-0.11	http://www.microrna.org/microrna/getMrna.do?gene=57157&matureName=hsa-miR-142-5p&organism=9606
hsa-miR-142-5p	MIMAT0000433	hsa-miR-142-5p	4801	NFYB	-0.11	http://www.microrna.org/microrna/getMrna.do?gene=4801&matureName=hsa-miR-142-5p&organism=9606
hsa-miR-142-5p	MIMAT0000433	hsa-miR-142-5p	10291	SF3A1	-0.13	http://www.microrna.org/microrna/getMrna.do?gene=10291&matureName=hsa-miR-142-5p&organism=9606
hsa-miR-142-5p	MIMAT0000433	hsa-miR-142-5p	5564	PRKAB1	-0.34	http://www.microrna.org/microrna/getMrna.do?gene=5564&matureName=hsa-miR-142-5p&organism=9606
hsa-miR-142-5p	MIMAT0000433	hsa-miR-142-5p	4068	SH2D1A	-1.07	http://www.microrna.org/microrna/getMrna.do?gene=4068&matureName=hsa-miR-142-5p&organism=9606
hsa-miR-142-5p	MIMAT0000433	hsa-miR-142-5p	4068	SH2D1A	-1.2	http://www.microrna.org/microrna/getMrna.do?gene=4068&matureName=hsa-miR-142-5p&organism=9606
hsa-miR-142-5p	MIMAT0000433	hsa-miR-142-5p	1134	CHRNA1	-0.19	http://www.microrna.org/microrna/getMrna.do?gene=1134&matureName=hsa-miR-142-5p&organism=9606
hsa-miR-142-5p	MIMAT0000433	hsa-miR-142-5p	9562	MINPP1	-1.1	http://www.microrna.org/microrna/getMrna.do?gene=9562&matureName=hsa-miR-142-5p&organism=9606
hsa-miR-142-5p	MIMAT0000433	hsa-miR-142-5p	1997	ELF1	-0.1	http://www.microrna.org/microrna/getMrna.do?gene=1997&matureName=hsa-miR-142-5p&organism=9606
hsa-miR-142-5p	MIMAT0000433	hsa-miR-142-5p	133308	NHEDC2	-0.43	http://www.microrna.org/microrna/getMrna.do?gene=133308&matureName=hsa-miR-142-5p&organism=9606
hsa-miR-142-5p	MIMAT0000433	hsa-miR-142-5p	54165	DCUN1D1	-0.1	http://www.microrna.org/microrna/getMrna.do?gene=54165&matureName=hsa-miR-142-5p&organism=9606
hsa-miR-142-5p	MIMAT0000433	hsa-miR-142-5p	7763	ZFAND5	-0.49	http://www.microrna.org/microrna/getMrna.do?gene=7763&matureName=hsa-miR-142-5p&organism=9606
hsa-miR-142-5p	MIMAT0000433	hsa-miR-142-5p	10533	ATG7	-0.17	http://www.microrna.org/microrna/getMrna.do?gene=10533&matureName=hsa-miR-142-5p&organism=9606
hsa-miR-142-5p	MIMAT0000433	hsa-miR-142-5p	55779	WDR52	-0.62	http://www.microrna.org/microrna/getMrna.do?gene=55779&matureName=hsa-miR-142-5p&organism=9606
hsa-miR-142-5p	MIMAT0000433	hsa-miR-142-5p	26058	GIGYF2	-0.11	http://www.microrna.org/microrna/getMrna.do?gene=26058&matureName=hsa-miR-142-5p&organism=9606
hsa-miR-142-5p	MIMAT0000433	hsa-miR-142-5p	54749	EPDR1	-1.08	http://www.microrna.org/microrna/getMrna.do?gene=54749&matureName=hsa-miR-142-5p&organism=9606
hsa-miR-142-5p	MIMAT0000433	hsa-miR-142-5p	3183	HNRNPC	-0.26	http://www.microrna.org/microrna/getMrna.do?gene=3183&matureName=hsa-miR-142-5p&organism=9606
hsa-miR-142-5p	MIMAT0000433	hsa-miR-142-5p	1462	VCAN	-0.11	http://www.microrna.org/microrna/getMrna.do?gene=1462&matureName=hsa-miR-142-5p&organism=9606
hsa-miR-142-5p	MIMAT0000433	hsa-miR-142-5p	4683	NBN	-0.66	http://www.microrna.org/microrna/getMrna.do?gene=4683&matureName=hsa-miR-142-5p&organism=9606
hsa-miR-142-5p	MIMAT0000433	hsa-miR-142-5p	4683	NBN	-1.22	http://www.microrna.org/microrna/getMrna.do?gene=4683&matureName=hsa-miR-142-5p&organism=9606
hsa-miR-142-5p	MIMAT0000433	hsa-miR-142-5p	25871	C3orf17	-0.43	http://www.microrna.org/microrna/getMrna.do?gene=25871&matureName=hsa-miR-142-5p&organism=9606
hsa-miR-142-5p	MIMAT0000433	hsa-miR-142-5p	9648	GCC2	-1.25	http://www.microrna.org/microrna/getMrna.do?gene=9648&matureName=hsa-miR-142-5p&organism=9606
hsa-miR-142-5p	MIMAT0000433	hsa-miR-142-5p	54851	ANKRD49	-0.83	http://www.microrna.org/microrna/getMrna.do?gene=54851&matureName=hsa-miR-142-5p&organism=9606
hsa-miR-142-5p	MIMAT0000433	hsa-miR-142-5p	90	ACVR1	-0.28	http://www.microrna.org/microrna/getMrna.do?gene=90&matureName=hsa-miR-142-5p&organism=9606
hsa-miR-142-5p	MIMAT0000433	hsa-miR-142-5p	131450	CD200R1	-0.94	http://www.microrna.org/microrna/getMrna.do?gene=131450&matureName=hsa-miR-142-5p&organism=9606
hsa-miR-142-5p	MIMAT0000433	hsa-miR-142-5p	10559	SLC35A1	-1.22	http://www.microrna.org/microrna/getMrna.do?gene=10559&matureName=hsa-miR-142-5p&organism=9606
hsa-miR-142-5p	MIMAT0000433	hsa-miR-142-5p	1622	DBI	-0.48	http://www.microrna.org/microrna/getMrna.do?gene=1622&matureName=hsa-miR-142-5p&organism=9606
hsa-miR-142-5p	MIMAT0000433	hsa-miR-142-5p	254013	C12orf72	-0.78	http://www.microrna.org/microrna/getMrna.do?gene=254013&matureName=hsa-miR-142-5p&organism=9606
hsa-miR-142-5p	MIMAT0000433	hsa-miR-142-5p	100287932	TIMM23	-1.27	http://www.microrna.org/microrna/getMrna.do?gene=100287932&matureName=hsa-miR-142-5p&organism=9606
hsa-miR-142-5p	MIMAT0000433	hsa-miR-142-5p	4750	NEK1	-1.24	http://www.microrna.org/microrna/getMrna.do?gene=4750&matureName=hsa-miR-142-5p&organism=9606
hsa-miR-142-5p	MIMAT0000433	hsa-miR-142-5p	169611	OLFML2A	-0.49	http://www.microrna.org/microrna/getMrna.do?gene=169611&matureName=hsa-miR-142-5p&organism=9606
hsa-miR-142-5p	MIMAT0000433	hsa-miR-142-5p	57460	PPM1H	-0.14	http://www.microrna.org/microrna/getMrna.do?gene=57460&matureName=hsa-miR-142-5p&organism=9606
hsa-miR-142-5p	MIMAT0000433	hsa-miR-142-5p	54469	ZFAND6	-0.36	http://www.microrna.org/microrna/getMrna.do?gene=54469&matureName=hsa-miR-142-5p&organism=9606
hsa-miR-142-5p	MIMAT0000433	hsa-miR-142-5p	10219	KLRG1	-1.26	http://www.microrna.org/microrna/getMrna.do?gene=10219&matureName=hsa-miR-142-5p&organism=9606
hsa-miR-142-5p	MIMAT0000433	hsa-miR-142-5p	10219	KLRG1	-0.11	http://www.microrna.org/microrna/getMrna.do?gene=10219&matureName=hsa-miR-142-5p&organism=9606
hsa-miR-142-5p	MIMAT0000433	hsa-miR-142-5p	201626	PDE12	-0.66	http://www.microrna.org/microrna/getMrna.do?gene=201626&matureName=hsa-miR-142-5p&organism=9606
hsa-miR-142-5p	MIMAT0000433	hsa-miR-142-5p	222008	VSTM2A	-0.15	http://www.microrna.org/microrna/getMrna.do?gene=222008&matureName=hsa-miR-142-5p&organism=9606
hsa-miR-142-5p	MIMAT0000433	hsa-miR-142-5p	9782	MATR3	-1.25	http://www.microrna.org/microrna/getMrna.do?gene=9782&matureName=hsa-miR-142-5p&organism=9606
hsa-miR-142-5p	MIMAT0000433	hsa-miR-142-5p	54708	MARCH5	-0.44	http://www.microrna.org/microrna/getMrna.do?gene=54708&matureName=hsa-miR-142-5p&organism=9606
hsa-miR-142-5p	MIMAT0000433	hsa-miR-142-5p	2959	GTF2B	-0.82	http://www.microrna.org/microrna/getMrna.do?gene=2959&matureName=hsa-miR-142-5p&organism=9606
hsa-miR-142-5p	MIMAT0000433	hsa-miR-142-5p	206338	AQPEP	-0.13	http://www.microrna.org/microrna/getMrna.do?gene=206338&matureName=hsa-miR-142-5p&organism=9606
hsa-miR-142-5p	MIMAT0000433	hsa-miR-142-5p	841	CASP8	-0.12	http://www.microrna.org/microrna/getMrna.do?gene=841&matureName=hsa-miR-142-5p&organism=9606
hsa-miR-142-5p	MIMAT0000433	hsa-miR-142-5p	91137	SLC25A46	-1.18	http://www.microrna.org/microrna/getMrna.do?gene=91137&matureName=hsa-miR-142-5p&organism=9606
hsa-miR-142-5p	MIMAT0000433	hsa-miR-142-5p	1737	DLAT	-0.42	http://www.microrna.org/microrna/getMrna.do?gene=1737&matureName=hsa-miR-142-5p&organism=9606
hsa-miR-142-5p	MIMAT0000433	hsa-miR-142-5p	9754	STARD8	-0.13	http://www.microrna.org/microrna/getMrna.do?gene=9754&matureName=hsa-miR-142-5p&organism=9606
hsa-miR-142-5p	MIMAT0000433	hsa-miR-142-5p	10565	ARFGEF1	-0.15	http://www.microrna.org/microrna/getMrna.do?gene=10565&matureName=hsa-miR-142-5p&organism=9606
hsa-miR-142-5p	MIMAT0000433	hsa-miR-142-5p	9221	NOLC1	-0.1	http://www.microrna.org/microrna/getMrna.do?gene=9221&matureName=hsa-miR-142-5p&organism=9606
hsa-miR-142-5p	MIMAT0000433	hsa-miR-142-5p	5537	PPP6C	-0.84	http://www.microrna.org/microrna/getMrna.do?gene=5537&matureName=hsa-miR-142-5p&organism=9606
hsa-miR-142-5p	MIMAT0000433	hsa-miR-142-5p	922	CD5L	-1.14	http://www.microrna.org/microrna/getMrna.do?gene=922&matureName=hsa-miR-142-5p&organism=9606
hsa-miR-142-5p	MIMAT0000433	hsa-miR-142-5p	922	CD5L	-0.5	http://www.microrna.org/microrna/getMrna.do?gene=922&matureName=hsa-miR-142-5p&organism=9606
hsa-miR-142-5p	MIMAT0000433	hsa-miR-142-5p	922	CD5L	-0.1	http://www.microrna.org/microrna/getMrna.do?gene=922&matureName=hsa-miR-142-5p&organism=9606
hsa-miR-142-5p	MIMAT0000433	hsa-miR-142-5p	4886	NPY1R	-0.35	http://www.microrna.org/microrna/getMrna.do?gene=4886&matureName=hsa-miR-142-5p&organism=9606
hsa-miR-142-5p	MIMAT0000433	hsa-miR-142-5p	4886	NPY1R	-1.16	http://www.microrna.org/microrna/getMrna.do?gene=4886&matureName=hsa-miR-142-5p&organism=9606
hsa-miR-142-5p	MIMAT0000433	hsa-miR-142-5p	57147	SCYL3	-0.26	http://www.microrna.org/microrna/getMrna.do?gene=57147&matureName=hsa-miR-142-5p&organism=9606
hsa-miR-142-5p	MIMAT0000433	hsa-miR-142-5p	57147	SCYL3	-0.39	http://www.microrna.org/microrna/getMrna.do?gene=57147&matureName=hsa-miR-142-5p&organism=9606
hsa-miR-142-5p	MIMAT0000433	hsa-miR-142-5p	79960	PHF17	-0.19	http://www.microrna.org/microrna/getMrna.do?gene=79960&matureName=hsa-miR-142-5p&organism=9606
hsa-miR-142-5p	MIMAT0000433	hsa-miR-142-5p	144402	CPNE8	-0.15	http://www.microrna.org/microrna/getMrna.do?gene=144402&matureName=hsa-miR-142-5p&organism=9606
hsa-miR-142-5p	MIMAT0000433	hsa-miR-142-5p	144402	CPNE8	-0.16	http://www.microrna.org/microrna/getMrna.do?gene=144402&matureName=hsa-miR-142-5p&organism=9606
hsa-miR-142-5p	MIMAT0000433	hsa-miR-142-5p	144402	CPNE8	-0.12	http://www.microrna.org/microrna/getMrna.do?gene=144402&matureName=hsa-miR-142-5p&organism=9606
hsa-miR-142-5p	MIMAT0000433	hsa-miR-142-5p	144402	CPNE8	-0.2	http://www.microrna.org/microrna/getMrna.do?gene=144402&matureName=hsa-miR-142-5p&organism=9606
hsa-miR-142-5p	MIMAT0000433	hsa-miR-142-5p	6314	ATXN7	-0.36	http://www.microrna.org/microrna/getMrna.do?gene=6314&matureName=hsa-miR-142-5p&organism=9606
hsa-miR-142-5p	MIMAT0000433	hsa-miR-142-5p	6314	ATXN7	-0.67	http://www.microrna.org/microrna/getMrna.do?gene=6314&matureName=hsa-miR-142-5p&organism=9606
hsa-miR-142-5p	MIMAT0000433	hsa-miR-142-5p	51326	ARL17A	-0.29	http://www.microrna.org/microrna/getMrna.do?gene=51326&matureName=hsa-miR-142-5p&organism=9606
hsa-miR-142-5p	MIMAT0000433	hsa-miR-142-5p	51326	ARL17A	-0.14	http://www.microrna.org/microrna/getMrna.do?gene=51326&matureName=hsa-miR-142-5p&organism=9606
hsa-miR-142-5p	MIMAT0000433	hsa-miR-142-5p	1200	TPP1	-0.41	http://www.microrna.org/microrna/getMrna.do?gene=1200&matureName=hsa-miR-142-5p&organism=9606
hsa-miR-142-5p	MIMAT0000433	hsa-miR-142-5p	1200	TPP1	-0.3	http://www.microrna.org/microrna/getMrna.do?gene=1200&matureName=hsa-miR-142-5p&organism=9606
hsa-miR-142-5p	MIMAT0000433	hsa-miR-142-5p	339318	ZNF181	-0.76	http://www.microrna.org/microrna/getMrna.do?gene=339318&matureName=hsa-miR-142-5p&organism=9606
hsa-miR-142-5p	MIMAT0000433	hsa-miR-142-5p	30850	CDR2L	-0.12	http://www.microrna.org/microrna/getMrna.do?gene=30850&matureName=hsa-miR-142-5p&organism=9606
hsa-miR-142-5p	MIMAT0000433	hsa-miR-142-5p	6938	TCF12	-1.29	http://www.microrna.org/microrna/getMrna.do?gene=6938&matureName=hsa-miR-142-5p&organism=9606
hsa-miR-142-5p	MIMAT0000433	hsa-miR-142-5p	400804	LOC400804	-0.24	http://www.microrna.org/microrna/getMrna.do?gene=400804&matureName=hsa-miR-142-5p&organism=9606
hsa-miR-142-5p	MIMAT0000433	hsa-miR-142-5p	1008	CDH10	-0.24	http://www.microrna.org/microrna/getMrna.do?gene=1008&matureName=hsa-miR-142-5p&organism=9606
hsa-miR-142-5p	MIMAT0000433	hsa-miR-142-5p	7753	ZNF202	-0.13	http://www.microrna.org/microrna/getMrna.do?gene=7753&matureName=hsa-miR-142-5p&organism=9606
hsa-miR-142-5p	MIMAT0000433	hsa-miR-142-5p	284443	ZNF493	-0.73	http://www.microrna.org/microrna/getMrna.do?gene=284443&matureName=hsa-miR-142-5p&organism=9606
hsa-miR-142-5p	MIMAT0000433	hsa-miR-142-5p	123036	TC2N	-0.37	http://www.microrna.org/microrna/getMrna.do?gene=123036&matureName=hsa-miR-142-5p&organism=9606
hsa-miR-142-5p	MIMAT0000433	hsa-miR-142-5p	8315	BRAP	-0.11	http://www.microrna.org/microrna/getMrna.do?gene=8315&matureName=hsa-miR-142-5p&organism=9606
hsa-miR-142-5p	MIMAT0000433	hsa-miR-142-5p	862	RUNX1T1	-0.39	http://www.microrna.org/microrna/getMrna.do?gene=862&matureName=hsa-miR-142-5p&organism=9606
hsa-miR-142-5p	MIMAT0000433	hsa-miR-142-5p	259173	ALS2CL	-0.13	http://www.microrna.org/microrna/getMrna.do?gene=259173&matureName=hsa-miR-142-5p&organism=9606
hsa-miR-142-5p	MIMAT0000433	hsa-miR-142-5p	4969	OGN	-0.17	http://www.microrna.org/microrna/getMrna.do?gene=4969&matureName=hsa-miR-142-5p&organism=9606
hsa-miR-142-5p	MIMAT0000433	hsa-miR-142-5p	94101	ORMDL1	-0.58	http://www.microrna.org/microrna/getMrna.do?gene=94101&matureName=hsa-miR-142-5p&organism=9606
hsa-miR-142-5p	MIMAT0000433	hsa-miR-142-5p	22797	TFEC	-1.02	http://www.microrna.org/microrna/getMrna.do?gene=22797&matureName=hsa-miR-142-5p&organism=9606
hsa-miR-142-5p	MIMAT0000433	hsa-miR-142-5p	51175	TUBE1	-0.13	http://www.microrna.org/microrna/getMrna.do?gene=51175&matureName=hsa-miR-142-5p&organism=9606
hsa-miR-142-5p	MIMAT0000433	hsa-miR-142-5p	80195	C10orf57	-0.74	http://www.microrna.org/microrna/getMrna.do?gene=80195&matureName=hsa-miR-142-5p&organism=9606
hsa-miR-142-5p	MIMAT0000433	hsa-miR-142-5p	9877	ZC3H11A	-1.18	http://www.microrna.org/microrna/getMrna.do?gene=9877&matureName=hsa-miR-142-5p&organism=9606
hsa-miR-142-5p	MIMAT0000433	hsa-miR-142-5p	9877	ZC3H11A	-0.16	http://www.microrna.org/microrna/getMrna.do?gene=9877&matureName=hsa-miR-142-5p&organism=9606
hsa-miR-142-5p	MIMAT0000433	hsa-miR-142-5p	9877	ZC3H11A	-0.16	http://www.microrna.org/microrna/getMrna.do?gene=9877&matureName=hsa-miR-142-5p&organism=9606
hsa-miR-142-5p	MIMAT0000433	hsa-miR-142-5p	83595	SOX7	-1.21	http://www.microrna.org/microrna/getMrna.do?gene=83595&matureName=hsa-miR-142-5p&organism=9606
hsa-miR-142-5p	MIMAT0000433	hsa-miR-142-5p	22948	CCT5	-0.25	http://www.microrna.org/microrna/getMrna.do?gene=22948&matureName=hsa-miR-142-5p&organism=9606
hsa-miR-142-5p	MIMAT0000433	hsa-miR-142-5p	56898	BDH2	-0.27	http://www.microrna.org/microrna/getMrna.do?gene=56898&matureName=hsa-miR-142-5p&organism=9606
hsa-miR-142-5p	MIMAT0000433	hsa-miR-142-5p	9344	TAOK2	-0.18	http://www.microrna.org/microrna/getMrna.do?gene=9344&matureName=hsa-miR-142-5p&organism=9606
hsa-miR-142-5p	MIMAT0000433	hsa-miR-142-5p	515	ATP5F1	-0.86	http://www.microrna.org/microrna/getMrna.do?gene=515&matureName=hsa-miR-142-5p&organism=9606
hsa-miR-142-5p	MIMAT0000433	hsa-miR-142-5p	353174	ZACN	-0.82	http://www.microrna.org/microrna/getMrna.do?gene=353174&matureName=hsa-miR-142-5p&organism=9606
hsa-miR-142-5p	MIMAT0000433	hsa-miR-142-5p	442590	SPDYE5	-0.13	http://www.microrna.org/microrna/getMrna.do?gene=442590&matureName=hsa-miR-142-5p&organism=9606
hsa-miR-142-5p	MIMAT0000433	hsa-miR-142-5p	57494	RIMKLB	-0.48	http://www.microrna.org/microrna/getMrna.do?gene=57494&matureName=hsa-miR-142-5p&organism=9606
hsa-miR-142-5p	MIMAT0000433	hsa-miR-142-5p	57494	RIMKLB	-0.68	http://www.microrna.org/microrna/getMrna.do?gene=57494&matureName=hsa-miR-142-5p&organism=9606
hsa-miR-142-5p	MIMAT0000433	hsa-miR-142-5p	1439	CSF2RB	-0.52	http://www.microrna.org/microrna/getMrna.do?gene=1439&matureName=hsa-miR-142-5p&organism=9606
hsa-miR-142-5p	MIMAT0000433	hsa-miR-142-5p	1439	CSF2RB	-0.86	http://www.microrna.org/microrna/getMrna.do?gene=1439&matureName=hsa-miR-142-5p&organism=9606
hsa-miR-142-5p	MIMAT0000433	hsa-miR-142-5p	272	AMPD3	-0.54	http://www.microrna.org/microrna/getMrna.do?gene=272&matureName=hsa-miR-142-5p&organism=9606
hsa-miR-142-5p	MIMAT0000433	hsa-miR-142-5p	554236	DPY19L2P1	-0.14	http://www.microrna.org/microrna/getMrna.do?gene=554236&matureName=hsa-miR-142-5p&organism=9606
hsa-miR-142-5p	MIMAT0000433	hsa-miR-142-5p	8727	CTNNAL1	-0.31	http://www.microrna.org/microrna/getMrna.do?gene=8727&matureName=hsa-miR-142-5p&organism=9606
hsa-miR-142-5p	MIMAT0000433	hsa-miR-142-5p	1028	CDKN1C	-0.82	http://www.microrna.org/microrna/getMrna.do?gene=1028&matureName=hsa-miR-142-5p&organism=9606
hsa-miR-142-5p	MIMAT0000433	hsa-miR-142-5p	23366	KIAA0895	-0.48	http://www.microrna.org/microrna/getMrna.do?gene=23366&matureName=hsa-miR-142-5p&organism=9606
hsa-miR-142-5p	MIMAT0000433	hsa-miR-142-5p	23366	KIAA0895	-0.1	http://www.microrna.org/microrna/getMrna.do?gene=23366&matureName=hsa-miR-142-5p&organism=9606
hsa-miR-142-5p	MIMAT0000433	hsa-miR-142-5p	22894	DIS3	-0.26	http://www.microrna.org/microrna/getMrna.do?gene=22894&matureName=hsa-miR-142-5p&organism=9606
hsa-miR-142-5p	MIMAT0000433	hsa-miR-142-5p	375519	GJB7	-0.12	http://www.microrna.org/microrna/getMrna.do?gene=375519&matureName=hsa-miR-142-5p&organism=9606
hsa-miR-142-5p	MIMAT0000433	hsa-miR-142-5p	10558	SPTLC1	-0.29	http://www.microrna.org/microrna/getMrna.do?gene=10558&matureName=hsa-miR-142-5p&organism=9606
hsa-miR-142-5p	MIMAT0000433	hsa-miR-142-5p	2624	GATA2	-0.34	http://www.microrna.org/microrna/getMrna.do?gene=2624&matureName=hsa-miR-142-5p&organism=9606
hsa-miR-142-5p	MIMAT0000433	hsa-miR-142-5p	153768	PRELID2	-0.19	http://www.microrna.org/microrna/getMrna.do?gene=153768&matureName=hsa-miR-142-5p&organism=9606
hsa-miR-142-5p	MIMAT0000433	hsa-miR-142-5p	139422	MAGEB10	-0.1	http://www.microrna.org/microrna/getMrna.do?gene=139422&matureName=hsa-miR-142-5p&organism=9606
hsa-miR-142-5p	MIMAT0000433	hsa-miR-142-5p	64326	RFWD2	-0.1	http://www.microrna.org/microrna/getMrna.do?gene=64326&matureName=hsa-miR-142-5p&organism=9606
hsa-miR-142-5p	MIMAT0000433	hsa-miR-142-5p	6892	TAPBP	-0.24	http://www.microrna.org/microrna/getMrna.do?gene=6892&matureName=hsa-miR-142-5p&organism=9606
hsa-miR-142-5p	MIMAT0000433	hsa-miR-142-5p	1823	DSC1	-0.16	http://www.microrna.org/microrna/getMrna.do?gene=1823&matureName=hsa-miR-142-5p&organism=9606
hsa-miR-142-5p	MIMAT0000433	hsa-miR-142-5p	5937	RBMS1	-0.66	http://www.microrna.org/microrna/getMrna.do?gene=5937&matureName=hsa-miR-142-5p&organism=9606
hsa-miR-142-5p	MIMAT0000433	hsa-miR-142-5p	54899	PXK	-0.17	http://www.microrna.org/microrna/getMrna.do?gene=54899&matureName=hsa-miR-142-5p&organism=9606
hsa-miR-142-5p	MIMAT0000433	hsa-miR-142-5p	8660	IRS2	-0.96	http://www.microrna.org/microrna/getMrna.do?gene=8660&matureName=hsa-miR-142-5p&organism=9606
hsa-miR-142-5p	MIMAT0000433	hsa-miR-142-5p	8660	IRS2	-0.25	http://www.microrna.org/microrna/getMrna.do?gene=8660&matureName=hsa-miR-142-5p&organism=9606
hsa-miR-142-5p	MIMAT0000433	hsa-miR-142-5p	84912	SLC35B4	-0.81	http://www.microrna.org/microrna/getMrna.do?gene=84912&matureName=hsa-miR-142-5p&organism=9606
hsa-miR-142-5p	MIMAT0000433	hsa-miR-142-5p	92017	SNX29	-0.1	http://www.microrna.org/microrna/getMrna.do?gene=92017&matureName=hsa-miR-142-5p&organism=9606
hsa-miR-142-5p	MIMAT0000433	hsa-miR-142-5p	23064	SETX	-1.13	http://www.microrna.org/microrna/getMrna.do?gene=23064&matureName=hsa-miR-142-5p&organism=9606
hsa-miR-142-5p	MIMAT0000433	hsa-miR-142-5p	51562	MBIP	-1.12	http://www.microrna.org/microrna/getMrna.do?gene=51562&matureName=hsa-miR-142-5p&organism=9606
hsa-miR-142-5p	MIMAT0000433	hsa-miR-142-5p	51562	MBIP	-0.15	http://www.microrna.org/microrna/getMrna.do?gene=51562&matureName=hsa-miR-142-5p&organism=9606
hsa-miR-142-5p	MIMAT0000433	hsa-miR-142-5p	6892	TAPBP	-0.26	http://www.microrna.org/microrna/getMrna.do?gene=6892&matureName=hsa-miR-142-5p&organism=9606
hsa-miR-142-5p	MIMAT0000433	hsa-miR-142-5p	27242	TNFRSF21	-0.28	http://www.microrna.org/microrna/getMrna.do?gene=27242&matureName=hsa-miR-142-5p&organism=9606
hsa-miR-142-5p	MIMAT0000433	hsa-miR-142-5p	27242	TNFRSF21	-0.16	http://www.microrna.org/microrna/getMrna.do?gene=27242&matureName=hsa-miR-142-5p&organism=9606
hsa-miR-142-5p	MIMAT0000433	hsa-miR-142-5p	27242	TNFRSF21	-0.12	http://www.microrna.org/microrna/getMrna.do?gene=27242&matureName=hsa-miR-142-5p&organism=9606
hsa-miR-142-5p	MIMAT0000433	hsa-miR-142-5p	9752	PCDHA9	-0.3	http://www.microrna.org/microrna/getMrna.do?gene=9752&matureName=hsa-miR-142-5p&organism=9606
hsa-miR-142-5p	MIMAT0000433	hsa-miR-142-5p	9752	PCDHA9	-0.88	http://www.microrna.org/microrna/getMrna.do?gene=9752&matureName=hsa-miR-142-5p&organism=9606
hsa-miR-142-5p	MIMAT0000433	hsa-miR-142-5p	23143	LRCH1	-1.14	http://www.microrna.org/microrna/getMrna.do?gene=23143&matureName=hsa-miR-142-5p&organism=9606
hsa-miR-142-5p	MIMAT0000433	hsa-miR-142-5p	3653	IPW	-0.36	http://www.microrna.org/microrna/getMrna.do?gene=3653&matureName=hsa-miR-142-5p&organism=9606
hsa-miR-142-5p	MIMAT0000433	hsa-miR-142-5p	3653	IPW	-0.6	http://www.microrna.org/microrna/getMrna.do?gene=3653&matureName=hsa-miR-142-5p&organism=9606
hsa-miR-142-5p	MIMAT0000433	hsa-miR-142-5p	3653	IPW	-0.81	http://www.microrna.org/microrna/getMrna.do?gene=3653&matureName=hsa-miR-142-5p&organism=9606
hsa-miR-142-5p	MIMAT0000433	hsa-miR-142-5p	23040	MYT1L	-0.16	http://www.microrna.org/microrna/getMrna.do?gene=23040&matureName=hsa-miR-142-5p&organism=9606
hsa-miR-142-5p	MIMAT0000433	hsa-miR-142-5p	23040	MYT1L	-0.38	http://www.microrna.org/microrna/getMrna.do?gene=23040&matureName=hsa-miR-142-5p&organism=9606
hsa-miR-142-5p	MIMAT0000433	hsa-miR-142-5p	23040	MYT1L	-0.12	http://www.microrna.org/microrna/getMrna.do?gene=23040&matureName=hsa-miR-142-5p&organism=9606
hsa-miR-142-5p	MIMAT0000433	hsa-miR-142-5p	10159	ATP6AP2	-0.16	http://www.microrna.org/microrna/getMrna.do?gene=10159&matureName=hsa-miR-142-5p&organism=9606
hsa-miR-142-5p	MIMAT0000433	hsa-miR-142-5p	403313	PPAPDC2	-1.04	http://www.microrna.org/microrna/getMrna.do?gene=403313&matureName=hsa-miR-142-5p&organism=9606
hsa-miR-142-5p	MIMAT0000433	hsa-miR-142-5p	56986	DTWD1	-0.11	http://www.microrna.org/microrna/getMrna.do?gene=56986&matureName=hsa-miR-142-5p&organism=9606
hsa-miR-142-5p	MIMAT0000433	hsa-miR-142-5p	54808	DYM	-0.15	http://www.microrna.org/microrna/getMrna.do?gene=54808&matureName=hsa-miR-142-5p&organism=9606
hsa-miR-142-5p	MIMAT0000433	hsa-miR-142-5p	441425	ANKRD20A3	-0.63	http://www.microrna.org/microrna/getMrna.do?gene=441425&matureName=hsa-miR-142-5p&organism=9606
hsa-miR-142-5p	MIMAT0000433	hsa-miR-142-5p	399818	METTL10	-0.56	http://www.microrna.org/microrna/getMrna.do?gene=399818&matureName=hsa-miR-142-5p&organism=9606
hsa-miR-142-5p	MIMAT0000433	hsa-miR-142-5p	2328	FMO3	-0.14	http://www.microrna.org/microrna/getMrna.do?gene=2328&matureName=hsa-miR-142-5p&organism=9606
hsa-miR-142-5p	MIMAT0000433	hsa-miR-142-5p	25932	CLIC4	-0.23	http://www.microrna.org/microrna/getMrna.do?gene=25932&matureName=hsa-miR-142-5p&organism=9606
hsa-miR-142-5p	MIMAT0000433	hsa-miR-142-5p	25932	CLIC4	-0.37	http://www.microrna.org/microrna/getMrna.do?gene=25932&matureName=hsa-miR-142-5p&organism=9606
hsa-miR-142-5p	MIMAT0000433	hsa-miR-142-5p	26281	FGF20	-0.12	http://www.microrna.org/microrna/getMrna.do?gene=26281&matureName=hsa-miR-142-5p&organism=9606
hsa-miR-142-5p	MIMAT0000433	hsa-miR-142-5p	129685	TAF8	-1.21	http://www.microrna.org/microrna/getMrna.do?gene=129685&matureName=hsa-miR-142-5p&organism=9606
hsa-miR-142-5p	MIMAT0000433	hsa-miR-142-5p	129685	TAF8	-0.95	http://www.microrna.org/microrna/getMrna.do?gene=129685&matureName=hsa-miR-142-5p&organism=9606
hsa-miR-142-5p	MIMAT0000433	hsa-miR-142-5p	9712	USP6NL	-0.28	http://www.microrna.org/microrna/getMrna.do?gene=9712&matureName=hsa-miR-142-5p&organism=9606
hsa-miR-142-5p	MIMAT0000433	hsa-miR-142-5p	2921	CXCL3	-0.1	http://www.microrna.org/microrna/getMrna.do?gene=2921&matureName=hsa-miR-142-5p&organism=9606
hsa-miR-142-5p	MIMAT0000433	hsa-miR-142-5p	1432	MAPK14	-1.04	http://www.microrna.org/microrna/getMrna.do?gene=1432&matureName=hsa-miR-142-5p&organism=9606
hsa-miR-142-5p	MIMAT0000433	hsa-miR-142-5p	1432	MAPK14	-0.12	http://www.microrna.org/microrna/getMrna.do?gene=1432&matureName=hsa-miR-142-5p&organism=9606
hsa-miR-142-5p	MIMAT0000433	hsa-miR-142-5p	150378	FLJ30901	-0.11	http://www.microrna.org/microrna/getMrna.do?gene=150378&matureName=hsa-miR-142-5p&organism=9606
hsa-miR-142-5p	MIMAT0000433	hsa-miR-142-5p	138046	RALYL	-0.1	http://www.microrna.org/microrna/getMrna.do?gene=138046&matureName=hsa-miR-142-5p&organism=9606
hsa-miR-142-5p	MIMAT0000433	hsa-miR-142-5p	25961	NUDT13	-1.04	http://www.microrna.org/microrna/getMrna.do?gene=25961&matureName=hsa-miR-142-5p&organism=9606
hsa-miR-142-5p	MIMAT0000433	hsa-miR-142-5p	25961	NUDT13	-0.86	http://www.microrna.org/microrna/getMrna.do?gene=25961&matureName=hsa-miR-142-5p&organism=9606
hsa-miR-142-5p	MIMAT0000433	hsa-miR-142-5p	7690	ZNF131	-1.29	http://www.microrna.org/microrna/getMrna.do?gene=7690&matureName=hsa-miR-142-5p&organism=9606
hsa-miR-142-5p	MIMAT0000433	hsa-miR-142-5p	7690	ZNF131	-1.17	http://www.microrna.org/microrna/getMrna.do?gene=7690&matureName=hsa-miR-142-5p&organism=9606
hsa-miR-142-5p	MIMAT0000433	hsa-miR-142-5p	22931	RAB18	-0.2	http://www.microrna.org/microrna/getMrna.do?gene=22931&matureName=hsa-miR-142-5p&organism=9606
hsa-miR-142-5p	MIMAT0000433	hsa-miR-142-5p	79598	CEP97	-0.56	http://www.microrna.org/microrna/getMrna.do?gene=79598&matureName=hsa-miR-142-5p&organism=9606
hsa-miR-142-5p	MIMAT0000433	hsa-miR-142-5p	79598	CEP97	-0.95	http://www.microrna.org/microrna/getMrna.do?gene=79598&matureName=hsa-miR-142-5p&organism=9606
hsa-miR-142-5p	MIMAT0000433	hsa-miR-142-5p	79598	CEP97	-1.1	http://www.microrna.org/microrna/getMrna.do?gene=79598&matureName=hsa-miR-142-5p&organism=9606
hsa-miR-142-5p	MIMAT0000433	hsa-miR-142-5p	1176	AP3S1	-0.3	http://www.microrna.org/microrna/getMrna.do?gene=1176&matureName=hsa-miR-142-5p&organism=9606
hsa-miR-142-5p	MIMAT0000433	hsa-miR-142-5p	126074	C19orf39	-1.08	http://www.microrna.org/microrna/getMrna.do?gene=126074&matureName=hsa-miR-142-5p&organism=9606
hsa-miR-142-5p	MIMAT0000433	hsa-miR-142-5p	221301	FAM26D	-1.16	http://www.microrna.org/microrna/getMrna.do?gene=221301&matureName=hsa-miR-142-5p&organism=9606
hsa-miR-142-5p	MIMAT0000433	hsa-miR-142-5p	3005	H1F0	-0.49	http://www.microrna.org/microrna/getMrna.do?gene=3005&matureName=hsa-miR-142-5p&organism=9606
hsa-miR-142-5p	MIMAT0000433	hsa-miR-142-5p	3005	H1F0	-0.41	http://www.microrna.org/microrna/getMrna.do?gene=3005&matureName=hsa-miR-142-5p&organism=9606
hsa-miR-142-5p	MIMAT0000433	hsa-miR-142-5p	5609	MAP2K7	-0.98	http://www.microrna.org/microrna/getMrna.do?gene=5609&matureName=hsa-miR-142-5p&organism=9606
hsa-miR-142-5p	MIMAT0000433	hsa-miR-142-5p	58526	MID1IP1	-1.12	http://www.microrna.org/microrna/getMrna.do?gene=58526&matureName=hsa-miR-142-5p&organism=9606
hsa-miR-142-5p	MIMAT0000433	hsa-miR-142-5p	445571	CBWD3	-0.1	http://www.microrna.org/microrna/getMrna.do?gene=445571&matureName=hsa-miR-142-5p&organism=9606
hsa-miR-142-5p	MIMAT0000433	hsa-miR-142-5p	445571	CBWD3	-0.19	http://www.microrna.org/microrna/getMrna.do?gene=445571&matureName=hsa-miR-142-5p&organism=9606
hsa-miR-142-5p	MIMAT0000433	hsa-miR-142-5p	3003	GZMK	-1.06	http://www.microrna.org/microrna/getMrna.do?gene=3003&matureName=hsa-miR-142-5p&organism=9606
hsa-miR-142-5p	MIMAT0000433	hsa-miR-142-5p	100132169	LOC100132169	-0.11	http://www.microrna.org/microrna/getMrna.do?gene=100132169&matureName=hsa-miR-142-5p&organism=9606
hsa-miR-142-5p	MIMAT0000433	hsa-miR-142-5p	9898	UBAP2L	-0.11	http://www.microrna.org/microrna/getMrna.do?gene=9898&matureName=hsa-miR-142-5p&organism=9606
hsa-miR-142-5p	MIMAT0000433	hsa-miR-142-5p	55871	CBWD1	-0.19	http://www.microrna.org/microrna/getMrna.do?gene=55871&matureName=hsa-miR-142-5p&organism=9606
hsa-miR-142-5p	MIMAT0000433	hsa-miR-142-5p	55871	CBWD1	-1.16	http://www.microrna.org/microrna/getMrna.do?gene=55871&matureName=hsa-miR-142-5p&organism=9606
hsa-miR-142-5p	MIMAT0000433	hsa-miR-142-5p	55388	MCM10	-0.98	http://www.microrna.org/microrna/getMrna.do?gene=55388&matureName=hsa-miR-142-5p&organism=9606
hsa-miR-142-5p	MIMAT0000433	hsa-miR-142-5p	100124692	LOC100124692	-0.78	http://www.microrna.org/microrna/getMrna.do?gene=100124692&matureName=hsa-miR-142-5p&organism=9606
hsa-miR-142-5p	MIMAT0000433	hsa-miR-142-5p	23408	SIRT5	-0.32	http://www.microrna.org/microrna/getMrna.do?gene=23408&matureName=hsa-miR-142-5p&organism=9606
hsa-miR-142-5p	MIMAT0000433	hsa-miR-142-5p	131	ADH7	-0.19	http://www.microrna.org/microrna/getMrna.do?gene=131&matureName=hsa-miR-142-5p&organism=9606
hsa-miR-142-5p	MIMAT0000433	hsa-miR-142-5p	51426	POLK	-0.13	http://www.microrna.org/microrna/getMrna.do?gene=51426&matureName=hsa-miR-142-5p&organism=9606
hsa-miR-142-5p	MIMAT0000433	hsa-miR-142-5p	11270	NRM	-0.44	http://www.microrna.org/microrna/getMrna.do?gene=11270&matureName=hsa-miR-142-5p&organism=9606
hsa-miR-142-5p	MIMAT0000433	hsa-miR-142-5p	133686	C5orf33	-0.58	http://www.microrna.org/microrna/getMrna.do?gene=133686&matureName=hsa-miR-142-5p&organism=9606
hsa-miR-142-5p	MIMAT0000433	hsa-miR-142-5p	26127	FGFR1OP2	-0.58	http://www.microrna.org/microrna/getMrna.do?gene=26127&matureName=hsa-miR-142-5p&organism=9606
hsa-miR-142-5p	MIMAT0000433	hsa-miR-142-5p	27316	RBMX	-0.22	http://www.microrna.org/microrna/getMrna.do?gene=27316&matureName=hsa-miR-142-5p&organism=9606
hsa-miR-142-5p	MIMAT0000433	hsa-miR-142-5p	55422	ZNF331	-0.1	http://www.microrna.org/microrna/getMrna.do?gene=55422&matureName=hsa-miR-142-5p&organism=9606
hsa-miR-142-5p	MIMAT0000433	hsa-miR-142-5p	5999	RGS4	-0.62	http://www.microrna.org/microrna/getMrna.do?gene=5999&matureName=hsa-miR-142-5p&organism=9606
hsa-miR-142-5p	MIMAT0000433	hsa-miR-142-5p	285605	DTWD2	-0.49	http://www.microrna.org/microrna/getMrna.do?gene=285605&matureName=hsa-miR-142-5p&organism=9606
hsa-miR-142-5p	MIMAT0000433	hsa-miR-142-5p	285605	DTWD2	-0.66	http://www.microrna.org/microrna/getMrna.do?gene=285605&matureName=hsa-miR-142-5p&organism=9606
hsa-miR-142-5p	MIMAT0000433	hsa-miR-142-5p	892	CCNC	-1.09	http://www.microrna.org/microrna/getMrna.do?gene=892&matureName=hsa-miR-142-5p&organism=9606
hsa-miR-142-5p	MIMAT0000433	hsa-miR-142-5p	892	CCNC	-0.93	http://www.microrna.org/microrna/getMrna.do?gene=892&matureName=hsa-miR-142-5p&organism=9606
hsa-miR-142-5p	MIMAT0000433	hsa-miR-142-5p	83986	ITFG3	-0.36	http://www.microrna.org/microrna/getMrna.do?gene=83986&matureName=hsa-miR-142-5p&organism=9606
hsa-miR-142-5p	MIMAT0000433	hsa-miR-142-5p	10150	MBNL2	-0.9	http://www.microrna.org/microrna/getMrna.do?gene=10150&matureName=hsa-miR-142-5p&organism=9606
hsa-miR-142-5p	MIMAT0000433	hsa-miR-142-5p	54842	MFSD6	-0.28	http://www.microrna.org/microrna/getMrna.do?gene=54842&matureName=hsa-miR-142-5p&organism=9606
hsa-miR-142-5p	MIMAT0000433	hsa-miR-142-5p	55086	CXorf57	-0.36	http://www.microrna.org/microrna/getMrna.do?gene=55086&matureName=hsa-miR-142-5p&organism=9606
hsa-miR-142-5p	MIMAT0000433	hsa-miR-142-5p	144453	BEST3	-0.12	http://www.microrna.org/microrna/getMrna.do?gene=144453&matureName=hsa-miR-142-5p&organism=9606
hsa-miR-142-5p	MIMAT0000433	hsa-miR-142-5p	57232	ZNF630	-0.25	http://www.microrna.org/microrna/getMrna.do?gene=57232&matureName=hsa-miR-142-5p&organism=9606
hsa-miR-142-5p	MIMAT0000433	hsa-miR-142-5p	80742	PRR3	-0.11	http://www.microrna.org/microrna/getMrna.do?gene=80742&matureName=hsa-miR-142-5p&organism=9606
hsa-miR-142-5p	MIMAT0000433	hsa-miR-142-5p	9863	MAGI2	-0.24	http://www.microrna.org/microrna/getMrna.do?gene=9863&matureName=hsa-miR-142-5p&organism=9606
hsa-miR-142-5p	MIMAT0000433	hsa-miR-142-5p	9863	MAGI2	-0.57	http://www.microrna.org/microrna/getMrna.do?gene=9863&matureName=hsa-miR-142-5p&organism=9606
hsa-miR-142-5p	MIMAT0000433	hsa-miR-142-5p	9863	MAGI2	-0.95	http://www.microrna.org/microrna/getMrna.do?gene=9863&matureName=hsa-miR-142-5p&organism=9606
hsa-miR-142-5p	MIMAT0000433	hsa-miR-142-5p	2252	FGF7	-1.15	http://www.microrna.org/microrna/getMrna.do?gene=2252&matureName=hsa-miR-142-5p&organism=9606
hsa-miR-142-5p	MIMAT0000433	hsa-miR-142-5p	2252	FGF7	-0.22	http://www.microrna.org/microrna/getMrna.do?gene=2252&matureName=hsa-miR-142-5p&organism=9606
hsa-miR-142-5p	MIMAT0000433	hsa-miR-142-5p	81614	NIPA2	-0.2	http://www.microrna.org/microrna/getMrna.do?gene=81614&matureName=hsa-miR-142-5p&organism=9606
hsa-miR-142-5p	MIMAT0000433	hsa-miR-142-5p	149628	PYHIN1	-1.13	http://www.microrna.org/microrna/getMrna.do?gene=149628&matureName=hsa-miR-142-5p&organism=9606
hsa-miR-142-5p	MIMAT0000433	hsa-miR-142-5p	79600	TCTN1	-0.11	http://www.microrna.org/microrna/getMrna.do?gene=79600&matureName=hsa-miR-142-5p&organism=9606
hsa-miR-142-5p	MIMAT0000433	hsa-miR-142-5p	84695	LOXL3	-0.13	http://www.microrna.org/microrna/getMrna.do?gene=84695&matureName=hsa-miR-142-5p&organism=9606
hsa-miR-142-5p	MIMAT0000433	hsa-miR-142-5p	8887	TAX1BP1	-1.03	http://www.microrna.org/microrna/getMrna.do?gene=8887&matureName=hsa-miR-142-5p&organism=9606
hsa-miR-142-5p	MIMAT0000433	hsa-miR-142-5p	23637	RABGAP1	-0.21	http://www.microrna.org/microrna/getMrna.do?gene=23637&matureName=hsa-miR-142-5p&organism=9606
hsa-miR-142-5p	MIMAT0000433	hsa-miR-142-5p	23637	RABGAP1	-0.31	http://www.microrna.org/microrna/getMrna.do?gene=23637&matureName=hsa-miR-142-5p&organism=9606
hsa-miR-142-5p	MIMAT0000433	hsa-miR-142-5p	6093	ROCK1	-0.78	http://www.microrna.org/microrna/getMrna.do?gene=6093&matureName=hsa-miR-142-5p&organism=9606
hsa-miR-142-5p	MIMAT0000433	hsa-miR-142-5p	57415	C3orf14	-0.1	http://www.microrna.org/microrna/getMrna.do?gene=57415&matureName=hsa-miR-142-5p&organism=9606
hsa-miR-142-5p	MIMAT0000433	hsa-miR-142-5p	1378	CR1	-0.97	http://www.microrna.org/microrna/getMrna.do?gene=1378&matureName=hsa-miR-142-5p&organism=9606
hsa-miR-142-5p	MIMAT0000433	hsa-miR-142-5p	1378	CR1	-0.2	http://www.microrna.org/microrna/getMrna.do?gene=1378&matureName=hsa-miR-142-5p&organism=9606
hsa-miR-142-5p	MIMAT0000433	hsa-miR-142-5p	8671	SLC4A4	-0.71	http://www.microrna.org/microrna/getMrna.do?gene=8671&matureName=hsa-miR-142-5p&organism=9606
hsa-miR-142-5p	MIMAT0000433	hsa-miR-142-5p	347731	LRRTM3	-0.54	http://www.microrna.org/microrna/getMrna.do?gene=347731&matureName=hsa-miR-142-5p&organism=9606
hsa-miR-142-5p	MIMAT0000433	hsa-miR-142-5p	347731	LRRTM3	-0.23	http://www.microrna.org/microrna/getMrna.do?gene=347731&matureName=hsa-miR-142-5p&organism=9606
hsa-miR-142-5p	MIMAT0000433	hsa-miR-142-5p	347731	LRRTM3	-0.1	http://www.microrna.org/microrna/getMrna.do?gene=347731&matureName=hsa-miR-142-5p&organism=9606
hsa-miR-142-5p	MIMAT0000433	hsa-miR-142-5p	81608	FIP1L1	-1	http://www.microrna.org/microrna/getMrna.do?gene=81608&matureName=hsa-miR-142-5p&organism=9606
hsa-miR-142-5p	MIMAT0000433	hsa-miR-142-5p	100131814	C6orf217	-0.64	http://www.microrna.org/microrna/getMrna.do?gene=100131814&matureName=hsa-miR-142-5p&organism=9606
hsa-miR-142-5p	MIMAT0000433	hsa-miR-142-5p	57619	SHROOM3	-0.17	http://www.microrna.org/microrna/getMrna.do?gene=57619&matureName=hsa-miR-142-5p&organism=9606
hsa-miR-142-5p	MIMAT0000433	hsa-miR-142-5p	3069	HDLBP	-0.84	http://www.microrna.org/microrna/getMrna.do?gene=3069&matureName=hsa-miR-142-5p&organism=9606
hsa-miR-142-5p	MIMAT0000433	hsa-miR-142-5p	3234	HOXD8	-0.42	http://www.microrna.org/microrna/getMrna.do?gene=3234&matureName=hsa-miR-142-5p&organism=9606
hsa-miR-142-5p	MIMAT0000433	hsa-miR-142-5p	92689	FAM114A1	-0.36	http://www.microrna.org/microrna/getMrna.do?gene=92689&matureName=hsa-miR-142-5p&organism=9606
hsa-miR-142-5p	MIMAT0000433	hsa-miR-142-5p	4152	MBD1	-0.98	http://www.microrna.org/microrna/getMrna.do?gene=4152&matureName=hsa-miR-142-5p&organism=9606
hsa-miR-142-5p	MIMAT0000433	hsa-miR-142-5p	2078	ERG	-0.86	http://www.microrna.org/microrna/getMrna.do?gene=2078&matureName=hsa-miR-142-5p&organism=9606
hsa-miR-142-5p	MIMAT0000433	hsa-miR-142-5p	55269	PSPC1	-0.24	http://www.microrna.org/microrna/getMrna.do?gene=55269&matureName=hsa-miR-142-5p&organism=9606
hsa-miR-142-5p	MIMAT0000433	hsa-miR-142-5p	55269	PSPC1	-0.29	http://www.microrna.org/microrna/getMrna.do?gene=55269&matureName=hsa-miR-142-5p&organism=9606
hsa-miR-142-5p	MIMAT0000433	hsa-miR-142-5p	594	BCKDHB	-0.47	http://www.microrna.org/microrna/getMrna.do?gene=594&matureName=hsa-miR-142-5p&organism=9606
hsa-miR-142-5p	MIMAT0000433	hsa-miR-142-5p	440295	GOLGA6L9	-0.34	http://www.microrna.org/microrna/getMrna.do?gene=440295&matureName=hsa-miR-142-5p&organism=9606
hsa-miR-142-5p	MIMAT0000433	hsa-miR-142-5p	340277	C7orf46	-0.13	http://www.microrna.org/microrna/getMrna.do?gene=340277&matureName=hsa-miR-142-5p&organism=9606
hsa-miR-142-5p	MIMAT0000433	hsa-miR-142-5p	340277	C7orf46	-0.12	http://www.microrna.org/microrna/getMrna.do?gene=340277&matureName=hsa-miR-142-5p&organism=9606
hsa-miR-142-5p	MIMAT0000433	hsa-miR-142-5p	340277	C7orf46	-0.11	http://www.microrna.org/microrna/getMrna.do?gene=340277&matureName=hsa-miR-142-5p&organism=9606
hsa-miR-142-5p	MIMAT0000433	hsa-miR-142-5p	10612	TRIM3	-0.68	http://www.microrna.org/microrna/getMrna.do?gene=10612&matureName=hsa-miR-142-5p&organism=9606
hsa-miR-142-5p	MIMAT0000433	hsa-miR-142-5p	319089	C14orf25	-0.4	http://www.microrna.org/microrna/getMrna.do?gene=319089&matureName=hsa-miR-142-5p&organism=9606
hsa-miR-142-5p	MIMAT0000433	hsa-miR-142-5p	127254	C1orf173	-1.24	http://www.microrna.org/microrna/getMrna.do?gene=127254&matureName=hsa-miR-142-5p&organism=9606
hsa-miR-142-5p	MIMAT0000433	hsa-miR-142-5p	79618	HMBOX1	-0.19	http://www.microrna.org/microrna/getMrna.do?gene=79618&matureName=hsa-miR-142-5p&organism=9606
hsa-miR-142-5p	MIMAT0000433	hsa-miR-142-5p	10040	TOM1L1	-0.75	http://www.microrna.org/microrna/getMrna.do?gene=10040&matureName=hsa-miR-142-5p&organism=9606
hsa-miR-142-5p	MIMAT0000433	hsa-miR-142-5p	441168	FAM26F	-0.27	http://www.microrna.org/microrna/getMrna.do?gene=441168&matureName=hsa-miR-142-5p&organism=9606
hsa-miR-142-5p	MIMAT0000433	hsa-miR-142-5p	148645	C1orf211	-0.6	http://www.microrna.org/microrna/getMrna.do?gene=148645&matureName=hsa-miR-142-5p&organism=9606
hsa-miR-142-5p	MIMAT0000433	hsa-miR-142-5p	100132707	LOC100132707	-0.71	http://www.microrna.org/microrna/getMrna.do?gene=100132707&matureName=hsa-miR-142-5p&organism=9606
hsa-miR-142-5p	MIMAT0000433	hsa-miR-142-5p	9111	NMI	-0.1	http://www.microrna.org/microrna/getMrna.do?gene=9111&matureName=hsa-miR-142-5p&organism=9606
hsa-miR-142-5p	MIMAT0000433	hsa-miR-142-5p	7046	TGFBR1	-0.67	http://www.microrna.org/microrna/getMrna.do?gene=7046&matureName=hsa-miR-142-5p&organism=9606
hsa-miR-142-5p	MIMAT0000433	hsa-miR-142-5p	7046	TGFBR1	-0.33	http://www.microrna.org/microrna/getMrna.do?gene=7046&matureName=hsa-miR-142-5p&organism=9606
hsa-miR-142-5p	MIMAT0000433	hsa-miR-142-5p	132884	EVC2	-1.1	http://www.microrna.org/microrna/getMrna.do?gene=132884&matureName=hsa-miR-142-5p&organism=9606
hsa-miR-142-5p	MIMAT0000433	hsa-miR-142-5p	4287	ATXN3	-0.17	http://www.microrna.org/microrna/getMrna.do?gene=4287&matureName=hsa-miR-142-5p&organism=9606
hsa-miR-142-5p	MIMAT0000433	hsa-miR-142-5p	4287	ATXN3	-0.24	http://www.microrna.org/microrna/getMrna.do?gene=4287&matureName=hsa-miR-142-5p&organism=9606
hsa-miR-142-5p	MIMAT0000433	hsa-miR-142-5p	4287	ATXN3	-0.12	http://www.microrna.org/microrna/getMrna.do?gene=4287&matureName=hsa-miR-142-5p&organism=9606
hsa-miR-142-5p	MIMAT0000433	hsa-miR-142-5p	7572	ZNF24	-0.29	http://www.microrna.org/microrna/getMrna.do?gene=7572&matureName=hsa-miR-142-5p&organism=9606
hsa-miR-142-5p	MIMAT0000433	hsa-miR-142-5p	2107	ETF1	-0.1	http://www.microrna.org/microrna/getMrna.do?gene=2107&matureName=hsa-miR-142-5p&organism=9606
hsa-miR-142-5p	MIMAT0000433	hsa-miR-142-5p	9258	MFHAS1	-0.25	http://www.microrna.org/microrna/getMrna.do?gene=9258&matureName=hsa-miR-142-5p&organism=9606
hsa-miR-142-5p	MIMAT0000433	hsa-miR-142-5p	9258	MFHAS1	-0.45	http://www.microrna.org/microrna/getMrna.do?gene=9258&matureName=hsa-miR-142-5p&organism=9606
hsa-miR-142-5p	MIMAT0000433	hsa-miR-142-5p	6138	RPL15	-0.12	http://www.microrna.org/microrna/getMrna.do?gene=6138&matureName=hsa-miR-142-5p&organism=9606
hsa-miR-142-5p	MIMAT0000433	hsa-miR-142-5p	8898	MTMR2	-0.48	http://www.microrna.org/microrna/getMrna.do?gene=8898&matureName=hsa-miR-142-5p&organism=9606
hsa-miR-142-5p	MIMAT0000433	hsa-miR-142-5p	55054	ATG16L1	-0.71	http://www.microrna.org/microrna/getMrna.do?gene=55054&matureName=hsa-miR-142-5p&organism=9606
hsa-miR-142-5p	MIMAT0000433	hsa-miR-142-5p	84162	KIAA1109	-0.59	http://www.microrna.org/microrna/getMrna.do?gene=84162&matureName=hsa-miR-142-5p&organism=9606
hsa-miR-142-5p	MIMAT0000433	hsa-miR-142-5p	51524	TMEM138	-0.16	http://www.microrna.org/microrna/getMrna.do?gene=51524&matureName=hsa-miR-142-5p&organism=9606
hsa-miR-142-5p	MIMAT0000433	hsa-miR-142-5p	254228	FAM26E	-0.46	http://www.microrna.org/microrna/getMrna.do?gene=254228&matureName=hsa-miR-142-5p&organism=9606
hsa-miR-142-5p	MIMAT0000433	hsa-miR-142-5p	222236	NAPEPLD	-0.13	http://www.microrna.org/microrna/getMrna.do?gene=222236&matureName=hsa-miR-142-5p&organism=9606
hsa-miR-142-5p	MIMAT0000433	hsa-miR-142-5p	9839	ZEB2	-0.16	http://www.microrna.org/microrna/getMrna.do?gene=9839&matureName=hsa-miR-142-5p&organism=9606
hsa-miR-142-5p	MIMAT0000433	hsa-miR-142-5p	9839	ZEB2	-0.2	http://www.microrna.org/microrna/getMrna.do?gene=9839&matureName=hsa-miR-142-5p&organism=9606
hsa-miR-142-5p	MIMAT0000433	hsa-miR-142-5p	9839	ZEB2	-0.18	http://www.microrna.org/microrna/getMrna.do?gene=9839&matureName=hsa-miR-142-5p&organism=9606
hsa-miR-142-5p	MIMAT0000433	hsa-miR-142-5p	9839	ZEB2	-0.14	http://www.microrna.org/microrna/getMrna.do?gene=9839&matureName=hsa-miR-142-5p&organism=9606
hsa-miR-142-5p	MIMAT0000433	hsa-miR-142-5p	166348	KBTBD12	-0.59	http://www.microrna.org/microrna/getMrna.do?gene=166348&matureName=hsa-miR-142-5p&organism=9606
hsa-miR-142-5p	MIMAT0000433	hsa-miR-142-5p	54602	NDFIP2	-0.45	http://www.microrna.org/microrna/getMrna.do?gene=54602&matureName=hsa-miR-142-5p&organism=9606
hsa-miR-142-5p	MIMAT0000433	hsa-miR-142-5p	11026	LILRA3	-1.04	http://www.microrna.org/microrna/getMrna.do?gene=11026&matureName=hsa-miR-142-5p&organism=9606
hsa-miR-142-5p	MIMAT0000433	hsa-miR-142-5p	170622	COMMD6	-0.18	http://www.microrna.org/microrna/getMrna.do?gene=170622&matureName=hsa-miR-142-5p&organism=9606
hsa-miR-142-5p	MIMAT0000433	hsa-miR-142-5p	5567	PRKACB	-0.39	http://www.microrna.org/microrna/getMrna.do?gene=5567&matureName=hsa-miR-142-5p&organism=9606
hsa-miR-142-5p	MIMAT0000433	hsa-miR-142-5p	23414	ZFPM2	-1.19	http://www.microrna.org/microrna/getMrna.do?gene=23414&matureName=hsa-miR-142-5p&organism=9606
[truncated: 25,986 more rows]

## Sheet: microcosm
mirbase21	matuacc	SEQ	SCORE	PVALUE	TRANSCRIPT_ID	EXTERNAL_NAME	target detailed view
hsa-miR-22-3p	MIMAT0000077	hsa-miR-22	15.57	0.0041157	ENST00000295228	INHBB	http://www.ebi.ac.uk/enright-srv/microcosm/cgi-bin/targets/v5/detail_view.pl?transcript_id=ENST00000295228
hsa-miR-142-5p	MIMAT0000433	hsa-miR-142-5p	17.05	4.7882e-05	ENST00000263708	PTPN4	http://www.ebi.ac.uk/enright-srv/microcosm/cgi-bin/targets/v5/detail_view.pl?transcript_id=ENST00000263708
hsa-miR-23a-3p	MIMAT0000078	hsa-miR-23a	17.13	0.02	ENST00000376246	Q6ZS29_HUMAN	http://www.ebi.ac.uk/enright-srv/microcosm/cgi-bin/targets/v5/detail_view.pl?transcript_id=ENST00000376246
hsa-miR-22-3p	MIMAT0000077	hsa-miR-22	15.91	0.04	ENST00000295199	Q9BSF9_HUMAN	http://www.ebi.ac.uk/enright-srv/microcosm/cgi-bin/targets/v5/detail_view.pl?transcript_id=ENST00000295199
hsa-miR-23a-3p	MIMAT0000078	hsa-miR-23a	17.44	0.00010664	ENST00000337569	IL1F10	http://www.ebi.ac.uk/enright-srv/microcosm/cgi-bin/targets/v5/detail_view.pl?transcript_id=ENST00000337569
hsa-miR-22-3p	MIMAT0000077	hsa-miR-22	16.64	0.02	ENST00000259205	IL1F9	http://www.ebi.ac.uk/enright-srv/microcosm/cgi-bin/targets/v5/detail_view.pl?transcript_id=ENST00000259205
hsa-miR-191-5p	MIMAT0000440	hsa-miR-191	17.45	0.0066295	ENST00000295249	Q96RW6_HUMAN	http://www.ebi.ac.uk/enright-srv/microcosm/cgi-bin/targets/v5/detail_view.pl?transcript_id=ENST00000295249
hsa-miR-142-5p	MIMAT0000433	hsa-miR-142-5p	15.84	0.0013261	ENST00000302450	CKAP2L	http://www.ebi.ac.uk/enright-srv/microcosm/cgi-bin/targets/v5/detail_view.pl?transcript_id=ENST00000302450
hsa-miR-191-5p	MIMAT0000440	hsa-miR-191	17.63	0.0052963	ENST00000327581	NT5DC4	http://www.ebi.ac.uk/enright-srv/microcosm/cgi-bin/targets/v5/detail_view.pl?transcript_id=ENST00000327581
hsa-miR-23a-3p	MIMAT0000078	hsa-miR-23a	16.7	0.0018952	ENST00000272542	SLC20A1	http://www.ebi.ac.uk/enright-srv/microcosm/cgi-bin/targets/v5/detail_view.pl?transcript_id=ENST00000272542
hsa-miR-22-3p	MIMAT0000077	hsa-miR-22	16.2	0.03	ENST00000330575	RGPD7_HUMAN	http://www.ebi.ac.uk/enright-srv/microcosm/cgi-bin/targets/v5/detail_view.pl?transcript_id=ENST00000330575
hsa-miR-22-3p	MIMAT0000077	hsa-miR-22	16.2	0.03	ENST00000330331	RGPD6	http://www.ebi.ac.uk/enright-srv/microcosm/cgi-bin/targets/v5/detail_view.pl?transcript_id=ENST00000330331
hsa-miR-22-3p	MIMAT0000077	hsa-miR-22	16.2	0.03	ENST00000272454	RGPD7	http://www.ebi.ac.uk/enright-srv/microcosm/cgi-bin/targets/v5/detail_view.pl?transcript_id=ENST00000272454
hsa-miR-191-5p	MIMAT0000440	hsa-miR-191	15.9	0.00794	ENST00000283195	RANBP2	http://www.ebi.ac.uk/enright-srv/microcosm/cgi-bin/targets/v5/detail_view.pl?transcript_id=ENST00000283195
hsa-miR-142-5p	MIMAT0000433	hsa-miR-142-5p	17.03	0.0016524	ENST00000238044	C2orf40	http://www.ebi.ac.uk/enright-srv/microcosm/cgi-bin/targets/v5/detail_view.pl?transcript_id=ENST00000238044
hsa-miR-22-3p	MIMAT0000077	hsa-miR-22	15.5	0.0052858	ENST00000258456	GPR45	http://www.ebi.ac.uk/enright-srv/microcosm/cgi-bin/targets/v5/detail_view.pl?transcript_id=ENST00000258456
hsa-miR-23a-3p	MIMAT0000078	hsa-miR-23a	15.58	0.02	ENST00000258456	GPR45	http://www.ebi.ac.uk/enright-srv/microcosm/cgi-bin/targets/v5/detail_view.pl?transcript_id=ENST00000258456
hsa-miR-142-5p	MIMAT0000433	hsa-miR-142-5p	16	0.03	ENST00000258455	MRPS9	http://www.ebi.ac.uk/enright-srv/microcosm/cgi-bin/targets/v5/detail_view.pl?transcript_id=ENST00000258455
hsa-miR-142-5p	MIMAT0000433	hsa-miR-142-5p	17.45	0.0025302	ENST00000264260	IL18RAP	http://www.ebi.ac.uk/enright-srv/microcosm/cgi-bin/targets/v5/detail_view.pl?transcript_id=ENST00000264260
hsa-miR-22-3p	MIMAT0000077	hsa-miR-22	16.28	0.03	ENST00000311734	IL1RL1	http://www.ebi.ac.uk/enright-srv/microcosm/cgi-bin/targets/v5/detail_view.pl?transcript_id=ENST00000311734
hsa-miR-142-5p	MIMAT0000433	hsa-miR-142-5p	16.65	0.04	ENST00000311734	IL1RL1	http://www.ebi.ac.uk/enright-srv/microcosm/cgi-bin/targets/v5/detail_view.pl?transcript_id=ENST00000311734
hsa-miR-142-5p	MIMAT0000433	hsa-miR-142-5p	15.78	0.0040279	ENST00000389673	TBC1D8	http://www.ebi.ac.uk/enright-srv/microcosm/cgi-bin/targets/v5/detail_view.pl?transcript_id=ENST00000389673
hsa-miR-142-5p	MIMAT0000433	hsa-miR-142-5p	16.67	0.03	ENST00000376840	TBC1D8	http://www.ebi.ac.uk/enright-srv/microcosm/cgi-bin/targets/v5/detail_view.pl?transcript_id=ENST00000376840
hsa-miR-191-5p	MIMAT0000440	hsa-miR-191	16.06	0.02	ENST00000264254	PDCL3	http://www.ebi.ac.uk/enright-srv/microcosm/cgi-bin/targets/v5/detail_view.pl?transcript_id=ENST00000264254
hsa-miR-23a-3p	MIMAT0000078	hsa-miR-23a	17.39	0.01	ENST00000376867	null	http://www.ebi.ac.uk/enright-srv/microcosm/cgi-bin/targets/v5/detail_view.pl?transcript_id=ENST00000376867
hsa-miR-142-5p	MIMAT0000433	hsa-miR-142-5p	17.13	0.01	ENST00000307888	null	http://www.ebi.ac.uk/enright-srv/microcosm/cgi-bin/targets/v5/detail_view.pl?transcript_id=ENST00000307888
hsa-miR-22-3p	MIMAT0000077	hsa-miR-22	15.57	0.04	ENST00000289371	EIF5B	http://www.ebi.ac.uk/enright-srv/microcosm/cgi-bin/targets/v5/detail_view.pl?transcript_id=ENST00000289371
hsa-miR-142-5p	MIMAT0000433	hsa-miR-142-5p	17.22	0.0032283	ENST00000289371	EIF5B	http://www.ebi.ac.uk/enright-srv/microcosm/cgi-bin/targets/v5/detail_view.pl?transcript_id=ENST00000289371
hsa-miR-142-5p	MIMAT0000433	hsa-miR-142-5p	15.88	4.8781e-06	ENST00000289359	MITD1	http://www.ebi.ac.uk/enright-srv/microcosm/cgi-bin/targets/v5/detail_view.pl?transcript_id=ENST00000289359
hsa-miR-22-3p	MIMAT0000077	hsa-miR-22	16.78	0.02	ENST00000302513	C2orf15	http://www.ebi.ac.uk/enright-srv/microcosm/cgi-bin/targets/v5/detail_view.pl?transcript_id=ENST00000302513
hsa-miR-23a-3p	MIMAT0000078	hsa-miR-23a	17.33	0.0018663	ENST00000355053	TSGA10	http://www.ebi.ac.uk/enright-srv/microcosm/cgi-bin/targets/v5/detail_view.pl?transcript_id=ENST00000355053
hsa-miR-23a-3p	MIMAT0000078	hsa-miR-23a	16.08	0.0018663	ENST00000355053	TSGA10	http://www.ebi.ac.uk/enright-srv/microcosm/cgi-bin/targets/v5/detail_view.pl?transcript_id=ENST00000355053
hsa-miR-142-5p	MIMAT0000433	hsa-miR-142-5p	16.42	0.0014689	ENST00000355053	TSGA10	http://www.ebi.ac.uk/enright-srv/microcosm/cgi-bin/targets/v5/detail_view.pl?transcript_id=ENST00000355053
hsa-miR-22-3p	MIMAT0000077	hsa-miR-22	17.85	0.0082864	ENST00000358269	NP_659429.4	http://www.ebi.ac.uk/enright-srv/microcosm/cgi-bin/targets/v5/detail_view.pl?transcript_id=ENST00000358269
hsa-miR-22-3p	MIMAT0000077	hsa-miR-22	16.13	0.04	ENST00000305068	NP_659429.4	http://www.ebi.ac.uk/enright-srv/microcosm/cgi-bin/targets/v5/detail_view.pl?transcript_id=ENST00000305068
hsa-miR-191-5p	MIMAT0000440	hsa-miR-191	15.36	0.02	ENST00000361263	LOC731104	http://www.ebi.ac.uk/enright-srv/microcosm/cgi-bin/targets/v5/detail_view.pl?transcript_id=ENST00000361263
hsa-miR-23a-3p	MIMAT0000078	hsa-miR-23a	16.64	0.03	ENST00000327896	NP_057574.2	http://www.ebi.ac.uk/enright-srv/microcosm/cgi-bin/targets/v5/detail_view.pl?transcript_id=ENST00000327896
hsa-miR-191-5p	MIMAT0000440	hsa-miR-191	15.45	0.04	ENST00000335066	NP_060461.3	http://www.ebi.ac.uk/enright-srv/microcosm/cgi-bin/targets/v5/detail_view.pl?transcript_id=ENST00000335066
hsa-miR-22-3p	MIMAT0000077	hsa-miR-22	16.47	0.0040967	ENST00000357485	ARID5A	http://www.ebi.ac.uk/enright-srv/microcosm/cgi-bin/targets/v5/detail_view.pl?transcript_id=ENST00000357485
hsa-miR-22-3p	MIMAT0000077	hsa-miR-22	15.23	0.0040967	ENST00000357485	ARID5A	http://www.ebi.ac.uk/enright-srv/microcosm/cgi-bin/targets/v5/detail_view.pl?transcript_id=ENST00000357485
hsa-miR-22-3p	MIMAT0000077	hsa-miR-22	16.71	0.02	ENST00000377137	NP_997211.2	http://www.ebi.ac.uk/enright-srv/microcosm/cgi-bin/targets/v5/detail_view.pl?transcript_id=ENST00000377137
hsa-miR-142-5p	MIMAT0000433	hsa-miR-142-5p	16.11	0.0069282	ENST00000351427	LOC653192	http://www.ebi.ac.uk/enright-srv/microcosm/cgi-bin/targets/v5/detail_view.pl?transcript_id=ENST00000351427
hsa-miR-23a-3p	MIMAT0000078	hsa-miR-23a	16.64	0.03	ENST00000345084	MRPS5	http://www.ebi.ac.uk/enright-srv/microcosm/cgi-bin/targets/v5/detail_view.pl?transcript_id=ENST00000345084
hsa-miR-22-3p	MIMAT0000077	hsa-miR-22	16.8	0.02	ENST00000377210	Q6ZST7_HUMAN	http://www.ebi.ac.uk/enright-srv/microcosm/cgi-bin/targets/v5/detail_view.pl?transcript_id=ENST00000377210
hsa-miR-22-3p	MIMAT0000077	hsa-miR-22	16.51	0.02	ENST00000390274	IGKV3D-15	http://www.ebi.ac.uk/enright-srv/microcosm/cgi-bin/targets/v5/detail_view.pl?transcript_id=ENST00000390274
hsa-miR-22-3p	MIMAT0000077	hsa-miR-22	16.51	0.02	ENST00000390252	IGKV3-15	http://www.ebi.ac.uk/enright-srv/microcosm/cgi-bin/targets/v5/detail_view.pl?transcript_id=ENST00000390252
hsa-miR-22-3p	MIMAT0000077	hsa-miR-22	15.5	0.00041233	ENST00000356753	JMJD1A	http://www.ebi.ac.uk/enright-srv/microcosm/cgi-bin/targets/v5/detail_view.pl?transcript_id=ENST00000356753
hsa-miR-23a-3p	MIMAT0000078	hsa-miR-23a	16.27	0.00084719	ENST00000233838	GGCX	http://www.ebi.ac.uk/enright-srv/microcosm/cgi-bin/targets/v5/detail_view.pl?transcript_id=ENST00000233838
hsa-miR-22-3p	MIMAT0000077	hsa-miR-22	16.06	0.02	ENST00000306434	MAT2A	http://www.ebi.ac.uk/enright-srv/microcosm/cgi-bin/targets/v5/detail_view.pl?transcript_id=ENST00000306434
hsa-miR-23a-3p	MIMAT0000078	hsa-miR-23a	17.48	0.00168	ENST00000335459	Q86V40_HUMAN	http://www.ebi.ac.uk/enright-srv/microcosm/cgi-bin/targets/v5/detail_view.pl?transcript_id=ENST00000335459
hsa-miR-191-5p	MIMAT0000440	hsa-miR-191	17.08	0.00073136	ENST00000295783	SUCLG1	http://www.ebi.ac.uk/enright-srv/microcosm/cgi-bin/targets/v5/detail_view.pl?transcript_id=ENST00000295783
hsa-miR-142-5p	MIMAT0000433	hsa-miR-142-5p	17.03	0.03	ENST00000272324	REG3G	http://www.ebi.ac.uk/enright-srv/microcosm/cgi-bin/targets/v5/detail_view.pl?transcript_id=ENST00000272324
hsa-miR-142-5p	MIMAT0000433	hsa-miR-142-5p	16.27	0.004017	ENST00000325094	Q49AU1_HUMAN	http://www.ebi.ac.uk/enright-srv/microcosm/cgi-bin/targets/v5/detail_view.pl?transcript_id=ENST00000325094
hsa-miR-22-3p	MIMAT0000077	hsa-miR-22	15.64	0.0040545	ENST00000357877	SEMA4F	http://www.ebi.ac.uk/enright-srv/microcosm/cgi-bin/targets/v5/detail_view.pl?transcript_id=ENST00000357877
hsa-miR-22-3p	MIMAT0000077	hsa-miR-22	15.68	0.0028194	ENST00000258080	HTRA2	http://www.ebi.ac.uk/enright-srv/microcosm/cgi-bin/targets/v5/detail_view.pl?transcript_id=ENST00000258080
hsa-miR-23a-3p	MIMAT0000078	hsa-miR-23a	17.03	9.6408e-05	ENST00000233616	GCS1_HUMAN	http://www.ebi.ac.uk/enright-srv/microcosm/cgi-bin/targets/v5/detail_view.pl?transcript_id=ENST00000233616
hsa-miR-22-3p	MIMAT0000077	hsa-miR-22	15.32	0.00065883	ENST00000264090	MTHFD2	http://www.ebi.ac.uk/enright-srv/microcosm/cgi-bin/targets/v5/detail_view.pl?transcript_id=ENST00000264090
hsa-miR-23a-3p	MIMAT0000078	hsa-miR-23a	16.18	0.03	ENST00000339566	STAMBP	http://www.ebi.ac.uk/enright-srv/microcosm/cgi-bin/targets/v5/detail_view.pl?transcript_id=ENST00000339566
hsa-miR-191-5p	MIMAT0000440	hsa-miR-191	15.88	0.02	ENST00000272444	DUSP11	http://www.ebi.ac.uk/enright-srv/microcosm/cgi-bin/targets/v5/detail_view.pl?transcript_id=ENST00000272444
hsa-miR-142-5p	MIMAT0000433	hsa-miR-142-5p	17.44	0.0023768	ENST00000264448	ALMS1	http://www.ebi.ac.uk/enright-srv/microcosm/cgi-bin/targets/v5/detail_view.pl?transcript_id=ENST00000264448
hsa-miR-191-5p	MIMAT0000440	hsa-miR-191	15.47	0.03	ENST00000258106	EMX1	http://www.ebi.ac.uk/enright-srv/microcosm/cgi-bin/targets/v5/detail_view.pl?transcript_id=ENST00000258106
hsa-miR-191-5p	MIMAT0000440	hsa-miR-191	16.29	0.0010783	ENST00000264447	ZNF638	http://www.ebi.ac.uk/enright-srv/microcosm/cgi-bin/targets/v5/detail_view.pl?transcript_id=ENST00000264447
hsa-miR-191-5p	MIMAT0000440	hsa-miR-191	15.38	0.0010783	ENST00000264447	ZNF638	http://www.ebi.ac.uk/enright-srv/microcosm/cgi-bin/targets/v5/detail_view.pl?transcript_id=ENST00000264447
hsa-miR-191-5p	MIMAT0000440	hsa-miR-191	14.82	7.2251e-05	ENST00000244230	MPHOSPH10	http://www.ebi.ac.uk/enright-srv/microcosm/cgi-bin/targets/v5/detail_view.pl?transcript_id=ENST00000244230
hsa-miR-22-3p	MIMAT0000077	hsa-miR-22	15.48	0.0063329	ENST00000234388	CD207	http://www.ebi.ac.uk/enright-srv/microcosm/cgi-bin/targets/v5/detail_view.pl?transcript_id=ENST00000234388
hsa-miR-22-3p	MIMAT0000077	hsa-miR-22	15.33	0.0082646	ENST00000272367	CLEC4F	http://www.ebi.ac.uk/enright-srv/microcosm/cgi-bin/targets/v5/detail_view.pl?transcript_id=ENST00000272367
hsa-miR-191-5p	MIMAT0000440	hsa-miR-191	17.03	0.0059883	ENST00000272367	CLEC4F	http://www.ebi.ac.uk/enright-srv/microcosm/cgi-bin/targets/v5/detail_view.pl?transcript_id=ENST00000272367
hsa-miR-191-5p	MIMAT0000440	hsa-miR-191	14.89	0.04	ENST00000361415	null	http://www.ebi.ac.uk/enright-srv/microcosm/cgi-bin/targets/v5/detail_view.pl?transcript_id=ENST00000361415
hsa-miR-23a-3p	MIMAT0000078	hsa-miR-23a	16.63	0.01	ENST00000282574	TIA1	http://www.ebi.ac.uk/enright-srv/microcosm/cgi-bin/targets/v5/detail_view.pl?transcript_id=ENST00000282574
hsa-miR-22-3p	MIMAT0000077	hsa-miR-22	15.97	0.04	ENST00000377887	Q6ZTJ2_HUMAN	http://www.ebi.ac.uk/enright-srv/microcosm/cgi-bin/targets/v5/detail_view.pl?transcript_id=ENST00000377887
hsa-miR-191-5p	MIMAT0000440	hsa-miR-191	16.58	0.0023021	ENST00000264434	C2orf42	http://www.ebi.ac.uk/enright-srv/microcosm/cgi-bin/targets/v5/detail_view.pl?transcript_id=ENST00000264434
hsa-miR-191-5p	MIMAT0000440	hsa-miR-191	14.96	0.0023021	ENST00000264434	C2orf42	http://www.ebi.ac.uk/enright-srv/microcosm/cgi-bin/targets/v5/detail_view.pl?transcript_id=ENST00000264434
hsa-miR-23a-3p	MIMAT0000078	hsa-miR-23a	15.77	0.0026309	ENST00000295379	BMP10	http://www.ebi.ac.uk/enright-srv/microcosm/cgi-bin/targets/v5/detail_view.pl?transcript_id=ENST00000295379
hsa-miR-142-5p	MIMAT0000433	hsa-miR-142-5p	17.29	0.00013927	ENST00000272342	ETAA1	http://www.ebi.ac.uk/enright-srv/microcosm/cgi-bin/targets/v5/detail_view.pl?transcript_id=ENST00000272342
hsa-miR-191-5p	MIMAT0000440	hsa-miR-191	15.83	0.03	ENST00000238855	AFTPH	http://www.ebi.ac.uk/enright-srv/microcosm/cgi-bin/targets/v5/detail_view.pl?transcript_id=ENST00000238855
hsa-miR-22-3p	MIMAT0000077	hsa-miR-22	15.83	0.04	ENST00000335402	LOC130773	http://www.ebi.ac.uk/enright-srv/microcosm/cgi-bin/targets/v5/detail_view.pl?transcript_id=ENST00000335402
hsa-miR-142-5p	MIMAT0000433	hsa-miR-142-5p	15.78	0.0021919	ENST00000238849	LOC649930	http://www.ebi.ac.uk/enright-srv/microcosm/cgi-bin/targets/v5/detail_view.pl?transcript_id=ENST00000238849
hsa-miR-191-5p	MIMAT0000440	hsa-miR-191	15.87	0.01	ENST00000263989	USP34	http://www.ebi.ac.uk/enright-srv/microcosm/cgi-bin/targets/v5/detail_view.pl?transcript_id=ENST00000263989
hsa-miR-142-5p	MIMAT0000433	hsa-miR-142-5p	17.03	0.03	ENST00000357022	AHSA2	http://www.ebi.ac.uk/enright-srv/microcosm/cgi-bin/targets/v5/detail_view.pl?transcript_id=ENST00000357022
hsa-miR-22-3p	MIMAT0000077	hsa-miR-22	18.2	0.0018874	ENST00000378117	BCL11A	http://www.ebi.ac.uk/enright-srv/microcosm/cgi-bin/targets/v5/detail_view.pl?transcript_id=ENST00000378117
hsa-miR-22-3p	MIMAT0000077	hsa-miR-22	15.67	0.0018874	ENST00000378117	BCL11A	http://www.ebi.ac.uk/enright-srv/microcosm/cgi-bin/targets/v5/detail_view.pl?transcript_id=ENST00000378117
hsa-miR-191-5p	MIMAT0000440	hsa-miR-191	14.69	0.01	ENST00000335712	BCL11A	http://www.ebi.ac.uk/enright-srv/microcosm/cgi-bin/targets/v5/detail_view.pl?transcript_id=ENST00000335712
hsa-miR-142-5p	MIMAT0000433	hsa-miR-142-5p	17	0.03	ENST00000317610	RTN4	http://www.ebi.ac.uk/enright-srv/microcosm/cgi-bin/targets/v5/detail_view.pl?transcript_id=ENST00000317610
hsa-miR-23a-3p	MIMAT0000078	hsa-miR-23a	16.8	0.00074136	ENST00000356805	SPTBN1	http://www.ebi.ac.uk/enright-srv/microcosm/cgi-bin/targets/v5/detail_view.pl?transcript_id=ENST00000356805
hsa-miR-22-3p	MIMAT0000077	hsa-miR-22	15.92	0.04	ENST00000317802	TSPYL6	http://www.ebi.ac.uk/enright-srv/microcosm/cgi-bin/targets/v5/detail_view.pl?transcript_id=ENST00000317802
hsa-miR-142-5p	MIMAT0000433	hsa-miR-142-5p	16.97	3.4338e-06	ENST00000263634	ASB3	http://www.ebi.ac.uk/enright-srv/microcosm/cgi-bin/targets/v5/detail_view.pl?transcript_id=ENST00000263634
hsa-miR-142-5p	MIMAT0000433	hsa-miR-142-5p	16.31	3.4338e-06	ENST00000263634	ASB3	http://www.ebi.ac.uk/enright-srv/microcosm/cgi-bin/targets/v5/detail_view.pl?transcript_id=ENST00000263634
hsa-miR-142-5p	MIMAT0000433	hsa-miR-142-5p	16.2	3.4338e-06	ENST00000263634	ASB3	http://www.ebi.ac.uk/enright-srv/microcosm/cgi-bin/targets/v5/detail_view.pl?transcript_id=ENST00000263634
hsa-miR-23a-3p	MIMAT0000078	hsa-miR-23a	16.57	0.00086565	ENST00000304421	FSHR	http://www.ebi.ac.uk/enright-srv/microcosm/cgi-bin/targets/v5/detail_view.pl?transcript_id=ENST00000304421
hsa-miR-142-5p	MIMAT0000433	hsa-miR-142-5p	15.77	0.01	ENST00000309827	STON1	http://www.ebi.ac.uk/enright-srv/microcosm/cgi-bin/targets/v5/detail_view.pl?transcript_id=ENST00000309827
hsa-miR-142-5p	MIMAT0000433	hsa-miR-142-5p	16.11	0.0023971	ENST00000378335	MSH6	http://www.ebi.ac.uk/enright-srv/microcosm/cgi-bin/targets/v5/detail_view.pl?transcript_id=ENST00000378335
hsa-miR-142-5p	MIMAT0000433	hsa-miR-142-5p	16.8	0.00043348	ENST00000233146	MSH2	http://www.ebi.ac.uk/enright-srv/microcosm/cgi-bin/targets/v5/detail_view.pl?transcript_id=ENST00000233146
hsa-miR-142-5p	MIMAT0000433	hsa-miR-142-5p	15.88	0.00043348	ENST00000233146	MSH2	http://www.ebi.ac.uk/enright-srv/microcosm/cgi-bin/targets/v5/detail_view.pl?transcript_id=ENST00000233146
hsa-miR-22-3p	MIMAT0000077	hsa-miR-22	15.17	0.01	ENST00000378494	C2orf34	http://www.ebi.ac.uk/enright-srv/microcosm/cgi-bin/targets/v5/detail_view.pl?transcript_id=ENST00000378494
hsa-miR-142-5p	MIMAT0000433	hsa-miR-142-5p	16.35	0.0018455	ENST00000378520	SLC3A1	http://www.ebi.ac.uk/enright-srv/microcosm/cgi-bin/targets/v5/detail_view.pl?transcript_id=ENST00000378520
hsa-miR-142-5p	MIMAT0000433	hsa-miR-142-5p	16.78	0.04	ENST00000389483	LRPPRC	http://www.ebi.ac.uk/enright-srv/microcosm/cgi-bin/targets/v5/detail_view.pl?transcript_id=ENST00000389483
hsa-miR-142-5p	MIMAT0000433	hsa-miR-142-5p	17.05	0.0010944	ENST00000260665	LRPPRC	http://www.ebi.ac.uk/enright-srv/microcosm/cgi-bin/targets/v5/detail_view.pl?transcript_id=ENST00000260665
hsa-miR-22-3p	MIMAT0000077	hsa-miR-22	16.24	0.01	ENST00000294979	LOC731364	http://www.ebi.ac.uk/enright-srv/microcosm/cgi-bin/targets/v5/detail_view.pl?transcript_id=ENST00000294979
hsa-miR-142-5p	MIMAT0000433	hsa-miR-142-5p	17.35	0.02	ENST00000260619	THUMPD2	http://www.ebi.ac.uk/enright-srv/microcosm/cgi-bin/targets/v5/detail_view.pl?transcript_id=ENST00000260619
hsa-miR-142-5p	MIMAT0000433	hsa-miR-142-5p	17.34	0.00073491	ENST00000378727	THUMPD2	http://www.ebi.ac.uk/enright-srv/microcosm/cgi-bin/targets/v5/detail_view.pl?transcript_id=ENST00000378727
hsa-miR-142-5p	MIMAT0000433	hsa-miR-142-5p	17.26	0.001049	ENST00000340556	MORN2	http://www.ebi.ac.uk/enright-srv/microcosm/cgi-bin/targets/v5/detail_view.pl?transcript_id=ENST00000340556
hsa-miR-23a-3p	MIMAT0000078	hsa-miR-23a	16.34	0.0037241	ENST00000281950	GEMIN6	http://www.ebi.ac.uk/enright-srv/microcosm/cgi-bin/targets/v5/detail_view.pl?transcript_id=ENST00000281950
hsa-miR-142-5p	MIMAT0000433	hsa-miR-142-5p	16	0.0034403	ENST00000281932	CCDC75	http://www.ebi.ac.uk/enright-srv/microcosm/cgi-bin/targets/v5/detail_view.pl?transcript_id=ENST00000281932
hsa-miR-142-5p	MIMAT0000433	hsa-miR-142-5p	15.88	0.0034403	ENST00000281932	CCDC75	http://www.ebi.ac.uk/enright-srv/microcosm/cgi-bin/targets/v5/detail_view.pl?transcript_id=ENST00000281932
hsa-miR-191-5p	MIMAT0000440	hsa-miR-191	16.57	0.01	ENST00000233099	HEATR5B	http://www.ebi.ac.uk/enright-srv/microcosm/cgi-bin/targets/v5/detail_view.pl?transcript_id=ENST00000233099
hsa-miR-191-5p	MIMAT0000440	hsa-miR-191	15.11	0.02	ENST00000379285	MYADML	http://www.ebi.ac.uk/enright-srv/microcosm/cgi-bin/targets/v5/detail_view.pl?transcript_id=ENST00000379285
hsa-miR-142-5p	MIMAT0000433	hsa-miR-142-5p	16.69	0.04	ENST00000390010	TTC27	http://www.ebi.ac.uk/enright-srv/microcosm/cgi-bin/targets/v5/detail_view.pl?transcript_id=ENST00000390010
hsa-miR-191-5p	MIMAT0000440	hsa-miR-191	15.66	0.03	ENST00000238831	YIPF4	http://www.ebi.ac.uk/enright-srv/microcosm/cgi-bin/targets/v5/detail_view.pl?transcript_id=ENST00000238831
hsa-miR-191-5p	MIMAT0000440	hsa-miR-191	15.66	0.0072693	ENST00000379326	YIPF4	http://www.ebi.ac.uk/enright-srv/microcosm/cgi-bin/targets/v5/detail_view.pl?transcript_id=ENST00000379326
hsa-miR-22-3p	MIMAT0000077	hsa-miR-22	17.73	0.0092147	ENST00000295066	DPY30_HUMAN	http://www.ebi.ac.uk/enright-srv/microcosm/cgi-bin/targets/v5/detail_view.pl?transcript_id=ENST00000295066
hsa-miR-142-5p	MIMAT0000433	hsa-miR-142-5p	16.91	0.03	ENST00000295066	DPY30_HUMAN	http://www.ebi.ac.uk/enright-srv/microcosm/cgi-bin/targets/v5/detail_view.pl?transcript_id=ENST00000295066
hsa-miR-22-3p	MIMAT0000077	hsa-miR-22	17.73	0.00015975	ENST00000342166	DPY30_HUMAN	http://www.ebi.ac.uk/enright-srv/microcosm/cgi-bin/targets/v5/detail_view.pl?transcript_id=ENST00000342166
hsa-miR-142-5p	MIMAT0000433	hsa-miR-142-5p	16.91	0.00028338	ENST00000342166	DPY30_HUMAN	http://www.ebi.ac.uk/enright-srv/microcosm/cgi-bin/targets/v5/detail_view.pl?transcript_id=ENST00000342166
hsa-miR-191-5p	MIMAT0000440	hsa-miR-191	15.34	0.04	ENST00000289041	XDH	http://www.ebi.ac.uk/enright-srv/microcosm/cgi-bin/targets/v5/detail_view.pl?transcript_id=ENST00000289041
hsa-miR-191-5p	MIMAT0000440	hsa-miR-191	15.05	3.7029e-05	ENST00000343745	LBH	http://www.ebi.ac.uk/enright-srv/microcosm/cgi-bin/targets/v5/detail_view.pl?transcript_id=ENST00000343745
hsa-miR-23a-3p	MIMAT0000078	hsa-miR-23a	16.56	0.03	ENST00000296122	PPP1CB	http://www.ebi.ac.uk/enright-srv/microcosm/cgi-bin/targets/v5/detail_view.pl?transcript_id=ENST00000296122
hsa-miR-191-5p	MIMAT0000440	hsa-miR-191	15.61	0.0083993	ENST00000326019	SLC4A1AP	http://www.ebi.ac.uk/enright-srv/microcosm/cgi-bin/targets/v5/detail_view.pl?transcript_id=ENST00000326019
hsa-miR-22-3p	MIMAT0000077	hsa-miR-22	17.7	0.0094827	ENST00000350803	PPM1G	http://www.ebi.ac.uk/enright-srv/microcosm/cgi-bin/targets/v5/detail_view.pl?transcript_id=ENST00000350803
hsa-miR-22-3p	MIMAT0000077	hsa-miR-22	17.7	7.6241e-05	ENST00000344034	PPM1G	http://www.ebi.ac.uk/enright-srv/microcosm/cgi-bin/targets/v5/detail_view.pl?transcript_id=ENST00000344034
hsa-miR-22-3p	MIMAT0000077	hsa-miR-22	18.14	0.004523	ENST00000360131	AGBL5	http://www.ebi.ac.uk/enright-srv/microcosm/cgi-bin/targets/v5/detail_view.pl?transcript_id=ENST00000360131
hsa-miR-22-3p	MIMAT0000077	hsa-miR-22	17.07	0.01	ENST00000359582	AGBL5	http://www.ebi.ac.uk/enright-srv/microcosm/cgi-bin/targets/v5/detail_view.pl?transcript_id=ENST00000359582
hsa-miR-22-3p	MIMAT0000077	hsa-miR-22	17.05	0.01	ENST00000380348	AGBL5	http://www.ebi.ac.uk/enright-srv/microcosm/cgi-bin/targets/v5/detail_view.pl?transcript_id=ENST00000380348
hsa-miR-191-5p	MIMAT0000440	hsa-miR-191	14.67	0.0036567	ENST00000380397	MAPRE3	http://www.ebi.ac.uk/enright-srv/microcosm/cgi-bin/targets/v5/detail_view.pl?transcript_id=ENST00000380397
hsa-miR-23a-3p	MIMAT0000078	hsa-miR-23a	16.7	4.0353e-08	ENST00000302909	KCNK3	http://www.ebi.ac.uk/enright-srv/microcosm/cgi-bin/targets/v5/detail_view.pl?transcript_id=ENST00000302909
hsa-miR-191-5p	MIMAT0000440	hsa-miR-191	16.93	0.01	ENST00000361394	OTOF	http://www.ebi.ac.uk/enright-srv/microcosm/cgi-bin/targets/v5/detail_view.pl?transcript_id=ENST00000361394
hsa-miR-191-5p	MIMAT0000440	hsa-miR-191	16.57	0.01	ENST00000272371	OTOF	http://www.ebi.ac.uk/enright-srv/microcosm/cgi-bin/targets/v5/detail_view.pl?transcript_id=ENST00000272371
hsa-miR-191-5p	MIMAT0000440	hsa-miR-191	16.92	0.01	ENST00000339598	OTOF	http://www.ebi.ac.uk/enright-srv/microcosm/cgi-bin/targets/v5/detail_view.pl?transcript_id=ENST00000339598
hsa-miR-191-5p	MIMAT0000440	hsa-miR-191	16.57	0.01	ENST00000380509	OTOF	http://www.ebi.ac.uk/enright-srv/microcosm/cgi-bin/targets/v5/detail_view.pl?transcript_id=ENST00000380509
hsa-miR-142-5p	MIMAT0000433	hsa-miR-142-5p	16.99	0.03	ENST00000260585	SELI_HUMAN	http://www.ebi.ac.uk/enright-srv/microcosm/cgi-bin/targets/v5/detail_view.pl?transcript_id=ENST00000260585
hsa-miR-191-5p	MIMAT0000440	hsa-miR-191	15.58	0.03	ENST00000303659	DTNB	http://www.ebi.ac.uk/enright-srv/microcosm/cgi-bin/targets/v5/detail_view.pl?transcript_id=ENST00000303659
hsa-miR-191-5p	MIMAT0000440	hsa-miR-191	14.78	0.0035179	ENST00000264709	DNMT3A	http://www.ebi.ac.uk/enright-srv/microcosm/cgi-bin/targets/v5/detail_view.pl?transcript_id=ENST00000264709
hsa-miR-191-5p	MIMAT0000440	hsa-miR-191	15.95	0.02	ENST00000264719	KIAA0953	http://www.ebi.ac.uk/enright-srv/microcosm/cgi-bin/targets/v5/detail_view.pl?transcript_id=ENST00000264719
hsa-miR-142-5p	MIMAT0000433	hsa-miR-142-5p	15.77	0.0041139	ENST00000313213	PFN4	http://www.ebi.ac.uk/enright-srv/microcosm/cgi-bin/targets/v5/detail_view.pl?transcript_id=ENST00000313213
hsa-miR-142-5p	MIMAT0000433	hsa-miR-142-5p	15.77	0.003795	ENST00000380933	PFN4	http://www.ebi.ac.uk/enright-srv/microcosm/cgi-bin/targets/v5/detail_view.pl?transcript_id=ENST00000380933
hsa-miR-191-5p	MIMAT0000440	hsa-miR-191	14.68	0.03	ENST00000380986	FKBP1B	http://www.ebi.ac.uk/enright-srv/microcosm/cgi-bin/targets/v5/detail_view.pl?transcript_id=ENST00000380986
hsa-miR-191-5p	MIMAT0000440	hsa-miR-191	15.95	0.02	ENST00000309009	null	http://www.ebi.ac.uk/enright-srv/microcosm/cgi-bin/targets/v5/detail_view.pl?transcript_id=ENST00000309009
hsa-miR-142-5p	MIMAT0000433	hsa-miR-142-5p	16.91	2.6922e-05	ENST00000361078	PUM2	http://www.ebi.ac.uk/enright-srv/microcosm/cgi-bin/targets/v5/detail_view.pl?transcript_id=ENST00000361078
hsa-miR-23a-3p	MIMAT0000078	hsa-miR-23a	15.38	0.003155	ENST00000254354	MATN3	http://www.ebi.ac.uk/enright-srv/microcosm/cgi-bin/targets/v5/detail_view.pl?transcript_id=ENST00000254354
hsa-miR-23a-3p	MIMAT0000078	hsa-miR-23a	16.42	0.03	ENST00000272235	null	http://www.ebi.ac.uk/enright-srv/microcosm/cgi-bin/targets/v5/detail_view.pl?transcript_id=ENST00000272235
hsa-miR-22-3p	MIMAT0000077	hsa-miR-22	17.45	0.01	ENST00000272223	OSR1	http://www.ebi.ac.uk/enright-srv/microcosm/cgi-bin/targets/v5/detail_view.pl?transcript_id=ENST00000272223
hsa-miR-22-3p	MIMAT0000077	hsa-miR-22	17.44	0.0066456	ENST00000381236	OSR1	http://www.ebi.ac.uk/enright-srv/microcosm/cgi-bin/targets/v5/detail_view.pl?transcript_id=ENST00000381236
hsa-miR-142-5p	MIMAT0000433	hsa-miR-142-5p	18.06	0.01	ENST00000360275	NT5C1B	http://www.ebi.ac.uk/enright-srv/microcosm/cgi-bin/targets/v5/detail_view.pl?transcript_id=ENST00000360275
hsa-miR-23a-3p	MIMAT0000078	hsa-miR-23a	15.99	0.00042646	ENST00000381313	VSNL1	http://www.ebi.ac.uk/enright-srv/microcosm/cgi-bin/targets/v5/detail_view.pl?transcript_id=ENST00000381313
hsa-miR-142-5p	MIMAT0000433	hsa-miR-142-5p	15.74	0.01	ENST00000281043	MYCN	http://www.ebi.ac.uk/enright-srv/microcosm/cgi-bin/targets/v5/detail_view.pl?transcript_id=ENST00000281043
hsa-miR-191-5p	MIMAT0000440	hsa-miR-191	15.13	0.003345	ENST00000359969	FAM84A	http://www.ebi.ac.uk/enright-srv/microcosm/cgi-bin/targets/v5/detail_view.pl?transcript_id=ENST00000359969
hsa-miR-191-5p	MIMAT0000440	hsa-miR-191	15.33	0.04	ENST00000381483	NP_683701.2	http://www.ebi.ac.uk/enright-srv/microcosm/cgi-bin/targets/v5/detail_view.pl?transcript_id=ENST00000381483
hsa-miR-23a-3p	MIMAT0000078	hsa-miR-23a	16.37	0.03	ENST00000357907	XR_018829.1	http://www.ebi.ac.uk/enright-srv/microcosm/cgi-bin/targets/v5/detail_view.pl?transcript_id=ENST00000357907
hsa-miR-22-3p	MIMAT0000077	hsa-miR-22	17.39	0.0026518	ENST00000280458	C2orf50	http://www.ebi.ac.uk/enright-srv/microcosm/cgi-bin/targets/v5/detail_view.pl?transcript_id=ENST00000280458
hsa-miR-22-3p	MIMAT0000077	hsa-miR-22	15.48	0.0026518	ENST00000280458	C2orf50	http://www.ebi.ac.uk/enright-srv/microcosm/cgi-bin/targets/v5/detail_view.pl?transcript_id=ENST00000280458
hsa-miR-22-3p	MIMAT0000077	hsa-miR-22	16.32	0.00033584	ENST00000381585	C2orf50	http://www.ebi.ac.uk/enright-srv/microcosm/cgi-bin/targets/v5/detail_view.pl?transcript_id=ENST00000381585
hsa-miR-23a-3p	MIMAT0000078	hsa-miR-23a	16.09	1.7081e-05	ENST00000381598	PDIA6	http://www.ebi.ac.uk/enright-srv/microcosm/cgi-bin/targets/v5/detail_view.pl?transcript_id=ENST00000381598
hsa-miR-23a-3p	MIMAT0000078	hsa-miR-23a	16.07	0.0039895	ENST00000295128	C2orf48	http://www.ebi.ac.uk/enright-srv/microcosm/cgi-bin/targets/v5/detail_view.pl?transcript_id=ENST00000295128
hsa-miR-23a-3p	MIMAT0000078	hsa-miR-23a	15.47	0.0039895	ENST00000295128	C2orf48	http://www.ebi.ac.uk/enright-srv/microcosm/cgi-bin/targets/v5/detail_view.pl?transcript_id=ENST00000295128
hsa-miR-142-5p	MIMAT0000433	hsa-miR-142-5p	15.82	0.00067745	ENST00000263663	TAF1B	http://www.ebi.ac.uk/enright-srv/microcosm/cgi-bin/targets/v5/detail_view.pl?transcript_id=ENST00000263663
hsa-miR-23a-3p	MIMAT0000078	hsa-miR-23a	16.56	0.03	ENST00000305997	MBOAT2	http://www.ebi.ac.uk/enright-srv/microcosm/cgi-bin/targets/v5/detail_view.pl?transcript_id=ENST00000305997
hsa-miR-23a-3p	MIMAT0000078	hsa-miR-23a	15.93	0.00061325	ENST00000256722	NP_997198.2	http://www.ebi.ac.uk/enright-srv/microcosm/cgi-bin/targets/v5/detail_view.pl?transcript_id=ENST00000256722
hsa-miR-23a-3p	MIMAT0000078	hsa-miR-23a	16.23	0.04	ENST00000382110	TTC15	http://www.ebi.ac.uk/enright-srv/microcosm/cgi-bin/targets/v5/detail_view.pl?transcript_id=ENST00000382110
hsa-miR-23a-3p	MIMAT0000078	hsa-miR-23a	16.23	0.00012883	ENST00000324266	TTC15	http://www.ebi.ac.uk/enright-srv/microcosm/cgi-bin/targets/v5/detail_view.pl?transcript_id=ENST00000324266
hsa-miR-22-3p	MIMAT0000077	hsa-miR-22	16.07	0.04	ENST00000382125	TSSC1	http://www.ebi.ac.uk/enright-srv/microcosm/cgi-bin/targets/v5/detail_view.pl?transcript_id=ENST00000382125
hsa-miR-22-3p	MIMAT0000077	hsa-miR-22	15.99	0.04	ENST00000263884	TSSC1	http://www.ebi.ac.uk/enright-srv/microcosm/cgi-bin/targets/v5/detail_view.pl?transcript_id=ENST00000263884
hsa-miR-22-3p	MIMAT0000077	hsa-miR-22	16.04	0.04	ENST00000382269	TPO	http://www.ebi.ac.uk/enright-srv/microcosm/cgi-bin/targets/v5/detail_view.pl?transcript_id=ENST00000382269
hsa-miR-142-5p	MIMAT0000433	hsa-miR-142-5p	16.23	0.0040697	ENST00000308624	SNTG2	http://www.ebi.ac.uk/enright-srv/microcosm/cgi-bin/targets/v5/detail_view.pl?transcript_id=ENST00000308624
hsa-miR-22-3p	MIMAT0000077	hsa-miR-22	16.96	0.00094328	ENST00000295062	Q9BZU2_HUMAN	http://www.ebi.ac.uk/enright-srv/microcosm/cgi-bin/targets/v5/detail_view.pl?transcript_id=ENST00000295062
hsa-miR-22-3p	MIMAT0000077	hsa-miR-22	16.06	0.00094328	ENST00000295062	Q9BZU2_HUMAN	http://www.ebi.ac.uk/enright-srv/microcosm/cgi-bin/targets/v5/detail_view.pl?transcript_id=ENST00000295062
hsa-miR-23a-3p	MIMAT0000078	hsa-miR-23a	16.48	0.03	ENST00000295062	Q9BZU2_HUMAN	http://www.ebi.ac.uk/enright-srv/microcosm/cgi-bin/targets/v5/detail_view.pl?transcript_id=ENST00000295062
hsa-miR-22-3p	MIMAT0000077	hsa-miR-22	15.18	0.0011406	ENST00000336866	OPRL1	http://www.ebi.ac.uk/enright-srv/microcosm/cgi-bin/targets/v5/detail_view.pl?transcript_id=ENST00000336866
hsa-miR-22-3p	MIMAT0000077	hsa-miR-22	16.52	0.02	ENST00000356533	OPRL1	http://www.ebi.ac.uk/enright-srv/microcosm/cgi-bin/targets/v5/detail_view.pl?transcript_id=ENST00000356533
hsa-miR-22-3p	MIMAT0000077	hsa-miR-22	15.21	0.02	ENST00000370053	STMN3	http://www.ebi.ac.uk/enright-srv/microcosm/cgi-bin/targets/v5/detail_view.pl?transcript_id=ENST00000370053
hsa-miR-191-5p	MIMAT0000440	hsa-miR-191	15.38	0.04	ENST00000370221	KCNQ2	http://www.ebi.ac.uk/enright-srv/microcosm/cgi-bin/targets/v5/detail_view.pl?transcript_id=ENST00000370221
hsa-miR-22-3p	MIMAT0000077	hsa-miR-22	15.9	0.04	ENST00000342761	YTHDF1	http://www.ebi.ac.uk/enright-srv/microcosm/cgi-bin/targets/v5/detail_view.pl?transcript_id=ENST00000342761
hsa-miR-23a-3p	MIMAT0000078	hsa-miR-23a	16.12	0.04	ENST00000370351	C20orf59	http://www.ebi.ac.uk/enright-srv/microcosm/cgi-bin/targets/v5/detail_view.pl?transcript_id=ENST00000370351
hsa-miR-22-3p	MIMAT0000077	hsa-miR-22	15.25	0.01	ENST00000311324	Q8TB00_HUMAN	http://www.ebi.ac.uk/enright-srv/microcosm/cgi-bin/targets/v5/detail_view.pl?transcript_id=ENST00000311324
hsa-miR-22-3p	MIMAT0000077	hsa-miR-22	15.3	0.0043631	ENST00000337102	RPS21	http://www.ebi.ac.uk/enright-srv/microcosm/cgi-bin/targets/v5/detail_view.pl?transcript_id=ENST00000337102
hsa-miR-22-3p	MIMAT0000077	hsa-miR-22	15.2	0.0043631	ENST00000337102	RPS21	http://www.ebi.ac.uk/enright-srv/microcosm/cgi-bin/targets/v5/detail_view.pl?transcript_id=ENST00000337102
hsa-miR-191-5p	MIMAT0000440	hsa-miR-191	15.33	0.04	ENST00000370675	Q6ZRS1_HUMAN	http://www.ebi.ac.uk/enright-srv/microcosm/cgi-bin/targets/v5/detail_view.pl?transcript_id=ENST00000370675
hsa-miR-22-3p	MIMAT0000077	hsa-miR-22	16.25	4.6617e-05	ENST00000343379	SS18L1	http://www.ebi.ac.uk/enright-srv/microcosm/cgi-bin/targets/v5/detail_view.pl?transcript_id=ENST00000343379
hsa-miR-22-3p	MIMAT0000077	hsa-miR-22	16.86	0.02	ENST00000348616	CDH26	http://www.ebi.ac.uk/enright-srv/microcosm/cgi-bin/targets/v5/detail_view.pl?transcript_id=ENST00000348616
hsa-miR-142-5p	MIMAT0000433	hsa-miR-142-5p	16.57	0.04	ENST00000358549	SYCP2	http://www.ebi.ac.uk/enright-srv/microcosm/cgi-bin/targets/v5/detail_view.pl?transcript_id=ENST00000358549
hsa-miR-22-3p	MIMAT0000077	hsa-miR-22	15.92	0.000257	ENST00000217131	CTSZ	http://www.ebi.ac.uk/enright-srv/microcosm/cgi-bin/targets/v5/detail_view.pl?transcript_id=ENST00000217131
hsa-miR-142-5p	MIMAT0000433	hsa-miR-142-5p	16.83	0.0034831	ENST00000371052	CTSZ	http://www.ebi.ac.uk/enright-srv/microcosm/cgi-bin/targets/v5/detail_view.pl?transcript_id=ENST00000371052
hsa-miR-23a-3p	MIMAT0000078	hsa-miR-23a	15.89	0.0077922	ENST00000371168	C20orf85	http://www.ebi.ac.uk/enright-srv/microcosm/cgi-bin/targets/v5/detail_view.pl?transcript_id=ENST00000371168
hsa-miR-142-5p	MIMAT0000433	hsa-miR-142-5p	16.2	0.006806	ENST00000319441	PCK1	http://www.ebi.ac.uk/enright-srv/microcosm/cgi-bin/targets/v5/detail_view.pl?transcript_id=ENST00000319441
hsa-miR-191-5p	MIMAT0000440	hsa-miR-191	14.88	4.1168e-05	ENST00000371258	SPO11	http://www.ebi.ac.uk/enright-srv/microcosm/cgi-bin/targets/v5/detail_view.pl?transcript_id=ENST00000371258
hsa-miR-191-5p	MIMAT0000440	hsa-miR-191	15.11	0.0039763	ENST00000064571	CBLN4	http://www.ebi.ac.uk/enright-srv/microcosm/cgi-bin/targets/v5/detail_view.pl?transcript_id=ENST00000064571
hsa-miR-142-5p	MIMAT0000433	hsa-miR-142-5p	15.94	3.6489e-05	ENST00000371419	PFDN4	http://www.ebi.ac.uk/enright-srv/microcosm/cgi-bin/targets/v5/detail_view.pl?transcript_id=ENST00000371419
hsa-miR-22-3p	MIMAT0000077	hsa-miR-22	15.34	0.00022902	ENST00000338821	ATP9A	http://www.ebi.ac.uk/enright-srv/microcosm/cgi-bin/targets/v5/detail_view.pl?transcript_id=ENST00000338821
hsa-miR-191-5p	MIMAT0000440	hsa-miR-191	14.59	0.01	ENST00000338821	ATP9A	http://www.ebi.ac.uk/enright-srv/microcosm/cgi-bin/targets/v5/detail_view.pl?transcript_id=ENST00000338821
hsa-miR-191-5p	MIMAT0000440	hsa-miR-191	15.72	0.00038905	ENST00000371567	NFATC2	http://www.ebi.ac.uk/enright-srv/microcosm/cgi-bin/targets/v5/detail_view.pl?transcript_id=ENST00000371567
hsa-miR-191-5p	MIMAT0000440	hsa-miR-191	14.93	0.00038905	ENST00000371567	NFATC2	http://www.ebi.ac.uk/enright-srv/microcosm/cgi-bin/targets/v5/detail_view.pl?transcript_id=ENST00000371567
hsa-miR-191-5p	MIMAT0000440	hsa-miR-191	15.42	0.0040955	ENST00000371564	NFATC2	http://www.ebi.ac.uk/enright-srv/microcosm/cgi-bin/targets/v5/detail_view.pl?transcript_id=ENST00000371564
hsa-miR-191-5p	MIMAT0000440	hsa-miR-191	14.64	0.0040955	ENST00000371564	NFATC2	http://www.ebi.ac.uk/enright-srv/microcosm/cgi-bin/targets/v5/detail_view.pl?transcript_id=ENST00000371564
hsa-miR-191-5p	MIMAT0000440	hsa-miR-191	15.9	0.02	ENST00000303004	CEBPB	http://www.ebi.ac.uk/enright-srv/microcosm/cgi-bin/targets/v5/detail_view.pl?transcript_id=ENST00000303004
hsa-miR-191-5p	MIMAT0000440	hsa-miR-191	15.85	0.00019717	ENST00000371644	CEBPB	http://www.ebi.ac.uk/enright-srv/microcosm/cgi-bin/targets/v5/detail_view.pl?transcript_id=ENST00000371644
hsa-miR-23a-3p	MIMAT0000078	hsa-miR-23a	17.03	0.00013523	ENST00000262982	CSE1L	http://www.ebi.ac.uk/enright-srv/microcosm/cgi-bin/targets/v5/detail_view.pl?transcript_id=ENST00000262982
hsa-miR-191-5p	MIMAT0000440	hsa-miR-191	14.66	0.02	ENST00000371941	PREX1_HUMAN	http://www.ebi.ac.uk/enright-srv/microcosm/cgi-bin/targets/v5/detail_view.pl?transcript_id=ENST00000371941
hsa-miR-191-5p	MIMAT0000440	hsa-miR-191	16.22	0.02	ENST00000371977	Q6ZRN3_HUMAN	http://www.ebi.ac.uk/enright-srv/microcosm/cgi-bin/targets/v5/detail_view.pl?transcript_id=ENST00000371977
hsa-miR-142-5p	MIMAT0000433	hsa-miR-142-5p	16.72	0.04	ENST00000372121	SLC13A3	http://www.ebi.ac.uk/enright-srv/microcosm/cgi-bin/targets/v5/detail_view.pl?transcript_id=ENST00000372121
hsa-miR-22-3p	MIMAT0000077	hsa-miR-22	15.91	0.04	ENST00000323979	CD40	http://www.ebi.ac.uk/enright-srv/microcosm/cgi-bin/targets/v5/detail_view.pl?transcript_id=ENST00000323979
hsa-miR-22-3p	MIMAT0000077	hsa-miR-22	15.91	0.04	ENST00000279061	CD40	http://www.ebi.ac.uk/enright-srv/microcosm/cgi-bin/targets/v5/detail_view.pl?transcript_id=ENST00000279061
hsa-miR-191-5p	MIMAT0000440	hsa-miR-191	16.4	0.001396	ENST00000372330	MMP9	http://www.ebi.ac.uk/enright-srv/microcosm/cgi-bin/targets/v5/detail_view.pl?transcript_id=ENST00000372330
hsa-miR-22-3p	MIMAT0000077	hsa-miR-22	16	0.0043631	ENST00000326944	Q8N1K1_HUMAN	http://www.ebi.ac.uk/enright-srv/microcosm/cgi-bin/targets/v5/detail_view.pl?transcript_id=ENST00000326944
hsa-miR-22-3p	MIMAT0000077	hsa-miR-22	15.2	0.0043631	ENST00000326944	Q8N1K1_HUMAN	http://www.ebi.ac.uk/enright-srv/microcosm/cgi-bin/targets/v5/detail_view.pl?transcript_id=ENST00000326944
hsa-miR-22-3p	MIMAT0000077	hsa-miR-22	18.41	0.0048667	ENST00000372420	PLTP	http://www.ebi.ac.uk/enright-srv/microcosm/cgi-bin/targets/v5/detail_view.pl?transcript_id=ENST00000372420
hsa-miR-22-3p	MIMAT0000077	hsa-miR-22	18.41	0.0027725	ENST00000372431	PLTP	http://www.ebi.ac.uk/enright-srv/microcosm/cgi-bin/targets/v5/detail_view.pl?transcript_id=ENST00000372431
hsa-miR-142-5p	MIMAT0000433	hsa-miR-142-5p	15.75	0.01	ENST00000372484	CTSA	http://www.ebi.ac.uk/enright-srv/microcosm/cgi-bin/targets/v5/detail_view.pl?transcript_id=ENST00000372484
hsa-miR-23a-3p	MIMAT0000078	hsa-miR-23a	17.03	0.02	ENST00000255152	ZSWIM3	http://www.ebi.ac.uk/enright-srv/microcosm/cgi-bin/targets/v5/detail_view.pl?transcript_id=ENST00000255152
hsa-miR-23a-3p	MIMAT0000078	hsa-miR-23a	16.3	0.04	ENST00000372542	SNX21	http://www.ebi.ac.uk/enright-srv/microcosm/cgi-bin/targets/v5/detail_view.pl?transcript_id=ENST00000372542
hsa-miR-22-3p	MIMAT0000077	hsa-miR-22	16.24	0.03	ENST00000372545	SNX21	http://www.ebi.ac.uk/enright-srv/microcosm/cgi-bin/targets/v5/detail_view.pl?transcript_id=ENST00000372545
hsa-miR-22-3p	MIMAT0000077	hsa-miR-22	16.52	0.02	ENST00000372547	SNX21	http://www.ebi.ac.uk/enright-srv/microcosm/cgi-bin/targets/v5/detail_view.pl?transcript_id=ENST00000372547
hsa-miR-22-3p	MIMAT0000077	hsa-miR-22	15.23	0.0088232	ENST00000372622	DNTTIP1	http://www.ebi.ac.uk/enright-srv/microcosm/cgi-bin/targets/v5/detail_view.pl?transcript_id=ENST00000372622
hsa-miR-142-5p	MIMAT0000433	hsa-miR-142-5p	16.34	4.2769e-05	ENST00000289953	WFDC8	http://www.ebi.ac.uk/enright-srv/microcosm/cgi-bin/targets/v5/detail_view.pl?transcript_id=ENST00000289953
hsa-miR-142-5p	MIMAT0000433	hsa-miR-142-5p	16.23	4.2769e-05	ENST00000289953	WFDC8	http://www.ebi.ac.uk/enright-srv/microcosm/cgi-bin/targets/v5/detail_view.pl?transcript_id=ENST00000289953
hsa-miR-22-3p	MIMAT0000077	hsa-miR-22	15.79	0.0013966	ENST00000279036	PIGT	http://www.ebi.ac.uk/enright-srv/microcosm/cgi-bin/targets/v5/detail_view.pl?transcript_id=ENST00000279036
hsa-miR-23a-3p	MIMAT0000078	hsa-miR-23a	16.38	0.04	ENST00000243918	SYS1	http://www.ebi.ac.uk/enright-srv/microcosm/cgi-bin/targets/v5/detail_view.pl?transcript_id=ENST00000243918
hsa-miR-191-5p	MIMAT0000440	hsa-miR-191	15.4	0.04	ENST00000243918	SYS1	http://www.ebi.ac.uk/enright-srv/microcosm/cgi-bin/targets/v5/detail_view.pl?transcript_id=ENST00000243918
hsa-miR-142-5p	MIMAT0000433	hsa-miR-142-5p	17.03	0.03	ENST00000217075	C20orf119	http://www.ebi.ac.uk/enright-srv/microcosm/cgi-bin/targets/v5/detail_view.pl?transcript_id=ENST00000217075
hsa-miR-142-5p	MIMAT0000433	hsa-miR-142-5p	17.03	0.03	ENST00000372821	C20orf119	http://www.ebi.ac.uk/enright-srv/microcosm/cgi-bin/targets/v5/detail_view.pl?transcript_id=ENST00000372821
hsa-miR-142-5p	MIMAT0000433	hsa-miR-142-5p	17.03	0.03	ENST00000372822	C20orf119	http://www.ebi.ac.uk/enright-srv/microcosm/cgi-bin/targets/v5/detail_view.pl?transcript_id=ENST00000372822
hsa-miR-142-5p	MIMAT0000433	hsa-miR-142-5p	17.03	0.03	ENST00000372824	C20orf119	http://www.ebi.ac.uk/enright-srv/microcosm/cgi-bin/targets/v5/detail_view.pl?transcript_id=ENST00000372824
hsa-miR-142-5p	MIMAT0000433	hsa-miR-142-5p	17.03	0.0006309	ENST00000255136	C20orf119	http://www.ebi.ac.uk/enright-srv/microcosm/cgi-bin/targets/v5/detail_view.pl?transcript_id=ENST00000255136
hsa-miR-22-3p	MIMAT0000077	hsa-miR-22	16.14	0.03	ENST00000306731	C20orf62	http://www.ebi.ac.uk/enright-srv/microcosm/cgi-bin/targets/v5/detail_view.pl?transcript_id=ENST00000306731
hsa-miR-22-3p	MIMAT0000077	hsa-miR-22	15.61	0.0043348	ENST00000255174	C20orf111	http://www.ebi.ac.uk/enright-srv/microcosm/cgi-bin/targets/v5/detail_view.pl?transcript_id=ENST00000255174
hsa-miR-23a-3p	MIMAT0000078	hsa-miR-23a	15.48	0.0085059	ENST00000255174	C20orf111	http://www.ebi.ac.uk/enright-srv/microcosm/cgi-bin/targets/v5/detail_view.pl?transcript_id=ENST00000255174
hsa-miR-191-5p	MIMAT0000440	hsa-miR-191	17.82	0.0047061	ENST00000372992	TOX2	http://www.ebi.ac.uk/enright-srv/microcosm/cgi-bin/targets/v5/detail_view.pl?transcript_id=ENST00000372992
hsa-miR-191-5p	MIMAT0000440	hsa-miR-191	17.25	0.0080257	ENST00000348077	TOX2	http://www.ebi.ac.uk/enright-srv/microcosm/cgi-bin/targets/v5/detail_view.pl?transcript_id=ENST00000348077
hsa-miR-191-5p	MIMAT0000440	hsa-miR-191	17.25	0.0080826	ENST00000372999	TOX2	http://www.ebi.ac.uk/enright-srv/microcosm/cgi-bin/targets/v5/detail_view.pl?transcript_id=ENST00000372999
hsa-miR-23a-3p	MIMAT0000078	hsa-miR-23a	16.3	0.04	ENST00000328748	SFRS6	http://www.ebi.ac.uk/enright-srv/microcosm/cgi-bin/targets/v5/detail_view.pl?transcript_id=ENST00000328748
hsa-miR-23a-3p	MIMAT0000078	hsa-miR-23a	16.77	0.02	ENST00000244020	SFRS6	http://www.ebi.ac.uk/enright-srv/microcosm/cgi-bin/targets/v5/detail_view.pl?transcript_id=ENST00000244020
hsa-miR-22-3p	MIMAT0000077	hsa-miR-22	16	0.04	ENST00000373183	PTPRT	http://www.ebi.ac.uk/enright-srv/microcosm/cgi-bin/targets/v5/detail_view.pl?transcript_id=ENST00000373183
hsa-miR-22-3p	MIMAT0000077	hsa-miR-22	15.88	2.4272e-05	ENST00000332312	EMILIN3	http://www.ebi.ac.uk/enright-srv/microcosm/cgi-bin/targets/v5/detail_view.pl?transcript_id=ENST00000332312
hsa-miR-191-5p	MIMAT0000440	hsa-miR-191	14.66	0.0076485	ENST00000373257	LPIN3	http://www.ebi.ac.uk/enright-srv/microcosm/cgi-bin/targets/v5/detail_view.pl?transcript_id=ENST00000373257
hsa-miR-23a-3p	MIMAT0000078	hsa-miR-23a	17.32	0.00063774	ENST00000243903	ACTR5	http://www.ebi.ac.uk/enright-srv/microcosm/cgi-bin/targets/v5/detail_view.pl?transcript_id=ENST00000243903
hsa-miR-191-5p	MIMAT0000440	hsa-miR-191	14.71	0.0075723	ENST00000243903	ACTR5	http://www.ebi.ac.uk/enright-srv/microcosm/cgi-bin/targets/v5/detail_view.pl?transcript_id=ENST00000243903
hsa-miR-191-5p	MIMAT0000440	hsa-miR-191	15.58	0.00046196	ENST00000217420	SLC32A1	http://www.ebi.ac.uk/enright-srv/microcosm/cgi-bin/targets/v5/detail_view.pl?transcript_id=ENST00000217420
hsa-miR-191-5p	MIMAT0000440	hsa-miR-191	16	0.0002219	ENST00000373874	TGIF2	http://www.ebi.ac.uk/enright-srv/microcosm/cgi-bin/targets/v5/detail_view.pl?transcript_id=ENST00000373874
hsa-miR-142-5p	MIMAT0000433	hsa-miR-142-5p	16.57	0.04	ENST00000317619	RBM12	http://www.ebi.ac.uk/enright-srv/microcosm/cgi-bin/targets/v5/detail_view.pl?transcript_id=ENST00000317619
hsa-miR-142-5p	MIMAT0000433	hsa-miR-142-5p	16.57	0.04	ENST00000317677	RBM12	http://www.ebi.ac.uk/enright-srv/microcosm/cgi-bin/targets/v5/detail_view.pl?transcript_id=ENST00000317677
hsa-miR-142-5p	MIMAT0000433	hsa-miR-142-5p	16.57	0.04	ENST00000352393	RBM12	http://www.ebi.ac.uk/enright-srv/microcosm/cgi-bin/targets/v5/detail_view.pl?transcript_id=ENST00000352393
hsa-miR-191-5p	MIMAT0000440	hsa-miR-191	15.3	0.04	ENST00000252015	TRPC4AP	http://www.ebi.ac.uk/enright-srv/microcosm/cgi-bin/targets/v5/detail_view.pl?transcript_id=ENST00000252015
hsa-miR-23a-3p	MIMAT0000078	hsa-miR-23a	15.85	0.001524	ENST00000216951	GSS	http://www.ebi.ac.uk/enright-srv/microcosm/cgi-bin/targets/v5/detail_view.pl?transcript_id=ENST00000216951
hsa-miR-23a-3p	MIMAT0000078	hsa-miR-23a	16.04	7.278e-05	ENST00000374796	NCOA6	http://www.ebi.ac.uk/enright-srv/microcosm/cgi-bin/targets/v5/detail_view.pl?transcript_id=ENST00000374796
hsa-miR-23a-3p	MIMAT0000078	hsa-miR-23a	15.83	7.278e-05	ENST00000374796	NCOA6	http://www.ebi.ac.uk/enright-srv/microcosm/cgi-bin/targets/v5/detail_view.pl?transcript_id=ENST00000374796
hsa-miR-23a-3p	MIMAT0000078	hsa-miR-23a	16.04	7.3374e-05	ENST00000359003	NCOA6	http://www.ebi.ac.uk/enright-srv/microcosm/cgi-bin/targets/v5/detail_view.pl?transcript_id=ENST00000359003
hsa-miR-23a-3p	MIMAT0000078	hsa-miR-23a	15.82	7.3374e-05	ENST00000359003	NCOA6	http://www.ebi.ac.uk/enright-srv/microcosm/cgi-bin/targets/v5/detail_view.pl?transcript_id=ENST00000359003
hsa-miR-22-3p	MIMAT0000077	hsa-miR-22	17.63	0.0023951	ENST00000374846	DYNLRB1	http://www.ebi.ac.uk/enright-srv/microcosm/cgi-bin/targets/v5/detail_view.pl?transcript_id=ENST00000374846
hsa-miR-191-5p	MIMAT0000440	hsa-miR-191	14.64	0.02	ENST00000374846	DYNLRB1	http://www.ebi.ac.uk/enright-srv/microcosm/cgi-bin/targets/v5/detail_view.pl?transcript_id=ENST00000374846
hsa-miR-22-3p	MIMAT0000077	hsa-miR-22	17.64	0.01	ENST00000357156	DYNLRB1	http://www.ebi.ac.uk/enright-srv/microcosm/cgi-bin/targets/v5/detail_view.pl?transcript_id=ENST00000357156
hsa-miR-22-3p	MIMAT0000077	hsa-miR-22	16.03	0.04	ENST00000374954	ASIP	http://www.ebi.ac.uk/enright-srv/microcosm/cgi-bin/targets/v5/detail_view.pl?transcript_id=ENST00000374954
hsa-miR-22-3p	MIMAT0000077	hsa-miR-22	15.43	0.03	ENST00000246194	RALY	http://www.ebi.ac.uk/enright-srv/microcosm/cgi-bin/targets/v5/detail_view.pl?transcript_id=ENST00000246194
hsa-miR-191-5p	MIMAT0000440	hsa-miR-191	15.15	0.00052658	ENST00000217398	PXMP4	http://www.ebi.ac.uk/enright-srv/microcosm/cgi-bin/targets/v5/detail_view.pl?transcript_id=ENST00000217398
hsa-miR-142-5p	MIMAT0000433	hsa-miR-142-5p	17.71	0.01	ENST00000330271	C20orf134	http://www.ebi.ac.uk/enright-srv/microcosm/cgi-bin/targets/v5/detail_view.pl?transcript_id=ENST00000330271
hsa-miR-142-5p	MIMAT0000433	hsa-miR-142-5p	16.8	3.4953e-05	ENST00000357886	CDK5RAP1	http://www.ebi.ac.uk/enright-srv/microcosm/cgi-bin/targets/v5/detail_view.pl?transcript_id=ENST00000357886
hsa-miR-142-5p	MIMAT0000433	hsa-miR-142-5p	16.8	0.0007926	ENST00000375351	CDK5RAP1	http://www.ebi.ac.uk/enright-srv/microcosm/cgi-bin/targets/v5/detail_view.pl?transcript_id=ENST00000375351
hsa-miR-23a-3p	MIMAT0000078	hsa-miR-23a	16.47	0.03	ENST00000278990	Q9HBK5_HUMAN	http://www.ebi.ac.uk/enright-srv/microcosm/cgi-bin/targets/v5/detail_view.pl?transcript_id=ENST00000278990
hsa-miR-22-3p	MIMAT0000077	hsa-miR-22	16.53	0.02	ENST00000375451	C20orf71	http://www.ebi.ac.uk/enright-srv/microcosm/cgi-bin/targets/v5/detail_view.pl?transcript_id=ENST00000375451
hsa-miR-22-3p	MIMAT0000077	hsa-miR-22	16.1	0.02	ENST00000375532	SPAG4L	http://www.ebi.ac.uk/enright-srv/microcosm/cgi-bin/targets/v5/detail_view.pl?transcript_id=ENST00000375532
hsa-miR-191-5p	MIMAT0000440	hsa-miR-191	15.38	0.04	ENST00000375671	NP_001010976.1	http://www.ebi.ac.uk/enright-srv/microcosm/cgi-bin/targets/v5/detail_view.pl?transcript_id=ENST00000375671
hsa-miR-23a-3p	MIMAT0000078	hsa-miR-23a	16.39	0.03	ENST00000375675	C20orf112	http://www.ebi.ac.uk/enright-srv/microcosm/cgi-bin/targets/v5/detail_view.pl?transcript_id=ENST00000375675
hsa-miR-142-5p	MIMAT0000433	hsa-miR-142-5p	17.34	0.0028485	ENST00000375689	ASXL1	http://www.ebi.ac.uk/enright-srv/microcosm/cgi-bin/targets/v5/detail_view.pl?transcript_id=ENST00000375689
hsa-miR-142-5p	MIMAT0000433	hsa-miR-142-5p	16	0.0028485	ENST00000375689	ASXL1	http://www.ebi.ac.uk/enright-srv/microcosm/cgi-bin/targets/v5/detail_view.pl?transcript_id=ENST00000375689
hsa-miR-191-5p	MIMAT0000440	hsa-miR-191	15.51	0.04	ENST00000375689	ASXL1	http://www.ebi.ac.uk/enright-srv/microcosm/cgi-bin/targets/v5/detail_view.pl?transcript_id=ENST00000375689
hsa-miR-22-3p	MIMAT0000077	hsa-miR-22	16.22	0.03	ENST00000376127	HM13	http://www.ebi.ac.uk/enright-srv/microcosm/cgi-bin/targets/v5/detail_view.pl?transcript_id=ENST00000376127
hsa-miR-22-3p	MIMAT0000077	hsa-miR-22	16.21	0.03	ENST00000340852	HM13	http://www.ebi.ac.uk/enright-srv/microcosm/cgi-bin/targets/v5/detail_view.pl?transcript_id=ENST00000340852
hsa-miR-22-3p	MIMAT0000077	hsa-miR-22	16.05	0.04	ENST00000376314	DEFB121	http://www.ebi.ac.uk/enright-srv/microcosm/cgi-bin/targets/v5/detail_view.pl?transcript_id=ENST00000376314
hsa-miR-22-3p	MIMAT0000077	hsa-miR-22	16.03	0.04	ENST00000376542	ABHD12	http://www.ebi.ac.uk/enright-srv/microcosm/cgi-bin/targets/v5/detail_view.pl?transcript_id=ENST00000376542
hsa-miR-22-3p	MIMAT0000077	hsa-miR-22	16.03	0.0019743	ENST00000376549	ABHD12	http://www.ebi.ac.uk/enright-srv/microcosm/cgi-bin/targets/v5/detail_view.pl?transcript_id=ENST00000376549
hsa-miR-23a-3p	MIMAT0000078	hsa-miR-23a	16.46	0.03	ENST00000376707	VSX1	http://www.ebi.ac.uk/enright-srv/microcosm/cgi-bin/targets/v5/detail_view.pl?transcript_id=ENST00000376707
hsa-miR-191-5p	MIMAT0000440	hsa-miR-191	14.84	0.0083383	ENST00000358754	C20orf3	http://www.ebi.ac.uk/enright-srv/microcosm/cgi-bin/targets/v5/detail_view.pl?transcript_id=ENST00000358754
hsa-miR-22-3p	MIMAT0000077	hsa-miR-22	16.82	0.02	ENST00000376835	CST7	http://www.ebi.ac.uk/enright-srv/microcosm/cgi-bin/targets/v5/detail_view.pl?transcript_id=ENST00000376835
hsa-miR-23a-3p	MIMAT0000078	hsa-miR-23a	17.03	0.02	ENST00000246012	CST8	http://www.ebi.ac.uk/enright-srv/microcosm/cgi-bin/targets/v5/detail_view.pl?transcript_id=ENST00000246012
hsa-miR-142-5p	MIMAT0000433	hsa-miR-142-5p	17.14	0.02	ENST00000246012	CST8	http://www.ebi.ac.uk/enright-srv/microcosm/cgi-bin/targets/v5/detail_view.pl?transcript_id=ENST00000246012
hsa-miR-191-5p	MIMAT0000440	hsa-miR-191	14.74	0.0024406	ENST00000377142	NKX2-2	http://www.ebi.ac.uk/enright-srv/microcosm/cgi-bin/targets/v5/detail_view.pl?transcript_id=ENST00000377142
hsa-miR-142-5p	MIMAT0000433	hsa-miR-142-5p	15.9	0.0013994	ENST00000377142	NKX2-2	http://www.ebi.ac.uk/enright-srv/microcosm/cgi-bin/targets/v5/detail_view.pl?transcript_id=ENST00000377142
hsa-miR-22-3p	MIMAT0000077	hsa-miR-22	15.28	0.0019026	ENST00000334388	C20orf74	http://www.ebi.ac.uk/enright-srv/microcosm/cgi-bin/targets/v5/detail_view.pl?transcript_id=ENST00000334388
hsa-miR-191-5p	MIMAT0000440	hsa-miR-191	14.86	0.0024775	ENST00000328041	SLC24A3	http://www.ebi.ac.uk/enright-srv/microcosm/cgi-bin/targets/v5/detail_view.pl?transcript_id=ENST00000328041
hsa-miR-23a-3p	MIMAT0000078	hsa-miR-23a	15.43	0.0035807	ENST00000254968	C20orf79	http://www.ebi.ac.uk/enright-srv/microcosm/cgi-bin/targets/v5/detail_view.pl?transcript_id=ENST00000254968
hsa-miR-191-5p	MIMAT0000440	hsa-miR-191	15.37	0.04	ENST00000377452	DTD1	http://www.ebi.ac.uk/enright-srv/microcosm/cgi-bin/targets/v5/detail_view.pl?transcript_id=ENST00000377452
hsa-miR-22-3p	MIMAT0000077	hsa-miR-22	16.82	0.02	ENST00000262544	SEC23B	http://www.ebi.ac.uk/enright-srv/microcosm/cgi-bin/targets/v5/detail_view.pl?transcript_id=ENST00000262544
hsa-miR-23a-3p	MIMAT0000078	hsa-miR-23a	16.12	0.04	ENST00000262544	SEC23B	http://www.ebi.ac.uk/enright-srv/microcosm/cgi-bin/targets/v5/detail_view.pl?transcript_id=ENST00000262544
hsa-miR-22-3p	MIMAT0000077	hsa-miR-22	15.85	0.0031869	ENST00000336714	SEC23B	http://www.ebi.ac.uk/enright-srv/microcosm/cgi-bin/targets/v5/detail_view.pl?transcript_id=ENST00000336714
hsa-miR-23a-3p	MIMAT0000078	hsa-miR-23a	16.86	0.02	ENST00000377603	POLR3F	http://www.ebi.ac.uk/enright-srv/microcosm/cgi-bin/targets/v5/detail_view.pl?transcript_id=ENST00000377603
hsa-miR-142-5p	MIMAT0000433	hsa-miR-142-5p	15.77	0.01	ENST00000377603	POLR3F	http://www.ebi.ac.uk/enright-srv/microcosm/cgi-bin/targets/v5/detail_view.pl?transcript_id=ENST00000377603
hsa-miR-191-5p	MIMAT0000440	hsa-miR-191	15.49	0.04	ENST00000377671	ZNF133	http://www.ebi.ac.uk/enright-srv/microcosm/cgi-bin/targets/v5/detail_view.pl?transcript_id=ENST00000377671
hsa-miR-142-5p	MIMAT0000433	hsa-miR-142-5p	16.32	0.00353	ENST00000377768	SNX5	http://www.ebi.ac.uk/enright-srv/microcosm/cgi-bin/targets/v5/detail_view.pl?transcript_id=ENST00000377768
hsa-miR-191-5p	MIMAT0000440	hsa-miR-191	19.45	0.00098912	ENST00000378057	C20orf133	http://www.ebi.ac.uk/enright-srv/microcosm/cgi-bin/targets/v5/detail_view.pl?transcript_id=ENST00000378057
hsa-miR-191-5p	MIMAT0000440	hsa-miR-191	17.17	0.0086861	ENST00000340000	C20orf133	http://www.ebi.ac.uk/enright-srv/microcosm/cgi-bin/targets/v5/detail_view.pl?transcript_id=ENST00000340000
hsa-miR-191-5p	MIMAT0000440	hsa-miR-191	15.31	0.04	ENST00000378058	C20orf133	http://www.ebi.ac.uk/enright-srv/microcosm/cgi-bin/targets/v5/detail_view.pl?transcript_id=ENST00000378058
hsa-miR-191-5p	MIMAT0000440	hsa-miR-191	19.45	0.00044841	ENST00000217246	C20orf133	http://www.ebi.ac.uk/enright-srv/microcosm/cgi-bin/targets/v5/detail_view.pl?transcript_id=ENST00000217246
hsa-miR-23a-3p	MIMAT0000078	hsa-miR-23a	15.97	0.04	ENST00000334534	C20orf94	http://www.ebi.ac.uk/enright-srv/microcosm/cgi-bin/targets/v5/detail_view.pl?transcript_id=ENST00000334534
hsa-miR-142-5p	MIMAT0000433	hsa-miR-142-5p	16.68	0.04	ENST00000378369	ANKRD5	http://www.ebi.ac.uk/enright-srv/microcosm/cgi-bin/targets/v5/detail_view.pl?transcript_id=ENST00000378369
hsa-miR-142-5p	MIMAT0000433	hsa-miR-142-5p	16.68	0.00074764	ENST00000378392	ANKRD5	http://www.ebi.ac.uk/enright-srv/microcosm/cgi-bin/targets/v5/detail_view.pl?transcript_id=ENST00000378392
hsa-miR-22-3p	MIMAT0000077	hsa-miR-22	16.04	0.00024904	ENST00000378863	CRLS1	http://www.ebi.ac.uk/enright-srv/microcosm/cgi-bin/targets/v5/detail_view.pl?transcript_id=ENST00000378863
hsa-miR-22-3p	MIMAT0000077	hsa-miR-22	17.78	0.0088384	ENST00000378868	CRLS1	http://www.ebi.ac.uk/enright-srv/microcosm/cgi-bin/targets/v5/detail_view.pl?transcript_id=ENST00000378868
hsa-miR-191-5p	MIMAT0000440	hsa-miR-191	15.6	0.0091613	ENST00000203001	TRM6_HUMAN	http://www.ebi.ac.uk/enright-srv/microcosm/cgi-bin/targets/v5/detail_view.pl?transcript_id=ENST00000203001
hsa-miR-23a-3p	MIMAT0000078	hsa-miR-23a	17.06	0.02	ENST00000378961	CHGB	http://www.ebi.ac.uk/enright-srv/microcosm/cgi-bin/targets/v5/detail_view.pl?transcript_id=ENST00000378961
hsa-miR-142-5p	MIMAT0000433	hsa-miR-142-5p	16.8	0.03	ENST00000379321	SLC23A2	http://www.ebi.ac.uk/enright-srv/microcosm/cgi-bin/targets/v5/detail_view.pl?transcript_id=ENST00000379321
hsa-miR-23a-3p	MIMAT0000078	hsa-miR-23a	16.42	0.03	ENST00000316562	PANK2	http://www.ebi.ac.uk/enright-srv/microcosm/cgi-bin/targets/v5/detail_view.pl?transcript_id=ENST00000316562
hsa-miR-23a-3p	MIMAT0000078	hsa-miR-23a	16.43	0.03	ENST00000361370	PANK2	http://www.ebi.ac.uk/enright-srv/microcosm/cgi-bin/targets/v5/detail_view.pl?transcript_id=ENST00000361370
hsa-miR-22-3p	MIMAT0000077	hsa-miR-22	15.72	0.04	ENST00000379751	CENPB	http://www.ebi.ac.uk/enright-srv/microcosm/cgi-bin/targets/v5/detail_view.pl?transcript_id=ENST00000379751
hsa-miR-22-3p	MIMAT0000077	hsa-miR-22	17.1	0.01	ENST00000380059	SLC4A11	http://www.ebi.ac.uk/enright-srv/microcosm/cgi-bin/targets/v5/detail_view.pl?transcript_id=ENST00000380059
hsa-miR-22-3p	MIMAT0000077	hsa-miR-22	16.25	0.03	ENST00000381423	TGM6	http://www.ebi.ac.uk/enright-srv/microcosm/cgi-bin/targets/v5/detail_view.pl?transcript_id=ENST00000381423
hsa-miR-22-3p	MIMAT0000077	hsa-miR-22	16.84	0.02	ENST00000381715	FKBP1A	http://www.ebi.ac.uk/enright-srv/microcosm/cgi-bin/targets/v5/detail_view.pl?transcript_id=ENST00000381715
hsa-miR-22-3p	MIMAT0000077	hsa-miR-22	16.56	0.02	ENST00000381719	FKBP1A	http://www.ebi.ac.uk/enright-srv/microcosm/cgi-bin/targets/v5/detail_view.pl?transcript_id=ENST00000381719
hsa-miR-22-3p	MIMAT0000077	hsa-miR-22	15.99	0.04	ENST00000353660	RBCK1	http://www.ebi.ac.uk/enright-srv/microcosm/cgi-bin/targets/v5/detail_view.pl?transcript_id=ENST00000353660
hsa-miR-22-3p	MIMAT0000077	hsa-miR-22	16.2	0.03	ENST00000317502	MTG1	http://www.ebi.ac.uk/enright-srv/microcosm/cgi-bin/targets/v5/detail_view.pl?transcript_id=ENST00000317502
hsa-miR-22-3p	MIMAT0000077	hsa-miR-22	19.32	0.0020713	ENST00000368551	C10orf125	http://www.ebi.ac.uk/enright-srv/microcosm/cgi-bin/targets/v5/detail_view.pl?transcript_id=ENST00000368551
hsa-miR-22-3p	MIMAT0000077	hsa-miR-22	19.32	0.0020713	ENST00000368552	C10orf125	http://www.ebi.ac.uk/enright-srv/microcosm/cgi-bin/targets/v5/detail_view.pl?transcript_id=ENST00000368552
hsa-miR-22-3p	MIMAT0000077	hsa-miR-22	19.06	0.0021171	ENST00000278025	C10orf125	http://www.ebi.ac.uk/enright-srv/microcosm/cgi-bin/targets/v5/detail_view.pl?transcript_id=ENST00000278025
hsa-miR-22-3p	MIMAT0000077	hsa-miR-22	15.26	0.0088205	ENST00000305233	PWWP2	http://www.ebi.ac.uk/enright-srv/microcosm/cgi-bin/targets/v5/detail_view.pl?transcript_id=ENST00000305233
hsa-miR-22-3p	MIMAT0000077	hsa-miR-22	15.9	0.04	ENST00000368673	NP_001074315.1	http://www.ebi.ac.uk/enright-srv/microcosm/cgi-bin/targets/v5/detail_view.pl?transcript_id=ENST00000368673
hsa-miR-191-5p	MIMAT0000440	hsa-miR-191	14.59	0.007121	ENST00000368759	BCCIP	http://www.ebi.ac.uk/enright-srv/microcosm/cgi-bin/targets/v5/detail_view.pl?transcript_id=ENST00000368759
hsa-miR-142-5p	MIMAT0000433	hsa-miR-142-5p	16.65	0.04	ENST00000368815	C10orf137	http://www.ebi.ac.uk/enright-srv/microcosm/cgi-bin/targets/v5/detail_view.pl?transcript_id=ENST00000368815
hsa-miR-142-5p	MIMAT0000433	hsa-miR-142-5p	16.64	0.04	ENST00000337623	C10orf137	http://www.ebi.ac.uk/enright-srv/microcosm/cgi-bin/targets/v5/detail_view.pl?transcript_id=ENST00000337623
hsa-miR-142-5p	MIMAT0000433	hsa-miR-142-5p	17.12	0.03	ENST00000334808	CTBP2	http://www.ebi.ac.uk/enright-srv/microcosm/cgi-bin/targets/v5/detail_view.pl?transcript_id=ENST00000334808
hsa-miR-191-5p	MIMAT0000440	hsa-miR-191	15.49	0.04	ENST00000368997	TACC2	http://www.ebi.ac.uk/enright-srv/microcosm/cgi-bin/targets/v5/detail_view.pl?transcript_id=ENST00000368997
hsa-miR-191-5p	MIMAT0000440	hsa-miR-191	14.69	0.0079886	ENST00000369005	TACC2	http://www.ebi.ac.uk/enright-srv/microcosm/cgi-bin/targets/v5/detail_view.pl?transcript_id=ENST00000369005
hsa-miR-22-3p	MIMAT0000077	hsa-miR-22	16.22	0.03	ENST00000369040	ATE1	http://www.ebi.ac.uk/enright-srv/microcosm/cgi-bin/targets/v5/detail_view.pl?transcript_id=ENST00000369040
hsa-miR-191-5p	MIMAT0000440	hsa-miR-191	15.01	1.1275e-06	ENST00000369073	PPAPDC1A	http://www.ebi.ac.uk/enright-srv/microcosm/cgi-bin/targets/v5/detail_view.pl?transcript_id=ENST00000369073
hsa-miR-142-5p	MIMAT0000433	hsa-miR-142-5p	16.18	0.03	ENST00000369073	PPAPDC1A	http://www.ebi.ac.uk/enright-srv/microcosm/cgi-bin/targets/v5/detail_view.pl?transcript_id=ENST00000369073
hsa-miR-22-3p	MIMAT0000077	hsa-miR-22	18.41	0.0048667	ENST00000369101	RGS10	http://www.ebi.ac.uk/enright-srv/microcosm/cgi-bin/targets/v5/detail_view.pl?transcript_id=ENST00000369101
hsa-miR-22-3p	MIMAT0000077	hsa-miR-22	18.41	0.00099603	ENST00000369103	RGS10	http://www.ebi.ac.uk/enright-srv/microcosm/cgi-bin/targets/v5/detail_view.pl?transcript_id=ENST00000369103
hsa-miR-22-3p	MIMAT0000077	hsa-miR-22	15.93	0.04	ENST00000369106	GRK5	http://www.ebi.ac.uk/enright-srv/microcosm/cgi-bin/targets/v5/detail_view.pl?transcript_id=ENST00000369106
hsa-miR-142-5p	MIMAT0000433	hsa-miR-142-5p	16.67	0.04	ENST00000314331	FAM45A	http://www.ebi.ac.uk/enright-srv/microcosm/cgi-bin/targets/v5/detail_view.pl?transcript_id=ENST00000314331
hsa-miR-142-5p	MIMAT0000433	hsa-miR-142-5p	17.22	0.02	ENST00000361432	FAM45A	http://www.ebi.ac.uk/enright-srv/microcosm/cgi-bin/targets/v5/detail_view.pl?transcript_id=ENST00000361432
hsa-miR-191-5p	MIMAT0000440	hsa-miR-191	14.86	0.00042782	ENST00000369151	C10orf46	http://www.ebi.ac.uk/enright-srv/microcosm/cgi-bin/targets/v5/detail_view.pl?transcript_id=ENST00000369151
hsa-miR-191-5p	MIMAT0000440	hsa-miR-191	15.02	0.00027506	ENST00000369201	EMX2	http://www.ebi.ac.uk/enright-srv/microcosm/cgi-bin/targets/v5/detail_view.pl?transcript_id=ENST00000369201
hsa-miR-22-3p	MIMAT0000077	hsa-miR-22	15.7	0.0022098	ENST00000298746	TRUB1	http://www.ebi.ac.uk/enright-srv/microcosm/cgi-bin/targets/v5/detail_view.pl?transcript_id=ENST00000298746
hsa-miR-142-5p	MIMAT0000433	hsa-miR-142-5p	15.95	0.0023449	ENST00000298746	TRUB1	http://www.ebi.ac.uk/enright-srv/microcosm/cgi-bin/targets/v5/detail_view.pl?transcript_id=ENST00000298746
hsa-miR-23a-3p	MIMAT0000078	hsa-miR-23a	18.47	0.0056569	ENST00000369305	DCLRE1A	http://www.ebi.ac.uk/enright-srv/microcosm/cgi-bin/targets/v5/detail_view.pl?transcript_id=ENST00000369305
hsa-miR-142-5p	MIMAT0000433	hsa-miR-142-5p	15.94	0.0031331	ENST00000369305	DCLRE1A	http://www.ebi.ac.uk/enright-srv/microcosm/cgi-bin/targets/v5/detail_view.pl?transcript_id=ENST00000369305
hsa-miR-23a-3p	MIMAT0000078	hsa-miR-23a	18.45	0.00028837	ENST00000361384	DCLRE1A	http://www.ebi.ac.uk/enright-srv/microcosm/cgi-bin/targets/v5/detail_view.pl?transcript_id=ENST00000361384
hsa-miR-142-5p	MIMAT0000433	hsa-miR-142-5p	15.93	0.0032155	ENST00000361384	DCLRE1A	http://www.ebi.ac.uk/enright-srv/microcosm/cgi-bin/targets/v5/detail_view.pl?transcript_id=ENST00000361384
hsa-miR-191-5p	MIMAT0000440	hsa-miR-191	16.4	0.01	ENST00000369360	NRAP	http://www.ebi.ac.uk/enright-srv/microcosm/cgi-bin/targets/v5/detail_view.pl?transcript_id=ENST00000369360
hsa-miR-191-5p	MIMAT0000440	hsa-miR-191	16.14	0.0092614	ENST00000352065	TCF7L2	http://www.ebi.ac.uk/enright-srv/microcosm/cgi-bin/targets/v5/detail_view.pl?transcript_id=ENST00000352065
hsa-miR-142-5p	MIMAT0000433	hsa-miR-142-5p	17.18	8.5276e-05	ENST00000357608	SMC3	http://www.ebi.ac.uk/enright-srv/microcosm/cgi-bin/targets/v5/detail_view.pl?transcript_id=ENST00000357608
hsa-miR-142-5p	MIMAT0000433	hsa-miR-142-5p	15.94	8.5276e-05	ENST00000357608	SMC3	http://www.ebi.ac.uk/enright-srv/microcosm/cgi-bin/targets/v5/detail_view.pl?transcript_id=ENST00000357608
hsa-miR-142-5p	MIMAT0000433	hsa-miR-142-5p	17.16	1.1126e-05	ENST00000361804	SMC3	http://www.ebi.ac.uk/enright-srv/microcosm/cgi-bin/targets/v5/detail_view.pl?transcript_id=ENST00000361804
hsa-miR-142-5p	MIMAT0000433	hsa-miR-142-5p	15.92	1.1126e-05	ENST00000361804	SMC3	http://www.ebi.ac.uk/enright-srv/microcosm/cgi-bin/targets/v5/detail_view.pl?transcript_id=ENST00000361804
hsa-miR-22-3p	MIMAT0000077	hsa-miR-22	15.75	0.0064231	ENST00000369583	DUSP5	http://www.ebi.ac.uk/enright-srv/microcosm/cgi-bin/targets/v5/detail_view.pl?transcript_id=ENST00000369583
hsa-miR-23a-3p	MIMAT0000078	hsa-miR-23a	15.93	0.01	ENST00000369583	DUSP5	http://www.ebi.ac.uk/enright-srv/microcosm/cgi-bin/targets/v5/detail_view.pl?transcript_id=ENST00000369583
hsa-miR-22-3p	MIMAT0000077	hsa-miR-22	16.48	0.02	ENST00000369613	MXI1	http://www.ebi.ac.uk/enright-srv/microcosm/cgi-bin/targets/v5/detail_view.pl?transcript_id=ENST00000369613
hsa-miR-142-5p	MIMAT0000433	hsa-miR-142-5p	16.8	0.03	ENST00000369658	XPNPEP1	http://www.ebi.ac.uk/enright-srv/microcosm/cgi-bin/targets/v5/detail_view.pl?transcript_id=ENST00000369658
hsa-miR-191-5p	MIMAT0000440	hsa-miR-191	16.96	0.01	ENST00000263054	SORCS1	http://www.ebi.ac.uk/enright-srv/microcosm/cgi-bin/targets/v5/detail_view.pl?transcript_id=ENST00000263054
hsa-miR-191-5p	MIMAT0000440	hsa-miR-191	16.76	0.01	ENST00000369698	SORCS1	http://www.ebi.ac.uk/enright-srv/microcosm/cgi-bin/targets/v5/detail_view.pl?transcript_id=ENST00000369698
hsa-miR-23a-3p	MIMAT0000078	hsa-miR-23a	16.57	0.03	ENST00000369703	C10orf80	http://www.ebi.ac.uk/enright-srv/microcosm/cgi-bin/targets/v5/detail_view.pl?transcript_id=ENST00000369703
hsa-miR-191-5p	MIMAT0000440	hsa-miR-191	15.16	0.0013403	ENST00000369755	SLK	http://www.ebi.ac.uk/enright-srv/microcosm/cgi-bin/targets/v5/detail_view.pl?transcript_id=ENST00000369755
hsa-miR-22-3p	MIMAT0000077	hsa-miR-22	15.23	0.0083792	ENST00000224950	OBFC1	http://www.ebi.ac.uk/enright-srv/microcosm/cgi-bin/targets/v5/detail_view.pl?transcript_id=ENST00000224950
hsa-miR-23a-3p	MIMAT0000078	hsa-miR-23a	16.25	0.04	ENST00000345419	CNNM2	http://www.ebi.ac.uk/enright-srv/microcosm/cgi-bin/targets/v5/detail_view.pl?transcript_id=ENST00000345419
hsa-miR-23a-3p	MIMAT0000078	hsa-miR-23a	16.12	0.0051531	ENST00000369878	CNNM2	http://www.ebi.ac.uk/enright-srv/microcosm/cgi-bin/targets/v5/detail_view.pl?transcript_id=ENST00000369878
hsa-miR-23a-3p	MIMAT0000078	hsa-miR-23a	16.35	1.2705e-05	ENST00000370005	ELOVL3	http://www.ebi.ac.uk/enright-srv/microcosm/cgi-bin/targets/v5/detail_view.pl?transcript_id=ENST00000370005
hsa-miR-191-5p	MIMAT0000440	hsa-miR-191	16.97	0.0011	ENST00000370005	ELOVL3	http://www.ebi.ac.uk/enright-srv/microcosm/cgi-bin/targets/v5/detail_view.pl?transcript_id=ENST00000370005
hsa-miR-22-3p	MIMAT0000077	hsa-miR-22	17.11	0.01	ENST00000361198	LDB1	http://www.ebi.ac.uk/enright-srv/microcosm/cgi-bin/targets/v5/detail_view.pl?transcript_id=ENST00000361198
hsa-miR-142-5p	MIMAT0000433	hsa-miR-142-5p	16.57	0.04	ENST00000370234	MRPL43	http://www.ebi.ac.uk/enright-srv/microcosm/cgi-bin/targets/v5/detail_view.pl?transcript_id=ENST00000370234
hsa-miR-22-3p	MIMAT0000077	hsa-miR-22	16.03	0.04	ENST00000370241	MRPL43	http://www.ebi.ac.uk/enright-srv/microcosm/cgi-bin/targets/v5/detail_view.pl?transcript_id=ENST00000370241
hsa-miR-23a-3p	MIMAT0000078	hsa-miR-23a	16.22	0.04	ENST00000370372	BLOC1S2	http://www.ebi.ac.uk/enright-srv/microcosm/cgi-bin/targets/v5/detail_view.pl?transcript_id=ENST00000370372
hsa-miR-142-5p	MIMAT0000433	hsa-miR-142-5p	18.28	3.1414e-05	ENST00000370418	CPN1	http://www.ebi.ac.uk/enright-srv/microcosm/cgi-bin/targets/v5/detail_view.pl?transcript_id=ENST00000370418
hsa-miR-142-5p	MIMAT0000433	hsa-miR-142-5p	16.59	0.04	ENST00000338546	HPS1	http://www.ebi.ac.uk/enright-srv/microcosm/cgi-bin/targets/v5/detail_view.pl?transcript_id=ENST00000338546
hsa-miR-142-5p	MIMAT0000433	hsa-miR-142-5p	16.8	0.03	ENST00000370635	C10orf83	http://www.ebi.ac.uk/enright-srv/microcosm/cgi-bin/targets/v5/detail_view.pl?transcript_id=ENST00000370635
hsa-miR-22-3p	MIMAT0000077	hsa-miR-22	16.98	0.0032812	ENST00000370846	ZDHHC16	http://www.ebi.ac.uk/enright-srv/microcosm/cgi-bin/targets/v5/detail_view.pl?transcript_id=ENST00000370846
hsa-miR-22-3p	MIMAT0000077	hsa-miR-22	15.36	0.0032812	ENST00000370846	ZDHHC16	http://www.ebi.ac.uk/enright-srv/microcosm/cgi-bin/targets/v5/detail_view.pl?transcript_id=ENST00000370846
hsa-miR-22-3p	MIMAT0000077	hsa-miR-22	16.96	0.0034258	ENST00000353979	ZDHHC16	http://www.ebi.ac.uk/enright-srv/microcosm/cgi-bin/targets/v5/detail_view.pl?transcript_id=ENST00000353979
hsa-miR-22-3p	MIMAT0000077	hsa-miR-22	15.34	0.0034258	ENST00000353979	ZDHHC16	http://www.ebi.ac.uk/enright-srv/microcosm/cgi-bin/targets/v5/detail_view.pl?transcript_id=ENST00000353979
hsa-miR-22-3p	MIMAT0000077	hsa-miR-22	16.96	0.0034049	ENST00000370854	ZDHHC16	http://www.ebi.ac.uk/enright-srv/microcosm/cgi-bin/targets/v5/detail_view.pl?transcript_id=ENST00000370854
hsa-miR-22-3p	MIMAT0000077	hsa-miR-22	15.34	0.0034049	ENST00000370854	ZDHHC16	http://www.ebi.ac.uk/enright-srv/microcosm/cgi-bin/targets/v5/detail_view.pl?transcript_id=ENST00000370854
hsa-miR-22-3p	MIMAT0000077	hsa-miR-22	16.95	0.0034467	ENST00000352634	ZDHHC16	http://www.ebi.ac.uk/enright-srv/microcosm/cgi-bin/targets/v5/detail_view.pl?transcript_id=ENST00000352634
hsa-miR-22-3p	MIMAT0000077	hsa-miR-22	15.33	0.0034467	ENST00000352634	ZDHHC16	http://www.ebi.ac.uk/enright-srv/microcosm/cgi-bin/targets/v5/detail_view.pl?transcript_id=ENST00000352634
hsa-miR-23a-3p	MIMAT0000078	hsa-miR-23a	15.52	0.00088189	ENST00000370992	RRP12	http://www.ebi.ac.uk/enright-srv/microcosm/cgi-bin/targets/v5/detail_view.pl?transcript_id=ENST00000370992
hsa-miR-22-3p	MIMAT0000077	hsa-miR-22	16.9	0.02	ENST00000371020	FRAT1	http://www.ebi.ac.uk/enright-srv/microcosm/cgi-bin/targets/v5/detail_view.pl?transcript_id=ENST00000371020
hsa-miR-22-3p	MIMAT0000077	hsa-miR-22	16.03	0.04	ENST00000371174	DNTT	http://www.ebi.ac.uk/enright-srv/microcosm/cgi-bin/targets/v5/detail_view.pl?transcript_id=ENST00000371174
hsa-miR-191-5p	MIMAT0000440	hsa-miR-191	14.83	0.04	ENST00000311164	Q5VUS1_HUMAN	http://www.ebi.ac.uk/enright-srv/microcosm/cgi-bin/targets/v5/detail_view.pl?transcript_id=ENST00000311164
hsa-miR-23a-3p	MIMAT0000078	hsa-miR-23a	16.34	0.04	ENST00000371205	ENTPD1	http://www.ebi.ac.uk/enright-srv/microcosm/cgi-bin/targets/v5/detail_view.pl?transcript_id=ENST00000371205
hsa-miR-191-5p	MIMAT0000440	hsa-miR-191	15.71	0.0038981	ENST00000265993	C10orf61	http://www.ebi.ac.uk/enright-srv/microcosm/cgi-bin/targets/v5/detail_view.pl?transcript_id=ENST00000265993
hsa-miR-191-5p	MIMAT0000440	hsa-miR-191	14.67	0.0038981	ENST00000265993	C10orf61	http://www.ebi.ac.uk/enright-srv/microcosm/cgi-bin/targets/v5/detail_view.pl?transcript_id=ENST00000265993
hsa-miR-191-5p	MIMAT0000440	hsa-miR-191	15.7	0.0039469	ENST00000343162	C10orf61	http://www.ebi.ac.uk/enright-srv/microcosm/cgi-bin/targets/v5/detail_view.pl?transcript_id=ENST00000343162
hsa-miR-191-5p	MIMAT0000440	hsa-miR-191	14.66	0.0039469	ENST00000343162	C10orf61	http://www.ebi.ac.uk/enright-srv/microcosm/cgi-bin/targets/v5/detail_view.pl?transcript_id=ENST00000343162
hsa-miR-191-5p	MIMAT0000440	hsa-miR-191	15.66	0.0041954	ENST00000371217	C10orf61	http://www.ebi.ac.uk/enright-srv/microcosm/cgi-bin/targets/v5/detail_view.pl?transcript_id=ENST00000371217
hsa-miR-191-5p	MIMAT0000440	hsa-miR-191	14.63	0.0041954	ENST00000371217	C10orf61	http://www.ebi.ac.uk/enright-srv/microcosm/cgi-bin/targets/v5/detail_view.pl?transcript_id=ENST00000371217
hsa-miR-22-3p	MIMAT0000077	hsa-miR-22	17	0.01	ENST00000371228	SORBS1	http://www.ebi.ac.uk/enright-srv/microcosm/cgi-bin/targets/v5/detail_view.pl?transcript_id=ENST00000371228
hsa-miR-142-5p	MIMAT0000433	hsa-miR-142-5p	16.52	0.04	ENST00000327739	C10orf129	http://www.ebi.ac.uk/enright-srv/microcosm/cgi-bin/targets/v5/detail_view.pl?transcript_id=ENST00000327739
hsa-miR-142-5p	MIMAT0000433	hsa-miR-142-5p	17.12	1.4087e-05	ENST00000224356	CYP26A1	http://www.ebi.ac.uk/enright-srv/microcosm/cgi-bin/targets/v5/detail_view.pl?transcript_id=ENST00000224356
hsa-miR-142-5p	MIMAT0000433	hsa-miR-142-5p	17.14	0.02	ENST00000371531	CYP26A1	http://www.ebi.ac.uk/enright-srv/microcosm/cgi-bin/targets/v5/detail_view.pl?transcript_id=ENST00000371531
hsa-miR-22-3p	MIMAT0000077	hsa-miR-22	15.2	0.0010215	ENST00000285949	CYP26C1	http://www.ebi.ac.uk/enright-srv/microcosm/cgi-bin/targets/v5/detail_view.pl?transcript_id=ENST00000285949
hsa-miR-142-5p	MIMAT0000433	hsa-miR-142-5p	16.91	0.0040296	ENST00000371804	IFIT1	http://www.ebi.ac.uk/enright-srv/microcosm/cgi-bin/targets/v5/detail_view.pl?transcript_id=ENST00000371804
hsa-miR-22-3p	MIMAT0000077	hsa-miR-22	16.17	0.03	ENST00000341057	FAS	http://www.ebi.ac.uk/enright-srv/microcosm/cgi-bin/targets/v5/detail_view.pl?transcript_id=ENST00000341057
hsa-miR-22-3p	MIMAT0000077	hsa-miR-22	16.16	0.03	ENST00000313771	FAS	http://www.ebi.ac.uk/enright-srv/microcosm/cgi-bin/targets/v5/detail_view.pl?transcript_id=ENST00000313771
hsa-miR-22-3p	MIMAT0000077	hsa-miR-22	16.28	0.03	ENST00000355279	FAS	http://www.ebi.ac.uk/enright-srv/microcosm/cgi-bin/targets/v5/detail_view.pl?transcript_id=ENST00000355279
hsa-miR-22-3p	MIMAT0000077	hsa-miR-22	16.62	0.02	ENST00000355740	FAS	http://www.ebi.ac.uk/enright-srv/microcosm/cgi-bin/targets/v5/detail_view.pl?transcript_id=ENST00000355740
hsa-miR-142-5p	MIMAT0000433	hsa-miR-142-5p	16.57	0.0011498	ENST00000371926	STAMBPL1	http://www.ebi.ac.uk/enright-srv/microcosm/cgi-bin/targets/v5/detail_view.pl?transcript_id=ENST00000371926
hsa-miR-142-5p	MIMAT0000433	hsa-miR-142-5p	16.57	0.0041139	ENST00000355843	LIPF	http://www.ebi.ac.uk/enright-srv/microcosm/cgi-bin/targets/v5/detail_view.pl?transcript_id=ENST00000355843
hsa-miR-142-5p	MIMAT0000433	hsa-miR-142-5p	15.77	0.0041139	ENST00000355843	LIPF	http://www.ebi.ac.uk/enright-srv/microcosm/cgi-bin/targets/v5/detail_view.pl?transcript_id=ENST00000355843
hsa-miR-142-5p	MIMAT0000433	hsa-miR-142-5p	16.57	7.9277e-05	ENST00000238983	LIPF	http://www.ebi.ac.uk/enright-srv/microcosm/cgi-bin/targets/v5/detail_view.pl?transcript_id=ENST00000238983
hsa-miR-142-5p	MIMAT0000433	hsa-miR-142-5p	15.77	7.9277e-05	ENST00000238983	LIPF	http://www.ebi.ac.uk/enright-srv/microcosm/cgi-bin/targets/v5/detail_view.pl?transcript_id=ENST00000238983
hsa-miR-142-5p	MIMAT0000433	hsa-miR-142-5p	16.32	0.00047152	ENST00000361175	PAPSS2	http://www.ebi.ac.uk/enright-srv/microcosm/cgi-bin/targets/v5/detail_view.pl?transcript_id=ENST00000361175
hsa-miR-191-5p	MIMAT0000440	hsa-miR-191	17.1	0.0093013	ENST00000372075	WAPAL	http://www.ebi.ac.uk/enright-srv/microcosm/cgi-bin/targets/v5/detail_view.pl?transcript_id=ENST00000372075
hsa-miR-191-5p	MIMAT0000440	hsa-miR-191	14.83	0.0061823	ENST00000342368	WAPAL	http://www.ebi.ac.uk/enright-srv/microcosm/cgi-bin/targets/v5/detail_view.pl?transcript_id=ENST00000342368
hsa-miR-191-5p	MIMAT0000440	hsa-miR-191	15.56	0.03	ENST00000358110	RGR	http://www.ebi.ac.uk/enright-srv/microcosm/cgi-bin/targets/v5/detail_view.pl?transcript_id=ENST00000358110
hsa-miR-23a-3p	MIMAT0000078	hsa-miR-23a	15.93	0.00044692	ENST00000372113	LRRC22	http://www.ebi.ac.uk/enright-srv/microcosm/cgi-bin/targets/v5/detail_view.pl?transcript_id=ENST00000372113
hsa-miR-23a-3p	MIMAT0000078	hsa-miR-23a	17.52	0.0021156	ENST00000372131	GHITM	http://www.ebi.ac.uk/enright-srv/microcosm/cgi-bin/targets/v5/detail_view.pl?transcript_id=ENST00000372131
hsa-miR-23a-3p	MIMAT0000078	hsa-miR-23a	16.29	0.0021156	ENST00000372131	GHITM	http://www.ebi.ac.uk/enright-srv/microcosm/cgi-bin/targets/v5/detail_view.pl?transcript_id=ENST00000372131
hsa-miR-23a-3p	MIMAT0000078	hsa-miR-23a	17.36	0.0027294	ENST00000317332	GHITM	http://www.ebi.ac.uk/enright-srv/microcosm/cgi-bin/targets/v5/detail_view.pl?transcript_id=ENST00000317332
hsa-miR-23a-3p	MIMAT0000078	hsa-miR-23a	16.14	0.0027294	ENST00000317332	GHITM	http://www.ebi.ac.uk/enright-srv/microcosm/cgi-bin/targets/v5/detail_view.pl?transcript_id=ENST00000317332
hsa-miR-23a-3p	MIMAT0000078	hsa-miR-23a	16.88	0.0026977	ENST00000339736	GHITM	http://www.ebi.ac.uk/enright-srv/microcosm/cgi-bin/targets/v5/detail_view.pl?transcript_id=ENST00000339736
hsa-miR-23a-3p	MIMAT0000078	hsa-miR-23a	15.69	0.0026977	ENST00000339736	GHITM	http://www.ebi.ac.uk/enright-srv/microcosm/cgi-bin/targets/v5/detail_view.pl?transcript_id=ENST00000339736
hsa-miR-23a-3p	MIMAT0000078	hsa-miR-23a	17.39	8.6052e-06	ENST00000372134	GHITM	http://www.ebi.ac.uk/enright-srv/microcosm/cgi-bin/targets/v5/detail_view.pl?transcript_id=ENST00000372134
hsa-miR-23a-3p	MIMAT0000078	hsa-miR-23a	16.17	8.6052e-06	ENST00000372134	GHITM	http://www.ebi.ac.uk/enright-srv/microcosm/cgi-bin/targets/v5/detail_view.pl?transcript_id=ENST00000372134
hsa-miR-191-5p	MIMAT0000440	hsa-miR-191	16.05	0.00062304	ENST00000372273	CJ057_HUMAN	http://www.ebi.ac.uk/enright-srv/microcosm/cgi-bin/targets/v5/detail_view.pl?transcript_id=ENST00000372273
hsa-miR-191-5p	MIMAT0000440	hsa-miR-191	16.04	0.02	ENST00000372281	CJ057_HUMAN	http://www.ebi.ac.uk/enright-srv/microcosm/cgi-bin/targets/v5/detail_view.pl?transcript_id=ENST00000372281
hsa-miR-23a-3p	MIMAT0000078	hsa-miR-23a	15.54	0.0015858	ENST00000372371	POLR3A	http://www.ebi.ac.uk/enright-srv/microcosm/cgi-bin/targets/v5/detail_view.pl?transcript_id=ENST00000372371
hsa-miR-23a-3p	MIMAT0000078	hsa-miR-23a	16.68	0.02	ENST00000372443	KCNMA1	http://www.ebi.ac.uk/enright-srv/microcosm/cgi-bin/targets/v5/detail_view.pl?transcript_id=ENST00000372443
hsa-miR-23a-3p	MIMAT0000078	hsa-miR-23a	15.42	0.0043366	ENST00000372761	PLAU	http://www.ebi.ac.uk/enright-srv/microcosm/cgi-bin/targets/v5/detail_view.pl?transcript_id=ENST00000372761
hsa-miR-23a-3p	MIMAT0000078	hsa-miR-23a	15.55	0.0013391	ENST00000372764	PLAU	http://www.ebi.ac.uk/enright-srv/microcosm/cgi-bin/targets/v5/detail_view.pl?transcript_id=ENST00000372764
hsa-miR-142-5p	MIMAT0000433	hsa-miR-142-5p	16.11	0.0022128	ENST00000372833	CHCHD1	http://www.ebi.ac.uk/enright-srv/microcosm/cgi-bin/targets/v5/detail_view.pl?transcript_id=ENST00000372833
hsa-miR-191-5p	MIMAT0000440	hsa-miR-191	14.96	0.0061941	ENST00000372950	MRPS16	http://www.ebi.ac.uk/enright-srv/microcosm/cgi-bin/targets/v5/detail_view.pl?transcript_id=ENST00000372950
hsa-miR-22-3p	MIMAT0000077	hsa-miR-22	16.36	0.0023567	ENST00000307365	DDIT4	http://www.ebi.ac.uk/enright-srv/microcosm/cgi-bin/targets/v5/detail_view.pl?transcript_id=ENST00000307365
hsa-miR-22-3p	MIMAT0000077	hsa-miR-22	15.55	0.0023567	ENST00000307365	DDIT4	http://www.ebi.ac.uk/enright-srv/microcosm/cgi-bin/targets/v5/detail_view.pl?transcript_id=ENST00000307365
hsa-miR-191-5p	MIMAT0000440	hsa-miR-191	15.04	0.0094017	ENST00000373120	PSAP	http://www.ebi.ac.uk/enright-srv/microcosm/cgi-bin/targets/v5/detail_view.pl?transcript_id=ENST00000373120
hsa-miR-23a-3p	MIMAT0000078	hsa-miR-23a	15.94	0.03	ENST00000224721	CDH23	http://www.ebi.ac.uk/enright-srv/microcosm/cgi-bin/targets/v5/detail_view.pl?transcript_id=ENST00000224721
hsa-miR-22-3p	MIMAT0000077	hsa-miR-22	15.3	0.0046262	ENST00000277942	NPFFR1	http://www.ebi.ac.uk/enright-srv/microcosm/cgi-bin/targets/v5/detail_view.pl?transcript_id=ENST00000277942
hsa-miR-191-5p	MIMAT0000440	hsa-miR-191	15.02	0.0089333	ENST00000373255	H2AFY2	http://www.ebi.ac.uk/enright-srv/microcosm/cgi-bin/targets/v5/detail_view.pl?transcript_id=ENST00000373255
hsa-miR-23a-3p	MIMAT0000078	hsa-miR-23a	15.94	0.0066063	ENST00000242462	NEUROG3	http://www.ebi.ac.uk/enright-srv/microcosm/cgi-bin/targets/v5/detail_view.pl?transcript_id=ENST00000242462
hsa-miR-22-3p	MIMAT0000077	hsa-miR-22	15.39	3.1637e-05	ENST00000373290	TSPAN15	http://www.ebi.ac.uk/enright-srv/microcosm/cgi-bin/targets/v5/detail_view.pl?transcript_id=ENST00000373290
hsa-miR-22-3p	MIMAT0000077	hsa-miR-22	15.39	3.1637e-05	ENST00000373290	TSPAN15	http://www.ebi.ac.uk/enright-srv/microcosm/cgi-bin/targets/v5/detail_view.pl?transcript_id=ENST00000373290
hsa-miR-22-3p	MIMAT0000077	hsa-miR-22	15.18	3.1637e-05	ENST00000373290	TSPAN15	http://www.ebi.ac.uk/enright-srv/microcosm/cgi-bin/targets/v5/detail_view.pl?transcript_id=ENST00000373290
hsa-miR-22-3p	MIMAT0000077	hsa-miR-22	15.44	0.0055833	ENST00000354624	HKDC1	http://www.ebi.ac.uk/enright-srv/microcosm/cgi-bin/targets/v5/detail_view.pl?transcript_id=ENST00000354624
hsa-miR-191-5p	MIMAT0000440	hsa-miR-191	15.37	0.00088817	ENST00000354624	HKDC1	http://www.ebi.ac.uk/enright-srv/microcosm/cgi-bin/targets/v5/detail_view.pl?transcript_id=ENST00000354624
hsa-miR-142-5p	MIMAT0000433	hsa-miR-142-5p	17.08	0.0011564	ENST00000242465	SRGN	http://www.ebi.ac.uk/enright-srv/microcosm/cgi-bin/targets/v5/detail_view.pl?transcript_id=ENST00000242465
hsa-miR-23a-3p	MIMAT0000078	hsa-miR-23a	15.88	0.02	ENST00000373585	DDX50	http://www.ebi.ac.uk/enright-srv/microcosm/cgi-bin/targets/v5/detail_view.pl?transcript_id=ENST00000373585
hsa-miR-23a-3p	MIMAT0000078	hsa-miR-23a	15.4	0.0010096	ENST00000265872	CCAR1	http://www.ebi.ac.uk/enright-srv/microcosm/cgi-bin/targets/v5/detail_view.pl?transcript_id=ENST00000265872
hsa-miR-142-5p	MIMAT0000433	hsa-miR-142-5p	19.66	0.0036691	ENST00000339758	DNAJC12	http://www.ebi.ac.uk/enright-srv/microcosm/cgi-bin/targets/v5/detail_view.pl?transcript_id=ENST00000339758
hsa-miR-23a-3p	MIMAT0000078	hsa-miR-23a	15.74	0.0059171	ENST00000225171	DNAJC12	http://www.ebi.ac.uk/enright-srv/microcosm/cgi-bin/targets/v5/detail_view.pl?transcript_id=ENST00000225171
hsa-miR-191-5p	MIMAT0000440	hsa-miR-191	15.74	0.03	ENST00000314592	C10orf22	http://www.ebi.ac.uk/enright-srv/microcosm/cgi-bin/targets/v5/detail_view.pl?transcript_id=ENST00000314592
hsa-miR-191-5p	MIMAT0000440	hsa-miR-191	15.74	0.03	ENST00000373783	C10orf22	http://www.ebi.ac.uk/enright-srv/microcosm/cgi-bin/targets/v5/detail_view.pl?transcript_id=ENST00000373783
hsa-miR-142-5p	MIMAT0000433	hsa-miR-142-5p	15.7	0.00055645	ENST00000357917	RHOBTB1	http://www.ebi.ac.uk/enright-srv/microcosm/cgi-bin/targets/v5/detail_view.pl?transcript_id=ENST00000357917
hsa-miR-22-3p	MIMAT0000077	hsa-miR-22	16.03	0.04	ENST00000242475	null	http://www.ebi.ac.uk/enright-srv/microcosm/cgi-bin/targets/v5/detail_view.pl?transcript_id=ENST00000242475
hsa-miR-23a-3p	MIMAT0000078	hsa-miR-23a	15.57	2.4108e-05	ENST00000185885	UBE2D1	http://www.ebi.ac.uk/enright-srv/microcosm/cgi-bin/targets/v5/detail_view.pl?transcript_id=ENST00000185885
hsa-miR-22-3p	MIMAT0000077	hsa-miR-22	16.92	0.01	ENST00000282635	Q9P136_HUMAN	http://www.ebi.ac.uk/enright-srv/microcosm/cgi-bin/targets/v5/detail_view.pl?transcript_id=ENST00000282635
hsa-miR-142-5p	MIMAT0000433	hsa-miR-142-5p	16.54	0.04	ENST00000374098	Q5SRD2_HUMAN	http://www.ebi.ac.uk/enright-srv/microcosm/cgi-bin/targets/v5/detail_view.pl?transcript_id=ENST00000374098
hsa-miR-191-5p	MIMAT0000440	hsa-miR-191	15.81	0.03	ENST00000374111	C10orf53	http://www.ebi.ac.uk/enright-srv/microcosm/cgi-bin/targets/v5/detail_view.pl?transcript_id=ENST00000374111
hsa-miR-142-5p	MIMAT0000433	hsa-miR-142-5p	16.97	0.03	ENST00000265453	WDFY4	http://www.ebi.ac.uk/enright-srv/microcosm/cgi-bin/targets/v5/detail_view.pl?transcript_id=ENST00000265453
hsa-miR-23a-3p	MIMAT0000078	hsa-miR-23a	15.4	0.0086513	ENST00000224600	RBP3	http://www.ebi.ac.uk/enright-srv/microcosm/cgi-bin/targets/v5/detail_view.pl?transcript_id=ENST00000224600
hsa-miR-23a-3p	MIMAT0000078	hsa-miR-23a	16.83	0.02	ENST00000319426	Q8N8J2_HUMAN	http://www.ebi.ac.uk/enright-srv/microcosm/cgi-bin/targets/v5/detail_view.pl?transcript_id=ENST00000319426
hsa-miR-22-3p	MIMAT0000077	hsa-miR-22	15.26	9.1771e-05	ENST00000374312	PPYR1	http://www.ebi.ac.uk/enright-srv/microcosm/cgi-bin/targets/v5/detail_view.pl?transcript_id=ENST00000374312
hsa-miR-22-3p	MIMAT0000077	hsa-miR-22	16.84	0.02	ENST00000374317	GPRIN2	http://www.ebi.ac.uk/enright-srv/microcosm/cgi-bin/targets/v5/detail_view.pl?transcript_id=ENST00000374317
hsa-miR-22-3p	MIMAT0000077	hsa-miR-22	16.04	0.04	ENST00000319836	MARCH8	http://www.ebi.ac.uk/enright-srv/microcosm/cgi-bin/targets/v5/detail_view.pl?transcript_id=ENST00000319836
hsa-miR-23a-3p	MIMAT0000078	hsa-miR-23a	17.5	0.01	ENST00000359399	C10orf25	http://www.ebi.ac.uk/enright-srv/microcosm/cgi-bin/targets/v5/detail_view.pl?transcript_id=ENST00000359399
hsa-miR-142-5p	MIMAT0000433	hsa-miR-142-5p	17.48	0.0046474	ENST00000339962	ZNF239	http://www.ebi.ac.uk/enright-srv/microcosm/cgi-bin/targets/v5/detail_view.pl?transcript_id=ENST00000339962
hsa-miR-142-5p	MIMAT0000433	hsa-miR-142-5p	15.69	0.0046474	ENST00000339962	ZNF239	http://www.ebi.ac.uk/enright-srv/microcosm/cgi-bin/targets/v5/detail_view.pl?transcript_id=ENST00000339962
hsa-miR-142-5p	MIMAT0000433	hsa-miR-142-5p	17.47	0.02	ENST00000374446	ZNF239	http://www.ebi.ac.uk/enright-srv/microcosm/cgi-bin/targets/v5/detail_view.pl?transcript_id=ENST00000374446
hsa-miR-22-3p	MIMAT0000077	hsa-miR-22	16.3	0.0030769	ENST00000279716	FXYD4	http://www.ebi.ac.uk/enright-srv/microcosm/cgi-bin/targets/v5/detail_view.pl?transcript_id=ENST00000279716
hsa-miR-22-3p	MIMAT0000077	hsa-miR-22	15.4	0.0030769	ENST00000279716	FXYD4	http://www.ebi.ac.uk/enright-srv/microcosm/cgi-bin/targets/v5/detail_view.pl?transcript_id=ENST00000279716
hsa-miR-191-5p	MIMAT0000440	hsa-miR-191	16.82	0.01	ENST00000374464	CGAT2_HUMAN	http://www.ebi.ac.uk/enright-srv/microcosm/cgi-bin/targets/v5/detail_view.pl?transcript_id=ENST00000374464
hsa-miR-191-5p	MIMAT0000440	hsa-miR-191	14.82	0.00035011	ENST00000239730	Q5W161_HUMAN	http://www.ebi.ac.uk/enright-srv/microcosm/cgi-bin/targets/v5/detail_view.pl?transcript_id=ENST00000239730
hsa-miR-142-5p	MIMAT0000433	hsa-miR-142-5p	16.52	0.04	ENST00000374742	CUL2	http://www.ebi.ac.uk/enright-srv/microcosm/cgi-bin/targets/v5/detail_view.pl?transcript_id=ENST00000374742
hsa-miR-23a-3p	MIMAT0000078	hsa-miR-23a	16.02	0.0059949	ENST00000375030	C10orf68	http://www.ebi.ac.uk/enright-srv/microcosm/cgi-bin/targets/v5/detail_view.pl?transcript_id=ENST00000375030
hsa-miR-22-3p	MIMAT0000077	hsa-miR-22	17.16	0.0027447	ENST00000263062	EPC1	http://www.ebi.ac.uk/enright-srv/microcosm/cgi-bin/targets/v5/detail_view.pl?transcript_id=ENST00000263062
hsa-miR-191-5p	MIMAT0000440	hsa-miR-191	14.7	0.00091811	ENST00000263062	EPC1	http://www.ebi.ac.uk/enright-srv/microcosm/cgi-bin/targets/v5/detail_view.pl?transcript_id=ENST00000263062
hsa-miR-22-3p	MIMAT0000077	hsa-miR-22	15.93	0.04	ENST00000375093	EPC1	http://www.ebi.ac.uk/enright-srv/microcosm/cgi-bin/targets/v5/detail_view.pl?transcript_id=ENST00000375093
[truncated: 3,887 more rows]

## Sheet: targetscan
mirbase21	matuacc	mirna_name	genesymbol	genedescription	score	details
[truncated: 3,121 more rows]

[truncated: 2 more sheets: summary, Intersection]
